# Supplementary material for: Towards a harmonized testing strategy for nanofibers by integrating toxicological screening and proteomic profiling
Source: Sci Rep. 2025 Sep 12;15:32430. doi: 10.1038/s41598-025-15423-9 (PMC12432259; doi:10.1038/s41598-025-15423-9)
Supplement: Supplementary file 4 — Supplementary Material 4 [file 41598_2025_15423_MOESM4_ESM.xlsx]

## Sheet: Sheet1
Supplementary Table 4: List of the 25 lysosomal proteins significantly altered by 50 µg/mL Mitsui-7
Log 2 average					SEM
	Printex-90	NM-400	Mitsui-7			Printex-90	NM-400	Mitsui-7
DNASE2	0.28061	0.072419	-0.28964		DNASE2	0.0681207	0.0459342	0.00801772
CLTA	-0.0691029	-0.0075374	-0.0946728		CLTA	0.0104373	0.0251173	0.0278778
GNS	0.0660682	0.0111236	-0.105723		GNS	0.0170566	0.0163252	0.0066257
HEXB	0.166728	0.0502992	-0.116857		HEXB	0.0251962	0.0113493	0.0123819
LAPTM5	-0.0614004	-0.0697309	-0.238806		LAPTM5	0.0323125	0.035402	0.0518543
TPP1	-0.0178163	-0.00541837	-0.264864		TPP1	0.0549403	0.046354	0.0505979
GBA	-0.128422	0.01002	-0.228858		GBA	0.0111605	0.0133408	0.00664963
LAMP1	0.0640603	-0.00520405	0.164147		LAMP1	0.0425533	0.039319	0.0167947
LIPA	0.331408	0.143031	-0.309953		LIPA	0.0550065	0.0419849	0.014654
SLC17A5	0.0968511	0.0196664	0.118219		SLC17A5	0.0286339	0.0134957	0.0446413
IGF2R	0.0493806	0.0255914	-0.199185		IGF2R	0.0085433	0.00832108	0.0108053
GM2A	0.0410655	0.0285348	-0.41743		GM2A	0.0242838	0.0299499	0.0249549
NEU1	0.0846796	0.0565312	-0.0912318		NEU1	0.0468832	0.0195783	0.0336274
ASAH1	0.0708936	-0.00719477	-0.22539		ASAH1	0.0169311	0.0228448	0.0140116
PSAP	0.162948	0.0284465	0.10659		PSAP	0.0307955	0.0482433	0.0304656
MAN2B1	-0.0404008	-0.043971	-0.0872314		MAN2B1	0.0095583	0.00950274	0.0137994
CD63	0.113586	-0.0048716	0.133866		CD63	0.0264878	0.0168136	0.00608719
NPC2	-0.117583	-0.0828998	-0.228395		NPC2	0.0210311	0.0339597	0.0194337
PPT1	0.0638265	0.0368791	-0.269488		PPT1	0.0342364	0.0307385	0.0375317
CTSA	0.0779692	0.0424627	0.095544		CTSA	0.0199926	0.023049	0.0114589
CTSB	0.0297661	0.0454076	-0.129676		CTSB	0.00867122	0.03041	0.010723
CTSD	-0.0564286	-0.10534	-0.236038		CTSD	0.0126852	0.0190639	0.0111388
CTSH	-0.0492814	-0.039809	-0.224264		CTSH	0.0164895	0.0185517	0.0333243
CTSS	-0.156488	-0.107007	-0.240691		CTSS	0.0128475	0.0181811	0.00797573
CTSZ	0.0646059	0.0446935	-0.162224		CTSZ	0.0127653	0.0193578	0.0205963
Gene Name	Name; Function
DNASE2	Deoxyribonuclease-2-alpha; Hydrolyzes DNA under acidic conditions with a preference for double-stranded DNA. Plays a major role in the degradation of nuclear DNA in cellular apoptosis during development. Necessary for proper fetal development and for definitive erythropoiesis in fetal liver, where it degrades nuclear DNA expelled from erythroid precursor cells; Belongs to the DNase II family. (36…
CLTA	Clathrin light chain A; Clathrin is the major protein of the polyhedral coat of coated pits and vesicles. Acts as component of the TACC3/ch- TOG/clathrin complex proposed to contribute to stabilization of kinetochore fibers of the mitotic spindle by acting as inter- microtubule bridge. (248 aa)
GNS	N-acetylglucosamine-6-sulfatase; Glucosamine-6-sulfatase; Belongs to the sulfatase family. (552 aa)
HEXB	Beta-hexosaminidase subunit beta chain A; Responsible for the degradation of GM2 gangliosides, and a variety of other molecules containing terminal N-acetyl hexosamines, in the brain and other tissues; Belongs to the glycosyl hydrolase 20 family. (556 aa)
LAPTM5	Lysosomal-associated transmembrane protein 5; May have a special functional role during embryogenesis and in adult hematopoietic cells; Belongs to the LAPTM4/LAPTM5 transporter family. (262 aa)
TPP1	Tripeptidyl-peptidase 1; Lysosomal serine protease with tripeptidyl-peptidase I activity. May act as a non-specific lysosomal peptidase which generates tripeptides from the breakdown products produced by lysosomal proteinases. Requires substrates with an unsubstituted N-terminus.
GBA	Lysosomal acid glucosylceramidase; Glucosylceramidase that catalyzes, within the lysosomal compartment, the hydrolysis of glucosylceramide/GlcCer into free ceramide and glucose. Thereby, plays a central role in the degradation of complex lipids and the turnover of cellular membranes. Through the production of ceramides, participates to the PKC-activated salvage pathway of ceramide formation. Also…
LAMP1	Lysosome-associated membrane glycoprotein 1; Presents carbohydrate ligands to selectins. Also implicated in tumor cell metastasis. (417 aa)
LIPA	Lysosomal acid lipase/cholesteryl ester hydrolase; Crucial for the intracellular hydrolysis of cholesteryl esters and triglycerides that have been internalized via receptor- mediated endocytosis of lipoprotein particles. Important in mediating the effect of LDL (low density lipoprotein) uptake on suppression of hydroxymethylglutaryl-CoA reductase and activation of endogenous cellular cholesteryl …
SLC17A5	Sialin; Transports glucuronic acid and free sialic acid out of the lysosome after it is cleaved from sialoglycoconjugates undergoing degradation, this is required for normal CNS myelination. Mediates aspartate and glutamate membrane potential-dependent uptake into synaptic vesicles and synaptic-like microvesicles. Also functions as an electrogenic 2NO(3)(-)/H(+) cotransporter in the plasma membra…
IGF2R	Cation-independent mannose-6-phosphate receptor; Transport of phosphorylated lysosomal enzymes from the Golgi complex and the cell surface to lysosomes. Lysosomal enzymes bearing phosphomannosyl residues bind specifically to mannose-6-phosphate receptors in the Golgi apparatus and the resulting receptor-ligand complex is transported to an acidic prelyosomal compartment where the low pH mediates t…
GM2A	Ganglioside GM2 activator isoform short; The large binding pocket can accommodate several single chain phospholipids and fatty acids, GM2A also exhibits some calcium- independent phospholipase activity (By similarity). Binds gangliosides and stimulates ganglioside GM2 degradation. It stimulates only the breakdown of ganglioside GM2 and glycolipid GA2 by beta-hexosaminidase A. It extracts single G…
NEU1	Sialidase-1; Catalyzes the removal of sialic acid (N-acetylneuraminic acid) moieties from glycoproteins and glycolipids. To be active, it is strictly dependent on its presence in the multienzyme complex. Appears to have a preference for alpha 2-3 and alpha 2-6 sialyl linkage. (415 aa)
ASAH1	Acid ceramidase subunit alpha; Lysosomal ceramidase that hydrolyzes sphingolipid ceramides into sphingosine and free fatty acids at acidic pH. Ceramides, sphingosine, and its phosphorylated form sphingosine-1-phosphate are bioactive lipids that mediate cellular signaling pathways regulating several biological processes including cell proliferation, apoptosis and differentiation. Has a higher cata…
PSAP	Saposin-B-Val; Saposin-A and saposin-C stimulate the hydrolysis of glucosylceramide by beta-glucosylceramidase (EC 3.2.1.45) and galactosylceramide by beta-galactosylceramidase (EC 3.2.1.46). Saposin- C apparently acts by combining with the enzyme and acidic lipid to form an activated complex, rather than by solubilizing the substrate. Saposin-D is a specific sphingomyelin phosphodiesterase activ…
MAN2B1	Lysosomal alpha-mannosidase A peptide; Necessary for the catabolism of N-linked carbohydrates released during glycoprotein turnover. Cleaves all known types of alpha-mannosidic linkages; Belongs to the glycosyl hydrolase 38 family. (1011 aa)
CD63	CD63 antigen; Functions as cell surface receptor for TIMP1 and plays a role in the activation of cellular signaling cascades. Plays a role in the activation of ITGB1 and integrin signaling, leading to the activation of AKT, FAK/PTK2 and MAP kinases. Promotes cell survival, reorganization of the actin cytoskeleton, cell adhesion, spreading and migration, via its role in the activation of AKT and F…
NPC2	NPC intracellular cholesterol transporter 2; Intracellular cholesterol transporter which acts in concert with NPC1 and plays an important role in the egress of cholesterol from the lysosomal compartment. Unesterified cholesterol that has been released from LDLs in the lumen of the late endosomes/lysosomes is transferred by NPC2 to the cholesterol-binding pocket in the N-terminal domain of NPC1. M…
PPT1	Palmitoyl-protein thioesterase 1; Removes thioester-linked fatty acyl groups such as palmitate from modified cysteine residues in proteins or peptides during lysosomal degradation. Prefers acyl chain lengths of 14 to 18 carbons ; Belongs to the palmitoyl-protein thioesterase family. (306 aa)
CTSA	Lysosomal protective protein 20 kDa chain; Protective protein appears to be essential for both the activity of beta-galactosidase and neuraminidase, it associates with these enzymes and exerts a protective function necessary for their stability and activity. This protein is also a carboxypeptidase and can deamidate tachykinins. (498 aa)
CTSB	Cathepsin B heavy chain; Thiol protease which is believed to participate in intracellular degradation and turnover of proteins. Cleaves matrix extracellular phosphoglycoprotein MEPE. Involved in the solubilization of cross-linked TG/thyroglobulin in the thyroid follicle lumen (By similarity). Has also been implicated in tumor invasion and metastasis. Belongs to the peptidase C1 family. (339 aa)
CTSD	Cathepsin D heavy chain; Acid protease active in intracellular protein breakdown. Plays a role in APP processing following cleavage and activation by ADAM30 which leads to APP degradation. Involved in the pathogenesis of several diseases such as breast cancer and possibly Alzheimer disease. (412 aa)
CTSH	Cathepsin H heavy chain; Important for the overall degradation of proteins in lysosomes; Belongs to the peptidase C1 family. (335 aa)
CTSS	Cathepsin S; Thiol protease. Key protease responsible for the removal of the invariant chain from MHC class II molecules. The bond-specificity of this proteinase is in part similar to the specificities of cathepsin L. (331 aa)
CTSZ	Cathepsin Z; Exhibits carboxy-monopeptidase as well as carboxy-dipeptidase activity. Capable of producing kinin potentiating peptides (By similarity); Belongs to the peptidase C1 family. (303 aa)
