# Supplementary material for: Towards a harmonized testing strategy for nanofibers by integrating toxicological screening and proteomic profiling
Source: Sci Rep. 2025 Sep 12;15:32430. doi: 10.1038/s41598-025-15423-9 (PMC12432259; doi:10.1038/s41598-025-15423-9)
Supplement: Supplementary file 5 — Supplementary Material 5 [file 41598_2025_15423_MOESM5_ESM.xlsx]

## Sheet: Tabelle1
Supplementary Table 3 I: TMT 6-plex reporter ion intensities of all detected proteins in dTHP-1 M0 cells untreated or incubated with 50 µg/mL of Printex-90, NM-400, Mitsui-7, SiC Sphere or SiC Thin
Cell	dTHP1 M0	dTHP1 M0	dTHP1 M0	dTHP1 M0	dTHP1 M0	dTHP1 M0	dTHP1 M0	dTHP1 M0	dTHP1 M0	dTHP1 M0	dTHP1 M0	dTHP1 M0	dTHP1 M0	dTHP1 M0	dTHP1 M0	dTHP1 M0	dTHP1 M0	dTHP1 M0	dTHP1 M0	dTHP1 M0	dTHP1 M0	dTHP1 M0	dTHP1 M0	dTHP1 M0	dTHP1 M0	dTHP1 M0	dTHP1 M0	dTHP1 M0	dTHP1 M0	dTHP1 M0	dTHP1 M0	dTHP1 M0	dTHP1 M0	dTHP1 M0	dTHP1 M0	dTHP1 M0	dTHP1 M0	dTHP1 M0	dTHP1 M0	dTHP1 M0	dTHP1 M0	dTHP1 M0	dTHP1 M0	dTHP1 M0	dTHP1 M0	dTHP1 M0	dTHP1 M0	dTHP1 M0	dTHP1 M0
Sample lD	control	Printex-90	NM-400	Mitsui-7	SiC sphere	SiC thin	control	Printex-90	NM-400	Mitsui-7	SiC sphere	SiC thin	control	Printex-90	NM-400	Mitsui-7	SiC sphere	SiC thin	SiC sphere	SiC thin	control	Printex-90	NM-400	Mitsui-7	SiC sphere	SiC thin	control	Printex-90	NM-400	Mitsui-7	SiC sphere	SiC thin	control	Printex-90	NM-400	Mitsui-7	NM-400	Mitsui-7	SiC sphere	SiC thin	control	Printex-90	NM-400	Mitsui-7	SiC sphere	SiC thin	control	Printex-90	NM-400
Label	126	127	128	129	130	131	126	127	128	129	130	131	126	127	128	129	130	131	126	127	128	129	130	131	126	127	128	129	130	131	126	127	128	129	130	131	126	127	128	129	130	131	126	127	128	129	130	131	126
Biolog Rep	1	1	1	1	1	1	1	1	1	1	1	1	1	1	1	1	1	1	2	2	2	2	2	2	2	2	2	2	2	2	2	2	2	2	2	2	3	3	3	3	3	3	3	3	3	3	3	3	3
Tech. Rep	1	1	1	1	1	1	2	2	2	2	2	2	3	3	3	3	3	3	1	1	1	1	1	1	2	2	2	2	2	2	3	3	3	3	3	3	1	1	1	1	1	1	2	2	2	2	2	2	3
	Reporter intensity corrected 1 TMT_dTHP1_M0_50ug_RL_400ng_R1_1	Reporter intensity corrected 2 TMT_dTHP1_M0_50ug_RL_400ng_R1_1	Reporter intensity corrected 3 TMT_dTHP1_M0_50ug_RL_400ng_R1_1	Reporter intensity corrected 4 TMT_dTHP1_M0_50ug_RL_400ng_R1_1	Reporter intensity corrected 5 TMT_dTHP1_M0_50ug_RL_400ng_R1_1	Reporter intensity corrected 6 TMT_dTHP1_M0_50ug_RL_400ng_R1_1	Reporter intensity corrected 1 TMT_dTHP1_M0_50ug_RL_400ng_R1_2	Reporter intensity corrected 2 TMT_dTHP1_M0_50ug_RL_400ng_R1_2	Reporter intensity corrected 3 TMT_dTHP1_M0_50ug_RL_400ng_R1_2	Reporter intensity corrected 4 TMT_dTHP1_M0_50ug_RL_400ng_R1_2	Reporter intensity corrected 5 TMT_dTHP1_M0_50ug_RL_400ng_R1_2	Reporter intensity corrected 6 TMT_dTHP1_M0_50ug_RL_400ng_R1_2	Reporter intensity corrected 1 TMT_dTHP1_M0_50ug_RL_400ng_R1_3	Reporter intensity corrected 2 TMT_dTHP1_M0_50ug_RL_400ng_R1_3	Reporter intensity corrected 3 TMT_dTHP1_M0_50ug_RL_400ng_R1_3	Reporter intensity corrected 4 TMT_dTHP1_M0_50ug_RL_400ng_R1_3	Reporter intensity corrected 5 TMT_dTHP1_M0_50ug_RL_400ng_R1_3	Reporter intensity corrected 6 TMT_dTHP1_M0_50ug_RL_400ng_R1_3	Reporter intensity corrected 1 TMT_dTHP1_M0_50ug_RL_400ng_R2_1	Reporter intensity corrected 2 TMT_dTHP1_M0_50ug_RL_400ng_R2_1	Reporter intensity corrected 3 TMT_dTHP1_M0_50ug_RL_400ng_R2_1	Reporter intensity corrected 4 TMT_dTHP1_M0_50ug_RL_400ng_R2_1	Reporter intensity corrected 5 TMT_dTHP1_M0_50ug_RL_400ng_R2_1	Reporter intensity corrected 6 TMT_dTHP1_M0_50ug_RL_400ng_R2_1	Reporter intensity corrected 1 TMT_dTHP1_M0_50ug_RL_400ng_R2_2	Reporter intensity corrected 2 TMT_dTHP1_M0_50ug_RL_400ng_R2_2	Reporter intensity corrected 3 TMT_dTHP1_M0_50ug_RL_400ng_R2_2	Reporter intensity corrected 4 TMT_dTHP1_M0_50ug_RL_400ng_R2_2	Reporter intensity corrected 5 TMT_dTHP1_M0_50ug_RL_400ng_R2_2	Reporter intensity corrected 6 TMT_dTHP1_M0_50ug_RL_400ng_R2_2	Reporter intensity corrected 1 TMT_dTHP1_M0_50ug_RL_400ng_R2_3	Reporter intensity corrected 2 TMT_dTHP1_M0_50ug_RL_400ng_R2_3	Reporter intensity corrected 3 TMT_dTHP1_M0_50ug_RL_400ng_R2_3	Reporter intensity corrected 4 TMT_dTHP1_M0_50ug_RL_400ng_R2_3	Reporter intensity corrected 5 TMT_dTHP1_M0_50ug_RL_400ng_R2_3	Reporter intensity corrected 6 TMT_dTHP1_M0_50ug_RL_400ng_R2_3	Reporter intensity corrected 1 TMT_dTHP1_M0_50ug_RL_400ng_R3_1	Reporter intensity corrected 2 TMT_dTHP1_M0_50ug_RL_400ng_R3_1	Reporter intensity corrected 3 TMT_dTHP1_M0_50ug_RL_400ng_R3_1	Reporter intensity corrected 4 TMT_dTHP1_M0_50ug_RL_400ng_R3_1	Reporter intensity corrected 5 TMT_dTHP1_M0_50ug_RL_400ng_R3_1	Reporter intensity corrected 6 TMT_dTHP1_M0_50ug_RL_400ng_R3_1	Reporter intensity corrected 1 TMT_dTHP1_M0_50ug_RL_400ng_R3_2	Reporter intensity corrected 2 TMT_dTHP1_M0_50ug_RL_400ng_R3_2	Reporter intensity corrected 3 TMT_dTHP1_M0_50ug_RL_400ng_R3_2	Reporter intensity corrected 4 TMT_dTHP1_M0_50ug_RL_400ng_R3_2	Reporter intensity corrected 5 TMT_dTHP1_M0_50ug_RL_400ng_R3_2	Reporter intensity corrected 6 TMT_dTHP1_M0_50ug_RL_400ng_R3_2	Reporter intensity corrected 1 TMT_dTHP1_M0_50ug_RL_400ng_R3_3
	0.110710002481937	0.15200999379158	0.288419991731644	0.175459995865822	0.133739992976189	0.139669999480247	0.117700003087521	0.143020004034042	0.280119985342026	0.163279995322227	0.146520003676414	0.149399995803833	0.107869997620583	0.150619998574257	0.294889986515045	0.165309995412827	0.142609998583794	0.139139994978905	0.115299999713898	0.0501170009374619	0.119670003652573	0.2673299908638	0.274919986724854	0.172659993171692	0.113030001521111	0.0577440001070499	0.124650001525879	0.26120001077652	0.259579986333847	0.181620001792908	0.124119997024536	0.0583590008318424	0.135089993476868	0.249249994754791	0.248620003461838	0.180659994482994	0.236829996109009	0.140949994325638	0.115379996597767	0.128169998526573	0.105750001966953	0.272579997777939	0.26366999745369	0.12466000020504	0.105449996888638	0.12049999833107	0.110940001904964	0.277350008487701	0.234009996056557
	0.118649996817112	0.139589995145798	0.218449994921684	0.158490002155304	0.187539994716644	0.177279993891716	0	0	0	0	0	0	0	0	0	0	0	0	0	0	0	0	0	0	0	0	0	0	0	0	0	0	0	0	0	0	0	0	0	0	0	0	0	0	0	0	0	0	0
	0	0	0	0	0	0	0.150639995932579	0.141299992799759	0.147339999675751	0.148430004715919	0.20592999458313	0.20634999871254	0	0	0	0	0	0	0.147349998354912	0.069583997130394	0.155980005860329	0.207509994506836	0.234540000557899	0.18503999710083	0	0	0	0	0	0	0.146850004792213	0.0696979984641075	0.146530002355576	0.211050003767014	0.23879000544548	0.190750002861023	0.183459997177124	0.170860007405281	0.13595999777317	0.161439999938011	0.132229998707771	0.213789999485016	0.207719996571541	0.162229999899864	0.126560002565384	0.151130005717278	0.122649997472763	0.229699999094009	0.149379998445511
	0.132819995284081	0.110870003700256	0.184239998459816	0.188069999217987	0.1839399933815	0.200059995055199	0.131650000810623	0.122780002653599	0.188130006194115	0.184569999575615	0.185760006308556	0.193489998579025	0.148570001125336	0.124980002641678	0.190889999270439	0.167349994182587	0.170980006456375	0.18783999979496	0.154259994626045	0.0788649991154671	0.167309999465942	0.203219994902611	0.192959994077682	0.191620007157326	0.151020005345345	0.081497997045517	0.173329994082451	0.187089994549751	0.208609998226166	0.204380005598068	0.14911000430584	0.0819389969110489	0.167270004749298	0.191379994153976	0.200379997491837	0.203899994492531	0.172830000519753	0.173140004277229	0.145119994878769	0.192719995975494	0.13850000500679	0.193010002374649	0.172710001468658	0.179639995098114	0.138769999146461	0.185130000114441	0.127910003066063	0.197679996490479	0.16763000190258
	0.0875020027160645	0.211050003767014	0.260589987039566	0.167490005493164	0.117830000817776	0.136230006814003	0.0837529972195625	0.215200006961823	0.265599995851517	0.155159994959831	0.119450002908707	0.134589999914169	0.0939230024814606	0.193519994616508	0.255789995193481	0.167019993066788	0.141959995031357	0.151170000433922	0.106459997594357	0.0578150004148483	0.114770002663136	0.301369994878769	0.226190000772476	0.185289993882179	0.103509999811649	0.0577609986066818	0.1120899990201	0.300880014896393	0.222369998693466	0.190579995512962	0.0954229980707169	0.0582350008189678	0.0976400002837181	0.326900005340576	0.224130004644394	0.190050005912781	0.219530001282692	0.17595000565052	0.0859759971499443	0.126420006155968	0.0852229967713356	0.295240014791489	0.216250002384186	0.176569998264313	0.101049996912479	0.123010002076626	0.0821980014443398	0.296160012483597	0.210209995508194
	0.125180006027222	0.0978299975395203	0.282840013504028	0.180069997906685	0.148980006575584	0.165089994668961	0.146730005741119	0.128930002450943	0.215959995985031	0.165230005979538	0.203130006790161	0.140019997954369	0	0	0	0	0	0	0.131750002503395	0.076665997505188	0.157089993357658	0.192139998078346	0.244210004806519	0.199520006775856	0.173449993133545	0.0754380002617836	0.144889995455742	0.187969997525215	0.215369999408722	0.202879995107651	0.133389994502068	0.0604979991912842	0.177799999713898	0.201250001788139	0.241229996085167	0.185829997062683	0.217329993844032	0.162310004234314	0.126790001988411	0.155680000782013	0.119879998266697	0.218009993433952	0.219139993190765	0.163479998707771	0.138219997286797	0.148990005254745	0.108690001070499	0.221479997038841	0.166820004582405
	0.136869996786118	0.105719998478889	0.153300002217293	0.182689994573593	0.22859999537468	0.192819997668266	0.14504000544548	0.120099999010563	0.170929998159409	0.161620005965233	0.222450003027916	0.179849997162819	0.125780001282692	0.0933739989995956	0.144240006804466	0.210160002112389	0.234229996800423	0.192210003733635	0	0	0	0	0	0	0	0	0	0	0	0	0	0	0	0	0	0	0	0	0	0	0	0	0	0	0	0	0	0	0
	0	0	0	0	0	0	0.0864799991250038	0.225099995732307	0.314139991998672	0.132990002632141	0.134389996528625	0.106899999082088	0	0	0	0	0	0	0.127709999680519	0.0645660012960434	0.123029999434948	0.267430007457733	0.230069994926453	0.187189996242523	0.114529997110367	0.0721599981188774	0.118610002100468	0.267479985952377	0.234850004315376	0.192369997501373	0.129510000348091	0.0649579986929893	0.12975999712944	0.266070008277893	0.222000002861023	0.187700003385544	0.207609996199608	0.183239996433258	0.108479999005795	0.146070003509521	0.0943050011992455	0.260309994220734	0.202340006828308	0.175080001354218	0.0989990010857582	0.147919997572899	0.0983090028166771	0.277350008487701	0.20745000243187
	0.143250003457069	0.120760001242161	0.160610005259514	0.229200005531311	0.160649999976158	0.172450006008148	0.142519995570183	0.1190500035882	0.154410004615784	0.241650000214577	0.162509992718697	0.17679999768734	0.137380003929138	0.127309992909431	0.156900003552437	0.23879000544548	0.1752700060606	0.178179994225502	0.199070006608963	0.0757900029420853	0.156200006604195	0.160290002822876	0.163900002837181	0.241689994931221	0.20422999560833	0.0788870006799698	0.158849999308586	0.157509997487068	0.164790004491806	0.239969998598099	0.202559992671013	0.0790840014815331	0.154449999332428	0.164859995245934	0.166179999709129	0.239940002560616	0.186090007424355	0.166769996285439	0.182850003242493	0.152710005640984	0.116570003330708	0.19472000002861	0.180270001292229	0.166309997439384	0.178289994597435	0.15591000020504	0.118500001728535	0.193430006504059	0.176660001277924
	0	0	0	0	0	0	0	0	0	0	0	0	0	0	0	0	0	0	0.152909994125366	0.0783070027828217	0.158730000257492	0.224020004272461	0.199719995260239	0.186299994587898	0.15599000453949	0.0678500011563301	0.151250004768372	0.234919995069504	0.206229999661446	0.18376000225544	0.149949997663498	0.0709699988365173	0.152960002422333	0.231279999017715	0.201900005340576	0.192929998040199	0.144920006394386	0.0574799999594688	0.0593210011720657	0.342240005731583	0.0324780009686947	0.363559991121292	0.16380999982357	0.0526299998164177	0.0622260011732578	0.347689986228943	0.0390359982848167	0.334609985351563	0.185029998421669
	0.0505050010979176	0.272659987211227	0.323249995708466	0.164069995284081	0.0864109992980957	0.0709969997406006	0.0548340007662773	0.281109988689423	0.338770002126694	0.161290004849434	0.0849199965596199	0.0727740004658699	0.0582839995622635	0.268909990787506	0.326370000839233	0.163790002465248	0.0906940028071404	0.08109500259161	0.0598919987678528	0.0265909992158413	0.0621079988777637	0.413830012083054	0.242559999227524	0.183310002088547	0.0611409991979599	0.031470999121666	0.0653669983148575	0.396389991044998	0.249459996819496	0.182480007410049	0.083016999065876	0.0408839993178844	0.0843970030546188	0.37092000246048	0.230330005288124	0.18418000638485	0.223939999938011	0.172949999570847	0.0700690001249313	0.0838510021567345	0.0598630011081696	0.388639986515045	0.224480003118515	0.173339992761612	0.0623839981853962	0.0765580013394356	0.0489960014820099	0.416920006275177	0.220569998025894
	0.127780005335808	0.148800000548363	0.226879999041557	0.157680004835129	0.16295999288559	0.16211000084877	0.111319996416569	0.152720004320145	0.238560006022453	0.159679993987083	0.160870000720024	0.161050006747246	0.106420002877712	0.154960006475449	0.295910000801086	0.160349994897842	0.147379994392395	0.148980006575584	0.110459998250008	0.0559139996767044	0.120339997112751	0.290910005569458	0.243689998984337	0.178020000457764	0.121220000088215	0.0665370002388954	0.131209999322891	0.26324999332428	0.235929995775223	0.176829993724823	0.117200002074242	0.0568439997732639	0.120769999921322	0.286619991064072	0.25067999958992	0.175029993057251	0.20804999768734	0.172959998250008	0.107950001955032	0.135949999094009	0.109149999916553	0.264640003442764	0.204549998044968	0.165629997849464	0.112929999828339	0.1440200060606	0.111450001597404	0.267410010099411	0.211740002036095
	0.0854360014200211	0.297329992055893	0.254709988832474	0.1545500010252	0.10130999982357	0.109530001878738	0.0824140012264252	0.297490000724792	0.253019988536835	0.15353000164032	0.0968530029058456	0.114450000226498	0.0819220021367073	0.328420013189316	0.255479991436005	0.153699994087219	0.0854799970984459	0.103849999606609	0.0764919966459274	0.0385009981691837	0.0842730030417442	0.435530006885529	0.20134000480175	0.15310999751091	0.0745140016078949	0.0365649983286858	0.0810109972953796	0.452030003070831	0.2012600004673	0.151920005679131	0.0718030035495758	0.0381669998168945	0.0810139998793602	0.458669990301132	0.201450005173683	0.147440001368523	0.184890002012253	0.134650006890297	0.0639690011739731	0.0779030025005341	0.0580670014023781	0.481669992208481	0.180240005254745	0.132379993796349	0.0685790032148361	0.0873460024595261	0.0616200007498264	0.469289988279343	0.182769998908043
	0	0	0	0	0	0	0.108400002121925	0.120619997382164	0.218370005488396	0.187409996986389	0.153760001063347	0.21144999563694	0.0942450016736984	0.127069994807243	0.210160002112389	0.20074999332428	0.157639995217323	0.210140004754066	0	0	0	0	0	0	0.127729997038841	0.068680003285408	0.139679998159409	0.237100005149841	0.212640002369881	0.21416999399662	0.123460002243519	0.0775860026478767	0.135069996118546	0.236200004816055	0.207959994673729	0.219720005989075	0.195329993963242	0.213090002536774	0.0979970023036003	0.158989995718002	0.0861179977655411	0.248480007052422	0.18325999379158	0.192570000886917	0.130919992923737	0.160610005259514	0.117700003087521	0.21951000392437	0.199330002069473
	0.0935359969735146	0.2257100045681	0.236509993672371	0.160060003399849	0.155980005860329	0.133890002965927	0.0924199968576431	0.237049996852875	0.28685000538826	0.158360004425049	0.106899999082088	0.113490000367165	0.102040000259876	0.229139998555183	0.288929998874664	0.158680006861687	0.124629996716976	0.109810002148151	0.100599996745586	0.0505950003862381	0.104639999568462	0.360500007867813	0.240720003843307	0.14258000254631	0.0888189971446991	0.0346690006554127	0.0865600034594536	0.382330000400543	0.266460001468658	0.137009993195534	0.0866639986634254	0.043368998914957	0.0957340002059937	0.385690003633499	0.249469995498657	0.139559999108315	0.204349994659424	0.141959995031357	0.0889390036463737	0.120030000805855	0.0845329985022545	0.359109997749329	0.238869994878769	0.105599999427795	0.0780880004167557	0.0998499989509583	0.0668179988861084	0.411529988050461	0.225669994950294
	0.105339996516705	0.0682410001754761	0.108790002763271	0.264690011739731	0.305620014667511	0.160970002412796	0.11591000109911	0.0645129978656769	0.100620001554489	0.260309994220734	0.303779989480972	0.173789992928505	0.102169997990131	0.0672110021114349	0.111199997365475	0.269589990377426	0.273240000009537	0.165399998426437	0.123790003359318	0.0728249996900558	0.166940003633499	0.2432000041008	0.192149996757507	0.217960000038147	0.11395999789238	0.0689089968800545	0.157199993729591	0.255659997463226	0.195590004324913	0.205410003662109	0.10181999951601	0.0663470029830933	0.15922999382019	0.268480002880096	0.176219999790192	0.234280005097389	0.175249993801117	0.180219992995262	0.141719996929169	0.159830003976822	0.132339999079704	0.210639998316765	0.182710006833076	0.20184999704361	0.133650004863739	0.156550005078316	0.117980003356934	0.207259997725487	0.187549993395805
	0.0759610012173653	0.208000004291534	0.351339995861053	0.147090002894402	0.106600001454353	0.0994689986109734	0.0761369988322258	0.209209993481636	0.356909990310669	0.149829998612404	0.103579998016357	0.101920001208782	0.0775839984416962	0.206809997558594	0.344289988279343	0.144649997353554	0.110909998416901	0.107890002429485	0.0945129990577698	0.04755499958992	0.0944340005517006	0.333420008420944	0.287039995193481	0.145960003137589	0.0944619998335838	0.0444240011274815	0.0963020026683807	0.322010010480881	0.279859989881516	0.150570005178452	0.090258002281189	0.0450839996337891	0.0879610031843185	0.343190014362335	0.292670011520386	0.146970003843307	0.267199993133545	0.118790000677109	0.077054999768734	0.0992100015282631	0.0658250004053116	0.368900001049042	0.269430011510849	0.118900001049042	0.0761139988899231	0.0951279997825623	0.0605220012366772	0.373010009527206	0.263839989900589
	0	0	0	0	0	0	0	0	0	0	0	0	0	0	0	0	0	0	0	0	0	0	0	0	0	0	0	0	0	0	0	0	0	0	0	0	0	0	0	0	0	0	0	0	0	0	0	0	0
	0.0876870006322861	0.197150006890297	0.319950014352798	0.147159993648529	0.114490002393723	0.122950002551079	0.089869998395443	0.193269997835159	0.332419991493225	0.14954000711441	0.119539998471737	0.121880002319813	0.105410002171993	0.183210000395775	0.308050006628036	0.148120000958443	0.13052000105381	0.133120000362396	0.0931570008397102	0.0433450005948544	0.099480003118515	0.344729989767075	0.276859998703003	0.144590005278587	0.0973360016942024	0.0448689982295036	0.0991600006818771	0.34103998541832	0.285609990358353	0.142480000853539	0.0998909994959831	0.0469040013849735	0.103540003299713	0.330199986696243	0.271649986505508	0.143859997391701	0.247270002961159	0.121679998934269	0.0886659994721413	0.113009996712208	0.0796710029244423	0.354999989271164	0.246930003166199	0.112080000340939	0.0896380022168159	0.110019996762276	0.0836080014705658	0.346480011940002	0.252389997243881
	0.121789999306202	0.0839829966425896	0.127990007400513	0.287759989500046	0.167339995503426	0.211129993200302	0.130119994282722	0.0880480036139488	0.143470004200935	0.251890003681183	0.160510003566742	0.220469996333122	0.120250001549721	0.0798410028219223	0.120779998600483	0.285310000181198	0.151789993047714	0.229379996657372	0.171020001173019	0.0847359970211983	0.142370000481606	0.254830002784729	0.166150003671646	0.180899992585182	0.165350005030632	0.0854139998555183	0.175050005316734	0.209519997239113	0.183410003781319	0.181270003318787	0.147630006074905	0.0835060030221939	0.148259997367859	0.257979989051819	0.171320006251335	0.191300004720688	0	0	0	0	0	0	0	0	0	0	0	0	0
	0.0946429967880249	0.0698110014200211	0.101599998772144	0.262789994478226	0.266270011663437	0.204889997839928	0.0959789976477623	0.0479930005967617	0.0789370015263557	0.304479986429214	0.273030012845993	0.199579998850822	0.0902310013771057	0.047970000654459	0.0973199978470802	0.291900008916855	0.292849987745285	0.179729998111725	0.107349999248981	0.058203000575304	0.129789993166924	0.350230008363724	0.166069999337196	0.188360005617142	0.11676000058651	0.0763199999928474	0.140599995851517	0.336699992418289	0.144459992647171	0.185159996151924	0.10717000067234	0.0527079999446869	0.153249993920326	0.337080001831055	0.161070004105568	0.188730001449585	0	0	0	0	0	0	0.13043999671936	0.255670011043549	0.118780001997948	0.193489998579025	0.117679998278618	0.1839399933815	0.144069999456406
	0.157250002026558	0.132029995322227	0.177469998598099	0.141509994864464	0.202130004763603	0.189610004425049	0.162650004029274	0.131730005145073	0.19896000623703	0.136480003595352	0.19386999309063	0.176310002803802	0.158869996666908	0.140379995107651	0.199019998311996	0.138630002737045	0.20074999332428	0.162359997630119	0.128759995102882	0.0607159994542599	0.14070999622345	0.283939987421036	0.229499995708466	0.156369999051094	0.155440002679825	0.0677620023488998	0.150179997086525	0.22138999402523	0.220890000462532	0.175740003585815	0.118189997971058	0.0579000003635883	0.141130000352859	0.287140011787415	0.235449999570847	0.160199999809265	0.199359998106956	0.14996999502182	0.12270999699831	0.12882000207901	0.115819998085499	0.283329993486404	0.211359992623329	0.132850006222725	0.111950002610683	0.128409996628761	0.104299999773502	0.312299996614456	0.196129992604256
	0.132579997181892	0.133210003376007	0.195050001144409	0.15242999792099	0.200230002403259	0.186489999294281	0	0	0	0	0	0	0	0	0	0	0	0	0	0	0	0	0	0	0	0	0	0	0	0	0	0	0	0	0	0	0	0	0	0	0	0	0	0	0	0	0	0	0
	0.0478719994425774	0.21246999502182	0.528710007667542	0.0663169994950294	0.0756480023264885	0.0629139989614487	0.0328879989683628	0.221860006451607	0.587689995765686	0.0685399994254112	0.0506590008735657	0.0445020012557507	0.0163189992308617	0.246639996767044	0.632019996643066	0.0589630007743835	0.0283940006047487	0.0258430000394583	0.0280419997870922	0.0169840008020401	0.0469049997627735	0.398099988698959	0.415850013494492	0.0676829963922501	0.0433619990944862	0.0386460013687611	0.0746750012040138	0.371740013360977	0.39164000749588	0.0730779990553856	0.0356290005147457	0.0396960005164146	0.0907820016145706	0.388110011816025	0.407629996538162	0.0730770006775856	0.419299989938736	0.0532650016248226	0.0411880016326904	0.045024998486042	0.0243400000035763	0.423229992389679	0.387490004301071	0.0580600015819073	0.0450850017368793	0.0535390004515648	0.0270709991455078	0.416330009698868	0.383100003004074
	0	0	0	0	0	0	0	0	0	0	0	0	0	0	0	0	0	0	0.148709997534752	0.0710010007023811	0.154390007257462	0.235229998826981	0.216480001807213	0.174189999699593	0.172150000929832	0.0662560015916824	0.170220002532005	0.205090001225471	0.199829995632172	0.186450004577637	0	0	0	0	0	0	0.198339998722076	0.175209999084473	0.10470999777317	0.138520002365112	0.098191000521183	0.285039991140366	0.205630004405975	0.167400002479553	0.115440003573895	0.142429992556572	0.119450002908707	0.24966000020504	0.218140006065369
	0.106030002236366	0.153919994831085	0.239069998264313	0.191589996218681	0.144899994134903	0.16448999941349	0.114440001547337	0.153650000691414	0.220990002155304	0.193049997091293	0.143790006637573	0.174089998006821	0.139980003237724	0.128780007362366	0.184650003910065	0.166940003633499	0.187130004167557	0.192519992589951	0.148049995303154	0.0740400031208992	0.176440000534058	0.206740006804466	0.190530002117157	0.204199999570847	0.124109998345375	0.0929509997367859	0.174669995903969	0.206159994006157	0.210830003023148	0.191269993782043	0.165240004658699	0.0821710005402565	0.173209995031357	0.184379994869232	0.190200001001358	0.204799994826317	0	0	0	0	0	0	0.17671999335289	0.16957999765873	0.114139996469021	0.166060000658035	0.103419996798038	0.270069986581802	0.166840001940727
	0.126269996166229	0.159930005669594	0.253179997205734	0.1683100014925	0.132359996438026	0.156719997525215	0.131410002708435	0.15140999853611	0.238780006766319	0.160300001502037	0.151109993457794	0.167679995298386	0.12737999856472	0.157440006732941	0.248329997062683	0.167870000004768	0.138740003108978	0.163680002093315	0.121100001037121	0.0601789988577366	0.145170003175735	0.255400002002716	0.244369998574257	0.170910000801086	0.123530000448227	0.0590259991586208	0.138219997286797	0.25492000579834	0.245890006422997	0.173679992556572	0.113569997251034	0.0591089986264706	0.135140001773834	0.266350001096725	0.253879994153976	0.170870006084442	0.225769996643066	0.128800004720688	0.109769999980927	0.127570003271103	0.116559997200966	0.288379997014999	0.209889993071556	0.137449994683266	0.116259999573231	0.132109999656677	0.117459997534752	0.283939987421036	0.211019992828369
	0	0	0	0	0	0	0	0	0	0	0	0	0	0	0	0	0	0	0	0	0	0	0	0	0	0	0	0	0	0	0.144270002841949	0.0728859975934029	0.146170005202293	0.207739993929863	0.251469999551773	0.177469998598099	0	0	0	0	0	0	0	0	0	0	0	0	0
	0.138650000095367	0.125589996576309	0.186079993844032	0.181520000100136	0.176139995455742	0.192019999027252	0.149580001831055	0.110919997096062	0.181820005178452	0.162949994206429	0.197510004043579	0.188460007309914	0.135370001196861	0.131019994616508	0.191809996962547	0.161269992589951	0.200929999351501	0.179590001702309	0.148900002241135	0.0816560015082359	0.173899993300438	0.174140006303787	0.207100003957748	0.212940007448196	0.139320001006126	0.0836189985275269	0.159219995141029	0.186309993267059	0.198569998145103	0.232429996132851	0.148809999227524	0.0827720016241074	0.15998999774456	0.18215000629425	0.201079994440079	0.219659999012947	0.178700000047684	0.206870004534721	0.123499996960163	0.165749996900558	0.117509998381138	0.190320000052452	0.172680005431175	0.185609996318817	0.144079998135567	0.166889995336533	0.134499996900558	0.192239999771118	0.172089993953705
	0	0	0	0	0	0	0	0	0	0	0	0	0	0	0	0	0	0	0	0	0	0	0	0	0	0	0	0	0	0	0	0	0	0	0	0	0.196189999580383	0.166179999709129	0.150429993867874	0.144490003585815	0.145640000700951	0.197080001235008	0	0	0	0	0	0	0
	0.0975980013608932	0.145710006356239	0.301679998636246	0.182669997215271	0.138060003519058	0.134279996156693	0.098362997174263	0.155959993600845	0.310369998216629	0.173710003495216	0.136309996247292	0.125290006399155	0.0940869972109795	0.152799993753433	0.316810011863708	0.182229995727539	0.13060000538826	0.123479999601841	0.120219998061657	0.0545199997723103	0.116240002214909	0.250149995088577	0.257589995861053	0.201289996504784	0.114100001752377	0.0499709993600845	0.114030003547668	0.259240001440048	0.268739998340607	0.193910002708435	0.114950001239777	0.0528529994189739	0.111180000007153	0.250400006771088	0.271549999713898	0.199070006608963	0.250559985637665	0.172199994325638	0.0860619992017746	0.127210006117821	0.0846280008554459	0.279339998960495	0.245820000767708	0.175200000405312	0.0891719982028008	0.12984000146389	0.0905020013451576	0.269470006227493	0.237709999084473
	0	0	0	0	0	0	0	0	0	0	0	0	0	0	0	0	0	0	0	0	0	0	0	0	0	0	0	0	0	0	0	0	0	0	0	0	0	0	0	0	0	0	0	0	0	0	0	0	0
	0.163509994745255	0.102949999272823	0.178739994764328	0.222440004348755	0.143649995326996	0.188720002770424	0.147850006818771	0.142450004816055	0.177520006895065	0.170029997825623	0.168270006775856	0.19386999309063	0	0	0	0	0	0	0.151580005884171	0.0938770025968552	0.153779998421669	0.198149994015694	0.214689999818802	0.18792000412941	0.148709997534752	0.0734660029411316	0.167530000209808	0.190459996461868	0.22325000166893	0.196590006351471	0.166219994425774	0.067452996969223	0.139919996261597	0.230800002813339	0.209869995713234	0.185749992728233	0.214900001883507	0.175080001354218	0.130370005965233	0.139829993247986	0.11072999984026	0.229100003838539	0.200440004467964	0.105250000953674	0.15896999835968	0.182750001549721	0.126760005950928	0.225820004940033	0.207729995250702
	0.10928999632597	0.119670003652573	0.266860008239746	0.152529999613762	0.180680006742477	0.170980006456375	0.117990002036095	0.163430005311966	0.188089996576309	0.269179999828339	0.132750004529953	0.1285600066185	0.142729997634888	0.135409995913506	0.219960004091263	0.150480002164841	0.185139998793602	0.16627000272274	0.147750005125999	0.0656299963593483	0.147719994187355	0.233070001006126	0.241009995341301	0.178770005702972	0.126809999346733	0.0677279978990555	0.144899994134903	0.226679995656013	0.227970004081726	0.188409999012947	0.135989993810654	0.0676850005984306	0.164900004863739	0.233239993453026	0.20100000500679	0.187179997563362	0.177180007100105	0.170269995927811	0.120140001177788	0.156110003590584	0.114249996840954	0.262059986591339	0.213630005717278	0.160370007157326	0.129370003938675	0.150330007076263	0.103069998323917	0.25152000784874	0.174630001187325
	0.147389993071556	0.136000007390976	0.216140002012253	0.147919997572899	0.173820003867149	0.178729996085167	0.123970001935959	0.147139996290207	0.233199998736382	0.15523000061512	0.167349994182587	0.173109993338585	0.126540005207062	0.139219999313354	0.240810006856918	0.168239995837212	0.154709994792938	0.170479997992516	0.139980003237724	0.0692749992012978	0.14274999499321	0.235780000686646	0.244760006666183	0.167600005865097	0.132909998297691	0.0664570033550262	0.142179995775223	0.238600000739098	0.243599995970726	0.165279999375343	0.142869994044304	0.0689819976687431	0.154379993677139	0.238309994339943	0.22443999350071	0.181960001587868	0.21204000711441	0.151850000023842	0.119419999420643	0.14614999294281	0.117509998381138	0.252829998731613	0.18979999423027	0.161329999566078	0.137180000543594	0.159559994935989	0.13188000023365	0.224319994449615	0.189940005540848
	0.129280000925064	0.16193999350071	0.269659996032715	0.129539996385574	0.165779992938042	0.143810003995895	0	0	0	0	0	0	0	0	0	0	0	0	0	0	0	0	0	0	0	0	0	0	0	0	0	0	0	0	0	0	0	0	0	0	0	0	0	0	0	0	0	0	0
	0	0	0	0	0	0	0	0	0	0	0	0	0.130469992756844	0.142949998378754	0.280209988355637	0.153300002217293	0.150759994983673	0.142309993505478	0.127440005540848	0.0631579980254173	0.130919992923737	0.266820013523102	0.24481999874115	0.166850000619888	0	0	0	0	0	0	0	0	0	0	0	0	0	0	0	0	0	0	0	0	0	0	0	0	0
	0.0965719968080521	0.201189994812012	0.273680001497269	0.151600003242493	0.138199999928474	0.138750001788139	0.0745109990239143	0.257510006427765	0.292530000209808	0.142719998955727	0.108369998633862	0.115529999136925	0.0837500020861626	0.195700004696846	0.2917799949646	0.147880002856255	0.140650004148483	0.127790004014969	0.078966997563839	0.0437650009989738	0.0883750021457672	0.398799985647202	0.23411999642849	0.156890004873276	0.0804319977760315	0.0425960011780262	0.0980110019445419	0.372519999742508	0.239199995994568	0.157680004835129	0.0720100030303001	0.0446120016276836	0.080424003303051	0.407029986381531	0.243190005421638	0.149140000343323	0.220730006694794	0.162829995155334	0.0817110016942024	0.117159999907017	0.0750470012426376	0.342530012130737	0.206019997596741	0.151859998703003	0.0956029966473579	0.119259998202324	0.08941999822855	0.339219987392426	0.219019994139671
	0.123020000755787	0.200670003890991	0.339269995689392	0.129460006952286	0.0809670016169548	0.126609995961189	0.127649992704391	0.15879000723362	0.265579998493195	0.151690006256104	0.14954000711441	0.146750003099442	0.132190003991127	0.16584999859333	0.250519990921021	0.148550003767014	0.151449993252754	0.151439994573593	0.121109999716282	0.0579710006713867	0.13654999434948	0.287849992513657	0.239959999918938	0.156560003757477	0.116530001163483	0.0597289986908436	0.137329995632172	0.287019997835159	0.230189993977547	0.169200003147125	0.114990003407001	0.0598540008068085	0.133750006556511	0.296389997005463	0.234050005674362	0.160960003733635	0.209729999303818	0.132819995284081	0.105920001864433	0.128830000758171	0.1129399985075	0.309769988059998	0.199249997735023	0.131769999861717	0.114790000021458	0.135480001568794	0.118230000138283	0.300480008125305	0.159549996256828
	0.145239993929863	0.14342999458313	0.199450001120567	0.167219996452332	0.174290001392365	0.170379996299744	0	0	0	0	0	0	0	0	0	0	0	0	0.163230001926422	0.0730950012803078	0.169850006699562	0.219459995627403	0.201729997992516	0.172629997134209	0.154200002551079	0.0692680031061172	0.166319996118546	0.219720005989075	0.200969994068146	0.189520001411438	0	0	0	0	0	0	0	0	0	0	0	0	0	0	0	0	0	0	0
	0	0	0	0	0	0	0.185179993510246	0.141359999775887	0.164550006389618	0.163409993052483	0.14920000731945	0.196299999952316	0	0	0	0	0	0	0.155180007219315	0.0718230009078979	0.16168999671936	0.195150002837181	0.23183000087738	0.184330001473427	0	0	0	0	0	0	0.162699997425079	0.0762260034680367	0.185359999537468	0.200599998235703	0.204610005021095	0.170499995350838	0.161329999566078	0.157849997282028	0.144559994339943	0.168290004134178	0.152960002422333	0.21501000225544	0.170839995145798	0.137280002236366	0.153579995036125	0.1735700070858	0.153219997882843	0.211510002613068	0
	0	0	0	0	0	0	0.149409994482994	0.119779996573925	0.191870003938675	0.146579995751381	0.209700003266335	0.18265999853611	0.145229995250702	0.127829998731613	0.200279995799065	0.150879994034767	0.193670004606247	0.182099997997284	0.179370000958443	0.0853300020098686	0.191640004515648	0.185760006308556	0.186869993805885	0.17102999985218	0	0	0	0	0	0	0.164979994297028	0.0896740034222603	0.184929996728897	0.192310005426407	0.186770007014275	0.181329995393753	0.177809998393059	0.144500002264977	0.152730002999306	0.170399993658066	0.152659997344017	0.201910004019737	0	0	0	0	0	0	0.169860005378723
	0.109549999237061	0.14308999478817	0.217409998178482	0.18605999648571	0.163110002875328	0.180779993534088	0.109509997069836	0.141029998660088	0.22367000579834	0.176259994506836	0.162410005927086	0.187120005488396	0.1163399964571	0.138579994440079	0.218960002064705	0.185760006308556	0.16329999268055	0.185870006680489	0.13289999961853	0.0816410034894943	0.154499992728233	0.217429995536804	0.201660007238388	0.213919997215271	0.144480004906654	0.0806939974427223	0.144720003008842	0.209140002727509	0.208000004291534	0.212909996509552	0.141420006752014	0.0759259983897209	0.158680006861687	0.205270007252693	0.195680007338524	0.219319999217987	0.180140003561974	0.18792000412941	0.125049993395805	0.148110002279282	0.133640006184578	0.220760002732277	0.16907000541687	0.18860000371933	0.137309998273849	0.155819997191429	0.120229996740818	0.231920003890991	0.175170004367828
	0	0	0	0	0	0	0.1190500035882	0.156790003180504	0.228589996695518	0.146469995379448	0.173240005970001	0.175870001316071	0	0	0	0	0	0	0	0	0	0	0	0	0	0	0	0	0	0	0	0	0	0	0	0	0	0	0	0	0	0	0	0	0	0	0	0	0
	0.141269996762276	0.124289996922016	0.22282999753952	0.187150001525879	0.149059996008873	0.186489999294281	0.140479996800423	0.121559999883175	0.224930003285408	0.188950002193451	0.148660004138947	0.175410002470016	0.140180006623268	0.124349996447563	0.221829995512962	0.190510004758835	0.148530006408691	0.174600005149841	0.129170000553131	0.062730997800827	0.154060006141663	0.231810003519058	0.232600003480911	0.189569994807243	0.138150006532669	0.0662380009889603	0.155259996652603	0.222959995269775	0.229780003428459	0.187610000371933	0.117080003023148	0.0564780011773109	0.139540001749992	0.239859998226166	0.250690013170242	0.196360006928444	0.215279996395111	0.148969992995262	0.123949997127056	0.144659996032715	0.142059996724129	0.233620002865791	0.216739997267723	0.145699992775917	0.121299996972084	0.147440001368523	0.137830004096031	0.241160005331039	0.189679995179176
	0.16313000023365	0.101790003478527	0.188850000500679	0.14801000058651	0.21424999833107	0.183960005640984	0	0	0	0	0	0	0	0	0	0	0	0	0.165959998965263	0.0802529975771904	0.182500004768372	0.194600000977516	0.186350002884865	0.190329998731613	0	0	0	0	0	0	0	0	0	0	0	0	0.175369992852211	0.151250004768372	0.168530002236366	0.166889995336533	0.141660004854202	0.196299999952316	0	0	0	0	0	0	0
	0.150780007243156	0.151659995317459	0.213269993662834	0.119699999690056	0.193289995193481	0.171309992671013	0.162049993872643	0.116680003702641	0.188010007143021	0.119740001857281	0.200499996542931	0.213019996881485	0.153239995241165	0.136449992656708	0.192980006337166	0.133839994668961	0.187089994549751	0.196410000324249	0.160030007362366	0.0785560011863708	0.218700006604195	0.192790001630783	0.170469999313354	0.179450005292892	0.149460002779961	0.0823030024766922	0.213239997625351	0.218559995293617	0.188899993896484	0.147540003061295	0.135199993848801	0.0940259993076324	0.195830002427101	0.191479995846748	0.197229996323586	0.186240002512932	0.162699997425079	0.162200003862381	0.156460002064705	0.169599995017052	0.140719994902611	0.208320006728172	0.162729993462563	0.164800003170967	0.140220001339912	0.179879993200302	0.126399993896484	0.225960001349449	0.166130006313324
	0	0	0	0	0	0	0.155410006642342	0.113300003111362	0.173710003495216	0.144319996237755	0.22597000002861	0.187279999256134	0.152600005269051	0.119460001587868	0.180680006742477	0.14368000626564	0.214450001716614	0.189140006899834	0	0	0	0	0	0	0.186869993805885	0.113739997148514	0.166460007429123	0.186179995536804	0.190669998526573	0.156069993972778	0.172040000557899	0.0792699977755547	0.194949999451637	0.194150000810623	0.189649999141693	0.169939994812012	0.171299993991852	0.152300000190735	0.151820003986359	0.170750007033348	0.149179995059967	0.18783999979496	0.169389992952347	0.16797000169754	0.156629994511604	0.174659997224808	0.14733000099659	0.18401999771595	0.161740005016327
	0.15064999461174	0.127810001373291	0.184169992804527	0.142810001969337	0.206359997391701	0.188209995627403	0.149800002574921	0.120990000665188	0.175730004906654	0.122910000383854	0.21815000474453	0.212410002946854	0.146779999136925	0.104670003056526	0.200690001249313	0.138809993863106	0.205369994044304	0.203679993748665	0.179210007190704	0.0919909998774529	0.194319993257523	0.173020005226135	0.175170004367828	0.186289995908737	0.192980006337166	0.0814630016684532	0.191330000758171	0.169300004839897	0.191170006990433	0.173759996891022	0.195519998669624	0.0860809981822968	0.196979999542236	0.183390006422997	0.183569997549057	0.154459998011589	0.181930005550385	0.162509992718697	0.167820006608963	0.163509994745255	0.143020004034042	0.18121999502182	0.190099999308586	0.159380003809929	0.156139999628067	0.17688000202179	0.149839997291565	0.167649999260902	0.190740004181862
	0.16805000603199	0.11616999655962	0.177340000867844	0.145370006561279	0.203620001673698	0.189439997076988	0.160229995846748	0.113530002534389	0.181529998779297	0.131549999117851	0.217690005898476	0.195470005273819	0.153390005230904	0.109679996967316	0.180490002036095	0.134910002350807	0.221340000629425	0.200179994106293	0.164450004696846	0.0878430008888245	0.183359995484352	0.182750001549721	0.197290003299713	0.184310004115105	0.165199995040894	0.0848229974508286	0.185149997472763	0.18401999771595	0.206420004367828	0.174390003085136	0.172780007123947	0.0875269994139671	0.184890002012253	0.178179994225502	0.198599994182587	0.178020000457764	0.171020001173019	0.180690005421638	0.136580005288124	0.174500003457069	0.137630000710487	0.199570000171661	0.17485000193119	0.18639999628067	0.136680006980896	0.171770006418228	0.147599995136261	0.182689994573593	0.163770005106926
	0.146080002188683	0.130219995975494	0.180390000343323	0.167930006980896	0.191269993782043	0.184110000729561	0.154269993305206	0.128069996833801	0.1701799929142	0.175390005111694	0.179509997367859	0.192579999566078	0	0	0	0	0	0	0	0	0	0	0	0	0	0	0	0	0	0	0	0	0	0	0	0	0.177619993686676	0.165659993886948	0.167600005865097	0.160970002412796	0.137869998812675	0.190270006656647	0.166620001196861	0.167380005121231	0.160280004143715	0.160789996385574	0.153280004858971	0.191650003194809	0
	0.159960001707077	0.129429996013641	0.177660003304482	0.139200001955032	0.201670005917549	0.192059993743896	0.157580003142357	0.121870003640652	0.191860005259514	0.138940006494522	0.204129993915558	0.185609996318817	0.148019999265671	0.127619996666908	0.174549996852875	0.13476000726223	0.219400003552437	0.195649996399879	0.183119997382164	0.0777070000767708	0.189419999718666	0.186930000782013	0.186299994587898	0.176520004868507	0.178259998559952	0.0755179971456528	0.187940001487732	0.180610001087189	0.194250002503395	0.183410003781319	0.16975000500679	0.0711190029978752	0.204579994082451	0.185450002551079	0.19157999753952	0.177520006895065	0.166160002350807	0.172560006380081	0.147780001163483	0.166960000991821	0.158820003271103	0.187729999423027	0	0	0	0	0	0	0.175339996814728
	0	0	0	0	0	0	0	0	0	0	0	0	0.163149997591972	0.120379999279976	0.172220006585121	0.147499993443489	0.214259997010231	0.182490006089211	0.174140006303787	0.0928440019488335	0.192629992961884	0.181290000677109	0.200220003724098	0.158869996666908	0	0	0	0	0	0	0.169100001454353	0.0781920030713081	0.200819998979568	0.190170004963875	0.19310000538826	0.168620005249977	0.17781999707222	0.166140004992485	0.158089995384216	0.167080000042915	0.148469999432564	0.182390004396439	0.169060006737709	0.158380001783371	0.151350006461143	0.178409993648529	0.148589998483658	0.194220006465912	0
	0.178780004382133	0.11310999840498	0.158779993653297	0.127670004963875	0.242579996585846	0.179079994559288	0.162200003862381	0.122929997742176	0.170959994196892	0.124860003590584	0.237979993224144	0.181069999933243	0	0	0	0	0	0	0.195669993758202	0.0869550034403801	0.180219992995262	0.171210005879402	0.201409995555878	0.164539992809296	0.1807000041008	0.0785870030522346	0.187910005450249	0.173010006546974	0.214190006256104	0.165610000491142	0.173869997262955	0.080715000629425	0.18002000451088	0.169890001416206	0.223800003528595	0.171709999442101	0.172739997506142	0.158759996294975	0.160589993000031	0.169269993901253	0.174720004200935	0.163920000195503	0.169819995760918	0.163939997553825	0.163190007209778	0.152789995074272	0.173869997262955	0.176390007138252	0
	0	0	0	0	0	0	0	0	0	0	0	0	0	0	0	0	0	0	0	0	0	0	0	0	0	0	0	0	0	0	0	0	0	0	0	0	0	0	0	0	0	0	0.185389995574951	0.135839998722076	0.133080005645752	0.16245000064373	0.142470002174377	0.240769997239113	0.193650007247925
	0	0	0	0	0	0	0	0	0	0	0	0	0	0	0	0	0	0	0.172690004110336	0.0741690024733543	0.185359999537468	0.181119993329048	0.203390002250671	0.183270007371902	0.16779999434948	0.0892120003700256	0.173600003123283	0.180570006370544	0.181830003857613	0.206980004906654	0.201710000634193	0.0930489972233772	0.171590000391006	0.184090003371239	0.178189992904663	0.171369999647141	0.15353000164032	0.168129995465279	0.158820003271103	0.171480000019073	0.161109998822212	0.186920002102852	0.16075000166893	0.176709994673729	0.143199995160103	0.182870000600815	0.132180005311966	0.204280003905296	0.165959998965263
	0.154909998178482	0.132129997014999	0.193890005350113	0.140049993991852	0.193979993462563	0.18503999710083	0.159720003604889	0.128429993987083	0.188010007143021	0.142859995365143	0.191440001130104	0.189549997448921	0.164370000362396	0.131889998912811	0.183750003576279	0.146390005946159	0.199450001120567	0.174150004982948	0.178389996290207	0.0786560028791428	0.177029997110367	0.199169993400574	0.184009999036789	0.182750001549721	0.173749998211861	0.0730540007352829	0.187370002269745	0.203999996185303	0.175809994339943	0.186020001769066	0.171350002288818	0.077844001352787	0.184599995613098	0.200729995965958	0.183060005307198	0.182410001754761	0.183650001883507	0.17059999704361	0.140609994530678	0.156360000371933	0.16380999982357	0.184970006346703	0.180759996175766	0.16423000395298	0.147980004549026	0.161730006337166	0.157330006361008	0.187979996204376	0.172409996390343
	0.186409994959831	0.108690001070499	0.19888000190258	0.146789997816086	0.205009996891022	0.154219999909401	0.175689995288849	0.111180000007153	0.196830004453659	0.141190007328987	0.212579995393753	0.162540003657341	0.187570005655289	0.114849999547005	0.195170000195503	0.140340000391006	0.206479996442795	0.155609995126724	0.182180002331734	0.0850730016827583	0.192090004682541	0.175640001893044	0.195360004901886	0.169660001993179	0.185530006885529	0.0815159976482391	0.197789996862411	0.173590004444122	0.194059997797012	0.167520001530647	0.188079997897148	0.0821620002388954	0.199750006198883	0.172120004892349	0.185990005731583	0.171900004148483	0.175990000367165	0.159439995884895	0.159600004553795	0.164069995284081	0.148599997162819	0.192300006747246	0.174189999699593	0.159769997000694	0.149700000882149	0.174260005354881	0.148910000920296	0.193159997463226	0.180930003523827
	0	0	0	0	0	0	0	0	0	0	0	0	0	0	0	0	0	0	0	0	0	0	0	0	0	0	0	0	0	0	0	0	0	0	0	0	0	0	0	0	0	0	0.159209996461868	0.150659993290901	0.167280003428459	0.174569994211197	0.147180005908012	0.201100006699562	0.169119998812675
	0.126310005784035	0.134269997477531	0.186680004000664	0.148780003190041	0.194999992847443	0.208959996700287	0.130750000476837	0.124159999191761	0.171650007367134	0.167319998145103	0.189219996333122	0.216910004615784	0	0	0	0	0	0	0.160950005054474	0.0782290026545525	0.176170006394386	0.198109999299049	0.176339998841286	0.210199996829033	0.170289993286133	0.0713360011577606	0.161060005426407	0.201440006494522	0.189480006694794	0.206389993429184	0.166810005903244	0.0898030027747154	0.158940002322197	0.188669994473457	0.18061999976635	0.215169996023178	0.161070004105568	0.199269995093346	0.144840002059937	0.168209999799728	0.133619993925095	0.192990005016327	0	0	0	0	0	0	0.163059994578362
	0	0	0	0	0	0	0	0	0	0	0	0	0	0	0	0	0	0	0	0	0	0	0	0	0	0	0	0	0	0	0	0	0	0	0	0	0	0	0	0	0	0	0	0	0	0	0	0	0
	0	0	0	0	0	0	0	0	0	0	0	0	0.141200006008148	0.124370001256466	0.194440007209778	0.144400000572205	0.20830999314785	0.187279999256134	0	0	0	0	0	0	0.158930003643036	0.0810249969363213	0.190500006079674	0.194269999861717	0.202580004930496	0.172700002789497	0.158299997448921	0.0821439996361732	0.198249995708466	0.186079993844032	0.201049998402596	0.17417000234127	0	0	0	0	0	0	0.175070002675056	0.171149998903275	0.153980001807213	0.175500005483627	0.143659994006157	0.180639997124672	0.176679998636246
	0.157450005412102	0.133220002055168	0.19081999361515	0.131789997220039	0.200550004839897	0.186179995536804	0.151639997959137	0.124750003218651	0.18444000184536	0.140059992671013	0.202319994568825	0.196779996156693	0.160610005259514	0.129610002040863	0.191620007157326	0.132870003581047	0.201660007238388	0.183630004525185	0.178470000624657	0.0841540023684502	0.184229999780655	0.182610005140305	0.19234000146389	0.178200006484985	0.182569995522499	0.087679997086525	0.182889997959137	0.180869996547699	0.191799998283386	0.174189999699593	0.175339996814728	0.0948529988527298	0.179150000214577	0.193389996886253	0.178120002150536	0.179150000214577	0.26366001367569	0.158329993486404	0.0494580008089542	0.0806189998984337	0.0548890009522438	0.393049985170364	0.195899993181229	0.157389998435974	0.100689999759197	0.126739993691444	0.100769996643066	0.318509995937347	0.217800006270409
	0.163709998130798	0.133279994130135	0.183740004897118	0.140230000019073	0.189410001039505	0.189630001783371	0.151999995112419	0.132589995861053	0.169540002942085	0.141159996390343	0.21815000474453	0.186550006270409	0.154379993677139	0.136059999465942	0.171990007162094	0.134010002017021	0.209900006651878	0.193660005927086	0.171629995107651	0.0902659967541695	0.186069995164871	0.195390000939369	0.181669995188713	0.174979999661446	0.165959998965263	0.0883499979972839	0.180230006575584	0.187739998102188	0.184489995241165	0.193230003118515	0.16865000128746	0.087627001106739	0.200389996170998	0.178039997816086	0.192019999027252	0.173270002007484	0.160160005092621	0.159189999103546	0.154459998011589	0.179680004715919	0.154339998960495	0.192169994115829	0.173519998788834	0.15514999628067	0.153799995779991	0.17485000193119	0.159659996628761	0.183009997010231	0.172189995646477
	0	0	0	0	0	0	0	0	0	0	0	0	0	0	0	0	0	0	0	0	0	0	0	0	0	0	0	0	0	0	0	0	0	0	0	0	0	0	0	0	0	0	0	0	0	0	0	0	0
	0.149680003523827	0.130809992551804	0.180179998278618	0.14180999994278	0.204459995031357	0.193069994449615	0.138970002532005	0.146750003099442	0.197080001235008	0.147960007190704	0.193719998002052	0.175520002841949	0.150940001010895	0.127590000629425	0.182649999856949	0.157790005207062	0.186700001358986	0.194330006837845	0	0	0	0	0	0	0	0	0	0	0	0	0	0	0	0	0	0	0	0	0	0	0	0	0	0	0	0	0	0	0
	0.159970000386238	0.142289996147156	0.174410000443459	0.139259994029999	0.199469998478889	0.184599995613098	0.162129998207092	0.133609995245934	0.179670006036758	0.137189999222755	0.197809994220734	0.189590007066727	0.157940000295639	0.134279996156693	0.171039998531342	0.134120002388954	0.20566999912262	0.196950003504753	0.177379995584488	0.0844300016760826	0.187710002064705	0.193519994616508	0.187969997525215	0.16899000108242	0.175070002675056	0.0875800028443336	0.177169993519783	0.190119996666908	0.192609995603561	0.177450001239777	0.170809999108315	0.0866030007600784	0.187690004706383	0.187199994921684	0.1925999969244	0.17509999871254	0.174569994211197	0.168469995260239	0.149419993162155	0.170540004968643	0.150040000677109	0.186959996819496	0.177279993891716	0.16083000600338	0.152079999446869	0.181749999523163	0.139320001006126	0.188749998807907	0.170029997825623
	0.16967000067234	0.124370001256466	0.179969996213913	0.131109997630119	0.204439997673035	0.190430000424385	0.16703000664711	0.126069992780685	0.181189998984337	0.12831999361515	0.215139999985695	0.182260006666183	0.168420001864433	0.113190002739429	0.187969997525215	0.135639995336533	0.206489995121956	0.188289999961853	0.188419997692108	0.0878230035305023	0.183200001716614	0.174319997429848	0.19030000269413	0.175940006971359	0.182129994034767	0.0885239988565445	0.190939992666245	0.174020007252693	0.189260005950928	0.175129994750023	0.176469996571541	0.0882619991898537	0.193590000271797	0.175669997930527	0.194309994578362	0.171690002083778	0	0	0	0	0	0	0.170719996094704	0.165380001068115	0.157000005245209	0.174869999289513	0.15183000266552	0.180189996957779	0.174309998750687
	0.16075000166893	0.125960007309914	0.176149994134903	0.13764999806881	0.209779992699623	0.189710006117821	0.153970003128052	0.120600000023842	0.178629994392395	0.146029993891716	0.203500002622604	0.197280004620552	0.168960005044937	0.125909999012947	0.181349992752075	0.125900000333786	0.209590002894402	0.188289999961853	0.188909992575645	0.0846370011568069	0.18809999525547	0.16618999838829	0.193670004606247	0.17849999666214	0.183109998703003	0.0936070010066032	0.18588000535965	0.159060001373291	0.187450006604195	0.190889999270439	0.183029994368553	0.0747990012168884	0.185069993138313	0.18622000515461	0.192129999399185	0.178760007023811	0.16797000169754	0.166339993476868	0.153510004281998	0.176579996943474	0.156709998846054	0.178890004754066	0.174290001392365	0.169609993696213	0.152799993753433	0.17731000483036	0.148829996585846	0.177169993519783	0.1630499958992
	0.0886560007929802	0.211500003933907	0.317140012979507	0.14631000161171	0.133739992976189	0.102660000324249	0.0854569971561432	0.211779996752739	0.331120014190674	0.148080006241798	0.122440002858639	0.101120002567768	0.0709109976887703	0.240720003843307	0.344529986381531	0.14054000377655	0.0984610021114349	0.104840002954006	0.0979420021176338	0.0366499982774258	0.0677559971809387	0.366950005292892	0.287180006504059	0.143519997596741	0.106930002570152	0.0432970002293587	0.0888789966702461	0.333370000123978	0.284859985113144	0.14266000688076	0.108539998531342	0.0474550016224384	0.100859999656677	0.317290008068085	0.271129995584488	0.154730007052422	0.290450006723404	0.133420005440712	0.0775019973516464	0.102870002388954	0.057718001306057	0.338050007820129	0.281470000743866	0.126430004835129	0.0863080024719238	0.101949997246265	0.054712999612093	0.349130004644394	0.266449987888336
	0.160469993948936	0.0984560027718544	0.192880004644394	0.149419993162155	0.206880003213882	0.191890001296997	0.148310005664825	0.113770000636578	0.180309996008873	0.136370003223419	0.219439998269081	0.201790004968643	0.161300003528595	0.117959998548031	0.18121999502182	0.14308999478817	0.199180006980896	0.197249993681908	0.17399999499321	0.0696820020675659	0.185809999704361	0.16525000333786	0.206389993429184	0.198860004544258	0.156639993190765	0.069702997803688	0.206000000238419	0.175400003790855	0.219129994511604	0.173120006918907	0.157509997487068	0.0935430005192757	0.192110002040863	0.18987999856472	0.192149996757507	0.174810007214546	0.167260006070137	0.150949999690056	0.163190007209778	0.160610005259514	0.152370005846024	0.205620005726814	0.166909992694855	0.141130000352859	0.17161999642849	0.175569996237755	0.155849993228912	0.188909992575645	0.171240001916885
	0.161019995808601	0.114079996943474	0.182040005922318	0.135260000824928	0.210549995303154	0.197050005197525	0.158950001001358	0.113070003688335	0.182769998908043	0.141100004315376	0.214379996061325	0.189740002155304	0.158000007271767	0.123410001397133	0.18478000164032	0.138730004429817	0.203620001673698	0.191459998488426	0.175850003957748	0.0778699964284897	0.189500004053116	0.194509997963905	0.184200003743172	0.178069993853569	0.162359997630119	0.088858000934124	0.187380000948906	0.194839999079704	0.182539999485016	0.184029996395111	0	0	0	0	0	0	0.172869995236397	0.161620005965233	0.153469994664192	0.169640004634857	0.145710006356239	0.196689993143082	0.1754399985075	0.163320004940033	0.161730006337166	0.163969993591309	0.146500006318092	0.189040005207062	0.166909992694855
	0	0	0	0	0	0	0	0	0	0	0	0	0.127890005707741	0.127159997820854	0.196769997477531	0.134230002760887	0.207570001482964	0.206379994750023	0.157250002026558	0.0764470025897026	0.197610005736351	0.188549995422363	0.206430003046989	0.173710003495216	0.16967000067234	0.0730900019407272	0.182549998164177	0.190359994769096	0.204879999160767	0.179450005292892	0.149220004677773	0.104170002043247	0.199799999594688	0.17229999601841	0.203639999032021	0.170860007405281	0.187779992818832	0.19293999671936	0.130759999155998	0.169320002198219	0.126690000295639	0.192499995231628	0.180749997496605	0.16279000043869	0.141699999570847	0.173810005187988	0.145659998059273	0.195289999246597	0.182799994945526
	0	0	0	0	0	0	0.154730007052422	0.108630001544952	0.174129992723465	0.150169998407364	0.217299997806549	0.195040002465248	0.157680004835129	0.113300003111362	0.173610001802444	0.155169993638992	0.198899999260902	0.20134000480175	0	0	0	0	0	0	0	0	0	0	0	0	0.172690004110336	0.0917750000953674	0.18877999484539	0.171700000762939	0.190569996833801	0.184479996562004	0	0	0	0	0	0	0	0	0	0	0	0	0
	0	0	0	0	0	0	0.158999994397163	0.110979996621609	0.183329999446869	0.1372299939394	0.212850004434586	0.196600005030632	0.164680004119873	0.113240003585815	0.180500000715256	0.145989999175072	0.204390004277229	0.191200003027916	0.18877999484539	0.0896209999918938	0.185570001602173	0.169560000300407	0.186470001935959	0.180000007152557	0	0	0	0	0	0	0	0	0	0	0	0	0.171869993209839	0.149480000138283	0.168880000710487	0.182089999318123	0.139819994568825	0.187849998474121	0.175090000033379	0.154459998011589	0.150739997625351	0.180399999022484	0.152239993214607	0.187069997191429	0
	0.159109994769096	0.120949998497963	0.200139999389648	0.129040002822876	0.190679997205734	0.20006999373436	0.151109993457794	0.126790001988411	0.184060007333755	0.127220004796982	0.220689997076988	0.190129995346069	0.152909994125366	0.12542000412941	0.200560003519058	0.128869995474815	0.205070003867149	0.187169998884201	0.162939995527267	0.090538002550602	0.187020003795624	0.173040002584457	0.20576000213623	0.1807000041008	0.171320006251335	0.0889450013637543	0.186320006847382	0.169449999928474	0.184310004115105	0.199660003185272	0.15845000743866	0.094370998442173	0.191929996013641	0.191339999437332	0.183809995651245	0.180099993944168	0.170460000634193	0.156269997358322	0.157419994473457	0.163739994168282	0.155330002307892	0.196779996156693	0.168840005993843	0.168209999799728	0.153349995613098	0.17035000026226	0.14538000524044	0.193880006670952	0.170589998364449
	0.156550005078316	0.118610002100468	0.177530005574226	0.145710006356239	0.198650002479553	0.197500005364418	0.147430002689362	0.120130002498627	0.179299995303154	0.133249998092651	0.215509995818138	0.200990006327629	0.144400000572205	0.122890003025532	0.195199996232986	0.160909995436668	0.196700006723404	0.179890006780624	0.154149994254112	0.0674709975719452	0.192900002002716	0.190270006656647	0.222670003771782	0.172539994120598	0.181940004229546	0.108730003237724	0.160390004515648	0.178949996829033	0.189950004220009	0.180050000548363	0.164780005812645	0.0821919962763786	0.196429997682571	0.174070000648499	0.197029992938042	0.185499995946884	0.174940004944801	0.170059993863106	0.155359998345375	0.169170007109642	0.134189993143082	0.192519992589951	0.168939992785454	0.162719994783401	0.157790005207062	0.189449995756149	0.150570005178452	0.170540004968643	0.159869998693466
	0.171780005097389	0.113590002059937	0.172450006008148	0.129429996013641	0.219630002975464	0.193140000104904	0.167530000209808	0.118680000305176	0.180529996752739	0.141849994659424	0.203459993004799	0.190589994192123	0.165889993309975	0.121100001037121	0.180160000920296	0.1353600025177	0.208639994263649	0.188850000500679	0.19352999329567	0.0818059965968132	0.179419994354248	0.183520004153252	0.190960004925728	0.17077000439167	0.184689998626709	0.0718230009078979	0.177249997854233	0.182310000061989	0.194849997758865	0.189070001244545	0.186969995498657	0.0800269991159439	0.181439995765686	0.182119995355606	0.200619995594025	0.16881999373436	0	0	0	0	0	0	0	0	0	0	0	0	0.178949996829033
	0.145649999380112	0.108259998261929	0.192230001091957	0.141450002789497	0.20600999891758	0.206400007009506	0.1596499979496	0.112920001149178	0.188390001654625	0.131400004029274	0.216920003294945	0.19072000682354	0.157000005245209	0.116300001740456	0.184550002217293	0.138229995965958	0.220770001411438	0.183149993419647	0.169180005788803	0.0766279995441437	0.203400000929832	0.176300004124641	0.190070003271103	0.184410005807877	0.178910002112389	0.0851920023560524	0.193829998373985	0.166519999504089	0.200770005583763	0.174769997596741	0.160280004143715	0.0823300033807755	0.201930001378059	0.177169993519783	0.193090006709099	0.18520000576973	0.169009998440742	0.169210001826286	0.14436000585556	0.17765000462532	0.154929995536804	0.184839993715286	0.171540006995201	0.180749997496605	0.149210005998611	0.166850000619888	0.159759998321533	0.171880006790161	0.170829996466637
	0	0	0	0	0	0	0	0	0	0	0	0	0	0	0	0	0	0	0	0	0	0	0	0	0	0	0	0	0	0	0	0	0	0	0	0	0.147870004177094	0.163059994578362	0.145319998264313	0.173010006546974	0.146209999918938	0.22452999651432	0	0	0	0	0	0	0
	0	0	0	0	0	0	0	0	0	0	0	0	0.148880004882813	0.130919992923737	0.176019996404648	0.155540004372597	0.195289999246597	0.193340003490448	0.181999996304512	0.0743909999728203	0.176589995622635	0.202409997582436	0.187940001487732	0.176679998636246	0	0	0	0	0	0	0	0	0	0	0	0	0	0	0	0	0	0	0	0	0	0	0	0	0
	0.155479997396469	0.125850006937981	0.191899999976158	0.142869994044304	0.207929998636246	0.175970003008842	0	0	0	0	0	0	0.153659999370575	0.121150001883507	0.190109997987747	0.143309995532036	0.200639992952347	0.191129997372627	0	0	0	0	0	0	0.163450002670288	0.0825719982385635	0.189520001411438	0.179419994354248	0.195639997720718	0.189380005002022	0	0	0	0	0	0	0	0	0	0	0	0	0.166580006480217	0.179399996995926	0.149179995059967	0.172710001468658	0.139740005135536	0.192389994859695	0
	0	0	0	0	0	0	0.155369997024536	0.119209997355938	0.176369994878769	0.142529994249344	0.2014299929142	0.205099999904633	0	0	0	0	0	0	0	0	0	0	0	0	0.183540001511574	0.089258998632431	0.170019999146461	0.194079995155334	0.184990003705025	0.178110003471375	0.167219996452332	0.0881550014019012	0.174500003457069	0.18206000328064	0.194269999861717	0.193790003657341	0	0	0	0	0	0	0	0	0	0	0	0	0
	0.15149000287056	0.142700001597404	0.150839999318123	0.253619998693466	0.141399994492531	0.159960001707077	0.155760005116463	0.135920003056526	0.149670004844666	0.251630008220673	0.143779993057251	0.163230001926422	0.147850006818771	0.142460003495216	0.148460000753403	0.256110012531281	0.131239995360374	0.173889994621277	0.201350003480911	0.0776659995317459	0.167339995503426	0.160779997706413	0.167889997363091	0.224979996681213	0.255659997463226	0.0727950036525726	0.165240004658699	0.132909998297691	0.14597000181675	0.227420002222061	0.241600006818771	0.0576310008764267	0.18639999628067	0.132799997925758	0.133359998464584	0.24821999669075	0.200739994645119	0.174160003662109	0.202390000224113	0.122929997742176	0.112230002880096	0.187560006976128	0.204940006136894	0.168880000710487	0.199379995465279	0.124289996922016	0.114969998598099	0.187539994716644	0.18885999917984
	0	0	0	0	0	0	0	0	0	0	0	0	0	0	0	0	0	0	0.145500004291534	0.11048000305891	0.172350004315376	0.20660999417305	0.191410005092621	0.173639997839928	0	0	0	0	0	0	0	0	0	0	0	0	0	0	0	0	0	0	0	0	0	0	0	0	0
	0	0	0	0	0	0	0.138439998030663	0.117399998009205	0.180889993906021	0.154449999332428	0.208920001983643	0.199909999966621	0.148819997906685	0.130909994244576	0.189669996500015	0.154489994049072	0.200169995427132	0.175919994711876	0.164539992809296	0.0869090035557747	0.195460006594658	0.176100000739098	0.18503999710083	0.191949993371964	0.163430005311966	0.0862490013241768	0.197170004248619	0.17467999458313	0.199340000748634	0.179130002856255	0.175640001893044	0.0890910029411316	0.183540001511574	0.178049996495247	0.18435999751091	0.189319998025894	0.163760006427765	0.176410004496574	0.158509999513626	0.158010005950928	0.163629993796349	0.179690003395081	0.162100002169609	0.177410006523132	0.154719993472099	0.155139997601509	0.1598100066185	0.19081999361515	0.171240001916885
	0.163599997758865	0.136470004916191	0.178409993648529	0.138229995965958	0.204589992761612	0.178700000047684	0.156990006566048	0.124499998986721	0.196679994463921	0.148839995265007	0.191129997372627	0.181859999895096	0.15820999443531	0.13111999630928	0.173629999160767	0.143059998750687	0.205709993839264	0.188280001282692	0.19072000682354	0.0992769971489906	0.183019995689392	0.166409999132156	0.185310006141663	0.175260007381439	0.15922999382019	0.0853060036897659	0.208269998431206	0.172680005431175	0.19310000538826	0.181409999728203	0.180209994316101	0.0773599967360497	0.188010007143021	0.190109997987747	0.182390004396439	0.181909993290901	0.162469998002052	0.163420006632805	0.157340005040169	0.172690004110336	0.155340000987053	0.188740000128746	0.168339997529984	0.15336999297142	0.160459995269775	0.176559999585152	0.154670000076294	0.186609998345375	0.165680006146431
	0.155180007219315	0.122189998626709	0.181730002164841	0.149120002985001	0.186890006065369	0.204899996519089	0.138549998402596	0.12695999443531	0.193749994039536	0.153139993548393	0.191870003938675	0.195730000734329	0.144999995827675	0.112049996852875	0.183210000395775	0.160260006785393	0.195690006017685	0.203799992799759	0.165399998426437	0.086666002869606	0.183100000023842	0.185629993677139	0.179619997739792	0.199570000171661	0.164010003209114	0.0848840028047562	0.187810003757477	0.196889996528625	0.165720000863075	0.200670003890991	0.165240004658699	0.0825790017843246	0.18809999525547	0.192070007324219	0.172429993748665	0.199579998850822	0.152779996395111	0.177269995212555	0.155369997024536	0.182459995150566	0.155939996242523	0.176170006394386	0.159419998526573	0.179700002074242	0.143749997019768	0.173270002007484	0.143790006637573	0.20006999373436	0.155059993267059
	0.153359994292259	0.135210007429123	0.180559992790222	0.164879992604256	0.187010005116463	0.178979992866516	0.152820006012917	0.125430002808571	0.166409999132156	0.161269992589951	0.19794000685215	0.196119993925095	0.154540002346039	0.114859998226166	0.180079996585846	0.159140005707741	0.203920006752014	0.187470003962517	0.159700006246567	0.0797120034694672	0.176050007343292	0.208100005984306	0.186440005898476	0.189999997615814	0.16933000087738	0.0842159986495972	0.175769999623299	0.183149993419647	0.198229998350143	0.189300000667572	0.166250005364418	0.0859740003943443	0.182870000600815	0.178110003471375	0.182970002293587	0.203830003738403	0.165999993681908	0.182429999113083	0.143979996442795	0.159549996256828	0.147450000047684	0.200589999556541	0.165209993720055	0.165700003504753	0.152639999985695	0.174610003829002	0.143189996480942	0.198660001158714	0.166470006108284
	0.170149996876717	0.130089998245239	0.166859999299049	0.140450000762939	0.203069999814034	0.189380005002022	0.166720002889633	0.142470002174377	0.165790006518364	0.147119998931885	0.190080001950264	0.187810003757477	0.174109995365143	0.143710002303123	0.163340002298355	0.144600003957748	0.186550006270409	0.187700003385544	0.191949993371964	0.0829190015792847	0.168750002980232	0.192919999361038	0.186450004577637	0.177019998431206	0.186859995126724	0.0811109989881516	0.174830004572868	0.183660000562668	0.19123999774456	0.182310000061989	0.181879997253418	0.0802109986543655	0.173069998621941	0.188620001077652	0.190709993243217	0.185509994626045	0.182600006461143	0.154310002923012	0.151060000061989	0.175429999828339	0.144170001149178	0.192440003156662	0.183630004525185	0.158659994602203	0.145569995045662	0.166130006313324	0.152810007333755	0.193200007081032	0.18614000082016
	0.144559994339943	0.145459994673729	0.172900006175041	0.143879994750023	0.203299999237061	0.189899995923042	0.148570001125336	0.148460000753403	0.177499994635582	0.149399995803833	0.193560004234314	0.182520002126694	0.145309999585152	0.153679996728897	0.167250007390976	0.145439997315407	0.198239997029305	0.190070003271103	0	0	0	0	0	0	0	0	0	0	0	0	0	0	0	0	0	0	0.163859993219376	0.176499992609024	0.16066999733448	0.153779998421669	0.142429992556572	0.202759996056557	0.159899994730949	0.172849997878075	0.155000001192093	0.16193999350071	0.153019994497299	0.197290003299713	0
	0.146080002188683	0.129219993948936	0.201350003480911	0.147750005125999	0.187509998679161	0.188079997897148	0.143289998173714	0.132119998335838	0.20456999540329	0.149729996919632	0.179309993982315	0.19098000228405	0	0	0	0	0	0	0.206829994916916	0.093298003077507	0.20592999458313	0.154789999127388	0.163760006427765	0.175390005111694	0.198850005865097	0.0881630033254623	0.206239998340607	0.155589997768402	0.168889999389648	0.182270005345345	0.203590005636215	0.094649001955986	0.202859997749329	0.160960003733635	0.157389998435974	0.180549994111061	0.192739993333817	0.142570003867149	0.189640000462532	0.147290006279945	0.142130002379417	0.185619994997978	0.166470006108284	0.136710003018379	0.193409994244576	0.156790003180504	0.152329996228218	0.194289997220039	0.181989997625351
	0.157619997859001	0.125579997897148	0.166759997606277	0.148699998855591	0.205369994044304	0.195969998836517	0.157969996333122	0.136490002274513	0.162719994783401	0.142780005931854	0.207949995994568	0.192100003361702	0.157780006527901	0.121160000562668	0.174610003829002	0.142560005187988	0.215440005064011	0.188449993729591	0.172460004687309	0.0815429985523224	0.192709997296333	0.166460007429123	0.201110005378723	0.18571999669075	0.17365999519825	0.0787670016288757	0.189679995179176	0.16923999786377	0.189140006899834	0.199520006775856	0.168799996376038	0.0767489969730377	0.184060007333755	0.170039996504784	0.210789993405342	0.189549997448921	0.153999999165535	0.164120003581047	0.153679996728897	0.1667799949646	0.181260004639626	0.180160000920296	0.167019993066788	0.167419999837875	0.145019993185997	0.160469993948936	0.175789996981621	0.184269994497299	0.163929998874664
	0	0	0	0	0	0	0	0	0	0	0	0	0	0	0	0	0	0	0	0	0	0	0	0	0	0	0	0	0	0	0	0	0	0	0	0	0	0	0	0	0	0	0	0	0	0	0	0	0
	0.147300004959106	0.116690002381802	0.192070007324219	0.159889996051788	0.202779993414879	0.181280001997948	0.165659993886948	0.113310001790524	0.18843999505043	0.146579995751381	0.198569998145103	0.187429994344711	0.161239996552467	0.111910000443459	0.179629996418953	0.149360001087189	0.204830005764961	0.193029999732971	0.177689999341965	0.0874020010232925	0.192269995808601	0.16219000518322	0.190540000796318	0.189899995923042	0.179800003767014	0.088067002594471	0.197610005736351	0.149590000510216	0.19420999288559	0.19072000682354	0.180769994854927	0.088809996843338	0.198780000209808	0.164920002222061	0.176100000739098	0.190630003809929	0.174999997019768	0.176449999213219	0.159219995141029	0.171140000224113	0.138479992747307	0.179710000753403	0.170249998569489	0.170220002532005	0.160989999771118	0.166930004954338	0.14266000688076	0.188950002193451	0.18189999461174
	0	0	0	0	0	0	0	0	0	0	0	0	0	0	0	0	0	0	0	0	0	0	0	0	0.141959995031357	0.0570069998502731	0.151419997215271	0.246810004115105	0.176709994673729	0.226080000400543	0	0	0	0	0	0	0	0	0	0	0	0	0.147839993238449	0.206530004739761	0.13450999557972	0.150299996137619	0.123180001974106	0.237639993429184	0
	0.171939998865128	0.12321999669075	0.17569999396801	0.136089995503426	0.202059999108315	0.190990000963211	0.182349994778633	0.106260001659393	0.17722000181675	0.130679994821548	0.209260001778603	0.194240003824234	0.159419998526573	0.133029997348785	0.1683100014925	0.134990006685257	0.223140001296997	0.181109994649887	0.191100001335144	0.0831609964370728	0.193049997091293	0.18843999505043	0.186179995536804	0.158059999346733	0.192790001630783	0.0841030031442642	0.18155999481678	0.174960002303123	0.186649993062019	0.17994000017643	0.181199997663498	0.0881069973111153	0.191119998693466	0.183909997344017	0.18350000679493	0.172159999608994	0.180940002202988	0.167270004749298	0.154860004782677	0.166339993476868	0.147349998354912	0.183239996433258	0.176159992814064	0.154200002551079	0.166679993271828	0.175380006432533	0.142900004982948	0.184689998626709	0
	0.172729998826981	0.117559999227524	0.16703000664711	0.137549996376038	0.212490007281303	0.192640006542206	0	0	0	0	0	0	0	0	0	0	0	0	0	0	0	0	0	0	0	0	0	0	0	0	0	0	0	0	0	0	0	0	0	0	0	0	0	0	0	0	0	0	0
	0.176449999213219	0.11981999874115	0.185589998960495	0.126399993896484	0.195580005645752	0.196170002222061	0.151820003986359	0.115050002932549	0.187999993562698	0.144500002264977	0.214139997959137	0.186489999294281	0.166999995708466	0.113049998879433	0.176770001649857	0.146390005946159	0.212990000844002	0.183809995651245	0	0	0	0	0	0	0	0	0	0	0	0	0	0	0	0	0	0	0.182300001382828	0.15378999710083	0.166920006275177	0.16575999557972	0.142450004816055	0.188769996166229	0.18002000451088	0.152799993753433	0.161960005760193	0.169049993157387	0.146339997649193	0.189840003848076	0.168850004673004
	0.144480004906654	0.139990001916885	0.202490001916885	0.140839993953705	0.198850005865097	0.173360005021095	0.141969993710518	0.134650006890297	0.19998000562191	0.137270003557205	0.198750004172325	0.187370002269745	0.151539996266365	0.133799999952316	0.202250003814697	0.134619995951653	0.200110003352165	0.177689999341965	0.156810000538826	0.082737997174263	0.17051999270916	0.225339993834496	0.197569996118546	0.16703000664711	0.153650000691414	0.0757850036025047	0.177880004048347	0.217030003666878	0.204889997839928	0.17077000439167	0.161339998245239	0.0809099972248077	0.172649994492531	0.22393000125885	0.190469995141029	0.170699998736382	0.180480003356934	0.169440001249313	0.13926999270916	0.156790003180504	0.13714000582695	0.216879993677139	0.178179994225502	0.168709993362427	0.133009999990463	0.160420000553131	0.1355299949646	0.224160000681877	0.179059997200966
	0	0	0	0	0	0	0	0	0	0	0	0	0.14631000161171	0.115460000932217	0.188160002231598	0.14020000398159	0.200939998030663	0.208939999341965	0	0	0	0	0	0	0	0	0	0	0	0	0.161329999566078	0.0837370008230209	0.165020003914833	0.195089995861053	0.195669993758202	0.199149996042252	0.182019993662834	0.150079995393753	0.15208999812603	0.158940002322197	0.157450005412102	0.199420005083084	0.161239996552467	0.163450002670288	0.148829996585846	0.175029993057251	0.150979995727539	0.200460001826286	0
	0	0	0	0	0	0	0	0	0	0	0	0	0.168219998478889	0.116099998354912	0.18087999522686	0.135729998350143	0.211730003356934	0.187329992651939	0	0	0	0	0	0	0	0	0	0	0	0	0	0	0	0	0	0	0	0	0	0	0	0	0	0	0	0	0	0	0
	0.172040000557899	0.117820002138615	0.189300000667572	0.127069994807243	0.205039992928505	0.188730001449585	0.164440006017685	0.110550001263618	0.185340002179146	0.134110003709793	0.220809996128082	0.184760004281998	0.166470006108284	0.117239996790886	0.176939994096756	0.128409996628761	0.202570006251335	0.208370000123978	0.173600003123283	0.0762669965624809	0.184410005807877	0.186440005898476	0.197160005569458	0.182119995355606	0.166889995336533	0.0873790010809898	0.194999992847443	0.179030001163483	0.18325999379158	0.188449993729591	0.167449995875359	0.0792620033025742	0.187969997525215	0.194940000772476	0.186450004577637	0.183929994702339	0.17365999519825	0.169960007071495	0.145980000495911	0.162680000066757	0.144999995827675	0.202710002660751	0.169389992952347	0.166800007224083	0.154219999909401	0.162479996681213	0.153650000691414	0.193470001220703	0.175420001149178
	0.148890003561974	0.122989997267723	0.181740000844002	0.146380007266998	0.204329997301102	0.195659995079041	0	0	0	0	0	0	0.143059998750687	0.136600002646446	0.171340003609657	0.145480006933212	0.209169998764992	0.194340005517006	0.173160001635551	0.0847809985280037	0.172680005431175	0.201719999313354	0.182929992675781	0.184729993343353	0	0	0	0	0	0	0.184080004692078	0.0866819992661476	0.179250001907349	0.185090005397797	0.178310006856918	0.186580002307892	0.153999999165535	0.183559998869896	0.160679996013641	0.187720000743866	0.148570001125336	0.165470004081726	0	0	0	0	0	0	0.170670002698898
	0.156599998474121	0.126829996705055	0.186250001192093	0.156369999051094	0.185530006885529	0.188409999012947	0.151079997420311	0.115599997341633	0.182339996099472	0.156440004706383	0.199770003557205	0.194769993424416	0.156489998102188	0.115450002253056	0.184770002961159	0.159500002861023	0.184310004115105	0.199479997158051	0.195659995079041	0.0839029997587204	0.177839994430542	0.177289992570877	0.177110001444817	0.188189998269081	0.200849995017052	0.0797749981284142	0.175249993801117	0.178849995136261	0.173460006713867	0.191799998283386	0.196119993925095	0.0773729979991913	0.190410003066063	0.171639993786812	0.171810001134872	0.192650005221367	0.184919998049736	0.165680006146431	0.165830001235008	0.165079995989799	0.137309998273849	0.181189998984337	0	0	0	0	0	0	0.179820001125336
	0.175990000367165	0.130549997091293	0.174549996852875	0.125279992818832	0.216830000281334	0.17679999768734	0.175310000777245	0.123850002884865	0.165079995989799	0.114509999752045	0.239050000905991	0.182199999690056	0.170929998159409	0.128230005502701	0.174689993262291	0.122429996728897	0.223519995808601	0.180209994316101	0.197380006313324	0.0792779996991158	0.194020003080368	0.187089994549751	0.187289997935295	0.154939994215965	0.192919999361038	0.0782229974865913	0.198400005698204	0.183139994740486	0.185680001974106	0.161630004644394	0.18435999751091	0.0832680016756058	0.185420006513596	0.191819995641708	0.18928000330925	0.16584999859333	0.17858000099659	0.152030006051064	0.148990005254745	0.176589995622635	0.145950004458427	0.197850003838539	0.164389997720718	0.152079999446869	0.163780003786087	0.176740005612373	0.14190000295639	0.201110005378723	0.178910002112389
	0.150370001792908	0.12134999781847	0.17858000099659	0.147900000214577	0.197380006313324	0.192410007119179	0.150409996509552	0.116539999842644	0.176650002598763	0.146200001239777	0.200599998235703	0.198070004582405	0.16516999900341	0.121699996292591	0.179639995098114	0.145170003175735	0.207650005817413	0.188769996166229	0.172360002994537	0.0879789963364601	0.173030003905296	0.182229995727539	0.194340005517006	0.191190004348755	0.162410005927086	0.0853699967265129	0.176180005073547	0.183860003948212	0.1944600045681	0.179230004549026	0.172759994864464	0.0780289992690086	0.175080001354218	0.184990003705025	0.194100007414818	0.183689996600151	0.171509996056557	0.171629995107651	0.152720004320145	0.167319998145103	0.142719998955727	0.190999999642372	0.16525000333786	0.172409996390343	0.160630002617836	0.171839997172356	0.141519993543625	0.190170004963875	0.167319998145103
	0	0	0	0	0	0	0	0	0	0	0	0	0	0	0	0	0	0	0	0	0	0	0	0	0.158230006694794	0.0863699987530708	0.177000001072884	0.190999999642372	0.199180006980896	0.188219994306564	0	0	0	0	0	0	0	0	0	0	0	0	0.17272000014782	0.178350001573563	0.146830007433891	0.165700003504753	0.135120004415512	0.201269999146461	0
	0.155760005116463	0.107060000300407	0.176870003342628	0.172490000724792	0.190630003809929	0.197200000286102	0.145190000534058	0.109149999916553	0.169870004057884	0.181370005011559	0.203060001134872	0.191369995474815	0.158509999513626	0.101170003414154	0.186670005321503	0.16703000664711	0.207809999585152	0.178810000419617	0.178110003471375	0.0912469998002052	0.187969997525215	0.153139993548393	0.17824000120163	0.211290001869202	0.170699998736382	0.0883639976382256	0.162139996886253	0.185389995574951	0.185780003666878	0.207619994878769	0.171480000019073	0.0797640010714531	0.162839993834496	0.196830004453659	0.178279995918274	0.210810005664825	0.168500006198883	0.187299996614456	0.14580999314785	0.171149998903275	0.138879999518394	0.188360005617142	0.175809994339943	0.175850003957748	0.135230004787445	0.176699995994568	0.141530007123947	0.194890007376671	0.160270005464554
	0.140619993209839	0.125100001692772	0.191090002655983	0.13824999332428	0.206919997930527	0.198009997606277	0.147829994559288	0.143930003046989	0.184709995985031	0.133809998631477	0.190610006451607	0.199110001325607	0.146359995007515	0.131950005888939	0.174239993095398	0.155389994382858	0.201989993453026	0.190080001950264	0.189400002360344	0.0875570029020309	0.168909996747971	0.187800005078316	0.187979996204376	0.178360000252724	0.171130001544952	0.0836049988865852	0.190090000629425	0.191780000925064	0.1910600066185	0.172340005636215	0.163149997591972	0.0837619975209236	0.189270004630089	0.196070000529289	0.176939994096756	0.190799996256828	0.179049998521805	0.167759999632835	0.142859995365143	0.158160001039505	0.139890000224113	0.212270006537437	0.172820001840591	0.151109993457794	0.169279992580414	0.177609995007515	0.153769999742508	0.175410002470016	0.16813999414444
	0.13595999777317	0.15760999917984	0.217059999704361	0.134910002350807	0.185670003294945	0.168799996376038	0.120590001344681	0.200699999928474	0.24006000161171	0.126090005040169	0.165370002388954	0.147190004587173	0.128270000219345	0.191609993577003	0.229440003633499	0.122160002589226	0.177320003509521	0.151199996471405	0.179279997944832	0.0883049964904785	0.187140002846718	0.179690003395081	0.190909996628761	0.174669995903969	0.17077000439167	0.0829700008034706	0.176899999380112	0.199090003967285	0.196520000696182	0.172700002789497	0.172069996595383	0.0848700031638145	0.191210001707077	0.187659993767738	0.195309996604919	0.173669993877411	0.174639999866486	0.164430007338524	0.142599999904633	0.16584999859333	0.136979997158051	0.195429995656013	0.173299998044968	0.166730001568794	0.143710002303123	0.17093999683857	0.156069993972778	0.189239993691444	0.18444000184536
	0.15064999461174	0.119269996881485	0.18257999420166	0.14597000181675	0.214990004897118	0.18486000597477	0.153490006923676	0.112199999392033	0.212610006332397	0.146610006690025	0.203779995441437	0.171309992671013	0.152150005102158	0.121019996702671	0.172289997339249	0.157210007309914	0.215810000896454	0.186749994754791	0.140530005097389	0.0935069993138313	0.202490001916885	0.194810003042221	0.1942999958992	0.179240003228188	0.164979994297028	0.0950620025396347	0.19123999774456	0.183779999613762	0.194820001721382	0.185159996151924	0.169269993901253	0.0881740003824234	0.188419997692108	0.182899996638298	0.184430003166199	0.181109994649887	0.159459993243217	0.206510007381439	0.142049998044968	0.163670003414154	0.137700006365776	0.193369999527931	0.168589994311333	0.184389993548393	0.139280006289482	0.165409997105598	0.141530007123947	0.185680001974106	0.165879994630814
	0	0	0	0	0	0	0	0	0	0	0	0	0	0	0	0	0	0	0.174050003290176	0.0872640013694763	0.19370000064373	0.176850005984306	0.209230005741119	0.158910006284714	0	0	0	0	0	0	0	0	0	0	0	0	0	0	0	0	0	0	0	0	0	0	0	0	0
	0	0	0	0	0	0	0	0	0	0	0	0	0.144290000200272	0.115850001573563	0.180659994482994	0.158299997448921	0.204610005021095	0.196290001273155	0.183430001139641	0.0868489965796471	0.176949992775917	0.193670004606247	0.177340000867844	0.181759998202324	0	0	0	0	0	0	0.174349993467331	0.0935589969158173	0.195040002465248	0.166280001401901	0.175540000200272	0.195230007171631	0	0	0	0	0	0	0	0	0	0	0	0	0
	0	0	0	0	0	0	0.162169992923737	0.126460000872612	0.18087999522686	0.206290006637573	0.173580005764961	0.150609999895096	0	0	0	0	0	0	0	0	0	0	0	0	0	0	0	0	0	0	0	0	0	0	0	0	0	0	0	0	0	0	0	0	0	0	0	0	0
	0.152559995651245	0.126460000872612	0.172800004482269	0.144730001688004	0.211909994482994	0.191530004143715	0.14860999584198	0.116659998893738	0.189260005950928	0.153490006923676	0.205720007419586	0.18724000453949	0.138239994645119	0.111589998006821	0.197870001196861	0.167319998145103	0.198310002684593	0.186680004000664	0.159520000219345	0.078174002468586	0.164989992976189	0.209120005369186	0.190349996089935	0.197850003838539	0.148959994316101	0.072623997926712	0.201570004224777	0.187989994883537	0.190689995884895	0.198170006275177	0.183119997382164	0.0928819999098778	0.195690006017685	0.184890002012253	0.179550006985664	0.163859993219376	0.165120005607605	0.174319997429848	0.152209997177124	0.169650003314018	0.145319998264313	0.19140000641346	0.163929998874664	0.151789993047714	0.158680006861687	0.197510004043579	0.134460002183914	0.19361999630928	0.174260005354881
	0.109829999506474	0.165739998221397	0.184589996933937	0.1475899964571	0.200949996709824	0.191310003399849	0.182339996099472	0.111830003559589	0.180749997496605	0.138429999351501	0.201629996299744	0.185019999742508	0.147489994764328	0.110430002212524	0.190779998898506	0.166109994053841	0.194910004734993	0.190280005335808	0.125609993934631	0.0787310004234314	0.160439997911453	0.218339994549751	0.21212999522686	0.204750001430511	0.126139998435974	0.0930759981274605	0.176489993929863	0.21976999938488	0.218789994716644	0.165729999542236	0.145740002393723	0.111489996314049	0.155190005898476	0.198440000414848	0.218510001897812	0.170629993081093	0.1300999969244	0.12525999546051	0.139080002903938	0.272229999303818	0.119039997458458	0.214289993047714	0.158240005373955	0.145140007138252	0.117349997162819	0.239529997110367	0.14767000079155	0.192070007324219	0.183789998292923
	0.147400006651878	0.104460000991821	0.173079997301102	0.171580001711845	0.198719993233681	0.204760000109673	0.159459993243217	0.116460002958775	0.158490002155304	0.146469995379448	0.227249994874001	0.191870003938675	0.192839995026588	0.125860005617142	0.156289994716644	0.167329996824265	0.205119997262955	0.152549996972084	0.177100002765656	0.086608998477459	0.191210001707077	0.177420005202293	0.196989998221397	0.170680001378059	0.179839998483658	0.0975330024957657	0.191860005259514	0.194940000772476	0.180849999189377	0.15497000515461	0.149179995059967	0.082226999104023	0.171299993991852	0.22664999961853	0.171409994363785	0.19922000169754	0.181930005550385	0.16975000500679	0.159679993987083	0.181529998779297	0.141639992594719	0.165470004081726	0.170829996466637	0.154850006103516	0.140159994363785	0.186639994382858	0.153659999370575	0.193849995732307	0.163200005888939
	0.15735000371933	0.103150002658367	0.1927600055933	0.165779992938042	0.205349996685982	0.17561000585556	0	0	0	0	0	0	0	0	0	0	0	0	0	0	0	0	0	0	0.155080005526543	0.0824540033936501	0.193330004811287	0.179869994521141	0.194440007209778	0.194839999079704	0	0	0	0	0	0	0.185159996151924	0.174370005726814	0.133719995617867	0.183709993958473	0.142670005559921	0.18036000430584	0.184819996356964	0.160300001502037	0.149700000882149	0.168809995055199	0.157800003886223	0.178570002317429	0
	0.163499996066093	0.105999998748302	0.162630006670952	0.143690004944801	0.216499999165535	0.197999998927116	0.162850007414818	0.102799996733665	0.169170007109642	0.141660004854202	0.220699995756149	0.196319997310638	0.16448999941349	0.103579998016357	0.177320003509521	0.14920000731945	0.213550001382828	0.197249993681908	0.170890003442764	0.0801860019564629	0.203119993209839	0.178880006074905	0.177369996905327	0.185580000281334	0.178949996829033	0.0883930027484894	0.203390002250671	0.158910006284714	0.177709996700287	0.188749998807907	0.184090003371239	0.0867580026388168	0.199499994516373	0.156749993562698	0.175170004367828	0.190369993448257	0.157879993319511	0.174239993095398	0.156039997935295	0.184609994292259	0.153990000486374	0.171039998531342	0.157379999756813	0.168430000543594	0.158150002360344	0.187549993395805	0.156650006771088	0.173160001635551	0.15302999317646
	0.150889992713928	0.117980003356934	0.196820005774498	0.132949993014336	0.211759999394417	0.189590007066727	0.155790001153946	0.0914419963955879	0.178629994392395	0.150609999895096	0.233759999275208	0.189769998192787	0	0	0	0	0	0	0.145559996366501	0.075932003557682	0.189769998192787	0.208800002932549	0.203030005097389	0.176899999380112	0.161880001425743	0.100749999284744	0.205430001020432	0.161750003695488	0.185519993305206	0.184670001268387	0.155709996819496	0.0918359979987144	0.172759994864464	0.184009999036789	0.223690003156662	0.172000005841255	0.170750007033348	0.156240001320839	0.150879994034767	0.185629993677139	0.147100001573563	0.189400002360344	0.170310005545616	0.160870000720024	0.15106999874115	0.158439993858337	0.15803000330925	0.201279997825623	0.145909994840622
	0	0	0	0	0	0	0	0	0	0	0	0	0	0	0	0	0	0	0	0	0	0	0	0	0	0	0	0	0	0	0	0	0	0	0	0	0	0	0	0	0	0	0	0	0	0	0	0	0.167339995503426
	0	0	0	0	0	0	0	0	0	0	0	0	0	0	0	0	0	0	0	0	0	0	0	0	0.162699997425079	0.0896219983696938	0.185179993510246	0.196710005402565	0.187020003795624	0.178770005702972	0	0	0	0	0	0	0.17475999891758	0.159999996423721	0.148080006241798	0.191949993371964	0.140689998865128	0.18452000617981	0.17213000357151	0.15463000535965	0.163350000977516	0.178819999098778	0.144140005111694	0.186939999461174	0
	0	0	0	0	0	0	0	0	0	0	0	0	0	0	0	0	0	0	0	0	0	0	0	0	0	0	0	0	0	0	0	0	0	0	0	0	0	0	0	0	0	0	0	0	0	0	0	0	0
	0	0	0	0	0	0	0	0	0	0	0	0	0	0	0	0	0	0	0.172189995646477	0.08559799939394	0.16779999434948	0.202680006623268	0.189019992947578	0.182710006833076	0.171059995889664	0.0781050026416779	0.182669997215271	0.172319993376732	0.184990003705025	0.210869997739792	0.170450001955032	0.0834439992904663	0.177939996123314	0.183770000934601	0.179509997367859	0.204889997839928	0	0	0	0	0	0	0	0	0	0	0	0	0.16711999475956
	0	0	0	0	0	0	0	0	0	0	0	0	0.160889998078346	0.155660003423691	0.199159994721413	0.131689995527267	0.191339999437332	0.161249995231628	0	0	0	0	0	0	0.158700004220009	0.0879639983177185	0.201820001006126	0.170890003442764	0.187329992651939	0.193299993872643	0	0	0	0	0	0	0.164629995822906	0.166639998555183	0.152300000190735	0.171770006418228	0.147459998726845	0.197200000286102	0	0	0	0	0	0	0.160129994153976
	0.157769992947578	0.116659998893738	0.188889995217323	0.149149999022484	0.20150999724865	0.184770002961159	0.159740000963211	0.113920003175735	0.180920004844666	0.138850003480911	0.213269993662834	0.192450001835823	0.155689999461174	0.115029998123646	0.191090002655983	0.142729997634888	0.206129997968674	0.193920001387596	0.173199996352196	0.0907839983701706	0.192389994859695	0.173250004649162	0.19361999630928	0.181590005755424	0.175579994916916	0.0820380002260208	0.192399993538857	0.175410002470016	0.187250003218651	0.181960001587868	0.165800005197525	0.0893630012869835	0.19064000248909	0.174300000071526	0.191949993371964	0.189520001411438	0.17407999932766	0.184410005807877	0.153280004858971	0.166329994797707	0.134580001235008	0.184110000729561	0.17433999478817	0.171020001173019	0.157319992780685	0.16754999756813	0.136840000748634	0.186440005898476	0.171440005302429
	0	0	0	0	0	0	0.155220001935959	0.126819998025894	0.200760006904602	0.19684000313282	0.200680002570152	0.119680002331734	0.105599999427795	0.0922000035643578	0.18002000451088	0.173549994826317	0.253749996423721	0.194869995117188	0	0	0	0	0	0	0	0	0	0	0	0	0	0	0	0	0	0	0	0	0	0	0	0	0.180720001459122	0.153070002794266	0.149529993534088	0.166960000991821	0.134979993104935	0.214739993214607	0
	0.152879998087883	0.108939997851849	0.183579996228218	0.151480004191399	0.210910007357597	0.191990002989769	0.165989995002747	0.110679998993874	0.18554000556469	0.148479998111725	0.200570002198219	0.192949995398521	0.158820003271103	0.1163399964571	0.186599999666214	0.14308999478817	0.200540006160736	0.191080003976822	0.1807000041008	0.0918319970369339	0.182539999485016	0.175290003418922	0.192369997501373	0.180509999394417	0.17858000099659	0.0890069976449013	0.186570003628731	0.180179998278618	0.191269993782043	0.1822399944067	0.177129998803139	0.0961180031299591	0.185249999165535	0.176339998841286	0.189329996705055	0.177860006690025	0.175919994711876	0.166909992694855	0.15523000061512	0.169760003685951	0.145329996943474	0.186780005693436	0.177200004458427	0.164719998836517	0.156729996204376	0.170629993081093	0.14554999768734	0.18529999256134	0.169819995760918
	0.0932110026478767	0.0934920012950897	0.198730006814003	0.174089998006821	0.272350013256073	0.168129995465279	0.157220005989075	0.134729996323586	0.168129995465279	0.148550003767014	0.198939993977547	0.192440003156662	0.119690001010895	0.116180002689362	0.195040002465248	0.15939000248909	0.232730001211166	0.176960006356239	0.0920720025897026	0.0648770034313202	0.206400007009506	0.234709993004799	0.253049999475479	0.148900002241135	0.118610002100468	0.074752002954483	0.200020000338554	0.213180005550385	0.226040005683899	0.167400002479553	0.142089992761612	0.0775339975953102	0.202419996261597	0.200859993696213	0.207350000739098	0.16975000500679	0.0884260013699532	0.127709999680519	0.173600003123283	0.222320005297661	0.219919994473457	0.168029993772507	0	0	0	0	0	0	0.115879997611046
	0.15208999812603	0.15548999607563	0.185330003499985	0.115769997239113	0.208690002560616	0.182620003819466	0.153520002961159	0.154530003666878	0.184980005025864	0.108120001852512	0.209419995546341	0.189429998397827	0.150140002369881	0.144329994916916	0.194600000977516	0.112709999084473	0.22206999361515	0.176149994134903	0.170389994978905	0.0752490013837814	0.175129994750023	0.231790006160736	0.203840002417564	0.14360000193119	0.171829998493195	0.0767910033464432	0.178770005702972	0.226300001144409	0.203199997544289	0.143110007047653	0.165409997105598	0.0831929966807365	0.163949996232986	0.228000000119209	0.218659996986389	0.140790000557899	0.177440002560616	0.136419996619225	0.146620005369186	0.162000000476837	0.146640002727509	0.230880007147789	0.149979993700981	0.155100002884865	0.150399997830391	0.172560006380081	0.151910006999969	0.220039993524551	0.174740001559258
	0.144859999418259	0.124669998884201	0.1839399933815	0.16015000641346	0.200289994478226	0.190420001745224	0.14674000442028	0.128490000963211	0.188209995627403	0.150839999318123	0.206589996814728	0.187020003795624	0.160449996590614	0.122840002179146	0.18384000658989	0.149959996342659	0.202150002121925	0.188339993357658	0.169180005788803	0.0864339992403984	0.182679995894432	0.188989996910095	0.186460003256798	0.195849999785423	0.166510000824928	0.083005003631115	0.180289998650551	0.188089996576309	0.190050005912781	0.196789994835854	0.168180003762245	0.0845249965786934	0.177919998764992	0.18486000597477	0.197760000824928	0.192550003528595	0.177540004253387	0.167559996247292	0.138769999146461	0.157089993357658	0.133750006556511	0.223649993538857	0.166620001196861	0.173529997467995	0.14147000014782	0.164959996938705	0.14308999478817	0.197960004210472	0.168209999799728
	0.159240007400513	0.113629996776581	0.182630002498627	0.149240002036095	0.205909997224808	0.189349994063377	0.148900002241135	0.123109996318817	0.179269999265671	0.144060000777245	0.204899996519089	0.199750006198883	0.150759994983673	0.124310001730919	0.184740006923676	0.148829996585846	0.208289995789528	0.183060005307198	0	0	0	0	0	0	0.17069000005722	0.0817990005016327	0.179810002446175	0.186079993844032	0.193829998373985	0.187790006399155	0.166519999504089	0.0900489985942841	0.187140002846718	0.18962000310421	0.19539999961853	0.171269997954369	0.16541999578476	0.17654000222683	0.154330000281334	0.177780002355576	0.141780003905296	0.184149995446205	0	0	0	0	0	0	0
	0.13188000023365	0.129710003733635	0.176229998469353	0.179319992661476	0.195910006761551	0.185409992933273	0.134470000863075	0.122060000896454	0.168929994106293	0.188280001282692	0.198489993810654	0.187769994139671	0.13968999683857	0.119240000844002	0.165839999914169	0.182500004768372	0.187490001320839	0.190099999308586	0.167429998517036	0.0888369977474213	0.183559998869896	0.17620000243187	0.196390002965927	0.18758000433445	0.164039999246597	0.0815379992127419	0.177129998803139	0.185190007090569	0.185870006680489	0.200550004839897	0.161760002374649	0.0867569968104362	0.171639993786812	0.193210005760193	0.189190000295639	0.199589997529984	0.15480999648571	0.175170004367828	0.140699997544289	0.177190005779266	0.133330002427101	0.214369997382164	0.160899996757507	0.170880004763603	0.125510007143021	0.173559993505478	0.133039996027946	0.218160003423691	0.174089998006821
	0.153380006551743	0.106610000133514	0.181779995560646	0.146170005202293	0.219500005245209	0.192550003528595	0.156139999628067	0.113930001854897	0.180999994277954	0.139850005507469	0.216040000319481	0.192450001835823	0.161719992756844	0.114309996366501	0.174429997801781	0.158130005002022	0.211070001125336	0.180350005626678	0.181030005216599	0.0835660025477409	0.180050000548363	0.178790003061295	0.187250003218651	0.185149997472763	0.177459999918938	0.0899140015244484	0.186419993638992	0.182170003652573	0.1839399933815	0.180099993944168	0.154479995369911	0.0960030034184456	0.189140006899834	0.177670001983643	0.21085000038147	0.172069996595383	0.166490003466606	0.173219993710518	0.15871000289917	0.166280001401901	0.152810007333755	0.182500004768372	0.169279992580414	0.164670005440712	0.157829999923706	0.172659993171692	0.142719998955727	0.19284999370575	0.164920002222061
	0.137779995799065	0.125320002436638	0.17951999604702	0.168760001659393	0.182569995522499	0.206060007214546	0.10615000128746	0.110169999301434	0.204170003533363	0.1528500020504	0.199379995465279	0.227270007133484	0.151519998908043	0.119290001690388	0.209000006318092	0.141680002212524	0.194749996066093	0.183750003576279	0.144519999623299	0.105499997735023	0.177589997649193	0.203600004315376	0.201969996094704	0.166820004582405	0	0	0	0	0	0	0.134790003299713	0.0920810028910637	0.162090003490448	0.221369996666908	0.200169995427132	0.189500004053116	0.166380003094673	0.171609997749329	0.148200005292892	0.161489993333817	0.157839998602867	0.194490000605583	0	0	0	0	0	0	0
	0	0	0	0	0	0	0	0	0	0	0	0	0	0	0	0	0	0	0	0	0	0	0	0	0	0	0	0	0	0	0	0	0	0	0	0	0	0	0	0	0	0	0	0	0	0	0	0	0
	0.162349998950958	0.118419997394085	0.171580001711845	0.145590007305145	0.21399000287056	0.187399998307228	0.153699994087219	0.112949997186661	0.18095999956131	0.14436000585556	0.216020002961159	0.19284999370575	0.159020006656647	0.119719997048378	0.180140003561974	0.145919993519783	0.203470006585121	0.186880007386208	0.176919996738434	0.0830700024962425	0.190510004758835	0.180989995598793	0.185340002179146	0.183249995112419	0.171480000019073	0.0839399993419647	0.189089998602867	0.176990002393723	0.184540003538132	0.182600006461143	0.177980005741119	0.0860700011253357	0.189140006899834	0.180889993906021	0.185660004615784	0.182879999279976	0.170399993658066	0.164890006184578	0.15531000494957	0.166749998927116	0.145520001649857	0.194649994373322	0.165639996528625	0.168640002608299	0.153280004858971	0.169609993696213	0.14826999604702	0.192790001630783	0.164360001683235
	0.159920006990433	0.11998999863863	0.18537999689579	0.140660002827644	0.20134000480175	0.188690006732941	0.152940005064011	0.110179997980595	0.179079994559288	0.138239994645119	0.215700000524521	0.196150004863739	0.16516999900341	0.113150000572205	0.174730002880096	0.135690003633499	0.206709995865822	0.197019994258881	0.179670006036758	0.0916149988770485	0.181999996304512	0.180859997868538	0.196329995989799	0.172849997878075	0.178719997406006	0.0831210017204285	0.188569992780685	0.185159996151924	0.191229999065399	0.174730002880096	0.165859997272491	0.0830020010471344	0.183620005846024	0.178550004959106	0.208059996366501	0.188209995627403	0.17493000626564	0.157670006155968	0.162670001387596	0.166470006108284	0.147279992699623	0.201949998736382	0.172370001673698	0.151679992675781	0.154060006141663	0.166380003094673	0.152860000729561	0.205190002918243	0.171690002083778
	0.154780000448227	0.121650002896786	0.179030001163483	0.137689992785454	0.21288999915123	0.189469993114471	0.164299994707108	0.121670000255108	0.18418000638485	0.130060002207756	0.211329996585846	0.195099994540215	0.161320000886917	0.115220002830029	0.188580006361008	0.138219997286797	0.218590006232262	0.186979994177818	0.172169998288155	0.0847169980406761	0.19361999630928	0.183160006999969	0.188679993152618	0.181309998035431	0.160710006952286	0.0768119990825653	0.194670006632805	0.17960000038147	0.178529992699623	0.19149999320507	0.175420001149178	0.0812930017709732	0.182840004563332	0.175899997353554	0.193489998579025	0.174300000071526	0.16414999961853	0.166720002889633	0.152490004897118	0.166510000824928	0.151260003447533	0.195209994912148	0.173360005021095	0.165999993681908	0.156880006194115	0.165079995989799	0.149430006742477	0.19208000600338	0.168009996414185
	0.152319997549057	0.137659996747971	0.18461999297142	0.12703999876976	0.214450001716614	0.193930000066757	0.158810004591942	0.118309997022152	0.176980003714561	0.130109995603561	0.214190006256104	0.175329998135567	0.149440005421638	0.180559992790222	0.163589999079704	0.122060000896454	0.192019999027252	0.192330002784729	0.175589993596077	0.0852100029587746	0.209869995713234	0.187610000371933	0.181779995560646	0.159940004348755	0.157749995589256	0.0886709988117218	0.206980004906654	0.188199996948242	0.197899997234344	0.16049000620842	0.170320004224777	0.0719799995422363	0.198939993977547	0.190809994935989	0.19208000600338	0.175870001316071	0.180030003190041	0.155049994587898	0.153019994497299	0.164670005440712	0.1458899974823	0.201330006122589	0.172209993004799	0.159869998693466	0.151930004358292	0.170619994401932	0.156049996614456	0.201279997825623	0.167809993028641
	0.160720005631447	0.118670001626015	0.184799998998642	0.136399999260902	0.213139995932579	0.186269998550415	0.165049999952316	0.124190002679825	0.185809999704361	0.138630002737045	0.208370000123978	0.177939996123314	0.163570001721382	0.125129997730255	0.184569999575615	0.141379997134209	0.208020001649857	0.177330002188683	0.170570001006126	0.0845640003681183	0.183320000767708	0.201700001955032	0.178939998149872	0.180910006165504	0.175919994711876	0.0917999967932701	0.183439999818802	0.162900000810623	0.204980000853539	0.18095999956131	0.171470001339912	0.0844660028815269	0.170870006084442	0.19998000562191	0.192959994077682	0.180250003933907	0.174470007419586	0.159429997205734	0.139400005340576	0.178760007023811	0.150189995765686	0.197740003466606	0.170589998364449	0.151999995112419	0.157020002603531	0.163499996066093	0.149140000343323	0.207760006189346	0.161650002002716
	0.156810000538826	0.11862999945879	0.19081999361515	0.131889998912811	0.213839992880821	0.188759997487068	0.16287000477314	0.120489999651909	0.185629993677139	0.132949993014336	0.207929998636246	0.195020005106926	0.155770003795624	0.115670002996922	0.203490003943443	0.139459997415543	0.203679993748665	0.193299993872643	0.175119996070862	0.0845459997653961	0.18690000474453	0.191469997167587	0.193389996886253	0.173160001635551	0.17671999335289	0.080877996981144	0.192330002784729	0.192839995026588	0.190850004553795	0.162829995155334	0.173810005187988	0.0923279970884323	0.191170006990433	0.196140006184578	0.193810001015663	0.170860007405281	0.165610000491142	0.164389997720718	0.154080003499985	0.172289997339249	0.140259996056557	0.200680002570152	0.183550000190735	0.151840001344681	0.161300003528595	0.166590005159378	0.148240000009537	0.186499997973442	0.175579994916916
	0.151759997010231	0.118479996919632	0.186440005898476	0.146029993891716	0.207379996776581	0.198520004749298	0.153640002012253	0.118670001626015	0.182669997215271	0.143779993057251	0.212200000882149	0.187649995088577	0.151419997215271	0.120449997484684	0.180769994854927	0.14292000234127	0.209220007061958	0.189970001578331	0.169530004262924	0.0904079973697662	0.194580003619194	0.180600002408028	0.190270006656647	0.175889998674393	0.174309998750687	0.0884770005941391	0.181349992752075	0.192210003733635	0.192719995975494	0.181920006871223	0.171700000762939	0.0896050035953522	0.191129997372627	0.166500002145767	0.196459993720055	0.184609994292259	0.16763000190258	0.166429996490479	0.159710004925728	0.175459995865822	0.148249998688698	0.18461999297142	0.168689996004105	0.177729994058609	0.148149996995926	0.172099992632866	0.142370000481606	0.190960004925728	0.164309993386269
	0.175860002636909	0.118060000240803	0.181229993700981	0.131549999117851	0.199530005455017	0.193770006299019	0.163460001349449	0.11650999635458	0.178939998149872	0.133709996938705	0.208599999547005	0.198780000209808	0.173270002007484	0.120810002088547	0.169389992952347	0.139369994401932	0.223780006170273	0.173380002379417	0.172509998083115	0.0855230018496513	0.177239999175072	0.184049993753433	0.202649995684624	0.178029999136925	0.185310006141663	0.0790970027446747	0.178609997034073	0.187220007181168	0.186680004000664	0.18308000266552	0.169809997081757	0.0811289995908737	0.183029994368553	0.182929992675781	0.201629996299744	0.18147000670433	0.180600002408028	0.153009995818138	0.156690001487732	0.16915999352932	0.147110000252724	0.193430006504059	0.170839995145798	0.15922999382019	0.155399993062019	0.174860000610352	0.152360007166862	0.187309995293617	0.178440004587173
	0.140599995851517	0.126139998435974	0.177829995751381	0.147060006856918	0.207939997315407	0.196559995412827	0.146669998764992	0.122139997780323	0.179719999432564	0.151219993829727	0.199509993195534	0.191469997167587	0.152439996600151	0.118560001254082	0.179490000009537	0.15149000287056	0.203830003738403	0.194169998168945	0.173679992556572	0.0837149992585182	0.181099995970726	0.18885999917984	0.184990003705025	0.181940004229546	0.171350002288818	0.0844300016760826	0.185980007052422	0.177259996533394	0.191640004515648	0.185609996318817	0.168750002980232	0.0848200023174286	0.174740001559258	0.189150005578995	0.186939999461174	0.190620005130768	0.168929994106293	0.169379994273186	0.152679994702339	0.171059995889664	0.139050006866455	0.188969999551773	0.169469997286797	0.16941000521183	0.150800004601479	0.171140000224113	0.142330005764961	0.191359996795654	0.166920006275177
	0.147760003805161	0.116379998624325	0.202840000391006	0.159920006990433	0.205489993095398	0.183929994702339	0.151789993047714	0.121569998562336	0.189190000295639	0.146420001983643	0.21314999461174	0.177880004048347	0.147579997777939	0.126599997282028	0.179379999637604	0.124109998345375	0.205559998750687	0.192379996180534	0.170880004763603	0.0873909965157509	0.177589997649193	0.173879995942116	0.187619999051094	0.185859993100166	0.163310006260872	0.0884499996900558	0.190699994564056	0.174630001187325	0.191729992628098	0.183880001306534	0.165790006518364	0.0904859974980354	0.184159994125366	0.185729995369911	0.196040004491806	0.177790001034737	0.1649100035429	0.178059995174408	0.14538000524044	0.173700004816055	0.143700003623962	0.192239999771118	0.171839997172356	0.178690001368523	0.149010002613068	0.175249993801117	0.150739997625351	0.174470007419586	0.168099999427795
	0.215259999036789	0.120540000498295	0.175349995493889	0.133520007133484	0.18401999771595	0.171309992671013	0.164399996399879	0.145390003919601	0.192230001091957	0.141690000891685	0.193010002374649	0.163279995322227	0.170340001583099	0.127069994807243	0.186269998550415	0.132630005478859	0.21085000038147	0.172839999198914	0.194769993424416	0.0948069989681244	0.209619998931885	0.162400007247925	0.163629993796349	0.174769997596741	0.203620001673698	0.104649998247623	0.20184999704361	0.159529998898506	0.174260005354881	0.156079992651939	0.19242000579834	0.0983230024576187	0.214959993958473	0.15684999525547	0.179580003023148	0.15786999464035	0.188030004501343	0.171460002660751	0.176400005817413	0.145840004086494	0.129399999976158	0.188869997859001	0	0	0	0	0	0	0.258219987154007
	0.148680001497269	0.111910000443459	0.169599995017052	0.154269993305206	0.222330003976822	0.193210005760193	0.173089995980263	0.124770000576973	0.154259994626045	0.125660002231598	0.22520999610424	0.196999996900558	0.167339995503426	0.115589998662472	0.175520002841949	0.132420003414154	0.218799993395805	0.190339997410774	0.185650005936623	0.0742280036211014	0.186979994177818	0.178010001778603	0.198929995298386	0.176210001111031	0	0	0	0	0	0	0	0	0	0	0	0	0.179930001497269	0.151979997754097	0.152669996023178	0.190709993243217	0.148220002651215	0.176489993929863	0.167500004172325	0.153359994292259	0.163880005478859	0.179910004138947	0.156210005283356	0.179120004177094	0.159409999847412
	0.135069996118546	0.141540005803108	0.183719992637634	0.159360006451607	0.195710003376007	0.184589996933937	0.135319992899895	0.136680006980896	0.177849993109703	0.152390003204346	0.211840003728867	0.185929998755455	0.138999998569489	0.150949999690056	0.181799992918968	0.146779999136925	0.194100007414818	0.187380000948906	0.151050001382828	0.0830269977450371	0.192809998989105	0.189630001783371	0.189180001616478	0.194309994578362	0.15353000164032	0.0857589989900589	0.183709993958473	0.205860003829002	0.174319997429848	0.196820005774498	0.152160003781319	0.0831959992647171	0.180749997496605	0.204710006713867	0.189319998025894	0.189860001206398	0.166109994053841	0.169430002570152	0.15956999361515	0.14546999335289	0.13052000105381	0.228900000452995	0.16380999982357	0.163629993796349	0.147440001368523	0.144899994134903	0.142890006303787	0.237340003252029	0.16703000664711
	0	0	0	0	0	0	0.15056000649929	0.102260001003742	0.201079994440079	0.134550005197525	0.201470002532005	0.210079997777939	0	0	0	0	0	0	0.160720005631447	0.0977979972958565	0.18758000433445	0.170680001378059	0.201570004224777	0.181649997830391	0	0	0	0	0	0	0.173879995942116	0.0830190032720566	0.179690003395081	0.186069995164871	0.187509998679161	0.189830005168915	0	0	0	0	0	0	0	0	0	0	0	0	0
	0.168679997324944	0.122139997780323	0.172499999403954	0.148379996418953	0.205239996314049	0.188559994101524	0.167579993605614	0.117329999804497	0.17603999376297	0.152639999985695	0.201179996132851	0.178859993815422	0.16695000231266	0.124449998140335	0.167649999260902	0.149580001831055	0.197960004210472	0.181409999728203	0.188060000538826	0.079634003341198	0.18520000576973	0.175310000777245	0.187069997191429	0.186810001730919	0.188869997859001	0.0840139985084534	0.182170003652573	0.171540006995201	0.188850000500679	0.180439993739128	0.188079997897148	0.0865529999136925	0.181260004639626	0.169689998030663	0.186649993062019	0.181349992752075	0.168830007314682	0.171819999814034	0.155770003795624	0.176819995045662	0.152280002832413	0.181950002908707	0.16779999434948	0.160940006375313	0.157849997282028	0.170719996094704	0.145899996161461	0.182040005922318	0.172729998826981
	0.151810005307198	0.122390002012253	0.178739994764328	0.156729996204376	0.203789994120598	0.189260005950928	0.148839995265007	0.123539999127388	0.183280006051064	0.161550000309944	0.194560006260872	0.188229992985725	0.140839993953705	0.130089998245239	0.178299993276596	0.160740002989769	0.201539993286133	0.185080006718636	0.178080007433891	0.0908119976520538	0.184760004281998	0.172250002622604	0.190209999680519	0.181820005178452	0.174700006842613	0.0868169963359833	0.192279994487762	0.169170007109642	0.189400002360344	0.199320003390312	0.170049995183945	0.0895579978823662	0.188030004501343	0.171880006790161	0.18342000246048	0.193599998950958	0.16372999548912	0.174779996275902	0.159529998898506	0.172900006175041	0.155279994010925	0.193609997630119	0.162269994616508	0.170839995145798	0.165040001273155	0.162400007247925	0.140949994325638	0.197170004248619	0.153740003705025
	0.148650005459785	0.113580003380775	0.185949996113777	0.152229994535446	0.20236000418663	0.197219997644424	0.153300002217293	0.111489996314049	0.187820002436638	0.148379996418953	0.205640003085136	0.193369999527931	0.15217000246048	0.109540000557899	0.167569994926453	0.149519994854927	0.233070001006126	0.188119992613792	0.157470002770424	0.0821579992771149	0.171890005469322	0.205210000276566	0.186920002102852	0.196360006928444	0	0	0	0	0	0	0.167960003018379	0.0776060000061989	0.192450001835823	0.187049999833107	0.180830001831055	0.194110006093979	0.173500001430511	0.185849994421005	0.136920005083084	0.164100006222725	0.139669999480247	0.199970006942749	0	0	0	0	0	0	0
	0.152610003948212	0.121880002319813	0.189229995012283	0.151769995689392	0.210979998111725	0.181439995765686	0.156430006027222	0.118909999728203	0.184009999036789	0.143179997801781	0.203419998288155	0.190469995141029	0.159150004386902	0.115929998457432	0.184599995613098	0.147630006074905	0.205569997429848	0.189229995012283	0.173519998788834	0.0848900005221367	0.176589995622635	0.182799994945526	0.193269997835159	0.187509998679161	0.175970003008842	0.0829960033297539	0.179210007190704	0.181490004062653	0.188679993152618	0.183929994702339	0.172440007328987	0.0850299969315529	0.170499995350838	0.181480005383492	0.196539998054504	0.188490003347397	0.167889997363091	0.1632100045681	0.153339996933937	0.167490005493164	0.1389299929142	0.197919994592667	0.1649100035429	0.165179997682571	0.163959994912148	0.168430000543594	0.134949997067451	0.202779993414879	0.163900002837181
	0.152099996805191	0.121569998562336	0.193920001387596	0.148579999804497	0.200299993157387	0.183980002999306	0.161100000143051	0.119570001959801	0.197889998555183	0.141540005803108	0.198650002479553	0.193010002374649	0.143940001726151	0.117449998855591	0.190129995346069	0.142250001430511	0.210270002484322	0.191090002655983	0.15760999917984	0.0796590000391006	0.19064000248909	0.185550004243851	0.19879999756813	0.182879999279976	0.16168999671936	0.0787499994039536	0.192120000720024	0.184750005602837	0.187000006437302	0.1925999969244	0.165989995002747	0.0852970033884048	0.187830001115799	0.184679999947548	0.195280000567436	0.185420006513596	0.18367999792099	0.1841000020504	0.133349999785423	0.158010005950928	0.13518999516964	0.198440000414848	0.175709992647171	0.184190005064011	0.131870001554489	0.162139996886253	0.139390006661415	0.202509999275208	0.17501999437809
	0.156479999423027	0.117870002985001	0.185699999332428	0.141920000314713	0.207509994506836	0.190510004758835	0.154799997806549	0.120690003037453	0.178709998726845	0.138380005955696	0.213679999113083	0.193729996681213	0.159720003604889	0.113739997148514	0.183819994330406	0.137590005993843	0.202889993786812	0.202240005135536	0.161730006337166	0.0805800035595894	0.209439992904663	0.178629994392395	0.208839997649193	0.160760000348091	0.173529997467995	0.0838150009512901	0.179220005869865	0.189239993691444	0.188250005245209	0.185939997434616	0.167610004544258	0.0880390033125877	0.191449999809265	0.191259995102882	0.18682000041008	0.174830004572868	0.168180003762245	0.165089994668961	0.15022000670433	0.166079998016357	0.145190000534058	0.196930006146431	0.157879993319511	0.164049997925758	0.141670003533363	0.181089997291565	0.162410005927086	0.192900002002716	0.171130001544952
	0.150969997048378	0.112269997596741	0.184229999780655	0.144879996776581	0.211630001664162	0.186890006065369	0.157309994101524	0.117229998111725	0.189190000295639	0.14206999540329	0.205210000276566	0.188800007104874	0.144979998469353	0.110030002892017	0.179910004138947	0.151270002126694	0.201609998941422	0.203649997711182	0.158040001988411	0.0834899991750717	0.189830005168915	0.167390003800392	0.193369999527931	0.176929995417595	0.166850000619888	0.0854189991950989	0.178849995136261	0.182980000972748	0.196940004825592	0.186869993805885	0.167669996619225	0.0842010006308556	0.182040005922318	0.178519994020462	0.196070000529289	0.183060005307198	0.173089995980263	0.162489995360374	0.151460006833076	0.165729999542236	0.149299994111061	0.18877999484539	0.164279997348785	0.151429995894432	0.155430004000664	0.17493000626564	0.15217000246048	0.19718000292778	0.169990003108978
	0.143879994750023	0.140039995312691	0.184550002217293	0.144309997558594	0.196410000324249	0.190809994935989	0.148159995675087	0.130869999527931	0.181840002536774	0.138830006122589	0.205219998955727	0.195089995861053	0.146209999918938	0.123410001397133	0.185049995779991	0.157829999923706	0.189569994807243	0.197919994592667	0.169709995388985	0.0891010016202927	0.176609992980957	0.183029994368553	0.190909996628761	0.190630003809929	0.179739996790886	0.0900940001010895	0.179240003228188	0.168659999966621	0.197579994797707	0.184689998626709	0.136869996786118	0.117299996316433	0.172609999775887	0.183329999446869	0.201140001416206	0.188749998807907	0.194700002670288	0.161679998040199	0.135250002145767	0.172279998660088	0.123759999871254	0.212329998612404	0.152040004730225	0.158810004591942	0.154569998383522	0.17645999789238	0.15302999317646	0.20508000254631	0.175919994711876
	0.162489995360374	0.110809996724129	0.161799997091293	0.144510000944138	0.221760004758835	0.19862000644207	0	0	0	0	0	0	0	0	0	0	0	0	0	0	0	0	0	0	0	0	0	0	0	0	0	0	0	0	0	0	0	0	0	0	0	0	0	0	0	0	0	0	0
	0.152630001306534	0.119329996407032	0.181050002574921	0.143299996852875	0.195209994912148	0.208480000495911	0	0	0	0	0	0	0.128130003809929	0.12661999464035	0.194690003991127	0.15735000371933	0.209549993276596	0.183650001883507	0	0	0	0	0	0	0	0	0	0	0	0	0	0	0	0	0	0	0.156650006771088	0.147569999098778	0.189720004796982	0.198760002851486	0.14902999997139	0.158260002732277	0.156130000948906	0.184379994869232	0.153880000114441	0.174319997429848	0.152669996023178	0.178619995713234	0.157429993152618
	0.163460001349449	0.11582999676466	0.200540006160736	0.150979995727539	0.217509999871254	0.151679992675781	0.16380999982357	0.116290003061295	0.199100002646446	0.142189994454384	0.229049995541573	0.149550005793571	0.157719999551773	0.121579997241497	0.199080005288124	0.141519993543625	0.220599994063377	0.159500002861023	0.156979992985725	0.0655770003795624	0.185069993138313	0.197589993476868	0.212019994854927	0.182769998908043	0.157030001282692	0.0649650022387505	0.182940006256104	0.196360006928444	0.217179998755455	0.181529998779297	0.169679999351501	0.0720380023121834	0.181799992918968	0.193350002169609	0.203590005636215	0.179529994726181	0.18614000082016	0.18121999502182	0.134179994463921	0.15489000082016	0.136150002479553	0.207420006394386	0.190880000591278	0.173930004239082	0.143399998545647	0.145779997110367	0.13774000108242	0.208279997110367	0.186130002140999
	0.155790001153946	0.125550001859665	0.189339995384216	0.140159994363785	0.200470000505447	0.191689997911453	0.151549994945526	0.122630000114441	0.191640004515648	0.142509996891022	0.206400007009506	0.195800006389618	0.155330002307892	0.123450003564358	0.187529996037483	0.138439998030663	0.203820005059242	0.196600005030632	0.168520003557205	0.0851520001888275	0.174950003623962	0.192129999399185	0.1944600045681	0.187979996204376	0.163190007209778	0.0843319967389107	0.17425000667572	0.194110006093979	0.193859994411469	0.179680004715919	0.162550002336502	0.0846159979701042	0.178550004959106	0.19098000228405	0.19302000105381	0.183489993214607	0.184670001268387	0.17467999458313	0.143099993467331	0.167260006070137	0.143869996070862	0.189569994807243	0.176390007138252	0.17722000181675	0.145089998841286	0.169819995760918	0.146170005202293	0.187429994344711	0.184119999408722
	0.158659994602203	0.116400003433228	0.180639997124672	0.144050002098083	0.208639994263649	0.190200001001358	0.161359995603561	0.112080000340939	0.18045000731945	0.156489998102188	0.20100000500679	0.192110002040863	0.151020005345345	0.122900001704693	0.184479996562004	0.141010001301765	0.206159994006157	0.193289995193481	0.168840005993843	0.0924509987235069	0.189079999923706	0.182190001010895	0.187910005450249	0.182249993085861	0.172199994325638	0.0831200033426285	0.185599997639656	0.18537999689579	0.189339995384216	0.183610007166862	0.174439996480942	0.0857329964637756	0.195329993963242	0.178090006113052	0.188730001449585	0.186370000243187	0.173449993133545	0.167539998888969	0.152400001883507	0.169139996170998	0.147290006279945	0.188400000333786	0.164010003209114	0.169139996170998	0.157920002937317	0.169709995388985	0.147359997034073	0.190599992871284	0.168559998273849
	0.158920004963875	0.113980002701283	0.187059998512268	0.147339999675751	0.204290002584457	0.191990002989769	0.158480003476143	0.113260000944138	0.190170004963875	0.147839993238449	0.20108999311924	0.189410001039505	0.15361000597477	0.112590000033379	0.1875	0.15004999935627	0.206369996070862	0.191269993782043	0.176780000329018	0.0951910018920898	0.185519993305206	0.174950003623962	0.192450001835823	0.18427999317646	0.179169997572899	0.0817060023546219	0.18121999502182	0.180309996008873	0.184550002217293	0.189300000667572	0.173620000481606	0.0913249999284744	0.186639994382858	0.178340002894402	0.186189994215965	0.188480004668236	0.172089993953705	0.168009996414185	0.150590002536774	0.169119998812675	0.148890003561974	0.187250003218651	0.169560000300407	0.173460006713867	0.153750002384186	0.162200003862381	0.147090002894402	0.19166000187397	0.172199994325638
	0	0	0	0	0	0	0	0	0	0	0	0	0	0	0	0	0	0	0	0	0	0	0	0	0	0	0	0	0	0	0	0	0	0	0	0	0	0	0	0	0	0	0	0	0	0	0	0	0
	0.152720004320145	0.128189995884895	0.193069994449615	0.137030005455017	0.206169992685318	0.182820007205009	0.158260002732277	0.125200003385544	0.194600000977516	0.144089996814728	0.202900007367134	0.18147000670433	0.155169993638992	0.121339999139309	0.196850001811981	0.143979996442795	0.206540003418922	0.191449999809265	0.171719998121262	0.0896710008382797	0.182109996676445	0.187199994921684	0.191760003566742	0.171130001544952	0.173620000481606	0.0872529968619347	0.190960004925728	0.193609997630119	0.198559999465942	0.16695000231266	0.166390001773834	0.0905530005693436	0.180999994277954	0.199210003018379	0.183550000190735	0.174549996852875	0.166759997606277	0.17339999973774	0.153730005025864	0.177159994840622	0.138439998030663	0.204750001430511	0.170790001749992	0.164220005273819	0.155689999461174	0.179279997944832	0.141130000352859	0.201979994773865	0.174060001969337
	0.145769998431206	0.12865999341011	0.207680001854897	0.148139998316765	0.197620004415512	0.172120004892349	0	0	0	0	0	0	0	0	0	0	0	0	0.155890002846718	0.0719809979200363	0.182970002293587	0.208030000329018	0.200220003724098	0.180920004844666	0.148859992623329	0.0809760019183159	0.188079997897148	0.206679999828339	0.207399994134903	0.167999997735023	0.159270003437996	0.0694160014390945	0.187230005860329	0.215340003371239	0.200389996170998	0.168349996209145	0	0	0	0	0	0	0	0	0	0	0	0	0
	0.155110001564026	0.117640003561974	0.19081999361515	0.155640006065369	0.194440007209778	0.186350002884865	0	0	0	0	0	0	0.152679994702339	0.120999999344349	0.189500004053116	0.147440001368523	0.206740006804466	0.182640001177788	0.172000005841255	0.087338998913765	0.184060007333755	0.177799999713898	0.187409996986389	0.19140000641346	0	0	0	0	0	0	0.165820002555847	0.083017997443676	0.189050003886223	0.185409992933273	0.187619999051094	0.189079999923706	0.179619997739792	0.188850000500679	0.137429997324944	0.169980004429817	0.132620006799698	0.19149999320507	0.168290004134178	0.189260005950928	0.148210003972054	0.165869995951653	0.134079992771149	0.1942999958992	0.177120000123978
	0.160030007362366	0.114940002560616	0.184080004692078	0.143329992890358	0.204500004649162	0.188679993152618	0.148859992623329	0.115730002522469	0.18648000061512	0.141379997134209	0.208140000700951	0.186780005693436	0.159020006656647	0.113750003278255	0.186509996652603	0.143519997596741	0.206200003623962	0.189549997448921	0.173969998955727	0.0856869965791702	0.188830003142357	0.179920002818108	0.190310001373291	0.182469993829727	0.170200005173683	0.0851629972457886	0.187940001487732	0.177809998393059	0.195749998092651	0.179920002818108	0.175469994544983	0.0873539969325066	0.190259993076324	0.180370002985001	0.187610000371933	0.181500002741814	0.175970003008842	0.170790001749992	0.150609999895096	0.169060006737709	0.144380003213882	0.192169994115829	0.178739994764328	0.166419997811317	0.153280004858971	0.164159998297691	0.144600003957748	0.188209995627403	0.172059997916222
	0.155860006809235	0.124399997293949	0.177410006523132	0.135900005698204	0.20864999294281	0.197789996862411	0.160980001091957	0.123530000448227	0.177660003304482	0.136710003018379	0.209900006651878	0.191220000386238	0.166510000824928	0.128920003771782	0.194629997014999	0.124449998140335	0.197119995951653	0.188380002975464	0.175070002675056	0.0799800008535385	0.186890006065369	0.206169992685318	0.204490005970001	0.147400006651878	0.182549998164177	0.0758009999990463	0.178010001778603	0.201969996094704	0.205229997634888	0.156440004706383	0.171599999070168	0.0874089971184731	0.171350002288818	0.189410001039505	0.214420005679131	0.165820002555847	0.17799000442028	0.143250003457069	0.166170001029968	0.172380000352859	0.134010002017021	0.206200003623962	0.185090005397797	0.149090006947517	0.147039994597435	0.182190001010895	0.142529994249344	0.194069996476173	0.182190001010895
	0	0	0	0	0	0	0	0	0	0	0	0	0	0	0	0	0	0	0	0	0	0	0	0	0	0	0	0	0	0	0	0	0	0	0	0	0	0	0	0	0	0	0.159689992666245	0.164389997720718	0.156570002436638	0.178020000457764	0.160620003938675	0.180720001459122	0.169719994068146
	0.150169998407364	0.117380000650883	0.197060003876686	0.150189995765686	0.198650002479553	0.186550006270409	0.152370005846024	0.120339997112751	0.196999996900558	0.147719994187355	0.198579996824265	0.183990001678467	0.14792999625206	0.117600001394749	0.185059994459152	0.147369995713234	0.205119997262955	0.196930006146431	0.171309992671013	0.0835070013999939	0.184410005807877	0.184410005807877	0.187979996204376	0.183589994907379	0.171250000596046	0.0805139988660812	0.192410007119179	0.173329994082451	0.195999994874001	0.186499997973442	0.168640002608299	0.0821710005402565	0.180509999394417	0.201670005917549	0.177959993481636	0.194999992847443	0.171460002660751	0.166979998350143	0.156489998102188	0.16745999455452	0.148100003600121	0.189520001411438	0.156440004706383	0.170369997620583	0.146870002150536	0.173779994249344	0.145620003342628	0.202480003237724	0.169049993157387
	0	0	0	0	0	0	0.111599996685982	0.227819994091988	0.233400002121925	0.160119995474815	0.129399999976158	0.137669995427132	0.159319996833801	0.131070002913475	0.185619994997978	0.15183000266552	0.188710004091263	0.183449998497963	0.119879998266697	0.0508110001683235	0.116480000317097	0.339569985866547	0.196820005774498	0.176440000534058	0.0922359973192215	0.0532139986753464	0.0996849983930588	0.387290000915527	0.206129997968674	0.161439999938011	0.0757390037178993	0.0491290017962456	0.0983060002326965	0.399269998073578	0.211319997906685	0.166240006685257	0.172099992632866	0.141519993543625	0.0751390010118484	0.0922499969601631	0.0696099996566772	0.44938999414444	0.185139998793602	0.131840005517006	0.0888559967279434	0.0868949964642525	0.0724330022931099	0.434839993715286	0
	0.159339994192123	0.119149997830391	0.182879999279976	0.144329994916916	0.200729995965958	0.187099993228912	0.155530005693436	0.121749997138977	0.182760000228882	0.138879999518394	0.198330000042915	0.189019992947578	0.16177000105381	0.123029999434948	0.178709998726845	0.138119995594025	0.20184999704361	0.189549997448921	0.173109993338585	0.0848539993166924	0.187649995088577	0.181600004434586	0.188730001449585	0.178479999303818	0.17620000243187	0.0865060016512871	0.191080003976822	0.18061999976635	0.187059998512268	0.173720002174377	0.178650006651878	0.0867189988493919	0.193130001425743	0.17815999686718	0.190569996833801	0.169770002365112	0.174390003085136	0.170399993658066	0.149140000343323	0.168290004134178	0.142729997634888	0.184569999575615	0.17577999830246	0.160710006952286	0.153180003166199	0.168950006365776	0.145419999957085	0.192890003323555	0.169640004634857
	0	0	0	0	0	0	0	0	0	0	0	0	0	0	0	0	0	0	0	0	0	0	0	0	0	0	0	0	0	0	0	0	0	0	0	0	0.165999993681908	0.174559995532036	0.145789995789528	0.167899996042252	0.144079998135567	0.201670005917549	0	0	0	0	0	0	0
	0.156350001692772	0.119620002806187	0.180840000510216	0.150580003857613	0.210989996790886	0.192519992589951	0.1632100045681	0.117109999060631	0.168209999799728	0.139469996094704	0.219329997897148	0.19242000579834	0.167009994387627	0.115299999713898	0.160860002040863	0.153490006923676	0.21390999853611	0.189439997076988	0.183530002832413	0.0708959996700287	0.193759992718697	0.191110000014305	0.183909997344017	0.176780000329018	0.169170007109642	0.0905670002102852	0.187779992818832	0.189930006861687	0.203909993171692	0.158639997243881	0.193069994449615	0.0696619972586632	0.198860004544258	0.165120005607605	0.195549994707108	0.177729994058609	0.170070007443428	0.160789996385574	0.14597000181675	0.194059997797012	0.162070006132126	0.167050004005432	0.16745999455452	0.156760007143021	0.159449994564056	0.167190000414848	0.152860000729561	0.197050005197525	0.166659995913506
	0	0	0	0	0	0	0.15412999689579	0.118359997868538	0.16983999311924	0.149800002574921	0.21356999874115	0.194309994578362	0.155660003423691	0.123570002615452	0.177070006728172	0.13866999745369	0.19990000128746	0.205139994621277	0	0	0	0	0	0	0.177410006523132	0.086437001824379	0.190909996628761	0.162799999117851	0.186719998717308	0.195730000734329	0	0	0	0	0	0	0	0	0	0	0	0	0.173109993338585	0.170780003070831	0.15336999297142	0.16957999765873	0.143079996109009	0.190080001950264	0
	0.149299994111061	0.127509996294975	0.188419997692108	0.148719996213913	0.197459995746613	0.188590005040169	0.159510001540184	0.118079997599125	0.176400005817413	0.144290000200272	0.209350004792213	0.192379996180534	0.14640000462532	0.135250002145767	0.181539997458458	0.144889995455742	0.208159998059273	0.183750003576279	0	0	0	0	0	0	0	0	0	0	0	0	0	0	0	0	0	0	0	0	0	0	0	0	0.161479994654655	0.161310002207756	0.158659994602203	0.177200004458427	0.142440006136894	0.198909997940063	0
	0.155279994010925	0.123949997127056	0.169799998402596	0.160040006041527	0.204339995980263	0.192249998450279	0.152480006217957	0.119549997150898	0.183190003037453	0.156210005283356	0.196630001068115	0.189750000834465	0.148890003561974	0.119949996471405	0.174370005726814	0.171739995479584	0.187519997358322	0.189869999885559	0.160820007324219	0.0848480015993118	0.182549998164177	0.171859994530678	0.197449997067451	0.202329993247986	0.167779996991158	0.0890050008893013	0.187729999423027	0.185069993138313	0.185320004820824	0.188460007309914	0.180769994854927	0.0805889964103699	0.186829999089241	0.19582000374794	0.181549996137619	0.183149993419647	0.173600003123283	0.162509992718697	0.157790005207062	0.171210005879402	0.14368000626564	0.1942999958992	0.156090006232262	0.160520002245903	0.170839995145798	0.167960003018379	0.141819998621941	0.202759996056557	0.175500005483627
	0.166559994220734	0.117320001125336	0.1925999969244	0.144679993391037	0.218500003218651	0.166539996862411	0.16737000644207	0.102640002965927	0.186269998550415	0.127220004796982	0.220149993896484	0.196360006928444	0.162210002541542	0.115410000085831	0.191259995102882	0.146640002727509	0.194759994745255	0.178990006446838	0.173069998621941	0.087337002158165	0.185739994049072	0.179490000009537	0.190549999475479	0.178979992866516	0.18367999792099	0.0787649974226952	0.188470005989075	0.166569992899895	0.196569994091988	0.175929993391037	0.173840001225471	0.0905250012874603	0.18155999481678	0.188569992780685	0.192399993538857	0.177430003881454	0.17272000014782	0.14877000451088	0.172490000724792	0.172940000891685	0.144889995455742	0.18817999958992	0.171759992837906	0.155719995498657	0.158999994397163	0.169789999723434	0.148379996418953	0.195360004901886	0.170000001788139
	0.157130002975464	0.115560002624989	0.194780007004738	0.129470005631447	0.206049993634224	0.19064000248909	0.152720004320145	0.116719998419285	0.184129998087883	0.146599993109703	0.207190006971359	0.187150001525879	0.155039995908737	0.115939997136593	0.178810000419617	0.147760003805161	0.206420004367828	0.198929995298386	0.169599995017052	0.0783390030264854	0.188339993357658	0.175400003790855	0.195879995822906	0.184540003538132	0.176430001854897	0.0760129988193512	0.18121999502182	0.185289993882179	0.201780006289482	0.186859995126724	0.169520005583763	0.0876879990100861	0.189600005745888	0.188170000910759	0.186069995164871	0.183809995651245	0.175870001316071	0.163629993796349	0.156189993023872	0.170249998569489	0.147200003266335	0.189590007066727	0.161620005965233	0.159710004925728	0.158559992909431	0.171489998698235	0.145390003919601	0.197799995541573	0.17069000005722
	0.150399997830391	0.123719997704029	0.171729996800423	0.154019996523857	0.198850005865097	0.201269999146461	0	0	0	0	0	0	0	0	0	0	0	0	0	0	0	0	0	0	0	0	0	0	0	0	0.1701799929142	0.0836910009384155	0.168219998478889	0.188050001859665	0.187999993562698	0.201869994401932	0	0	0	0	0	0	0	0	0	0	0	0	0.174639999866486
	0.147789999842644	0.0995109975337982	0.17688000202179	0.166160002350807	0.233700007200241	0.175960004329681	0.157759994268417	0.132750004529953	0.171090006828308	0.142440006136894	0.202779993414879	0.193179994821548	0.120710000395775	0.160539999604225	0.168909996747971	0.167050004005432	0.210569992661476	0.172220006585121	0.158460006117821	0.0702309980988503	0.193509995937347	0.187519997358322	0.215849995613098	0.17441999912262	0.186829999089241	0.087398998439312	0.185350000858307	0.183469995856285	0.181679993867874	0.1752700060606	0.142020002007484	0.0974180027842522	0.181480005383492	0.197479993104935	0.198269993066788	0.18333999812603	0.158260002732277	0.165099993348122	0.158500000834465	0.176369994878769	0.138180002570152	0.203590005636215	0.16797000169754	0.170019999146461	0.151309996843338	0.170340001583099	0.165329992771149	0.175029993057251	0.166490003466606
	0	0	0	0	0	0	0.148100003600121	0.11879999935627	0.166390001773834	0.142419993877411	0.210580006241798	0.213709995150566	0	0	0	0	0	0	0.174020007252693	0.0978220030665398	0.186670005321503	0.177729994058609	0.181319996714592	0.182429999113083	0.167229995131493	0.0921839997172356	0.191860005259514	0.185130000114441	0.180889993906021	0.182699993252754	0	0	0	0	0	0	0	0	0	0	0	0	0.157790005207062	0.181419998407364	0.158720001578331	0.164020001888275	0.143069997429848	0.194969996809959	0
	0	0	0	0	0	0	0	0	0	0	0	0	0	0	0	0	0	0	0	0	0	0	0	0	0	0	0	0	0	0	0	0	0	0	0	0	0	0	0	0	0	0	0.162269994616508	0.174070000648499	0.152370005846024	0.167319998145103	0.144099995493889	0.199880003929138	0.159459993243217
	0	0	0	0	0	0	0.170410007238388	0.108560003340244	0.184980005025864	0.165370002388954	0.198770001530647	0.171900004148483	0.165409997105598	0.0990469977259636	0.15922999382019	0.168559998273849	0.213819995522499	0.193930000066757	0.178120002150536	0.0929419994354248	0.175630003213882	0.181710004806519	0.175689995288849	0.195910006761551	0.151620000600815	0.0998490005731583	0.174720004200935	0.18452000617981	0.19140000641346	0.197889998555183	0	0	0	0	0	0	0	0	0	0	0	0	0	0	0	0	0	0	0
	0.157550007104874	0.113370001316071	0.18724000453949	0.144160002470016	0.206640005111694	0.192689999938011	0.165110006928444	0.10843999683857	0.191019997000694	0.14020000398159	0.215959995985031	0.190359994769096	0.16295999288559	0.116030000150204	0.183439999818802	0.144669994711876	0.206679999828339	0.191229999065399	0.178589999675751	0.0794909968972206	0.188360005617142	0.179680004715919	0.189649999141693	0.181280001997948	0.183520004153252	0.0837180018424988	0.184990003705025	0.166930004954338	0.195289999246597	0.182429999113083	0.183899998664856	0.0864799991250038	0.196590006351471	0.172429993748665	0.192870005965233	0.185949996113777	0.161650002002716	0.17179000377655	0.149430006742477	0.172370001673698	0.151649996638298	0.181349992752075	0.164879992604256	0.170100003480911	0.158570006489754	0.169799998402596	0.149189993739128	0.182249993085861	0.169599995017052
	0.161379992961884	0.14180999994278	0.190109997987747	0.131040006875992	0.212980002164841	0.162680000066757	0.157790005207062	0.124420002102852	0.187319993972778	0.138950005173683	0.210800006985664	0.180720001459122	0.150879994034767	0.137459993362427	0.180289998650551	0.132109999656677	0.207179993391037	0.192059993743896	0.170039996504784	0.0949829965829849	0.190209999680519	0.167930006980896	0.18444000184536	0.18554000556469	0.179490000009537	0.0853039994835854	0.197850003838539	0.169609993696213	0.194169998168945	0.173580005764961	0.174789994955063	0.0886910036206245	0.200249999761581	0.172120004892349	0.184400007128716	0.18622000515461	0.167150005698204	0.180950000882149	0.15013000369072	0.162890002131462	0.150889992713928	0.190090000629425	0.168239995837212	0.183320000767708	0.151370003819466	0.165629997849464	0.145170003175735	0.186269998550415	0.159439995884895
	0	0	0	0	0	0	0	0	0	0	0	0	0.150700002908707	0.126919999718666	0.181260004639626	0.143270000815392	0.201869994401932	0.195979997515678	0	0	0	0	0	0	0	0	0	0	0	0	0.174669995903969	0.0722760036587715	0.1910600066185	0.188280001282692	0.19140000641346	0.182300001382828	0	0	0	0	0	0	0	0	0	0	0	0	0
	0.156079992651939	0.127010002732277	0.176789999008179	0.134090006351471	0.214029997587204	0.202260002493858	0.159820005297661	0.117020003497601	0.189339995384216	0.133070006966591	0.213630005717278	0.183569997549057	0.209220007061958	0.101750001311302	0.183779999613762	0.0966930016875267	0.219760000705719	0.188789993524551	0.192090004682541	0.0699430033564568	0.194869995117188	0.176829993724823	0.182429999113083	0.170139998197556	0.224110007286072	0.0652699992060661	0.187959998846054	0.167610004544258	0.193299993872643	0.161750003695488	0.170399993658066	0.0799830034375191	0.198899999260902	0.184689998626709	0.185149997472763	0.174360007047653	0.168320000171661	0.145249992609024	0.156479999423027	0.156810000538826	0.1545500010252	0.205439999699593	0.224169999361038	0.10843999683857	0.15803000330925	0.152410000562668	0.150319993495941	0.206619992852211	0.18027999997139
	0.149079993367195	0.121559999883175	0.185690000653267	0.139909997582436	0.206300005316734	0.195840001106262	0.150780007243156	0.117140002548695	0.187600001692772	0.146300002932549	0.200509995222092	0.195299997925758	0.154709994792938	0.118340000510216	0.190960004925728	0.144409999251366	0.211199998855591	0.180380001664162	0.162310004234314	0.0825269967317581	0.18953999876976	0.193900004029274	0.186499997973442	0.185220003128052	0.17620000243187	0.0811209976673126	0.179240003228188	0.189250007271767	0.189419999718666	0.183400005102158	0.16584999859333	0.0888810008764267	0.185969993472099	0.191290006041527	0.186360001564026	0.181400001049042	0.177959993481636	0.171839997172356	0.148359999060631	0.164340004324913	0.145510002970695	0.188840001821518	0.163719996809959	0.173419997096062	0.14724999666214	0.164539992809296	0.144879996776581	0.205129995942116	0.167750000953674
	0.156519994139671	0.105879999697208	0.184609994292259	0.182390004396439	0.202629998326302	0.167980000376701	0.135979995131493	0.117760002613068	0.179920002818108	0.164849996566772	0.186230003833771	0.215259999036789	0	0	0	0	0	0	0	0	0	0	0	0	0	0	0	0	0	0	0	0	0	0	0	0	0.171700000762939	0.182030007243156	0.150350004434586	0.162070006132126	0.136150002479553	0.197699993848801	0	0	0	0	0	0	0
	0.126110002398491	0.132400006055832	0.201839998364449	0.135839998722076	0.213809996843338	0.189980000257492	0.149460002779961	0.110699996352196	0.176430001854897	0.151140004396439	0.210390001535416	0.201890006661415	0	0	0	0	0	0	0	0	0	0	0	0	0.168430000543594	0.0889540016651154	0.181360006332397	0.186539992690086	0.191110000014305	0.183610007166862	0	0	0	0	0	0	0	0	0	0	0	0	0.17611999809742	0.146860003471375	0.142900004982948	0.194490000605583	0.152720004320145	0.18690000474453	0
	0.148019999265671	0.118170000612736	0.176650002598763	0.151309996843338	0.200859993696213	0.19123999774456	0.164749994874001	0.114419996738434	0.182370007038116	0.146119996905327	0.204180002212524	0.1858000010252	0.158340007066727	0.112290002405643	0.184379994869232	0.145339995622635	0.205320000648499	0.197390004992485	0.177660003304482	0.0869510024785995	0.181439995765686	0.183829993009567	0.193090006709099	0.179509997367859	0.16541999578476	0.0814659968018532	0.186780005693436	0.189480006694794	0.195289999246597	0.18019999563694	0.181510001420975	0.0870290026068687	0.186210006475449	0.179409995675087	0.187279999256134	0.176709994673729	0.173130005598068	0.162699997425079	0.156360000371933	0.167469993233681	0.139750003814697	0.2014299929142	0.171000003814697	0.154310002923012	0.156529992818832	0.170399993658066	0.143199995160103	0.197679996490479	0.161219999194145
	0.140059992671013	0.11565999686718	0.206310003995895	0.155609995126724	0.208020001649857	0.17433999478817	0.15531000494957	0.117710001766682	0.179969996213913	0.148729994893074	0.211730003356934	0.185709998011589	0.154349997639656	0.117629997432232	0.177680000662804	0.147049993276596	0.208370000123978	0.194920003414154	0.155589997768402	0.0970799997448921	0.18113000690937	0.188130006194115	0.190999999642372	0.18707999587059	0.184799998998642	0.0866729989647865	0.204160004854202	0.165749996900558	0.195969998836517	0.171000003814697	0.170159995555878	0.0958840027451515	0.184200003743172	0.188549995422363	0.196799993515015	0.164409995079041	0.174020007252693	0.173849999904633	0.142210006713867	0.180710002779961	0.152050003409386	0.177159994840622	0.179350003600121	0.172889992594719	0.147919997572899	0.165659993886948	0.151189997792244	0.182989999651909	0.171000003814697
	0.151429995894432	0.131050005555153	0.181690007448196	0.140900000929832	0.199420005083084	0.195509999990463	0.148420006036758	0.118060000240803	0.187830001115799	0.136130005121231	0.216900005936623	0.192660003900528	0.145530000329018	0.123120002448559	0.19990000128746	0.129179999232292	0.207770004868507	0.194509997963905	0.165729999542236	0.0890239998698235	0.196309998631477	0.189510002732277	0.197160005569458	0.162259995937347	0.163279995322227	0.0764390006661415	0.193849995732307	0.199699997901917	0.200020000338554	0.166710004210472	0.156700000166893	0.0869449973106384	0.18537999689579	0.196919992566109	0.196250006556511	0.177799999713898	0.179100006818771	0.175909996032715	0.14180999994278	0.171859994530678	0.138070002198219	0.193269997835159	0.190789997577667	0.184609994292259	0.14054000377655	0.160620003938675	0.132339999079704	0.191100001335144	0.187460005283356
	0.146750003099442	0.124810002744198	0.199410006403923	0.157900005578995	0.201110005378723	0.170019999146461	0	0	0	0	0	0	0	0	0	0	0	0	0	0	0	0	0	0	0	0	0	0	0	0	0	0	0	0	0	0	0	0	0	0	0	0	0	0	0	0	0	0	0
	0.155770003795624	0.133550003170967	0.169560000300407	0.155870005488396	0.198210000991821	0.187030002474785	0.147220000624657	0.140630006790161	0.175249993801117	0.148169994354248	0.199839994311333	0.188889995217323	0	0	0	0	0	0	0	0	0	0	0	0	0	0	0	0	0	0	0	0	0	0	0	0	0.146449998021126	0.14326000213623	0.13764999806881	0.194399997591972	0.172319993376732	0.205919995903969	0.161080002784729	0.15361000597477	0.147660002112389	0.185680001974106	0.164259999990463	0.187710002064705	0
	0	0	0	0	0	0	0.13986000418663	0.147009998559952	0.166500002145767	0.149430006742477	0.193029999732971	0.204160004854202	0.151639997959137	0.126969993114471	0.204490005970001	0.139840006828308	0.19166000187397	0.185409992933273	0.170059993863106	0.0805409997701645	0.180779993534088	0.20338000357151	0.17985999584198	0.185369998216629	0.154170006513596	0.0856719985604286	0.1841000020504	0.183009997010231	0.203079998493195	0.189970001578331	0.146430000662804	0.106849998235703	0.175809994339943	0.203569993376732	0.189919993281364	0.177430003881454	0.161929994821548	0.175029993057251	0.154410004615784	0.165160000324249	0.14792999625206	0.195529997348785	0.157959997653961	0.185210004448891	0.147119998931885	0.16771000623703	0.141279995441437	0.200729995965958	0.177359998226166
	0.143999993801117	0.128130003809929	0.192059993743896	0.140009999275208	0.201460003852844	0.194350004196167	0.157920002937317	0.121129997074604	0.198390007019043	0.134399995207787	0.208570003509521	0.179590001702309	0.159689992666245	0.112690001726151	0.187150001525879	0.136910006403923	0.210600003600121	0.192959994077682	0.158000007271767	0.0772610008716583	0.173519998788834	0.202849999070168	0.1875	0.200870007276535	0.158559992909431	0.0903609991073608	0.177530005574226	0.181700006127357	0.201719999313354	0.190129995346069	0.1788399964571	0.0775709971785545	0.169220000505447	0.187000006437302	0.202120006084442	0.185259997844696	0.169009998440742	0.153479993343353	0.16015000641346	0.172490000724792	0.140269994735718	0.204620003700256	0.182889997959137	0.160579994320869	0.155259996652603	0.171979993581772	0.136099994182587	0.193200007081032	0.170530006289482
	0.128340005874634	0.135949999094009	0.186000004410744	0.155509993433952	0.208409994840622	0.185780003666878	0.142030000686646	0.128299996256828	0.173769995570183	0.160479992628098	0.217779994010925	0.177640005946159	0.154039993882179	0.126399993896484	0.172069996595383	0.15030999481678	0.196950003504753	0.200230002403259	0.166390001773834	0.0886519998311996	0.192269995808601	0.176640003919601	0.198019996285439	0.178029999136925	0.177239999175072	0.0857859998941422	0.184799998998642	0.186000004410744	0.187820002436638	0.178360000252724	0.174769997596741	0.0807019993662834	0.20464999973774	0.181490004062653	0.185599997639656	0.172790005803108	0.171599999070168	0.158940002322197	0.153400003910065	0.155980005860329	0.16193999350071	0.198149994015694	0.176190003752708	0.159299999475479	0.157879993319511	0.17247000336647	0.1440200060606	0.190129995346069	0.165049999952316
	0.153439998626709	0.114019997417927	0.183689996600151	0.147789999842644	0.217439994215965	0.183620005846024	0.149309992790222	0.114220000803471	0.18911999464035	0.156279996037483	0.202710002660751	0.188360005617142	0.157759994268417	0.122069999575615	0.18716000020504	0.152490004897118	0.188160002231598	0.192379996180534	0.170829996466637	0.0710090026259422	0.179570004343987	0.19132000207901	0.197290003299713	0.189980000257492	0.168320000171661	0.0725800022482872	0.184929996728897	0.183740004897118	0.202439993619919	0.187989994883537	0.157629996538162	0.0815619975328445	0.187680006027222	0.181820005178452	0.190880000591278	0.200420007109642	0.165920004248619	0.185670003294945	0.153559997677803	0.169679999351501	0.132149994373322	0.193010002374649	0.168469995260239	0.181150004267693	0.152270004153252	0.167769998311996	0.142959997057915	0.187380000948906	0.174480006098747
	0	0	0	0	0	0	0	0	0	0	0	0	0	0	0	0	0	0	0.168380007147789	0.0853490009903908	0.208460003137589	0.176109999418259	0.19412000477314	0.167569994926453	0.165519997477531	0.0949579998850822	0.177330002188683	0.176760002970695	0.19998000562191	0.18546000123024	0.165519997477531	0.0903699994087219	0.199499994516373	0.186529994010925	0.182490006089211	0.175579994916916	0	0	0	0	0	0	0.158649995923042	0.147949993610382	0.171819999814034	0.156749993562698	0.165940001606941	0.198899999260902	0.163570001721382
	0.156079992651939	0.111720003187656	0.190080001950264	0.14376999437809	0.204030007123947	0.194319993257523	0	0	0	0	0	0	0.155949994921684	0.113820001482964	0.191369995474815	0.13884000480175	0.207149997353554	0.192860007286072	0.171550005674362	0.0809670016169548	0.186770007014275	0.18299999833107	0.195299997925758	0.182410001754761	0	0	0	0	0	0	0.17323000729084	0.0810829997062683	0.197310000658035	0.181690007448196	0.182600006461143	0.184090003371239	0.154410004615784	0.159349992871284	0.146750003099442	0.185900002717972	0.153500005602837	0.200100004673004	0.16957999765873	0.164560005068779	0.153160005807877	0.176990002393723	0.143460005521774	0.192249998450279	0.162420004606247
	0	0	0	0	0	0	0	0	0	0	0	0	0.15599000453949	0.126980006694794	0.177680000662804	0.133090004324913	0.202150002121925	0.204109996557236	0	0	0	0	0	0	0.165360003709793	0.0882560014724731	0.191829994320869	0.175740003585815	0.207269996404648	0.171550005674362	0	0	0	0	0	0	0	0	0	0	0	0	0	0	0	0	0	0	0
	0.162550002336502	0.118950001895428	0.179580003023148	0.137659996747971	0.211079999804497	0.190180003643036	0.153540000319481	0.115290001034737	0.192460000514984	0.138750001788139	0.217669993638992	0.182290002703667	0.148420006036758	0.12049999833107	0.182339996099472	0.145510002970695	0.205339998006821	0.197879999876022	0	0	0	0	0	0	0	0	0	0	0	0	0	0	0	0	0	0	0.159899994730949	0.186199992895126	0.153750002384186	0.16745999455452	0.147839993238449	0.18486000597477	0	0	0	0	0	0	0.159329995512962
	0	0	0	0	0	0	0	0	0	0	0	0	0	0	0	0	0	0	0.168520003557205	0.082725003361702	0.175840005278587	0.211480006575584	0.190280005335808	0.171149998903275	0	0	0	0	0	0	0	0	0	0	0	0	0	0	0	0	0	0	0.154320001602173	0.180820003151894	0.151460006833076	0.169679999351501	0.154939994215965	0.188769996166229	0
	0.152079999446869	0.125379994511604	0.17645999789238	0.14138999581337	0.202720001339912	0.198829993605614	0.146099999547005	0.12542000412941	0.18257999420166	0.142230004072189	0.206530004739761	0.191410005092621	0.152380004525185	0.124059997498989	0.175879999995232	0.142790004611015	0.206939995288849	0.198310002684593	0.175679996609688	0.086947001516819	0.186989992856979	0.179240003228188	0.196360006928444	0.181180000305176	0.172360002994537	0.0844120010733604	0.184540003538132	0.185090005397797	0.194110006093979	0.180610001087189	0.174400001764297	0.0848940014839172	0.180950000882149	0.190950006246567	0.19157999753952	0.178979992866516	0.17799000442028	0.164450004696846	0.149670004844666	0.166380003094673	0.151859998703003	0.191569998860359	0.176029995083809	0.167019993066788	0.151800006628036	0.170560002326965	0.1511500030756	0.189250007271767	0.178929999470711
	0.166559994220734	0.111969999969006	0.189260005950928	0.141010001301765	0.208709999918938	0.191980004310608	0.15896999835968	0.114399999380112	0.185609996318817	0.141130000352859	0.211429998278618	0.190050005912781	0.156479999423027	0.113389998674393	0.187189996242523	0.139770001173019	0.207489997148514	0.197200000286102	0.178670004010201	0.0839710012078285	0.185110002756119	0.177729994058609	0.189569994807243	0.183530002832413	0.17722000181675	0.083977997303009	0.186680004000664	0.189040005207062	0.193130001425743	0.184819996356964	0.173789992928505	0.0852610021829605	0.187610000371933	0.179869994521141	0.187570005655289	0.181400001049042	0.174189999699593	0.163660004734993	0.157979995012283	0.171639993786812	0.143920004367828	0.193540006875992	0.170800000429153	0.160160005092621	0.159620001912117	0.172169998288155	0.149269998073578	0.198190003633499	0.173549994826317
	0.156069993972778	0.134139999747276	0.175889998674393	0.140359997749329	0.217219993472099	0.176320001482964	0.152070000767708	0.115180000662804	0.187399998307228	0.151519998908043	0.210629999637604	0.183200001716614	0.160989999771118	0.126739993691444	0.187340006232262	0.146200001239777	0.205579996109009	0.17315000295639	0.146699994802475	0.0912149995565414	0.176589995622635	0.202539995312691	0.192780002951622	0.190180003643036	0.154070004820824	0.091499000787735	0.182050004601479	0.173519998788834	0.220699995756149	0.17815999686718	0.157550007104874	0.10707999765873	0.176730006933212	0.186800003051758	0.191070005297661	0.18079000711441	0.143739998340607	0.184070006012917	0.135790005326271	0.182720005512238	0.164949998259544	0.188730001449585	0.185910001397133	0.167239993810654	0.143529996275902	0.172619998455048	0.147410005331039	0.183280006051064	0.156859993934631
	0.148440003395081	0.115869998931885	0.172749996185303	0.143969997763634	0.21161000430584	0.207359999418259	0	0	0	0	0	0	0.127739995718002	0.139109998941422	0.186289995908737	0.12092000246048	0.213860005140305	0.212070003151894	0.183300003409386	0.0843729972839355	0.168569996953011	0.181020006537437	0.185550004243851	0.197190001606941	0.164739996194839	0.0764880031347275	0.176829993724823	0.19174000620842	0.181510001420975	0.208700001239777	0.121069997549057	0.10368999838829	0.175659999251366	0.259460002183914	0.172490000724792	0.16763000190258	0.166409999132156	0.19021999835968	0.136519998311996	0.160209998488426	0.161410003900528	0.185240000486374	0.171250000596046	0.173370003700256	0.138129994273186	0.180969998240471	0.15038999915123	0.185900002717972	0
	0	0	0	0	0	0	0	0	0	0	0	0	0	0	0	0	0	0	0.167740002274513	0.086776003241539	0.190090000629425	0.187250003218651	0.197710007429123	0.17043000459671	0.161420002579689	0.0816729962825775	0.175090000033379	0.201539993286133	0.194529995322227	0.185749992728233	0.154650002717972	0.0862039998173714	0.173130005598068	0.197840005159378	0.195680007338524	0.192499995231628	0	0	0	0	0	0	0.167250007390976	0.164930000901222	0.160390004515648	0.157429993152618	0.148249998688698	0.201749995350838	0
	0	0	0	0	0	0	0	0	0	0	0	0	0	0	0	0	0	0	0.168249994516373	0.0826549977064133	0.185599997639656	0.178619995713234	0.196700006723404	0.188170000910759	0	0	0	0	0	0	0.16915999352932	0.0817969962954521	0.189209997653961	0.182109996676445	0.191210001707077	0.186509996652603	0	0	0	0	0	0	0	0	0	0	0	0	0
	0	0	0	0	0	0	0	0	0	0	0	0	0	0	0	0	0	0	0	0	0	0	0	0	0	0	0	0	0	0	0	0	0	0	0	0	0	0	0	0	0	0	0	0	0	0	0	0	0
	0	0	0	0	0	0	0	0	0	0	0	0	0	0	0	0	0	0	0.162839993834496	0.0872849971055984	0.180409997701645	0.189349994063377	0.187059998512268	0.193049997091293	0.164199993014336	0.0938299968838692	0.175180003046989	0.186199992895126	0.181989997625351	0.198599994182587	0	0	0	0	0	0	0	0	0	0	0	0	0.163939997553825	0.168369993567467	0.152810007333755	0.164839997887611	0.142460003495216	0.207570001482964	0
	0.154750004410744	0.120030000805855	0.174150004982948	0.133000001311302	0.21628999710083	0.201780006289482	0.163880005478859	0.124990001320839	0.187319993972778	0.150769993662834	0.188510000705719	0.184530004858971	0.155880004167557	0.108470000326633	0.173120006918907	0.169589996337891	0.202580004930496	0.190369993448257	0	0	0	0	0	0	0.15820999443531	0.0803439989686012	0.175980001688004	0.199149996042252	0.190170004963875	0.196150004863739	0.169049993157387	0.0777579993009567	0.187999993562698	0.185019999742508	0.198269993066788	0.181909993290901	0.160400003194809	0.165110006928444	0.141330003738403	0.201700001955032	0.137130007147789	0.194330006837845	0.159180000424385	0.157480001449585	0.140959993004799	0.207599997520447	0.143230006098747	0.191550001502037	0.171489998698235
	0.17025999724865	0.109319999814034	0.183430001139641	0.138510003685951	0.209480002522469	0.188999995589256	0.16261999309063	0.121870003640652	0.187000006437302	0.144580006599426	0.216539993882179	0.186030000448227	0.161459997296333	0.117279998958111	0.194490000605583	0.133860006928444	0.20872999727726	0.185249999165535	0.183060005307198	0.0850400030612946	0.172110006213188	0.17722000181675	0.191839993000031	0.183740004897118	0.170900002121925	0.0834480002522469	0.188460007309914	0.194220006465912	0.191100001335144	0.171869993209839	0.178959995508194	0.0850590020418167	0.189209997653961	0.175249993801117	0.190740004181862	0.187089994549751	0.164780005812645	0.198770001530647	0.138270005583763	0.15319000184536	0.136590003967285	0.2083899974823	0.171660006046295	0.168249994516373	0.147349998354912	0.168190002441406	0.143099993467331	0.194499999284744	0.165999993681908
	0	0	0	0	0	0	0	0	0	0	0	0	0	0	0	0	0	0	0	0	0	0	0	0	0	0	0	0	0	0	0	0	0	0	0	0	0.148289993405342	0.216820001602173	0.116779997944832	0.2066899985075	0.125249996781349	0.186159998178482	0	0	0	0	0	0	0
	0.157839998602867	0.116200000047684	0.183699995279312	0.129050001502037	0.20949000120163	0.19684000313282	0.165989995002747	0.115379996597767	0.1910600066185	0.13450999557972	0.223780006170273	0.1961600035429	0.16779999434948	0.117810003459454	0.183489993214607	0.140279993414879	0.206959992647171	0.183660000562668	0.168099999427795	0.0866229981184006	0.189549997448921	0.176730006933212	0.18520000576973	0.176300004124641	0.175060003995895	0.0817229971289635	0.19760000705719	0.178389996290207	0.185310006141663	0.185929998755455	0.176219999790192	0.0810810029506683	0.19361999630928	0.184330001473427	0.186599999666214	0.171660006046295	0.17093999683857	0.163870006799698	0.148440003395081	0.173800006508827	0.145840004086494	0.188209995627403	0.164069995284081	0.164509996771812	0.157649993896484	0.175260007381439	0.149340003728867	0.19310000538826	0.168040007352829
	0.165889993309975	0.123450003564358	0.182019993662834	0.133220002055168	0.208030000329018	0.18614000082016	0.163990005850792	0.122390002012253	0.181390002369881	0.134969994425774	0.209739997982979	0.18061999976635	0.159879997372627	0.120899997651577	0.183860003948212	0.133180007338524	0.211239993572235	0.182830005884171	0.178819999098778	0.085537001490593	0.194470003247261	0.176709994673729	0.190840005874634	0.172209993004799	0.190929993987083	0.0843549966812134	0.18953999876976	0.176750004291534	0.188289999961853	0.170369997620583	0.183190003037453	0.0863810032606125	0.196700006723404	0.177100002765656	0.18690000474453	0.170800000429153	0.175060003995895	0.158989995718002	0.157820001244545	0.168510004878044	0.149810001254082	0.1891999989748	0.177689999341965	0.149049997329712	0.16075000166893	0.164810001850128	0.148570001125336	0.192300006747246	0.174769997596741
	0.150590002536774	0.114110000431538	0.174199998378754	0.144779995083809	0.210529997944832	0.187619999051094	0.155239999294281	0.118600003421307	0.175050005316734	0.148709997534752	0.209099993109703	0.187169998884201	0.150440007448196	0.124959997832775	0.178110003471375	0.151600003242493	0.210519999265671	0.188590005040169	0.174700006842613	0.0821539983153343	0.196429997682571	0.173979997634888	0.183819994330406	0.181759998202324	0.168659999966621	0.0723590031266212	0.197760000824928	0.175329998135567	0.186839997768402	0.18435999751091	0.168889999389648	0.075533002614975	0.193880006670952	0.178080007433891	0.188820004463196	0.179269999265671	0.16575999557972	0.156149998307228	0.154740005731583	0.173380002379417	0.159439995884895	0.193470001220703	0.165940001606941	0.148300006985664	0.168410003185272	0.180150002241135	0.15259000658989	0.187680006027222	0.173360005021095
	0	0	0	0	0	0	0	0	0	0	0	0	0	0	0	0	0	0	0	0	0	0	0	0	0.168779999017715	0.0804919973015785	0.178029999136925	0.189170002937317	0.199839994311333	0.18367999792099	0.161719992756844	0.0744939967989922	0.192300006747246	0.182119995355606	0.207149997353554	0.182219997048378	0	0	0	0	0	0	0	0	0	0	0	0	0
	0.154019996523857	0.14360000193119	0.190679997205734	0.132459998130798	0.199489995837212	0.179759994149208	0.152199998497963	0.122089996933937	0.197620004415512	0.142289996147156	0.198330000042915	0.187470003962517	0.147129997611046	0.147190004587173	0.168599992990494	0.148169994354248	0.186660006642342	0.202260002493858	0.152339994907379	0.0872749984264374	0.177019998431206	0.218860000371933	0.193200007081032	0.171309992671013	0.17620000243187	0.0926550030708313	0.183540001511574	0.183799996972084	0.169520005583763	0.1942999958992	0.171189993619919	0.0770940035581589	0.187099993228912	0.206850007176399	0.18121999502182	0.176550000905991	0.165460005402565	0.175119996070862	0.13680000603199	0.169249996542931	0.149910002946854	0.203459993004799	0	0	0	0	0	0	0.163379997014999
	0	0	0	0	0	0	0.147290006279945	0.129859998822212	0.185249999165535	0.140569999814034	0.203630000352859	0.193399995565414	0	0	0	0	0	0	0.159250006079674	0.0822739973664284	0.167730003595352	0.225810006260872	0.186639994382858	0.178310006856918	0	0	0	0	0	0	0.164250001311302	0.0950350016355515	0.191310003399849	0.15378999710083	0.200130000710487	0.195490002632141	0.164279997348785	0.162249997258186	0.148310005664825	0.162509992718697	0.144639998674393	0.218009993433952	0.155939996242523	0.160919994115829	0.147479996085167	0.161129996180534	0.151370003819466	0.223159998655319	0.181119993329048
	0	0	0	0	0	0	0	0	0	0	0	0	0	0	0	0	0	0	0	0	0	0	0	0	0.191789999604225	0.0747279971837997	0.184569999575615	0.187179997563362	0.179780006408691	0.181950002908707	0	0	0	0	0	0	0	0	0	0	0	0	0	0	0	0	0	0	0
	0.152360007166862	0.123109996318817	0.175310000777245	0.140760004520416	0.203150004148483	0.197500005364418	0.165140002965927	0.116700001060963	0.183559998869896	0.140249997377396	0.210289999842644	0.183550000190735	0.166649997234344	0.115939997136593	0.185389995574951	0.144920006394386	0.205520004034042	0.186309993267059	0.180759996175766	0.0845210030674934	0.18367999792099	0.191149994730949	0.192750006914139	0.183950006961823	0.175469994544983	0.0835229977965355	0.193810001015663	0.184609994292259	0.191960006952286	0.185609996318817	0.177699998021126	0.0802289992570877	0.183180004358292	0.189439997076988	0.185570001602173	0.177180007100105	0.166500002145767	0.158580005168915	0.153880000114441	0.169860005378723	0.149489998817444	0.205720007419586	0.171090006828308	0.164550006389618	0.156709998846054	0.164690002799034	0.14648999273777	0.200249999761581	0.163670003414154
	0	0	0	0	0	0	0.137459993362427	0.115520000457764	0.177619993686676	0.162609994411469	0.214070007205009	0.192719995975494	0	0	0	0	0	0	0.160089999437332	0.0883369967341423	0.159360006451607	0.207519993185997	0.193470001220703	0.191229999065399	0.179989993572235	0.0746819972991943	0.171580001711845	0.194749996066093	0.192640006542206	0.186350002884865	0	0	0	0	0	0	0	0	0	0	0	0	0.179010003805161	0.169200003147125	0.142120003700256	0.166720002889633	0.142599999904633	0.200340002775192	0
	0.147369995713234	0.152820006012917	0.173350006341934	0.143279999494553	0.191520005464554	0.19166000187397	0	0	0	0	0	0	0	0	0	0	0	0	0	0	0	0	0	0	0.170540004968643	0.0912230014801025	0.191029995679855	0.16967000067234	0.187950000166893	0.189590007066727	0.173120006918907	0.0879520028829575	0.198349997401237	0.174669995903969	0.182449996471405	0.183459997177124	0	0	0	0	0	0	0	0	0	0	0	0	0
	0.144629999995232	0.125239998102188	0.182940006256104	0.13586999475956	0.219319999217987	0.192010000348091	0.152370005846024	0.125980004668236	0.189290001988411	0.14274999499321	0.199959993362427	0.189649999141693	0.158219993114471	0.132420003414154	0.196099996566772	0.138789996504784	0.198379993438721	0.176090002059937	0	0	0	0	0	0	0.170780003070831	0.0877029970288277	0.171800002455711	0.192129999399185	0.195010006427765	0.18257999420166	0	0	0	0	0	0	0.145400002598763	0.185910001397133	0.155750006437302	0.169939994812012	0.135379999876022	0.207609996199608	0	0	0	0	0	0	0
	0.165629997849464	0.118519999086857	0.187519997358322	0.1475899964571	0.203329995274544	0.17739999294281	0	0	0	0	0	0	0.15429000556469	0.127660006284714	0.179189994931221	0.151769995689392	0.22418999671936	0.162900000810623	0.167380005121231	0.0873150005936623	0.190180003643036	0.168410003185272	0.182520002126694	0.204190000891685	0.173390001058578	0.0878639966249466	0.189830005168915	0.181539997458458	0.182610005140305	0.184760004281998	0.154190003871918	0.0818630009889603	0.177440002560616	0.190080001950264	0.197239995002747	0.199190005660057	0.139679998159409	0.165729999542236	0.160319998860359	0.208370000123978	0.158610001206398	0.167300000786781	0	0	0	0	0	0	0.154589995741844
	0.157399997115135	0.123920001089573	0.17731000483036	0.14486999809742	0.2134899944067	0.184349998831749	0.16686999797821	0.114480003714561	0.186770007014275	0.14054000377655	0.209049999713898	0.182300001382828	0.169180005788803	0.11480999737978	0.181669995188713	0.144050002098083	0.207800000905991	0.182490006089211	0.189209997653961	0.0761279985308647	0.187329992651939	0.184060007333755	0.185640007257462	0.177619993686676	0.163670003414154	0.0801919996738434	0.185340002179146	0.191369995474815	0.195419996976852	0.184009999036789	0.178110003471375	0.0799809992313385	0.186320006847382	0.180460005998611	0.19157999753952	0.183550000190735	0.171409994363785	0.160199999809265	0.157859995961189	0.168160006403923	0.144580006599426	0.197799995541573	0.179839998483658	0.161100000143051	0.156880006194115	0.165810003876686	0.146029993891716	0.190329998731613	0.170000001788139
	0.164389997720718	0.107699997723103	0.177499994635582	0.133450001478195	0.212830007076263	0.204139992594719	0.164049997925758	0.110890001058578	0.177359998226166	0.12984000146389	0.214479997754097	0.20338000357151	0.150140002369881	0.110529996454716	0.185780003666878	0.139660000801086	0.209189996123314	0.204689994454384	0.191530004143715	0.0867860019207001	0.188539996743202	0.176249995827675	0.186149999499321	0.170750007033348	0.173510000109673	0.0811680033802986	0.193350002169609	0.167830005288124	0.199440002441406	0.18469999730587	0.191609993577003	0.0956389978528023	0.184650003910065	0.166549995541573	0.190439999103546	0.17111000418663	0.185640007257462	0.161119997501373	0.160019993782043	0.172529995441437	0.145730003714561	0.174970000982285	0.177169993519783	0.15947000682354	0.157470002770424	0.174919992685318	0.151460006833076	0.179509997367859	0.174119994044304
	0.149140000343323	0.118510000407696	0.18291999399662	0.154850006103516	0.20958000421524	0.184990003705025	0.149470001459122	0.104510001838207	0.20108999311924	0.158680006861687	0.202879995107651	0.183369994163513	0.141479998826981	0.14214999973774	0.196989998221397	0.151930004358292	0.200189992785454	0.167260006070137	0.166020005941391	0.086777999997139	0.182909995317459	0.180800005793571	0.193629994988441	0.189860001206398	0.158079996705055	0.0846080034971237	0.1839399933815	0.213359996676445	0.200430005788803	0.159580007195473	0.145620003342628	0.0938630029559135	0.209220007061958	0.188960000872612	0.198850005865097	0.163479998707771	0.159160003066063	0.166859999299049	0.146070003509521	0.163619995117188	0.157159999012947	0.207139998674393	0.159590005874634	0.186169996857643	0.15633000433445	0.167329996824265	0.143120005726814	0.187460005283356	0.163399994373322
	0.150099992752075	0.123609997332096	0.176840007305145	0.142389997839928	0.207570001482964	0.189530000090599	0.157260000705719	0.119329996407032	0.184190005064011	0.14580999314785	0.217869997024536	0.189840003848076	0.150820001959801	0.118560001254082	0.188020005822182	0.144879996776581	0.207259997725487	0.189429998397827	0.181060001254082	0.0831369981169701	0.18172000348568	0.19548000395298	0.181690007448196	0.179389998316765	0.163010001182556	0.0800189971923828	0.186839997768402	0.196610003709793	0.195749998092651	0.177770003676414	0.164609998464584	0.0869159996509552	0.185809999704361	0.179690003395081	0.210500001907349	0.170550003647804	0.164629995822906	0.165030002593994	0.152579993009567	0.173639997839928	0.149580001831055	0.190889999270439	0.166209995746613	0.163499996066093	0.148939996957779	0.168620005249977	0.150889992713928	0.198080003261566	0.148220002651215
	0.152720004320145	0.118400000035763	0.193709999322891	0.141489997506142	0.212369993329048	0.181319996714592	0.153070002794266	0.119070000946522	0.180759996175766	0.153359994292259	0.20720000565052	0.186539992690086	0.139669999480247	0.127169996500015	0.19047999382019	0.143869996070862	0.201949998736382	0.196869999170303	0.16652999818325	0.0807880014181137	0.179890006780624	0.180219992995262	0.200979992747307	0.191599994897842	0.163340002298355	0.0880760028958321	0.169430002570152	0.200360000133514	0.182840004563332	0.195960000157356	0.164859995245934	0.0753540024161339	0.187279999256134	0.191760003566742	0.192220002412796	0.188529998064041	0.173500001430511	0.168689996004105	0.145089998841286	0.168960005044937	0.145260006189346	0.190699994564056	0.178149998188019	0.18147000670433	0.14266000688076	0.169970005750656	0.14708000421524	0.191449999809265	0.178460001945496
	0.160640001296997	0.11167000234127	0.19123999774456	0.141139999032021	0.209930002689362	0.191129997372627	0.155709996819496	0.115950003266335	0.189060002565384	0.144409999251366	0.197070002555847	0.187649995088577	0.160449996590614	0.119079999625683	0.186389997601509	0.139400005340576	0.206190004944801	0.187600001692772	0.169139996170998	0.0912140011787415	0.187000006437302	0.178169995546341	0.188869997859001	0.190029993653297	0.169599995017052	0.0942109972238541	0.189469993114471	0.172749996185303	0.196549996733665	0.179110005497932	0.174950003623962	0.0891619995236397	0.185450002551079	0.180769994854927	0.187059998512268	0.178570002317429	0.172150000929832	0.169080004096031	0.158079996705055	0.176259994506836	0.146219998598099	0.187020003795624	0.171660006046295	0.174919992685318	0.158470004796982	0.164790004491806	0.143759995698929	0.187319993972778	0.172040000557899
	0.164140000939369	0.118239998817444	0.200420007109642	0.138860002160072	0.200589999556541	0.177750006318092	0.157729998230934	0.113609999418259	0.193299993872643	0.134550005197525	0.213760003447533	0.187040001153946	0.165350005030632	0.123159997165203	0.180779993534088	0.125550001859665	0.206679999828339	0.198479995131493	0.157600000500679	0.085826002061367	0.18826000392437	0.207000002264977	0.24329000711441	0.118029996752739	0.184719994664192	0.0873259976506233	0.184880003333092	0.173810005187988	0.183029994368553	0.186240002512932	0.166510000824928	0.116609998047352	0.155450001358986	0.200699999928474	0.215029999613762	0.145710006356239	0.169850006699562	0.158340007066727	0.15760999917984	0.169960007071495	0.149920001626015	0.194319993257523	0	0	0	0	0	0	0.182870000600815
	0.153640002012253	0.107230000197887	0.175899997353554	0.152520000934601	0.211480006575584	0.191709995269775	0.166380003094673	0.114220000803471	0.171480000019073	0.151280000805855	0.218370005488396	0.187879994511604	0.156700000166893	0.125110000371933	0.175569996237755	0.155919998884201	0.196390002965927	0.187680006027222	0.171360000967979	0.0941890031099319	0.194940000772476	0.169430002570152	0.18079000711441	0.187120005488396	0.179790005087852	0.0909250006079674	0.197139993309975	0.169729992747307	0.180059999227524	0.185920000076294	0.175290003418922	0.0946020036935806	0.196960002183914	0.171969994902611	0.181590005755424	0.181109994649887	0.170949995517731	0.168569996953011	0.156540006399155	0.169389992952347	0.147259995341301	0.175990000367165	0.168219998478889	0.167239993810654	0.158669993281364	0.164989992976189	0.142450004816055	0.17790000140667	0.16763000190258
	0	0	0	0	0	0	0	0	0	0	0	0	0	0	0	0	0	0	0.154019996523857	0.0735640004277229	0.194059997797012	0.197060003876686	0.206129997968674	0.175170004367828	0.159240007400513	0.0826949998736382	0.169709995388985	0.207849994301796	0.190050005912781	0.190449997782707	0	0	0	0	0	0	0	0	0	0	0	0	0	0	0	0	0	0	0
	0.169780001044273	0.123290002346039	0.184070006012917	0.136769995093346	0.211850002408028	0.172749996185303	0.16711999475956	0.123170003294945	0.183630004525185	0.141790002584457	0.211999997496605	0.171829998493195	0.169760003685951	0.11574000120163	0.183329999446869	0.134179994463921	0.210419997572899	0.180969998240471	0.181240007281303	0.0888030007481575	0.187409996986389	0.186440005898476	0.189490005373955	0.161100000143051	0.184890002012253	0.0806159973144531	0.185069993138313	0.182980000972748	0.19336000084877	0.168249994516373	0.177499994635582	0.0858120024204254	0.190119996666908	0.187319993972778	0.188889995217323	0.172869995236397	0.178369998931885	0.162009999155998	0.149920001626015	0.161819994449615	0.141450002789497	0.183540001511574	0.165910005569458	0.156650006771088	0.154190003871918	0.177289992570877	0.150150001049042	0.192289993166924	0.174449995160103
	0.163629993796349	0.125110000371933	0.179020002484322	0.136109992861748	0.211590006947517	0.181309998035431	0.158150002360344	0.129060000181198	0.179429993033409	0.138199999928474	0.211099997162819	0.183390006422997	0.16355000436306	0.121670000255108	0.175040006637573	0.138290002942085	0.209879994392395	0.182229995727539	0.174879997968674	0.0821259990334511	0.191530004143715	0.183620005846024	0.194330006837845	0.176269993185997	0.175709992647171	0.0786070004105568	0.193140000104904	0.177790001034737	0.191310003399849	0.177359998226166	0.178200006484985	0.08245799690485	0.193729996681213	0.181119993329048	0.192990005016327	0.176730006933212	0.170739993453026	0.15879000723362	0.157800003886223	0.166859999299049	0.149079993367195	0.190870001912117	0.168459996581078	0.159639999270439	0.164069995284081	0.167199999094009	0.146090000867844	0.192469999194145	0.166089996695518
	0.163770005106926	0.102069996297359	0.178629994392395	0.15879000723362	0.195559993386269	0.201179996132851	0.172800004482269	0.0947490036487579	0.180030003190041	0.129789993166924	0.247160002589226	0.175469994544983	0.1526899933815	0.11947999894619	0.165340006351471	0.131109997630119	0.233219996094704	0.198170006275177	0.174569994211197	0.0746669992804527	0.207090005278587	0.169420003890991	0.192729994654655	0.181529998779297	0.155479997396469	0.0940539985895157	0.202790006995201	0.166460007429123	0.215660005807877	0.165560007095337	0.174429997801781	0.0823760032653809	0.189659997820854	0.18817999958992	0.192519992589951	0.172830000519753	0.171169996261597	0.167899996042252	0.147919997572899	0.194289997220039	0.137679994106293	0.18104000389576	0.191620007157326	0.153620004653931	0.165020003914833	0.167980000376701	0.152129992842674	0.169620007276535	0.167870000004768
	0.158189997076988	0.125569999217987	0.194959998130798	0.138190001249313	0.19922000169754	0.183870002627373	0.146139994263649	0.132269993424416	0.182950004935265	0.156029999256134	0.199070006608963	0.183540001511574	0.1701799929142	0.129749998450279	0.155900001525879	0.147159993648529	0.221709996461868	0.175300002098083	0	0	0	0	0	0	0.154530003666878	0.101350001990795	0.19666999578476	0.179490000009537	0.183889999985695	0.184070006012917	0.162479996681213	0.0841120034456253	0.194030001759529	0.185690000653267	0.185469999909401	0.188209995627403	0.159860000014305	0.183060005307198	0.159040004014969	0.15565000474453	0.157379999756813	0.185000002384186	0.160840004682541	0.162599995732307	0.176259994506836	0.160600006580353	0.13434000313282	0.205369994044304	0.167019993066788
	0	0	0	0	0	0	0	0	0	0	0	0	0	0	0	0	0	0	0	0	0	0	0	0	0	0	0	0	0	0	0	0	0	0	0	0	0	0	0	0	0	0	0.194269999861717	0.167339995503426	0.141399994492531	0.136639997363091	0.150000005960464	0.210360005497932	0
	0.146009996533394	0.124530002474785	0.181889995932579	0.147239997982979	0.198559999465942	0.185240000486374	0.146579995751381	0.120250001549721	0.180059999227524	0.15081000328064	0.200259998440742	0.197589993476868	0.150279998779297	0.125459998846054	0.192039996385574	0.148110002279282	0.201110005378723	0.184980005025864	0.169320002198219	0.0895809978246689	0.185949996113777	0.182410001754761	0.192210003733635	0.185929998755455	0.166679993271828	0.0876490026712418	0.179399996995926	0.187560006976128	0.179790005087852	0.185149997472763	0.165150001645088	0.0896909981966019	0.180549994111061	0.18503999710083	0.191280007362366	0.189380005002022	0.165049999952316	0.178059995174408	0.15140999853611	0.166449993848801	0.14877000451088	0.196070000529289	0.166449993848801	0.170340001583099	0.148719996213913	0.176009997725487	0.14979000389576	0.189250007271767	0.17093999683857
	0.182870000600815	0.093019999563694	0.186989992856979	0.122689999639988	0.237079992890358	0.177349999547005	0.176019996404648	0.116659998893738	0.16839000582695	0.129950001835823	0.222399994730949	0.186590000987053	0.192900002002716	0.113980002701283	0.20100000500679	0.131850004196167	0.185809999704361	0.174459993839264	0.20092000067234	0.0808190032839775	0.188409999012947	0.16159999370575	0.195439994335175	0.17281000316143	0.193829998373985	0.0802360028028488	0.189439997076988	0.165140002965927	0.189630001783371	0.18172000348568	0	0	0	0	0	0	0.153999999165535	0.162410005927086	0.145840004086494	0.176789999008179	0.169449999928474	0.191520005464554	0	0	0	0	0	0	0.18147000670433
	0.147159993648529	0.112839996814728	0.210209995508194	0.157079994678497	0.206670001149178	0.189750000834465	0.143250003457069	0.116879999637604	0.181590005755424	0.173960000276566	0.202509999275208	0.190709993243217	0.152559995651245	0.119419999420643	0.188690006732941	0.185049995779991	0.187450006604195	0.165920004248619	0.177009999752045	0.0777650028467178	0.168970003724098	0.159899994730949	0.188590005040169	0.224900007247925	0.175970003008842	0.0825909972190857	0.15582999587059	0.170359998941422	0.188470005989075	0.199039995670319	0.170410007238388	0.0810849964618683	0.171670004725456	0.169900000095367	0.195270001888275	0.199790000915527	0.173979997634888	0.183459997177124	0.153520002961159	0.15692999958992	0.129950001835823	0.185770004987717	0.178729996085167	0.173470005393028	0.150879994034767	0.16236999630928	0.139579996466637	0.191300004720688	0.168620005249977
	0.153329998254776	0.134450003504753	0.180490002036095	0.134800001978874	0.208489999175072	0.18843999505043	0.146170005202293	0.122239999473095	0.182370007038116	0.148289993405342	0.200690001249313	0.194690003991127	0.154569998383522	0.124839998781681	0.183889999985695	0.133049994707108	0.213100001215935	0.190540000796318	0.17281000316143	0.0952870026230812	0.179069995880127	0.181229993700981	0.194729998707771	0.176870003342628	0.171990007162094	0.0937490016222	0.176149994134903	0.182960003614426	0.188280001282692	0.186869993805885	0.171629995107651	0.0960910022258759	0.175310000777245	0.185249999165535	0.182789996266365	0.18894000351429	0.16805000603199	0.192220002412796	0.148849993944168	0.163589999079704	0.141509994864464	0.185790002346039	0.167659997940063	0.191019997000694	0.141599997878075	0.172199994325638	0.139039993286133	0.188480004668236	0.160799995064735
	0.156049996614456	0.121849998831749	0.186959996819496	0.14470000565052	0.202619999647141	0.181789994239807	0.161650002002716	0.136010006070137	0.182649999856949	0.143889993429184	0.203639999032021	0.171900004148483	0.150450006127357	0.127140000462532	0.182699993252754	0.149719998240471	0.203519999980927	0.180230006575584	0.176569998264313	0.0851090028882027	0.179710000753403	0.187869995832443	0.18639999628067	0.186729997396469	0.162019997835159	0.0792689993977547	0.179230004549026	0.193299993872643	0.198249995708466	0.184479996562004	0.170249998569489	0.0833259969949722	0.177169993519783	0.19726000726223	0.188089996576309	0.181769996881485	0.173030003905296	0.165989995002747	0.149189993739128	0.163320004940033	0.138720005750656	0.20974999666214	0.171859994530678	0.174950003623962	0.149800002574921	0.167520001530647	0.142020002007484	0.200859993696213	0.166700005531311
	0	0	0	0	0	0	0	0	0	0	0	0	0	0	0	0	0	0	0	0	0	0	0	0	0.174869999289513	0.0847269967198372	0.189030006527901	0.176210001111031	0.19030000269413	0.184850007295609	0.170900002121925	0.0830219984054565	0.173669993877411	0.186149999499321	0.202030003070831	0.184229999780655	0	0	0	0	0	0	0.152050003409386	0.183740004897118	0.146500006318092	0.166040003299713	0.146479994058609	0.205200001597404	0.161300003528595
	0	0	0	0	0	0	0	0	0	0	0	0	0	0	0	0	0	0	0.167439997196198	0.0745749995112419	0.184799998998642	0.183709993958473	0.200420007109642	0.189050003886223	0	0	0	0	0	0	0	0	0	0	0	0	0	0	0	0	0	0	0	0	0	0	0	0	0.171340003609657
	0.164130002260208	0.115759998559952	0.182850003242493	0.139129996299744	0.216130003333092	0.183970004320145	0.154440000653267	0.114579997956753	0.186979994177818	0.144309997558594	0.205970004200935	0.183239996433258	0.156910002231598	0.11523000150919	0.194100007414818	0.141420006752014	0.201519995927811	0.18546000123024	0.180109992623329	0.08576899766922	0.190809994935989	0.176330000162125	0.191170006990433	0.177609995007515	0.166569992899895	0.0808129981160164	0.192179992794991	0.183809995651245	0.192139998078346	0.196290001273155	0.176090002059937	0.0852190032601357	0.187340006232262	0.178149998188019	0.188119992613792	0.187130004167557	0.176599994301796	0.167600005865097	0.149670004844666	0.165649995207787	0.147070005536079	0.189740002155304	0.17509999871254	0.168520003557205	0.154609993100166	0.173160001635551	0.147459998726845	0.191980004310608	0.177630007266998
	0.164000004529953	0.111689999699593	0.181089997291565	0.137610003352165	0.211119994521141	0.193120002746582	0.160180002450943	0.108259998261929	0.1891999989748	0.141399994492531	0.210580006241798	0.18953999876976	0.164010003209114	0.118019998073578	0.178910002112389	0.137030005455017	0.208770006895065	0.196199998259544	0.17731000483036	0.0894600003957748	0.184489995241165	0.180209994316101	0.195069998502731	0.172940000891685	0.18104000389576	0.0815410017967224	0.189439997076988	0.181319996714592	0.194969996809959	0.171590000391006	0.1807000041008	0.0861470028758049	0.18325999379158	0.184499993920326	0.190929993987083	0.174459993839264	0.177090004086494	0.155239999294281	0.157140001654625	0.169049993157387	0.151470005512238	0.18350000679493	0.173099994659424	0.163910001516342	0.154609993100166	0.17459000647068	0.148629993200302	0.190999999642372	0.174050003290176
	0.157979995012283	0.149210005998611	0.203250005841255	0.126949995756149	0.159710004925728	0.202910006046295	0.159820005297661	0.115759998559952	0.203349992632866	0.138300001621246	0.1649100035429	0.217849999666214	0.127110004425049	0.122660003602505	0.191530004143715	0.150580003857613	0.197769999504089	0.210350006818771	0.165460005402565	0.0883700028061867	0.185289993882179	0.162359997630119	0.193570002913475	0.204950004816055	0.151989996433258	0.0921259969472885	0.191880002617836	0.173409998416901	0.201580002903938	0.189019992947578	0.17077000439167	0.0868050009012222	0.168459996581078	0.171580001711845	0.217069998383522	0.185310006141663	0.171590000391006	0.158639997243881	0.155939996242523	0.174099996685982	0.143969997763634	0.195769995450974	0.164550006389618	0.167999997735023	0.12559999525547	0.199530005455017	0.145019993185997	0.197290003299713	0.165370002388954
	0.158240005373955	0.122309997677803	0.189040005207062	0.127269998192787	0.220019996166229	0.183119997382164	0.168919995427132	0.124569997191429	0.177849993109703	0.128780007362366	0.212080001831055	0.187790006399155	0.160500004887581	0.120149999856949	0.201230004429817	0.135230004787445	0.208489999175072	0.174400001764297	0.171680003404617	0.0820849984884262	0.191630005836487	0.196789994835854	0.190579995512962	0.167239993810654	0.171299993991852	0.0742560029029846	0.200330004096031	0.200900003314018	0.194900006055832	0.158309996128082	0.163409993052483	0.0799539983272552	0.199459999799728	0.197119995951653	0.193430006504059	0.166629999876022	0	0	0	0	0	0	0	0	0	0	0	0	0
	0	0	0	0	0	0	0.161530002951622	0.112999998033047	0.190740004181862	0.14640000462532	0.20626999437809	0.18206000328064	0.153689995408058	0.139060005545616	0.171749994158745	0.11565999686718	0.219589993357658	0.200249999761581	0.163819998502731	0.0971489995718002	0.18155999481678	0.182850003242493	0.199459999799728	0.175160005688667	0.169249996542931	0.0876839980483055	0.199139997363091	0.186529994010925	0.186110004782677	0.171289995312691	0.169699996709824	0.0854810029268265	0.186350002884865	0.184550002217293	0.184410005807877	0.189510002732277	0.168410003185272	0.151460006833076	0.125400006771088	0.137050002813339	0.124349996447563	0.293330013751984	0.173600003123283	0.173079997301102	0.144960001111031	0.175390005111694	0.134499996900558	0.198469996452332	0.176850005984306
	0	0	0	0	0	0	0.132679998874664	0.124779999256134	0.204410001635551	0.153170004487038	0.208629995584488	0.176320001482964	0.149360001087189	0.127590000629425	0.207760006189346	0.160080000758171	0.184890002012253	0.170330002903938	0	0	0	0	0	0	0	0	0	0	0	0	0.159620001912117	0.0896079987287521	0.247889995574951	0.151679992675781	0.173419997096062	0.177790001034737	0	0	0	0	0	0	0	0	0	0	0	0	0.161779999732971
	0	0	0	0	0	0	0.148780003190041	0.122220002114773	0.171560004353523	0.148670002818108	0.220310002565384	0.188460007309914	0	0	0	0	0	0	0	0	0	0	0	0	0	0	0	0	0	0	0	0	0	0	0	0	0	0	0	0	0	0	0	0	0	0	0	0	0
	0.15106999874115	0.121030002832413	0.171690002083778	0.156000003218651	0.213389992713928	0.18682000041008	0.157039999961853	0.116279996931553	0.185670003294945	0.140259996056557	0.203779995441437	0.192959994077682	0.156049996614456	0.123539999127388	0.198190003633499	0.151219993829727	0.20108999311924	0.177680000662804	0.178660005331039	0.0890460014343262	0.194600000977516	0.172759994864464	0.178619995713234	0.186309993267059	0.17229999601841	0.0947730019688606	0.187950000166893	0.168380007147789	0.194030001759529	0.182569995522499	0.192689999938011	0.0734879970550537	0.181740000844002	0.173390001058578	0.186149999499321	0.192540004849434	0.167899996042252	0.173620000481606	0.154709994792938	0.175909996032715	0.141409993171692	0.186440005898476	0.170049995183945	0.163619995117188	0.16049000620842	0.17229999601841	0.141269996762276	0.192269995808601	0.174160003662109
	0.15692999958992	0.114050000905991	0.181089997291565	0.153170004487038	0.200880005955696	0.192090004682541	0.148259997367859	0.123450003564358	0.181539997458458	0.150580003857613	0.204339995980263	0.193169996142387	0.149670004844666	0.123000003397465	0.17790000140667	0.153339996933937	0.212919995188713	0.18843999505043	0.166219994425774	0.0844269990921021	0.180419996380806	0.182190001010895	0.197200000286102	0.187209993600845	0.168080002069473	0.0850600004196167	0.177780002355576	0.185190007090569	0.193819999694824	0.186859995126724	0.165189996361732	0.0856869965791702	0.177090004086494	0.186240002512932	0.194519996643066	0.186539992690086	0.176709994673729	0.174810007214546	0.140440002083778	0.170279994606972	0.143779993057251	0.190569996833801	0.175600007176399	0.17305999994278	0.144079998135567	0.16873000562191	0.144390001893044	0.194330006837845	0.173079997301102
	0.149250000715256	0.124880000948906	0.186639994382858	0.147410005331039	0.20092000067234	0.186020001769066	0.151559993624687	0.118170000612736	0.187889993190765	0.143720000982285	0.21229000389576	0.192910000681877	0.15871000289917	0.127780005335808	0.188130006194115	0.143999993801117	0.201140001416206	0.190699994564056	0.171289995312691	0.0833960026502609	0.185489997267723	0.18537999689579	0.189999997615814	0.186989992856979	0.174109995365143	0.0808840021491051	0.183909997344017	0.181490004062653	0.191100001335144	0.177110001444817	0.172099992632866	0.0849670022726059	0.182449996471405	0.183449998497963	0.187849998474121	0.179749995470047	0.171350002288818	0.167919993400574	0.149430006742477	0.157049998641014	0.145329996943474	0.200800001621246	0.171979993581772	0.164330005645752	0.1458899974823	0.16007000207901	0.138349995017052	0.211469992995262	0.172110006213188
	0.163090005517006	0.11693000048399	0.192499995231628	0.141739994287491	0.202260002493858	0.183770000934601	0.158619999885559	0.118490003049374	0.193819999694824	0.147229999303818	0.196740001440048	0.182300001382828	0.162880003452301	0.117069996893406	0.187849998474121	0.148100003600121	0.203989997506142	0.185389995574951	0.184499993920326	0.0850410014390945	0.18061999976635	0.175129994750023	0.191290006041527	0.180570006370544	0.178959995508194	0.0869280025362968	0.188289999961853	0.178880006074905	0.19777999818325	0.17331999540329	0.18384000658989	0.0877510011196136	0.181260004639626	0.178859993815422	0.185340002179146	0.183510005474091	0.17654000222683	0.160909995436668	0.161699995398521	0.158360004425049	0.14504000544548	0.198689997196198	0.171169996261597	0.160689994692802	0.163839995861053	0.162459999322891	0.143150001764297	0.194739997386932	0.177839994430542
	0.175549998879433	0.118009999394417	0.188710004091263	0.133860006928444	0.209099993109703	0.182750001549721	0.166309997439384	0.116580002009869	0.190610006451607	0.133819997310638	0.20864999294281	0.183550000190735	0.169870004057884	0.109999999403954	0.185069993138313	0.131400004029274	0.209900006651878	0.187260001897812	0.185819998383522	0.0865259990096092	0.193200007081032	0.175420001149178	0.19395999610424	0.160740002989769	0.184650003910065	0.0838410034775734	0.190669998526573	0.181160002946854	0.190630003809929	0.169699996709824	0.176890000700951	0.0768700018525124	0.196999996900558	0.178460001945496	0.199149996042252	0.16737000644207	0.182879999279976	0.147459998726845	0.159189999103546	0.17145000398159	0.146420001983643	0.188460007309914	0.174610003829002	0.145530000329018	0.160989999771118	0.167099997401237	0.147760003805161	0.199479997158051	0.176349997520447
	0.1598100066185	0.110189996659756	0.17475999891758	0.15336999297142	0.199269995093346	0.202600002288818	0	0	0	0	0	0	0.16737000644207	0.120990000665188	0.185859993100166	0.131160005927086	0.212459996342659	0.18215000629425	0	0	0	0	0	0	0.168699994683266	0.0883120000362396	0.179590001702309	0.18520000576973	0.184919998049736	0.19327999651432	0.170120000839233	0.0971499979496002	0.182139992713928	0.17765000462532	0.172360002994537	0.20058000087738	0.160689994692802	0.17441999912262	0.138429999351501	0.165030002593994	0.152620002627373	0.20881000161171	0.172289997339249	0.168080002069473	0.148699998855591	0.168830007314682	0.142599999904633	0.199509993195534	0
	0	0	0	0	0	0	0.163169994950294	0.0859329998493195	0.221849992871284	0.133039996027946	0.215670004487038	0.180340006947517	0	0	0	0	0	0	0.144930005073547	0.119750000536442	0.214780002832413	0.195240005850792	0.168040007352829	0.157260000705719	0	0	0	0	0	0	0	0	0	0	0	0	0	0	0	0	0	0	0	0	0	0	0	0	0
	0.155799999833107	0.124899998307228	0.178389996290207	0.147609993815422	0.20474000275135	0.190659999847412	0.158109992742538	0.118689998984337	0.178949996829033	0.145500004291534	0.208370000123978	0.188199996948242	0.159119993448257	0.122579999268055	0.175740003585815	0.144720003008842	0.20906999707222	0.190119996666908	0.181189998984337	0.0828839987516403	0.175090000033379	0.183889999985695	0.191359996795654	0.182789996266365	0.17179000377655	0.0846429988741875	0.170369997620583	0.180749997496605	0.193519994616508	0.184589996933937	0.171859994530678	0.0817589983344078	0.18452000617981	0.184790000319481	0.195319995284081	0.186370000243187	0.172790005803108	0.168709993362427	0.153940007090569	0.167950004339218	0.142340004444122	0.192519992589951	0.171369999647141	0.16745999455452	0.154080003499985	0.173250004649162	0.141289994120598	0.190420001745224	0.162640005350113
	0.157360002398491	0.118830002844334	0.179399996995926	0.136500000953674	0.209480002522469	0.191770002245903	0.154719993472099	0.126379996538162	0.174089998006821	0.139019995927811	0.203789994120598	0.196009993553162	0.157680004835129	0.126220002770424	0.184760004281998	0.141169995069504	0.208580002188683	0.189769998192787	0.18376000225544	0.0842140018939972	0.187370002269745	0.182490006089211	0.193120002746582	0.174789994955063	0.17569999396801	0.0767379999160767	0.189390003681183	0.174810007214546	0.192650005221367	0.17773999273777	0.178690001368523	0.0885019972920418	0.183620005846024	0.190430000424385	0.186110004782677	0.175139993429184	0.170670002698898	0.166909992694855	0.150609999895096	0.165710002183914	0.146699994802475	0.201590001583099	0.163330003619194	0.161589995026588	0.162420004606247	0.16193999350071	0.147799998521805	0.196510002017021	0.176109999418259
	0.154750004410744	0.1283999979496	0.179900005459785	0.136050000786781	0.203580006957054	0.195099994540215	0.169039994478226	0.117080003023148	0.175510004162788	0.138899996876717	0.219679996371269	0.179780006408691	0.158109992742538	0.121789999306202	0.181229993700981	0.142120003700256	0.208759993314743	0.181659996509552	0.168369993567467	0.0862910002470016	0.188409999012947	0.184569999575615	0.18622000515461	0.18622000515461	0.167250007390976	0.0881050005555153	0.184909999370575	0.181409999728203	0.19336000084877	0.184880003333092	0.175040006637573	0.0838520005345345	0.18529999256134	0.183829993009567	0.184850007295609	0.183379992842674	0.170609995722771	0.166140004992485	0.148440003395081	0.161819994449615	0.151730000972748	0.198080003261566	0.167260006070137	0.162640005350113	0.157600000500679	0.164939999580383	0.14258000254631	0.200310006737709	0.169039994478226
	0.153760001063347	0.104410000145435	0.177970007061958	0.156259998679161	0.21433000266552	0.193269997835159	0.167649999260902	0.0982310026884079	0.187739998102188	0.142289996147156	0.213210001587868	0.190870001912117	0.158559992909431	0.101889997720718	0.185139998793602	0.145579993724823	0.219180002808571	0.189640000462532	0.186710000038147	0.0792810022830963	0.196270003914833	0.164859995245934	0.199180006980896	0.173700004816055	0.180930003523827	0.0723000019788742	0.204390004277229	0.161310002207756	0.190909996628761	0.190160006284714	0.172649994492531	0.0817369967699051	0.204710006713867	0.159610003232956	0.185949996113777	0.195339992642403	0.162159994244576	0.171330004930496	0.158040001988411	0.177929997444153	0.15132999420166	0.179210007190704	0.175669997930527	0.16703000664711	0.157539993524551	0.183850005269051	0.143389999866486	0.172519996762276	0.160989999771118
	0.154259994626045	0.105850003659725	0.177359998226166	0.133129999041557	0.207159996032715	0.222240000963211	0.160439997911453	0.119070000946522	0.18792000412941	0.131610006093979	0.223179996013641	0.177780002355576	0.149979993700981	0.120049998164177	0.189899995923042	0.137899994850159	0.205099999904633	0.197060003876686	0.172179996967316	0.0896779969334602	0.176420003175735	0.197610005736351	0.197469994425774	0.166649997234344	0.159590005874634	0.0890199989080429	0.180710002779961	0.18554000556469	0.195209994912148	0.189930006861687	0.170540004968643	0.0783519968390465	0.181089997291565	0.196380004286766	0.197270005941391	0.176369994878769	0.178790003061295	0.158260002732277	0.15149000287056	0.178650006651878	0.142030000686646	0.190779998898506	0.175819993019104	0.153070002794266	0.147530004382133	0.167999997735023	0.162819996476173	0.192750006914139	0.174700006842613
	0	0	0	0	0	0	0	0	0	0	0	0	0	0	0	0	0	0	0	0	0	0	0	0	0	0	0	0	0	0	0	0	0	0	0	0	0	0	0	0	0	0	0.166290000081062	0.161019995808601	0.153740003705025	0.178859993815422	0.135450005531311	0.204640001058578	0
	0.15990999341011	0.1163399964571	0.188789993524551	0.140949994325638	0.207220003008842	0.186780005693436	0	0	0	0	0	0	0.163169994950294	0.112539999186993	0.186269998550415	0.13544000685215	0.222780004143715	0.179810002446175	0.173380002379417	0.0913610011339188	0.187089994549751	0.188480004668236	0.189980000257492	0.169709995388985	0	0	0	0	0	0	0.17535999417305	0.08525600284338	0.19081999361515	0.182850003242493	0.193570002913475	0.172140002250671	0	0	0	0	0	0	0.168239995837212	0.161410003900528	0.15344999730587	0.177320003509521	0.145270004868507	0.194309994578362	0
	0.149910002946854	0.0988769978284836	0.169819995760918	0.184210002422333	0.198669999837875	0.198510006070137	0.149660006165504	0.126739993691444	0.163320004940033	0.171379998326302	0.197970002889633	0.190939992666245	0.175139993429184	0.123800002038479	0.186149999499321	0.152999997138977	0.186849996447563	0.175050005316734	0.169780001044273	0.0827590003609657	0.171880006790161	0.182870000600815	0.218180000782013	0.174529999494553	0.17781999707222	0.0737980008125305	0.166539996862411	0.203349992632866	0.188170000910759	0.190329998731613	0.168850004673004	0.0716260001063347	0.195040002465248	0.179959997534752	0.192320004105568	0.192210003733635	0.172440007328987	0.187470003962517	0.151260003447533	0.156210005283356	0.16117000579834	0.171440005302429	0.173219993710518	0.173539996147156	0.157580003142357	0.172460004687309	0.147620007395744	0.175569996237755	0.161109998822212
	0.155530005693436	0.123740002512932	0.170800000429153	0.146160006523132	0.215230002999306	0.189999997615814	0.15353000164032	0.12219999730587	0.175760000944138	0.143020004034042	0.216069996356964	0.194749996066093	0.162880003452301	0.118309997022152	0.176400005817413	0.135169997811317	0.209999993443489	0.194490000605583	0.16287000477314	0.0826369971036911	0.188580006361008	0.178409993648529	0.198850005865097	0.187089994549751	0.16729000210762	0.0848219990730286	0.190540000796318	0.179979994893074	0.194659993052483	0.182699993252754	0.170039996504784	0.0875329971313477	0.178310006856918	0.193000003695488	0.177959993481636	0.193149998784065	0.163790002465248	0.161990001797676	0.15930999815464	0.16771000623703	0.150920003652573	0.195529997348785	0.159329995512962	0.1700100004673	0.156090006232262	0.163910001516342	0.151390001177788	0.199269995093346	0.157769992947578
	0.150670006871223	0.112759999930859	0.183559998869896	0.144429996609688	0.199290007352829	0.180769994854927	0.156780004501343	0.121160000562668	0.183060005307198	0.151280000805855	0.2012600004673	0.189659997820854	0.150150001049042	0.1199000030756	0.178029999136925	0.144409999251366	0.205050006508827	0.197310000658035	0.165889993309975	0.0811299979686737	0.181459993124008	0.179169997572899	0.190740004181862	0.192519992589951	0.177450001239777	0.0806310027837753	0.175390005111694	0.177379995584488	0.188979998230934	0.192359998822212	0.171880006790161	0.0890230014920235	0.178959995508194	0.182019993662834	0.190850004553795	0.188419997692108	0.1737399995327	0.172930002212524	0.151600003242493	0.165600001811981	0.139019995927811	0.198660001158714	0.170249998569489	0.179739996790886	0.154980003833771	0.156990006566048	0.143230006098747	0.198819994926453	0.164839997887611
	0.1526899933815	0.117890000343323	0.184750005602837	0.14826999604702	0.200210005044937	0.196189999580383	0.159409999847412	0.125149995088577	0.185330003499985	0.14384999871254	0.200289994478226	0.185969993472099	0.138060003519058	0.131040006875992	0.182710006833076	0.149159997701645	0.196830004453659	0.20218999683857	0.179399996995926	0.0875319987535477	0.186770007014275	0.188050001859665	0.189209997653961	0.169049993157387	0.172150000929832	0.0860109999775887	0.186100006103516	0.182280004024506	0.182630002498627	0.190830007195473	0	0	0	0	0	0	0.175630003213882	0.170440003275871	0.153119996190071	0.164220005273819	0.149680003523827	0.186910003423691	0.172659993171692	0.162059992551804	0.163939997553825	0.173859998583794	0.142599999904633	0.184880003333092	0.174789994955063
	0	0	0	0	0	0	0	0	0	0	0	0	0	0	0	0	0	0	0	0	0	0	0	0	0	0	0	0	0	0	0.158390000462532	0.0849319994449615	0.218390002846718	0.162129998207092	0.212799996137619	0.163359999656677	0	0	0	0	0	0	0	0	0	0	0	0	0.170509994029999
	0.143270000815392	0.110449999570847	0.171020001173019	0.139559999108315	0.21433000266552	0.221359997987747	0.143879994750023	0.106990002095699	0.187289997935295	0.14147000014782	0.21577000617981	0.204600006341934	0.136749997735023	0.100620001554489	0.191990002989769	0.144580006599426	0.225130006670952	0.200929999351501	0	0	0	0	0	0	0	0	0	0	0	0	0	0	0	0	0	0	0	0	0	0	0	0	0	0	0	0	0	0	0.162670001387596
	0.160769999027252	0.115889996290207	0.190860003232956	0.144669994711876	0.204239994287491	0.183569997549057	0.145249992609024	0.132880002260208	0.171350002288818	0.153650000691414	0.200990006327629	0.195889994502068	0.155579999089241	0.110210001468658	0.194189995527267	0.149800002574921	0.201649993658066	0.188569992780685	0	0	0	0	0	0	0	0	0	0	0	0	0.146599993109703	0.0770929977297783	0.179580003023148	0.210219994187355	0.192410007119179	0.194100007414818	0.180390000343323	0.165230005979538	0.155349999666214	0.164900004863739	0.137779995799065	0.196349993348122	0.155080005526543	0.178110003471375	0.141990005970001	0.168489992618561	0.135519996285439	0.220819994807243	0.174290001392365
	0	0	0	0	0	0	0	0	0	0	0	0	0	0	0	0	0	0	0	0	0	0	0	0	0.169540002942085	0.089538998901844	0.17595000565052	0.1875	0.198149994015694	0.179309993982315	0.171289995312691	0.0791160017251968	0.196020007133484	0.18682000041008	0.182720005512238	0.184029996395111	0.186269998550415	0.18079000711441	0.146809995174408	0.16983999311924	0.129700005054474	0.186590000987053	0.176689997315407	0.176699995994568	0.146809995174408	0.173629999160767	0.138319998979568	0.187849998474121	0
	0.15905000269413	0.118170000612736	0.186790004372597	0.14648999273777	0.205229997634888	0.184259995818138	0.164169996976852	0.125440001487732	0.181089997291565	0.138689994812012	0.204270005226135	0.186350002884865	0.152989998459816	0.130640000104904	0.178010001778603	0.147729992866516	0.200859993696213	0.189779996871948	0.16117000579834	0.089868001639843	0.172999992966652	0.196390002965927	0.190290004014969	0.18928000330925	0.177579998970032	0.083417996764183	0.187869995832443	0.180390000343323	0.192210003733635	0.178540006279945	0.181119993329048	0.0868439972400665	0.188769996166229	0.176090002059937	0.185690000653267	0.181480005383492	0.173639997839928	0.16601000726223	0.160699993371964	0.169090002775192	0.142890006303787	0.187670007348061	0.152319997549057	0.191410005092621	0.151730000972748	0.154019996523857	0.140829995274544	0.209690004587173	0.175689995288849
	0.15208999812603	0.113379999995232	0.185220003128052	0.141990005970001	0.207739993929863	0.192750006914139	0.159459993243217	0.118770003318787	0.170080006122589	0.147770002484322	0.202309995889664	0.193079993128777	0.152280002832413	0.123589999973774	0.17799000442028	0.153380006551743	0.198970004916191	0.19081999361515	0.177330002188683	0.0793379992246628	0.179030001163483	0.187030002474785	0.187509998679161	0.17799000442028	0.177919998764992	0.0841209962964058	0.187279999256134	0.176009997725487	0.186130002140999	0.186839997768402	0.168029993772507	0.0873100012540817	0.182929992675781	0.178709998726845	0.190129995346069	0.191569998860359	0.165340006351471	0.170860007405281	0.153630003333092	0.169389992952347	0.147679999470711	0.189309999346733	0.162599995732307	0.163259997963905	0.154819995164871	0.172360002994537	0.143480002880096	0.199819996953011	0.164849996566772
	0.141080006957054	0.115079998970032	0.18682000041008	0.137209996581078	0.211919993162155	0.203160002827644	0.149299994111061	0.110849998891354	0.185169994831085	0.144119992852211	0.207489997148514	0.203069999814034	0.159150004386902	0.111390002071857	0.18512000143528	0.144470006227493	0.20804999768734	0.191809996962547	0.181180000305176	0.0791800022125244	0.187519997358322	0.181799992918968	0.19811999797821	0.172199994325638	0.173040002584457	0.0855289995670319	0.180759996175766	0.173720002174377	0.202600002288818	0.185690000653267	0	0	0	0	0	0	0.175200000405312	0.182370007038116	0.139050006866455	0.176679998636246	0.153410002589226	0.173289999365807	0.170609995722771	0.175380006432533	0.139980003237724	0.1805399954319	0.142199993133545	0.18520000576973	0.175929993391037
	0.158920004963875	0.118529997766018	0.181730002164841	0.133509993553162	0.218400001525879	0.185240000486374	0.161970004439354	0.112590000033379	0.184119999408722	0.130360007286072	0.221929997205734	0.186609998345375	0.161589995026588	0.117509998381138	0.183899998664856	0.131249994039536	0.217160001397133	0.185230001807213	0.169300004839897	0.0820429995656013	0.19718000292778	0.18724000453949	0.193460002541542	0.169090002775192	0.168889999389648	0.081555999815464	0.196490004658699	0.184340000152588	0.198929995298386	0.168359994888306	0.170149996876717	0.0810530036687851	0.198320001363754	0.18554000556469	0.194140002131462	0.168830007314682	0.181600004434586	0.16041000187397	0.152740001678467	0.163800001144409	0.142399996519089	0.199790000915527	0.179820001125336	0.159879997372627	0.153909996151924	0.165189996361732	0.140269994735718	0.20048999786377	0.179230004549026
	0.1528500020504	0.105149999260902	0.195969998836517	0.118519999086857	0.237369999289513	0.19013999402523	0	0	0	0	0	0	0	0	0	0	0	0	0	0	0	0	0	0	0	0	0	0	0	0	0	0	0	0	0	0	0	0	0	0	0	0	0	0	0	0	0	0	0
	0.149910002946854	0.129659995436668	0.17407999932766	0.159539997577667	0.203290000557899	0.183520004153252	0	0	0	0	0	0	0	0	0	0	0	0	0.16355000436306	0.0863370001316071	0.16745999455452	0.195040002465248	0.181140005588531	0.206459999084473	0.163609996438026	0.0837389975786209	0.161610007286072	0.196360006928444	0.194959998130798	0.199719995260239	0	0	0	0	0	0	0.17229999601841	0.191110000014305	0.145150005817413	0.147019997239113	0.154359996318817	0.190050005912781	0.177300006151199	0.171810001134872	0.147719994187355	0.162080004811287	0.145199999213219	0.195899993181229	0
	0.137180000543594	0.141479998826981	0.181329995393753	0.142609998583794	0.222729995846748	0.174669995903969	0.13934999704361	0.132670000195503	0.182050004601479	0.136620000004768	0.208590000867844	0.200729995965958	0.159999996423721	0.122019998729229	0.191709995269775	0.142609998583794	0.204549998044968	0.179100006818771	0.175090000033379	0.087396003305912	0.184919998049736	0.176249995827675	0.19310000538826	0.183249995112419	0.178529992699623	0.0915789976716042	0.207760006189346	0.142189994454384	0.201609998941422	0.17833000421524	0.175410002470016	0.0819939970970154	0.209810003638268	0.158669993281364	0.190490007400513	0.183630004525185	0.165399998426437	0.148790001869202	0.179100006818771	0.164480000734329	0.147100001573563	0.195130005478859	0.181240007281303	0.146589994430542	0.153390005230904	0.154750004410744	0.14326000213623	0.220780000090599	0.169630005955696
	0	0	0	0	0	0	0	0	0	0	0	0	0	0	0	0	0	0	0.178049996495247	0.0873290002346039	0.184809997677803	0.183149993419647	0.186680004000664	0.179989993572235	0	0	0	0	0	0	0.178340002894402	0.0858390033245087	0.183439999818802	0.180739998817444	0.190060004591942	0.181580007076263	0	0	0	0	0	0	0	0	0	0	0	0	0.174840003252029
	0.150629997253418	0.132730007171631	0.18716000020504	0.149360001087189	0.195779994130135	0.184340000152588	0	0	0	0	0	0	0	0	0	0	0	0	0	0	0	0	0	0	0	0	0	0	0	0	0	0	0	0	0	0	0.186989992856979	0.183149993419647	0.152779996395111	0.16015000641346	0.137700006365776	0.179240003228188	0	0	0	0	0	0	0
	0.150370001792908	0.123259998857975	0.177890002727509	0.142340004444122	0.196180000901222	0.197760000824928	0.145769998431206	0.130579993128777	0.176660001277924	0.150910004973412	0.19208000600338	0.203999996185303	0.155980005860329	0.117040000855923	0.185010001063347	0.142089992761612	0.205290004611015	0.198149994015694	0.156770005822182	0.078245997428894	0.190019994974136	0.19344000518322	0.192369997501373	0.189160004258156	0.170800000429153	0.0810929983854294	0.178979992866516	0.185499995946884	0.188920006155968	0.186020001769066	0.17739999294281	0.0837830007076263	0.182669997215271	0.18605999648571	0.191449999809265	0.178629994392395	0.173280000686646	0.171360000967979	0.15183000266552	0.172509998083115	0.136280000209808	0.194739997386932	0.173020005226135	0.150570005178452	0.155670002102852	0.171360000967979	0.150089994072914	0.19930000603199	0.164299994707108
	0.16584999859333	0.127360001206398	0.184389993548393	0.132100000977516	0.212099999189377	0.178279995918274	0.160720005631447	0.125819995999336	0.183149993419647	0.129940003156662	0.211199998855591	0.188470005989075	0.162640005350113	0.118330001831055	0.185709998011589	0.12559999525547	0.215220004320145	0.180160000920296	0.178680002689362	0.0827680006623268	0.180549994111061	0.188170000910759	0.195299997925758	0.170990005135536	0.172040000557899	0.0792379975318909	0.18155999481678	0.196410000324249	0.202429994940758	0.165179997682571	0.181920006871223	0.0835620015859604	0.182860001921654	0.184430003166199	0.189689993858337	0.174490004777908	0.173120006918907	0.173610001802444	0.155689999461174	0.168720006942749	0.136409997940063	0.194230005145073	0.166969999670982	0.152329996228218	0.156979992985725	0.160359993577003	0.15132999420166	0.209470003843307	0.160809993743896
	0.161070004105568	0.114749997854233	0.193059995770454	0.134369999170303	0.204860001802444	0.182429999113083	0.155619993805885	0.118019998073578	0.191750004887581	0.13544000685215	0.203960001468658	0.187989994883537	0.161259993910789	0.121670000255108	0.190420001745224	0.136539995670319	0.204119995236397	0.185059994459152	0.174549996852875	0.0837490037083626	0.189689993858337	0.18197999894619	0.188199996948242	0.172739997506142	0.172250002622604	0.0848919972777367	0.19234000146389	0.182559996843338	0.193819999694824	0.169080004096031	0.170169994235039	0.0858089998364449	0.191760003566742	0.185939997434616	0.194030001759529	0.174889996647835	0.176109999418259	0.157780006527901	0.156139999628067	0.170780003070831	0.144519999623299	0.198599994182587	0.174659997224808	0.158600002527237	0.155460000038147	0.168520003557205	0.149800002574921	0.197420001029968	0.170699998736382
	0.152360007166862	0.121559999883175	0.184829995036125	0.141039997339249	0.20592999458313	0.189150005578995	0.150230005383492	0.124549999833107	0.178700000047684	0.14156000316143	0.204870000481606	0.192640006542206	0.152390003204346	0.12024000287056	0.17577999830246	0.138610005378723	0.216639995574951	0.190679997205734	0.17035000026226	0.0848279967904091	0.180629998445511	0.186639994382858	0.188170000910759	0.187800005078316	0.17441999912262	0.0800060033798218	0.185289993882179	0.186649993062019	0.200399994850159	0.177120000123978	0.163599997758865	0.0833249986171722	0.184420004487038	0.192010000348091	0.194309994578362	0.188810005784035	0.177699998021126	0.172560006380081	0.146129995584488	0.173989996314049	0.144160002470016	0.190699994564056	0.181690007448196	0.165399998426437	0.152300000190735	0.16635000705719	0.14597000181675	0.187370002269745	0.169210001826286
	0.121679998934269	0.153050005435944	0.188299998641014	0.178599998354912	0.20490999519825	0.153469994664192	0.134519994258881	0.121660001575947	0.193369999527931	0.144899994134903	0.175129994750023	0.230419993400574	0.139369994401932	0.135930001735687	0.18291999399662	0.194199994206429	0.182710006833076	0.164879992604256	0.139469996094704	0.068682000041008	0.163179993629456	0.233930006623268	0.190540000796318	0.204199999570847	0.180109992623329	0.0799179971218109	0.160610005259514	0.172370001673698	0.219339996576309	0.187649995088577	0.152209997177124	0.0913840010762215	0.191119998693466	0.168610006570816	0.196529999375343	0.20014999806881	0.155430004000664	0.176599994301796	0.142110005021095	0.198870003223419	0.143969997763634	0.183009997010231	0.164749994874001	0.173010006546974	0.148200005292892	0.205430001020432	0.1511500030756	0.190830007195473	0.165690004825592
	0.15650999546051	0.129449993371964	0.184599995613098	0.138300001621246	0.21526999771595	0.188209995627403	0.15879000723362	0.115280002355576	0.190799996256828	0.1457200050354	0.205650001764297	0.193969994783401	0.14894999563694	0.120899997651577	0.187810003757477	0.14936999976635	0.207870006561279	0.195549994707108	0.186179995536804	0.0848359987139702	0.193560004234314	0.17722000181675	0.195940002799034	0.174720004200935	0.172849997878075	0.0884779989719391	0.182190001010895	0.178360000252724	0.1910600066185	0.189109995961189	0.171320006251335	0.0852169990539551	0.192839995026588	0.190870001912117	0.192230001091957	0.167520001530647	0.17467999458313	0.165839999914169	0.14597000181675	0.16635000705719	0.141120001673698	0.198400005698204	0.172490000724792	0.154640004038811	0.154430001974106	0.172140002250671	0.146270006895065	0.191420003771782	0.170890003442764
	0.15879000723362	0.126849994063377	0.174549996852875	0.143350005149841	0.21340000629425	0.186649993062019	0.167779996991158	0.117930002510548	0.182249993085861	0.140890002250671	0.20796999335289	0.187099993228912	0.156619995832443	0.114919997751713	0.179550006985664	0.140239998698235	0.214310005307198	0.20048999786377	0.174689993262291	0.095491997897625	0.179969996213913	0.189270004630089	0.185790002346039	0.182459995150566	0.176640003919601	0.0889559984207153	0.187010005116463	0.175750002264977	0.184880003333092	0.177689999341965	0.174219995737076	0.0898139998316765	0.186049997806549	0.179110005497932	0.188840001821518	0.187680006027222	0.164729997515678	0.169170007109642	0.161379992961884	0.172780007123947	0.146180003881454	0.185749992728233	0.170880004763603	0.156340003013611	0.157150000333786	0.174109995365143	0.152869999408722	0.178440004587173	0.165749996900558
	0.158000007271767	0.111519999802113	0.182019993662834	0.142690002918243	0.20116999745369	0.190229997038841	0.160510003566742	0.115709997713566	0.182099997997284	0.149770006537437	0.203480005264282	0.188710004091263	0.157979995012283	0.111529998481274	0.181679993867874	0.152480006217957	0.198339998722076	0.188470005989075	0.174820005893707	0.0838650017976761	0.184060007333755	0.176139995455742	0.197479993104935	0.188930004835129	0.173779994249344	0.0869819968938828	0.18716000020504	0.18614000082016	0.191640004515648	0.184450000524521	0.175060003995895	0.0860169976949692	0.179649993777275	0.179289996623993	0.189290001988411	0.188690006732941	0.168589994311333	0.172670006752014	0.149759992957115	0.16839000582695	0.144280001521111	0.188280001282692	0.171159997582436	0.171289995312691	0.149489998817444	0.166549995541573	0.143209993839264	0.192489996552467	0.17833000421524
	0.148210003972054	0.119659997522831	0.173679992556572	0.149470001459122	0.214350000023842	0.194629997014999	0.154219999909401	0.113430000841618	0.18970000743866	0.14640000462532	0.20754000544548	0.188720002770424	0.160549998283386	0.110639996826649	0.175879999995232	0.153310000896454	0.209700003266335	0.189909994602203	0.178639993071556	0.0810739994049072	0.190369993448257	0.180800005793571	0.190530002117157	0.178589999675751	0.168229997158051	0.0847719982266426	0.189559996128082	0.186289995908737	0.192090004682541	0.181529998779297	0.164739996194839	0.0753270015120506	0.19200000166893	0.198170006275177	0.188380002975464	0.181370005011559	0.169679999351501	0.155019998550415	0.150839999318123	0.167579993605614	0.147870004177094	0.205259993672371	0.166559994220734	0.162239998579025	0.143629997968674	0.166329994797707	0.148739993572235	0.203160002827644	0.164800003170967
	0.148039996623993	0.119130000472069	0.178650006651878	0.152700006961823	0.199509993195534	0.201969996094704	0	0	0	0	0	0	0.152140006422997	0.120959997177124	0.183530002832413	0.155200004577637	0.194930002093315	0.193250000476837	0.165690004825592	0.0869619995355606	0.175280004739761	0.194230005145073	0.187059998512268	0.190779998898506	0.154939994215965	0.0837050005793571	0.179890006780624	0.19650000333786	0.189649999141693	0.195319995284081	0	0	0	0	0	0	0.16609999537468	0.176919996738434	0.146999999880791	0.169729992747307	0.14180999994278	0.198449999094009	0.159539997577667	0.170860007405281	0.149350002408028	0.176210001111031	0.134079992771149	0.209959998726845	0.167229995131493
	0.157450005412102	0.127360001206398	0.177039995789528	0.110490001738071	0.237130001187325	0.190530002117157	0.172940000891685	0.119829997420311	0.178259998559952	0.112410001456738	0.237110003829002	0.179450005292892	0.164120003581047	0.128930002450943	0.185149997472763	0.1137899979949	0.22155000269413	0.186450004577637	0.177630007266998	0.0784000009298325	0.20194000005722	0.197640001773834	0.207039996981621	0.137339994311333	0.169819995760918	0.0769859999418259	0.205770000815392	0.192609995603561	0.208360001444817	0.146459996700287	0.173460006713867	0.0748070031404495	0.197249993681908	0.198609992861748	0.21186999976635	0.143989995121956	0.174290001392365	0.140450000762939	0.160679996013641	0.155369997024536	0.155110001564026	0.214100003242493	0.175180003046989	0.139369994401932	0.166309997439384	0.160019993782043	0.151350006461143	0.207780003547668	0.183709993958473
	0.151309996843338	0.115589998662472	0.187179997563362	0.139310002326965	0.203989997506142	0.202610000967979	0.14860999584198	0.11981999874115	0.183510005474091	0.141010001301765	0.207749992609024	0.199310004711151	0.152209997177124	0.114579997956753	0.194949999451637	0.143969997763634	0.199939996004105	0.194340005517006	0.178360000252724	0.0948420017957687	0.184579998254776	0.171759992837906	0.188069999217987	0.182390004396439	0.172869995236397	0.0845339968800545	0.196799993515015	0.185910001397133	0.180920004844666	0.178959995508194	0.173219993710518	0.0761500000953674	0.190259993076324	0.175119996070862	0.196270003914833	0.177619993686676	0.162929996848106	0.177839994430542	0.157379999756813	0.155890002846718	0.153889998793602	0.192059993743896	0.169320002198219	0.171269997954369	0.15081000328064	0.176499992609024	0.141409993171692	0.190689995884895	0.167569994926453
	0.174070000648499	0.12202999740839	0.182649999856949	0.135309994220734	0.204799994826317	0.181449994444847	0.160019993782043	0.119869999587536	0.179920002818108	0.133560001850128	0.212750002741814	0.183349996805191	0.172440007328987	0.11591000109911	0.182530000805855	0.138530001044273	0.206579998135567	0.187169998884201	0.180399999022484	0.0804079994559288	0.185709998011589	0.180629998445511	0.189950004220009	0.175300002098083	0.180779993534088	0.0846799984574318	0.186460003256798	0.18163999915123	0.190190002322197	0.175429999828339	0.182730004191399	0.0796570032835007	0.187629997730255	0.181319996714592	0.187610000371933	0.173580005764961	0.169310003519058	0.154390007257462	0.156350001692772	0.170059993863106	0.151910006999969	0.192839995026588	0.177770003676414	0.150000005960464	0.158759996294975	0.166889995336533	0.147339999675751	0.195580005645752	0.170910000801086
	0.150600001215935	0.13672000169754	0.158669993281364	0.196600005030632	0.155450001358986	0.201959997415543	0	0	0	0	0	0	0	0	0	0	0	0	0.170910000801086	0.0725309997797012	0.175990000367165	0.209429994225502	0.187879994511604	0.18325999379158	0.167940005660057	0.0765170007944107	0.166800007224083	0.207340002059937	0.197410002350807	0.184000000357628	0.145190000534058	0.100740000605583	0.200800001621246	0.196520000696182	0.162090003490448	0.194649994373322	0.162509992718697	0.164450004696846	0.144510000944138	0.18299999833107	0.143470004200935	0.202050000429153	0.172199994325638	0.176819995045662	0.133489996194839	0.176349997520447	0.150240004062653	0.1908999979496	0.165700003504753
	0.152899995446205	0.125049993395805	0.188409999012947	0.139060005545616	0.198679998517036	0.195889994502068	0.159089997410774	0.112590000033379	0.182769998908043	0.143289998173714	0.2100899964571	0.192179992794991	0	0	0	0	0	0	0.161870002746582	0.0838640034198761	0.18520000576973	0.186020001769066	0.188229992985725	0.194820001721382	0.167439997196198	0.0744569972157478	0.198870003223419	0.182490006089211	0.195889994502068	0.180849999189377	0	0	0	0	0	0	0.168939992785454	0.159860000014305	0.162229999899864	0.153659999370575	0.148469999432564	0.206839993596077	0.171010002493858	0.16923999786377	0.153600007295609	0.16541999578476	0.136570006608963	0.204160004854202	0.171529993414879
	0.149560004472733	0.112139999866486	0.182329997420311	0.153819993138313	0.209619998931885	0.192530006170273	0.15684999525547	0.107519999146461	0.18783999979496	0.147269994020462	0.200819998979568	0.195700004696846	0.155939996242523	0.120319999754429	0.191229999065399	0.155070006847382	0.198809996247292	0.183510005474091	0.163269996643066	0.0895790010690689	0.183719992637634	0.190870001912117	0.192640006542206	0.178509995341301	0.163819998502731	0.0856299996376038	0.187659993767738	0.181610003113747	0.195270001888275	0.17985999584198	0.171210005879402	0.0839509963989258	0.182799994945526	0.180219992995262	0.192750006914139	0.182420000433922	0.174150004982948	0.161390006542206	0.158179998397827	0.167699992656708	0.145480006933212	0.195099994540215	0.165830001235008	0.15828999876976	0.150580003857613	0.156599998474121	0.149990007281303	0.208859995007515	0.173759996891022
	0	0	0	0	0	0	0	0	0	0	0	0	0.143889993429184	0.136350005865097	0.1961600035429	0.141420006752014	0.208259999752045	0.17391000688076	0	0	0	0	0	0	0	0	0	0	0	0	0	0	0	0	0	0	0	0	0	0	0	0	0	0	0	0	0	0	0
	0.128309994935989	0.118720002472401	0.185090005397797	0.155949994921684	0.211209997534752	0.200719997286797	0	0	0	0	0	0	0	0	0	0	0	0	0.162499994039536	0.0778649970889091	0.198899999260902	0.162839993834496	0.219479992985725	0.178409993648529	0	0	0	0	0	0	0.160339996218681	0.0886910036206245	0.196480005979538	0.175809994339943	0.189040005207062	0.189640000462532	0	0	0	0	0	0	0	0	0	0	0	0	0
	0.149100005626678	0.114780001342297	0.186259999871254	0.144549995660782	0.211410000920296	0.194619998335838	0.152700006961823	0.116879999637604	0.189390003681183	0.140330001711845	0.206870004534721	0.197490006685257	0.15038999915123	0.116570003330708	0.179289996623993	0.147880002856255	0.205990001559258	0.194560006260872	0.170680001378059	0.0833420008420944	0.174020007252693	0.188510000705719	0.191129997372627	0.19047999382019	0.159920006990433	0.0868019983172417	0.178409993648529	0.182569995522499	0.199039995670319	0.183310002088547	0.162569999694824	0.0835480019450188	0.183009997010231	0.186800003051758	0.195150002837181	0.19081999361515	0.166989997029305	0.168190002441406	0.150879994034767	0.174659997224808	0.142729997634888	0.19454999268055	0.160589993000031	0.168200001120567	0.152329996228218	0.175520002841949	0.141719996929169	0.194759994745255	0.169259995222092
	0	0	0	0	0	0	0	0	0	0	0	0	0	0	0	0	0	0	0	0	0	0	0	0	0	0	0	0	0	0	0	0	0	0	0	0	0	0	0	0	0	0	0	0	0	0	0	0	0
	0.166940003633499	0.11310999840498	0.165529996156693	0.148550003767014	0.212689995765686	0.193169996142387	0.171440005302429	0.111489996314049	0.172580003738403	0.140670001506805	0.223269999027252	0.180549994111061	0	0	0	0	0	0	0.168060004711151	0.0805810019373894	0.196930006146431	0.186379998922348	0.195250004529953	0.172800004482269	0.161860004067421	0.0701500028371811	0.197819992899895	0.18147000670433	0.213789999485016	0.174909994006157	0.158830001950264	0.0811190009117126	0.190870001912117	0.189170002937317	0.204950004816055	0.175070002675056	0	0	0	0	0	0	0.166600003838539	0.167449995875359	0.146840006113052	0.178589999675751	0.155699998140335	0.184809997677803	0.164550006389618
	0	0	0	0	0	0	0	0	0	0	0	0	0.136859998106956	0.174060001969337	0.171770006418228	0.182860001921654	0.176300004124641	0.158150002360344	0	0	0	0	0	0	0.180000007152557	0.0795190036296844	0.175319999456406	0.185409992933273	0.199440002441406	0.180309996008873	0	0	0	0	0	0	0	0	0	0	0	0	0	0	0	0	0	0	0
	0.166669994592667	0.11055999994278	0.176489993929863	0.141920000314713	0.202409997582436	0.189980000257492	0.163340002298355	0.107859998941422	0.177000001072884	0.146750003099442	0.210199996829033	0.199719995260239	0.161589995026588	0.11497999727726	0.174020007252693	0.140379995107651	0.207910001277924	0.1980299949646	0.180179998278618	0.0861039981245995	0.185220003128052	0.17451000213623	0.188400000333786	0.185139998793602	0.174529999494553	0.0891000032424927	0.1927600055933	0.172659993171692	0.185749992728233	0.185069993138313	0.177029997110367	0.0880829989910126	0.195989996194839	0.172000005841255	0.188620001077652	0.182679995894432	0.172330006957054	0.168280005455017	0.153659999370575	0.173260003328323	0.152360007166862	0.183290004730225	0.16516999900341	0.173889994621277	0.149240002036095	0.174319997429848	0.147750005125999	0.185409992933273	0.169110000133514
	0.158390000462532	0.125159993767738	0.17417000234127	0.134320005774498	0.212080001831055	0.190160006284714	0.166800007224083	0.118079997599125	0.179210007190704	0.125729992985725	0.208709999918938	0.201470002532005	0.160009995102882	0.127729997038841	0.177829995751381	0.139320001006126	0.209950000047684	0.189759999513626	0.178179994225502	0.0824140012264252	0.17985999584198	0.189740002155304	0.193169996142387	0.173339992761612	0.17951999604702	0.0846630036830902	0.183740004897118	0.191440001130104	0.181730002164841	0.171570003032684	0.173209995031357	0.0793159976601601	0.191709995269775	0.188820004463196	0.192550003528595	0.170800000429153	0.17433999478817	0.159950003027916	0.155420005321503	0.167860001325607	0.150209993124008	0.191359996795654	0.169249996542931	0.152639999985695	0.164619997143745	0.172360002994537	0.141530007123947	0.194130003452301	0.16957999765873
	0.152020007371902	0.134189993143082	0.180600002408028	0.123209998011589	0.210620000958443	0.199349999427795	0.162809997797012	0.0711800009012222	0.203260004520416	0.133420005440712	0.231769993901253	0.197559997439384	0	0	0	0	0	0	0	0	0	0	0	0	0.17451000213623	0.0758410021662712	0.19752000272274	0.176080003380775	0.198909997940063	0.177129998803139	0	0	0	0	0	0	0.163179993629456	0.147699996829033	0.155100002884865	0.174950003623962	0.154249995946884	0.204830005764961	0.176129996776581	0.140440002083778	0.154980003833771	0.182699993252754	0.160779997706413	0.184980005025864	0
	0	0	0	0	0	0	0.145779997110367	0.128130003809929	0.168720006942749	0.191510006785393	0.1908999979496	0.174950003623962	0.152979999780655	0.131249994039536	0.182799994945526	0.148900002241135	0.182080000638962	0.201979994773865	0	0	0	0	0	0	0	0	0	0	0	0	0	0	0	0	0	0	0	0	0	0	0	0	0	0	0	0	0	0	0
	0.159439995884895	0.119460001587868	0.182630002498627	0.148369997739792	0.2065200060606	0.190390005707741	0.157490000128746	0.113980002701283	0.181189998984337	0.148729994893074	0.207589998841286	0.19030000269413	0.155110001564026	0.117389999330044	0.185939997434616	0.146809995174408	0.202429994940758	0.189040005207062	0.175650000572205	0.0858599990606308	0.178859993815422	0.177780002355576	0.193000003695488	0.185279995203018	0.17645999789238	0.0856759995222092	0.178450003266335	0.175380006432533	0.195050001144409	0.183819994330406	0.173079997301102	0.0901530012488365	0.178619995713234	0.175319999456406	0.194690003991127	0.184949994087219	0.176349997520447	0.172089993953705	0.149299994111061	0.169609993696213	0.144219994544983	0.188999995589256	0.175999999046326	0.169640004634857	0.146019995212555	0.17459000647068	0.143370002508163	0.18911999464035	0.171690002083778
	0	0	0	0	0	0	0.129390001296997	0.155900001525879	0.194619998335838	0.118589997291565	0.216600000858307	0.184900000691414	0	0	0	0	0	0	0	0	0	0	0	0	0	0	0	0	0	0	0	0	0	0	0	0	0	0	0	0	0	0	0	0	0	0	0	0	0.135240003466606
	0.155039995908737	0.10181999951601	0.175050005316734	0.142379999160767	0.224160000681877	0.201550006866455	0.119439996778965	0.131559997797012	0.14350999891758	0.223189994692802	0.202169999480247	0.180130004882813	0.123530000448227	0.107400000095367	0.15378999710083	0.220840007066727	0.216609999537468	0.17781999707222	0	0	0	0	0	0	0	0	0	0	0	0	0.116599999368191	0.060649000108242	0.147860005497932	0.263060003519058	0.186690002679825	0.225130006670952	0	0	0	0	0	0	0	0	0	0	0	0	0.171470001339912
	0.141240000724792	0.131469994783401	0.175909996032715	0.155200004577637	0.195989996194839	0.200189992785454	0.148420006036758	0.124580003321171	0.191799998283386	0.137789994478226	0.213530004024506	0.183880001306534	0.150330007076263	0.114759996533394	0.190699994564056	0.149049997329712	0.210030004382133	0.204089999198914	0.153170004487038	0.0867350026965141	0.194499999284744	0.177540004253387	0.186379998922348	0.20168000459671	0.169389992952347	0.0875570029020309	0.167909994721413	0.176339998841286	0.199080005288124	0.199709996581078	0.165049999952316	0.0903439968824387	0.180250003933907	0.185939997434616	0.191100001335144	0.195189997553825	0.168190002441406	0.18427999317646	0.144820004701614	0.162569999694824	0.145740002393723	0.194409996271133	0.176750004291534	0.167789995670319	0.144339993596077	0.175040006637573	0.142590001225471	0.189009994268417	0.169980004429817
	0.15625	0.113889999687672	0.180230006575584	0.13952000439167	0.211040005087852	0.190870001912117	0.156220003962517	0.115699999034405	0.179000005125999	0.143639996647835	0.207440003752708	0.194350004196167	0.148589998483658	0.118550002574921	0.176960006356239	0.142470002174377	0.210759997367859	0.189429998397827	0.16711999475956	0.0871369987726212	0.183270007371902	0.18622000515461	0.19480000436306	0.178080007433891	0.172269999980927	0.0804430022835732	0.188580006361008	0.178719997406006	0.196170002222061	0.179039999842644	0.175510004162788	0.0806159973144531	0.186570003628731	0.179629996418953	0.194110006093979	0.177049994468689	0.165299996733665	0.168939992785454	0.154679998755455	0.1700100004673	0.151299998164177	0.192540004849434	0.1701799929142	0.155719995498657	0.156939998269081	0.162809997797012	0.149900004267693	0.193479999899864	0.174919992685318
	0.159419998526573	0.118309997022152	0.169479995965958	0.15004999935627	0.212990000844002	0.189750000834465	0.137260004878044	0.115639999508858	0.184009999036789	0.155249997973442	0.212899997830391	0.194930002093315	0.15022000670433	0.113810002803802	0.172350004315376	0.152879998087883	0.208930000662804	0.201810002326965	0.15387000143528	0.0862360000610352	0.181119993329048	0.1771399974823	0.204150006175041	0.195099994540215	0.164629995822906	0.0822509974241257	0.176019996404648	0.18953999876976	0.195559993386269	0.194499999284744	0.16923999786377	0.0983930006623268	0.177249997854233	0.184300005435944	0.197410002350807	0.173409998416901	0.166119992733002	0.176949992775917	0.161290004849434	0.164770007133484	0.14606000483036	0.19123999774456	0.17671999335289	0.161080002784729	0.157120004296303	0.168870002031326	0.151519998908043	0.184679999947548	0.159480005502701
	0.162680000066757	0.117909997701645	0.185019999742508	0.134440004825592	0.213389992713928	0.185519993305206	0.16737000644207	0.117360003292561	0.187179997563362	0.134719997644424	0.211239993572235	0.188329994678497	0.161840006709099	0.118249997496605	0.186000004410744	0.135470002889633	0.210519999265671	0.184799998998642	0.17833000421524	0.0832659974694252	0.189510002732277	0.183699995279312	0.192980006337166	0.171230003237724	0.176489993929863	0.0866840034723282	0.189820006489754	0.182349994778633	0.194179996848106	0.171800002455711	0.177100002765656	0.0840969979763031	0.187069997191429	0.188449993729591	0.186660006642342	0.172940000891685	0.173170000314713	0.158169999718666	0.15684999525547	0.163699999451637	0.147560000419617	0.199139997363091	0.170660004019737	0.156470000743866	0.159500002861023	0.166500002145767	0.149279996752739	0.196099996566772	0.170949995517731
	0.148709997534752	0.115299999713898	0.198520004749298	0.147229999303818	0.202230006456375	0.193969994783401	0.154559999704361	0.115209996700287	0.178749993443489	0.151510000228882	0.20074999332428	0.201780006289482	0.1596499979496	0.120700001716614	0.178430005908012	0.151289999485016	0.201930001378059	0.189209997653961	0.166820004582405	0.0900729969143867	0.1735700070858	0.174009993672371	0.193240001797676	0.190410003066063	0.178519994020462	0.0883650034666061	0.191760003566742	0.188170000910759	0.188209995627403	0.179550006985664	0.180749997496605	0.0774239972233772	0.189219996333122	0.191349998116493	0.197229996323586	0.171670004725456	0.176109999418259	0.167019993066788	0.157069995999336	0.166679993271828	0.148230001330376	0.190689995884895	0.176239997148514	0.161149993538857	0.156760007143021	0.163409993052483	0.141149997711182	0.198390007019043	0.158040001988411
	0.169850006699562	0.12364000082016	0.18928000330925	0.135250002145767	0.205270007252693	0.180059999227524	0.164069995284081	0.117150001227856	0.176770001649857	0.140049993991852	0.214629992842674	0.187329992651939	0.158539995551109	0.121389999985695	0.179560005664825	0.13484999537468	0.206679999828339	0.186370000243187	0.168109998106956	0.0826639980077744	0.183620005846024	0.194370001554489	0.197760000824928	0.16967000067234	0.183070003986359	0.0826350003480911	0.177890002727509	0.184149995446205	0.185059994459152	0.187189996242523	0.16899000108242	0.0884860008955002	0.171969994902611	0.195950001478195	0.198569998145103	0.176029995083809	0.17093999683857	0.175769999623299	0.157000005245209	0.162939995527267	0.145260006189346	0.188089996576309	0.171979993581772	0.172150000929832	0.158380001783371	0.157890006899834	0.132870003581047	0.20354999601841	0.168620005249977
	0.156440004706383	0.115970000624657	0.182129994034767	0.147520005702972	0.214379996061325	0.19378000497818	0.158910006284714	0.104740001261234	0.181510001420975	0.147029995918274	0.213220000267029	0.194590002298355	0.163680002093315	0.11879999935627	0.179550006985664	0.136969998478889	0.215479999780655	0.19327999651432	0.175809994339943	0.0848829969763756	0.187680006027222	0.166789993643761	0.200120002031326	0.186039999127388	0.180140003561974	0.0887840017676353	0.183249995112419	0.174470007419586	0.19352999329567	0.18333999812603	0.181339994072914	0.0889990031719208	0.190070003271103	0.1683100014925	0.191980004310608	0.181580007076263	0.170819997787476	0.161730006337166	0.162459999322891	0.171770006418228	0.149130001664162	0.18537999689579	0.17069000005722	0.165680006146431	0.152700006961823	0.172900006175041	0.144079998135567	0.18648000061512	0.171590000391006
	0.162180006504059	0.116259999573231	0.178719997406006	0.140119999647141	0.207310006022453	0.195409998297691	0.154799997806549	0.119290001690388	0.176559999585152	0.140320003032684	0.216269999742508	0.1927600055933	0.155729994177818	0.120959997177124	0.183369994163513	0.140949994325638	0.209120005369186	0.187690004706383	0.180590003728867	0.0771339982748032	0.186039999127388	0.176440000534058	0.195419996976852	0.184379994869232	0.172099992632866	0.0894400030374527	0.189040005207062	0.18121999502182	0.194969996809959	0.17323000729084	0.18639999628067	0.0818390026688576	0.199970006942749	0.173329994082451	0.189610004425049	0.168840005993843	0.167160004377365	0.152879998087883	0.162300005555153	0.171900004148483	0.148430004715919	0.197339996695518	0.16516999900341	0.157560005784035	0.156029999256134	0.170670002698898	0.148220002651215	0.202350005507469	0.17645999789238
	0.15149000287056	0.123340003192425	0.166740000247955	0.163489997386932	0.204050004482269	0.190889999270439	0.1511500030756	0.117049999535084	0.180260002613068	0.155399993062019	0.203250005841255	0.196360006928444	0.164719998836517	0.117150001227856	0.181999996304512	0.147290006279945	0.199750006198883	0.189099997282028	0.158749997615814	0.0835819989442825	0.179920002818108	0.197040006518364	0.187560006976128	0.189520001411438	0.170589998364449	0.0837730020284653	0.177090004086494	0.189769998192787	0.193059995770454	0.191630005836487	0.168589994311333	0.0853879973292351	0.176730006933212	0.188740000128746	0.192640006542206	0.192389994859695	0.1700100004673	0.179590001702309	0.143749997019768	0.172380000352859	0.145620003342628	0.185110002756119	0.171330004930496	0.183039993047714	0.146830007433891	0.164790004491806	0.143480002880096	0.190540000796318	0.170819997787476
	0.157460004091263	0.123999997973442	0.188840001821518	0.13824999332428	0.209999993443489	0.18529999256134	0.157220005989075	0.11625000089407	0.186930000782013	0.137529999017715	0.209700003266335	0.187879994511604	0.151859998703003	0.117430001497269	0.185809999704361	0.139709994196892	0.20694999396801	0.187690004706383	0.182569995522499	0.0860010012984276	0.184139996767044	0.180820003151894	0.190630003809929	0.174750000238419	0.172649994492531	0.0855500027537346	0.190430000424385	0.183090001344681	0.193220004439354	0.173940002918243	0.171849995851517	0.0830020010471344	0.187539994716644	0.185699999332428	0.192070007324219	0.173849999904633	0.175160005688667	0.160290002822876	0.15378999710083	0.16763000190258	0.153730005025864	0.190530002117157	0.174189999699593	0.154219999909401	0.155760005116463	0.171250000596046	0.146160006523132	0.193839997053146	0.168540000915527
	0.137449994683266	0.153380006551743	0.159459993243217	0.166250005364418	0.189380005002022	0.194069996476173	0	0	0	0	0	0	0	0	0	0	0	0	0.168009996414185	0.075655996799469	0.171810001134872	0.192190006375313	0.207729995250702	0.184599995613098	0	0	0	0	0	0	0	0	0	0	0	0	0.147540003061295	0.187000006437302	0.142159998416901	0.171210005879402	0.138439998030663	0.2136500030756	0	0	0	0	0	0	0
	0.160659998655319	0.128800004720688	0.185980007052422	0.144500002264977	0.196850001811981	0.179690003395081	0.146090000867844	0.12202999740839	0.196750000119209	0.14690999686718	0.206780001521111	0.192169994115829	0.145679995417595	0.130030006170273	0.186299994587898	0.137539997696877	0.197569996118546	0.187969997525215	0.165069997310638	0.0850069969892502	0.198390007019043	0.173189997673035	0.181150004267693	0.178069993853569	0.180899992585182	0.0834510028362274	0.192399993538857	0.174610003829002	0.187649995088577	0.17365999519825	0.166649997234344	0.0901639983057976	0.185440003871918	0.196750000119209	0.1891999989748	0.187989994883537	0.17833000421524	0.186090007424355	0.148059993982315	0.164179995656013	0.138530001044273	0.183280006051064	0.169170007109642	0.165910005569458	0.146630004048347	0.174960002303123	0.148059993982315	0.19709999859333	0.157560005784035
	0	0	0	0	0	0	0.136629998683929	0.107699997723103	0.17297999560833	0.147599995136261	0.220489993691444	0.21458999812603	0.141120001673698	0.141580000519753	0.183960005640984	0.131679996848106	0.197710007429123	0.203960001468658	0.18724000453949	0.0965310037136078	0.1700100004673	0.184310004115105	0.189290001988411	0.172619998455048	0.166409999132156	0.0981670022010803	0.184249997138977	0.169870004057884	0.182730004191399	0.198569998145103	0.167040005326271	0.0785930007696152	0.206290006637573	0.171770006418228	0.201820001006126	0.174490004777908	0.170530006289482	0.18163999915123	0.139139994978905	0.176029995083809	0.142839998006821	0.189820006489754	0.152559995651245	0.153679996728897	0.152970001101494	0.199660003185272	0.149330005049706	0.191799998283386	0.166480004787445
	0	0	0	0	0	0	0	0	0	0	0	0	0	0	0	0	0	0	0	0	0	0	0	0	0	0	0	0	0	0	0	0	0	0	0	0	0	0	0	0	0	0	0	0	0	0	0	0	0
	0.157309994101524	0.113839998841286	0.194859996438026	0.141650006175041	0.204439997673035	0.187900006771088	0.159439995884895	0.111319996416569	0.185809999704361	0.136979997158051	0.210700005292892	0.195749998092651	0.15990999341011	0.111790001392365	0.185640007257462	0.142220005393028	0.197769999504089	0.202669993042946	0.165220007300377	0.0874390006065369	0.193220004439354	0.180160000920296	0.196850001811981	0.177120000123978	0.179110005497932	0.0807460024952888	0.191780000925064	0.181160002946854	0.190490007400513	0.183850005269051	0.166229993104935	0.08576600253582	0.185399994254112	0.177279993891716	0.202830001711845	0.182349994778633	0.176890000700951	0.183109998703003	0.140509992837906	0.164780005812645	0.141320005059242	0.19081999361515	0.172739997506142	0.1771399974823	0.143649995326996	0.16797000169754	0.145520001649857	0.189089998602867	0.175490006804466
	0.152079999446869	0.114950001239777	0.190669998526573	0.149590000510216	0.204620003700256	0.176640003919601	0.152840003371239	0.113779999315739	0.192790001630783	0.147760003805161	0.201199993491173	0.178690001368523	0.153669998049736	0.12151999771595	0.18809999525547	0.150099992752075	0.203999996185303	0.189070001244545	0.169770002365112	0.0817039981484413	0.182799994945526	0.179769992828369	0.196470007300377	0.187360003590584	0.167219996452332	0.0870279967784882	0.185130000114441	0.182209998369217	0.194350004196167	0.181160002946854	0.169789999723434	0.0852259993553162	0.187340006232262	0.181940004229546	0.193140000104904	0.182209998369217	0.176029995083809	0.171079993247986	0.146679997444153	0.176159992814064	0.140230000019073	0.198740005493164	0.168860003352165	0.166820004582405	0.152239993214607	0.17441999912262	0.142210006713867	0.200519993901253	0.171719998121262
	0.162019997835159	0.109719999134541	0.185059994459152	0.147180005908012	0.208749994635582	0.183310002088547	0.151800006628036	0.105609998106956	0.186269998550415	0.143720000982285	0.214029997587204	0.195409998297691	0.157859995961189	0.117890000343323	0.179629996418953	0.146439999341965	0.213139995932579	0.184420004487038	0.177230000495911	0.0871369987726212	0.187590003013611	0.175200000405312	0.196999996900558	0.183919996023178	0.172749996185303	0.0807909965515137	0.193849995732307	0.167070001363754	0.194150000810623	0.185240000486374	0.183469995856285	0.0846249982714653	0.183990001678467	0.170829996466637	0.196290001273155	0.186259999871254	0.171499997377396	0.182160004973412	0.148859992623329	0.166820004582405	0.147430002689362	0.178310006856918	0.171409994363785	0.173549994826317	0.156340003013611	0.168329998850822	0.142269998788834	0.180390000343323	0.170949995517731
	0.112879998981953	0.141340002417564	0.173629999160767	0.155279994010925	0.204860001802444	0.212009996175766	0.0961750000715256	0.169469997286797	0.140139997005463	0.149869993329048	0.271910011768341	0.172429993748665	0	0	0	0	0	0	0.183770000934601	0.0850299969315529	0.187629997730255	0.20906999707222	0.143110007047653	0.191389992833138	0	0	0	0	0	0	0.173390001058578	0.0652329996228218	0.175469994544983	0.194140002131462	0.199410006403923	0.192350000143051	0.1649100035429	0.143309995532036	0.153860002756119	0.183109998703003	0.154229998588562	0.20058000087738	0.150159999728203	0.158169999718666	0.169129997491837	0.162890002131462	0.167219996452332	0.19242000579834	0
	0.15395000576973	0.115670002996922	0.183640003204346	0.142419993877411	0.205950006842613	0.189689993858337	0.157150000333786	0.114320002496243	0.181309998035431	0.156529992818832	0.203030005097389	0.190449997782707	0.152830004692078	0.119149997830391	0.17892000079155	0.154379993677139	0.204950004816055	0.191839993000031	0.172839999198914	0.0802780017256737	0.184530004858971	0.180580005049706	0.183180004358292	0.196940004825592	0.171340003609657	0.0801960006356239	0.181079998612404	0.18231999874115	0.186710000038147	0.19013999402523	0.168149992823601	0.0853810012340546	0.186880007386208	0.175679996609688	0.188629999756813	0.195730000734329	0.167989999055862	0.180010005831718	0.150010004639626	0.169259995222092	0.145410001277924	0.190850004553795	0.17331999540329	0.171759992837906	0.143889993429184	0.16482999920845	0.141680002212524	0.202460005879402	0.16261999309063
	0	0	0	0	0	0	0.160420000553131	0.112130001187325	0.181020006537437	0.136930003762245	0.219129994511604	0.19038000702858	0	0	0	0	0	0	0	0	0	0	0	0	0	0	0	0	0	0	0	0	0	0	0	0	0	0	0	0	0	0	0	0	0	0	0	0	0
	0.156189993023872	0.130170002579689	0.176100000739098	0.146109998226166	0.205740004777908	0.185699999332428	0.144429996609688	0.129050001502037	0.188360005617142	0.146589994430542	0.208289995789528	0.181529998779297	0.156660005450249	0.125229999423027	0.177809998393059	0.155300006270409	0.222120001912117	0.188740000128746	0.171140000224113	0.092630997300148	0.154730007052422	0.177269995212555	0.207300007343292	0.196919992566109	0.171389997005463	0.0972490012645721	0.188629999756813	0.171409994363785	0.184809997677803	0.171660006046295	0.170249998569489	0.0885239988565445	0.183510005474091	0.193680003285408	0.188150003552437	0.185580000281334	0.161559998989105	0.158779993653297	0.175559997558594	0.173789992928505	0.145610004663467	0.197280004620552	0.167699992656708	0.162059992551804	0.151099994778633	0.161379992961884	0.150940001010895	0.192839995026588	0.164839997887611
	0.161919996142387	0.116650000214577	0.180010005831718	0.138109996914864	0.213970005512238	0.188460007309914	0.164419993758202	0.116310000419617	0.178770005702972	0.142079994082451	0.213579997420311	0.189290001988411	0.158820003271103	0.121650002896786	0.180930003523827	0.140780001878738	0.208140000700951	0.193309992551804	0.177459999918938	0.0847140029072762	0.189679995179176	0.177530005574226	0.190430000424385	0.172340005636215	0.175249993801117	0.0855330005288124	0.189349994063377	0.18206000328064	0.188830003142357	0.176840007305145	0.173120006918907	0.0853850021958351	0.187439993023872	0.185489997267723	0.187539994716644	0.175239995121956	0.172040000557899	0.168840005993843	0.155430004000664	0.171210005879402	0.150450006127357	0.185890004038811	0.168860003352165	0.162269994616508	0.153689995408058	0.173480004072189	0.149749994277954	0.188700005412102	0.168520003557205
	0.154449999332428	0.114440001547337	0.193749994039536	0.145119994878769	0.202769994735718	0.18945999443531	0	0	0	0	0	0	0	0	0	0	0	0	0	0	0	0	0	0	0	0	0	0	0	0	0	0	0	0	0	0	0	0	0	0	0	0	0	0	0	0	0	0	0
	0.156360000371933	0.127409994602203	0.193890005350113	0.151869997382164	0.181109994649887	0.189359992742538	0	0	0	0	0	0	0.150580003857613	0.133780002593994	0.187030002474785	0.142969995737076	0.203810006380081	0.181830003857613	0	0	0	0	0	0	0.16933000087738	0.0835739970207214	0.184400007128716	0.184000000357628	0.182209998369217	0.196490004658699	0.167820006608963	0.0802479982376099	0.174989998340607	0.187409996986389	0.19055999815464	0.198970004916191	0.151789993047714	0.18512000143528	0.139929994940758	0.171140000224113	0.156540006399155	0.19548000395298	0.167280003428459	0.176569998264313	0.132880002260208	0.163460001349449	0.151500001549721	0.208299994468689	0
	0	0	0	0	0	0	0	0	0	0	0	0	0	0	0	0	0	0	0.193169996142387	0.0728629976511002	0.206200003623962	0.171140000224113	0.18113000690937	0.175500005483627	0	0	0	0	0	0	0	0	0	0	0	0	0	0	0	0	0	0	0	0	0	0	0	0	0
	0.161530002951622	0.127289995551109	0.172609999775887	0.136649996042252	0.208189994096756	0.186550006270409	0.158800005912781	0.12610000371933	0.17451000213623	0.141289994120598	0.211759999394417	0.188209995627403	0.159559994935989	0.125450000166893	0.179049998521805	0.14266000688076	0.210490003228188	0.189099997282028	0.178210005164146	0.0832260027527809	0.188189998269081	0.182950004935265	0.184660002589226	0.171560004353523	0.179539993405342	0.0833330005407333	0.184229999780655	0.185709998011589	0.188460007309914	0.178519994020462	0.182649999856949	0.0840689986944199	0.187820002436638	0.188309997320175	0.181740000844002	0.170739993453026	0.171920001506805	0.162560001015663	0.154070004820824	0.172590002417564	0.148080006241798	0.192399993538857	0.168320000171661	0.160649999976158	0.157199993729591	0.169469997286797	0.154300004243851	0.195010006427765	0.168980002403259
	0.151889994740486	0.126939997076988	0.185609996318817	0.136649996042252	0.203989997506142	0.194920003414154	0.151189997792244	0.124650001525879	0.187150001525879	0.140330001711845	0.206569999456406	0.190099999308586	0.163000002503395	0.128499999642372	0.176699995994568	0.135049998760223	0.211500003933907	0.185249999165535	0.172440007328987	0.0855529978871346	0.176689997315407	0.206640005111694	0.195170000195503	0.163519993424416	0	0	0	0	0	0	0.164279997348785	0.0794589966535568	0.179930001497269	0.208299994468689	0.187120005488396	0.180910006165504	0.178360000252724	0.169990003108978	0.143889993429184	0.160469993948936	0.157440006732941	0.189850002527237	0.171749994158745	0.156650006771088	0.150409996509552	0.183660000562668	0.139960005879402	0.197569996118546	0.168190002441406
	0	0	0	0	0	0	0.162550002336502	0.108149997889996	0.204500004649162	0.140619993209839	0.207570001482964	0.176609992980957	0	0	0	0	0	0	0.152820006012917	0.15234999358654	0.164289996027946	0.175960004329681	0.165600001811981	0.188989996910095	0	0	0	0	0	0	0	0	0	0	0	0	0	0	0	0	0	0	0	0	0	0	0	0	0
	0	0	0	0	0	0	0	0	0	0	0	0	0	0	0	0	0	0	0	0	0	0	0	0	0	0	0	0	0	0	0	0	0	0	0	0	0	0	0	0	0	0	0	0	0	0	0	0	0
	0.149560004472733	0.126670002937317	0.179879993200302	0.131889998912811	0.209140002727509	0.212569996714592	0.147699996829033	0.130300000309944	0.186199992895126	0.144119992852211	0.204760000109673	0.193269997835159	0.153640002012253	0.129250004887581	0.192570000886917	0.138070002198219	0.203280001878738	0.183190003037453	0.185660004615784	0.0877839997410774	0.175129994750023	0.187299996614456	0.187350004911423	0.181030005216599	0.17051999270916	0.090550996363163	0.194020003080368	0.185210004448891	0.195969998836517	0.167070001363754	0.178790003061295	0.0914060026407242	0.184420004487038	0.18121999502182	0.188240006566048	0.18486000597477	0.174529999494553	0.163080006837845	0.166920006275177	0.174669995903969	0.136590003967285	0.184200003743172	0.170120000839233	0.154320001602173	0.160089999437332	0.171590000391006	0.141629993915558	0.197290003299713	0.1683100014925
	0.141709998250008	0.138999998569489	0.1805399954319	0.134350001811981	0.219190001487732	0.185210004448891	0.142939999699593	0.13188000023365	0.18401999771595	0.144260004162788	0.21322999894619	0.183669999241829	0.155279994010925	0.121339999139309	0.173170000314713	0.139789998531342	0.210669994354248	0.199750006198883	0.173360005021095	0.0889620035886765	0.187020003795624	0.180480003356934	0.190369993448257	0.179800003767014	0.16100999712944	0.092349998652935	0.175909996032715	0.195580005645752	0.200179994106293	0.174970000982285	0.160119995474815	0.0919279977679253	0.173079997301102	0.19752000272274	0.195769995450974	0.181580007076263	0.169200003147125	0.166730001568794	0.145410001277924	0.168789997696877	0.154320001602173	0.195559993386269	0.177190005779266	0.163240000605583	0.155640006065369	0.157230004668236	0.151559993624687	0.195130005478859	0
	0.153200000524521	0.114069998264313	0.193120002746582	0.151339992880821	0.201499998569489	0.190929993987083	0.152360007166862	0.120600000023842	0.180529996752739	0.143979996442795	0.196050003170967	0.206479996442795	0.153420001268387	0.120880000293255	0.191359996795654	0.14529000222683	0.207949995994568	0.181099995970726	0.175720006227493	0.0841009989380836	0.170049995183945	0.195270001888275	0.191819995641708	0.183479994535446	0.16355000436306	0.0791570022702217	0.177699998021126	0.19038000702858	0.20100000500679	0.188209995627403	0.176780000329018	0.0847269967198372	0.191090002655983	0.176009997725487	0.188150003552437	0.183249995112419	0.166329994797707	0.175150007009506	0.147499993443489	0.17161999642849	0.13612000644207	0.195160001516342	0.167250007390976	0.166969999670982	0.144170001149178	0.172399997711182	0.152079999446869	0.194159999489784	0.169679999351501
	0.182520002126694	0.122859999537468	0.184149995446205	0.126690000295639	0.206259995698929	0.177509993314743	0.16609999537468	0.107859998941422	0.185570001602173	0.139650002121925	0.214959993958473	0.185849994421005	0.185530006885529	0.114790000021458	0.182710006833076	0.131720006465912	0.208780005574226	0.176469996571541	0.196459993720055	0.0764070004224777	0.182720005512238	0.181319996714592	0.194260001182556	0.168840005993843	0.198229998350143	0.0823760032653809	0.184760004281998	0.18019999563694	0.197669997811317	0.156770005822182	0.195889994502068	0.08525700122118	0.178220003843307	0.183170005679131	0.186670005321503	0.174180001020432	0.171540006995201	0.17272000014782	0.150910004973412	0.175650000572205	0.134609997272491	0.194570004940033	0.178120002150536	0.161789998412132	0.160720005631447	0.172230005264282	0.143779993057251	0.196089997887611	0.176909998059273
	0.158419996500015	0.139219999313354	0.175009995698929	0.147660002112389	0.197119995951653	0.182569995522499	0.146180003881454	0.126839995384216	0.192839995026588	0.131319999694824	0.206709995865822	0.196109995245934	0.151989996433258	0.137850001454353	0.179340004920959	0.13824999332428	0.194609999656677	0.197960004210472	0.153479993343353	0.0884609967470169	0.177149996161461	0.214179992675781	0.188280001282692	0.178450003266335	0.164100006222725	0.0867730006575584	0.186250001192093	0.19234000146389	0.181999996304512	0.192530006170273	0.154420003294945	0.0850299969315529	0.180419996380806	0.197019994258881	0.19336000084877	0.189750000834465	0.165360003709793	0.176730006933212	0.153319999575615	0.168410003185272	0.151079997420311	0.185110002756119	0.168840005993843	0.168160006403923	0.135739997029305	0.179169997572899	0.143810003995895	0.186419993638992	0.172959998250008
	0.154530003666878	0.119860000908375	0.17509999871254	0.149090006947517	0.195950001478195	0.203409999608994	0.165319994091988	0.0966150015592575	0.181989997625351	0.143309995532036	0.218020007014275	0.194739997386932	0.163019999861717	0.123149998486042	0.169080004096031	0.139329999685287	0.209590002894402	0.195840001106262	0.185330003499985	0.087628997862339	0.184190005064011	0.182769998908043	0.190170004963875	0.169909998774529	0.183789998292923	0.0827950015664101	0.181290000677109	0.195390000939369	0.179949998855591	0.176780000329018	0.165279999375343	0.0827080011367798	0.181779995560646	0.21841000020504	0.173160001635551	0.178650006651878	0.169699996709824	0.163340002298355	0.153249993920326	0.175520002841949	0.149330005049706	0.198650002479553	0.166569992899895	0.165309995412827	0.157670006155968	0.179370000958443	0.141969993710518	0.194150000810623	0.171259999275208
	0	0	0	0	0	0	0	0	0	0	0	0	0.0970930010080338	0.0893940031528473	0.23199999332428	0.175769999623299	0.244110003113747	0.161630004644394	0	0	0	0	0	0	0.159170001745224	0.0993850007653236	0.204040005803108	0.173409998416901	0.200859993696213	0.163139998912811	0.163819998502731	0.0929040014743805	0.178120002150536	0.185220003128052	0.163249999284744	0.216680005192757	0	0	0	0	0	0	0.158720001578331	0.159539997577667	0.145659998059273	0.19675999879837	0.1387600004673	0.200550004839897	0.177860006690025
	0.191589996218681	0.11387000232935	0.204290002584457	0.140009999275208	0.18452000617981	0.165720000863075	0.15548999607563	0.115199998021126	0.225690007209778	0.167649999260902	0.149480000138283	0.186489999294281	0.17365999519825	0.121780000627041	0.190019994974136	0.137520000338554	0.185029998421669	0.191990002989769	0.142210006713867	0.102530002593994	0.170269995927811	0.218590006232262	0.179959997534752	0.186450004577637	0.16618999838829	0.0781169980764389	0.173519998788834	0.203710004687309	0.187279999256134	0.191180005669594	0.196250006556511	0.0949530005455017	0.155959993600845	0.197019994258881	0.157539993524551	0.198269993066788	0.168870002031326	0.192120000720024	0.143900007009506	0.156420007348061	0.151529997587204	0.187169998884201	0.146559998393059	0.16559000313282	0.144329994916916	0.202230006456375	0.152720004320145	0.188569992780685	0
	0.173510000109673	0.122309997677803	0.176050007343292	0.129549995064735	0.206080004572868	0.192499995231628	0.161530002951622	0.123680002987385	0.171350002288818	0.138119995594025	0.22291000187397	0.182410001754761	0.148340001702309	0.13136999309063	0.165749996900558	0.148729994893074	0.225500002503395	0.180299997329712	0.175200000405312	0.0769240036606789	0.195419996976852	0.179120004177094	0.18962000310421	0.183709993958473	0.178990006446838	0.0863360017538071	0.172879993915558	0.188899993896484	0.196569994091988	0.176320001482964	0.178049996495247	0.0795650035142899	0.194230005145073	0.174520000815392	0.199330002069473	0.174300000071526	0.170650005340576	0.156479999423027	0.160239994525909	0.173089995980263	0.153310000896454	0.188879996538162	0.172000005841255	0.157120004296303	0.158150002360344	0.182490006089211	0.142790004611015	0.195539996027946	0.172319993376732
	0.167999997735023	0.118560001254082	0.184489995241165	0.135250002145767	0.203519999980927	0.183200001716614	0.168410003185272	0.122409999370575	0.172389999032021	0.131899997591972	0.211980000138283	0.18716000020504	0.169249996542931	0.118819996714592	0.192300006747246	0.13561999797821	0.203099995851517	0.178929999470711	0.172519996762276	0.0885379984974861	0.187199994921684	0.176330000162125	0.195219993591309	0.165429994463921	0.178829997777939	0.0849609971046448	0.188130006194115	0.180529996752739	0.18486000597477	0.17926000058651	0.18079000711441	0.0826070010662079	0.18851999938488	0.184080004692078	0.182410001754761	0.175209999084473	0.164969995617867	0.157739996910095	0.155760005116463	0.170220002532005	0.151779994368553	0.196620002388954	0.17025999724865	0.152439996600151	0.157480001449585	0.173480004072189	0.151189997792244	0.188820004463196	0.167199999094009
	0.144559994339943	0.119589999318123	0.192279994487762	0.147440001368523	0.205349996685982	0.190760001540184	0.159329995512962	0.118469998240471	0.188360005617142	0.142989993095398	0.199849992990494	0.190999999642372	0.152449995279312	0.127330005168915	0.191379994153976	0.135810002684593	0.203290000557899	0.189740002155304	0.166060000658035	0.0751179978251457	0.193550005555153	0.195930004119873	0.187049999833107	0.182300001382828	0.170450001955032	0.0865169987082481	0.20736999809742	0.178020000457764	0.172769993543625	0.184870004653931	0.17213000357151	0.0872929990291595	0.193000003695488	0.169530004262924	0.176430001854897	0.201619997620583	0.173380002379417	0.174970000982285	0.143999993801117	0.171079993247986	0.115199998021126	0.221369996666908	0.176009997725487	0.163190007209778	0.163760006427765	0.173510000109673	0.14172999560833	0.18181000649929	0.176929995417595
	0.15013000369072	0.120030000805855	0.1771399974823	0.145980000495911	0.204879999160767	0.194389998912811	0.153329998254776	0.125530004501343	0.173240005970001	0.145659998059273	0.20847000181675	0.18707999587059	0.15854999423027	0.121679998934269	0.181690007448196	0.149159997701645	0.21424999833107	0.185350000858307	0.16797000169754	0.0773560032248497	0.191139996051788	0.186910003423691	0.187140002846718	0.183770000934601	0.174189999699593	0.0794290006160736	0.186389997601509	0.191550001502037	0.192660003900528	0.174899995326996	0.17799000442028	0.0822469964623451	0.181339994072914	0.188649997115135	0.1891999989748	0.188270002603531	0.164159998297691	0.164560005068779	0.156859993934631	0.17417000234127	0.141550004482269	0.195960000157356	0.163959994912148	0.162249997258186	0.15106999874115	0.17561000585556	0.148379996418953	0.193839997053146	0.165639996528625
	0	0	0	0	0	0	0	0	0	0	0	0	0	0	0	0	0	0	0	0	0	0	0	0	0	0	0	0	0	0	0	0	0	0	0	0	0	0	0	0	0	0	0	0	0	0	0	0	0
	0.150889992713928	0.114200003445148	0.1841000020504	0.147170007228851	0.204549998044968	0.183290004730225	0.14724999666214	0.119290001690388	0.180509999394417	0.153080001473427	0.205129995942116	0.188419997692108	0.158419996500015	0.115160003304482	0.184870004653931	0.149259999394417	0.20600999891758	0.184340000152588	0.156350001692772	0.0855349972844124	0.189610004425049	0.18537999689579	0.194629997014999	0.187490001320839	0.16541999578476	0.0786909982562065	0.188969999551773	0.180769994854927	0.19734999537468	0.184200003743172	0.161550000309944	0.0805590003728867	0.185560002923012	0.183119997382164	0.195280000567436	0.189070001244545	0.179700002074242	0.18707999587059	0.137520000338554	0.166500002145767	0.134310007095337	0.191880002617836	0.173460006713867	0.184790000319481	0.14180999994278	0.172519996762276	0.133000001311302	0.194810003042221	0.176819995045662
	0.172519996762276	0.12805999815464	0.175380006432533	0.128769993782043	0.205889999866486	0.182030007243156	0.164289996027946	0.125090003013611	0.181349992752075	0.127149999141693	0.212840005755424	0.193790003657341	0.170540004968643	0.128240004181862	0.178460001945496	0.128460004925728	0.204899996519089	0.186800003051758	0.199550002813339	0.0804909989237785	0.185790002346039	0.180519998073578	0.193570002913475	0.154559999704361	0.189099997282028	0.0800549983978271	0.184760004281998	0.188529998064041	0.189060002565384	0.159180000424385	0.196060001850128	0.0827990025281906	0.184919998049736	0.187209993600845	0.19064000248909	0.155660003423691	0.176569998264313	0.143749997019768	0.158700004220009	0.171849995851517	0.149920001626015	0.195050001144409	0.176149994134903	0.14724999666214	0.16355000436306	0.16797000169754	0.153339996933937	0.195930004119873	0.177019998431206
	0.153469994664192	0.121150001883507	0.187140002846718	0.136099994182587	0.207019999623299	0.189319998025894	0.154819995164871	0.120540000498295	0.186519995331764	0.138239994645119	0.20940999686718	0.188299998641014	0.154379993677139	0.123080000281334	0.18401999771595	0.138620004057884	0.205660000443459	0.187360003590584	0.1700100004673	0.0833500027656555	0.186719998717308	0.187299996614456	0.195899993181229	0.178010001778603	0.168880000710487	0.083856001496315	0.187649995088577	0.1875	0.194890007376671	0.175819993019104	0.164710000157356	0.0854090005159378	0.182549998164177	0.188140004873276	0.193340003490448	0.180470004677773	0.172380000352859	0.166559994220734	0.146589994430542	0.165619999170303	0.147129997611046	0.199190005660057	0.173969998955727	0.161899998784065	0.148839995265007	0.168380007147789	0.143299996852875	0.20252999663353	0.169709995388985
	0.153830006718636	0.106179997324944	0.187250003218651	0.146259993314743	0.21475000679493	0.191719993948936	0	0	0	0	0	0	0	0	0	0	0	0	0.165299996733665	0.0850280001759529	0.183730006217957	0.170410007238388	0.202690005302429	0.19284999370575	0.16865000128746	0.0727429986000061	0.188549995422363	0.173849999904633	0.191449999809265	0.204769998788834	0	0	0	0	0	0	0.173390001058578	0.179069995880127	0.139770001173019	0.175479993224144	0.148029997944832	0.184269994497299	0.164580002427101	0.16193999350071	0.147310003638268	0.177410006523132	0.148249998688698	0.200509995222092	0.172499999403954
	0.134179994463921	0.108690001070499	0.182779997587204	0.163450002670288	0.202289998531342	0.208609998226166	0.137490004301071	0.113689996302128	0.191520005464554	0.154559999704361	0.205050006508827	0.19768999516964	0	0	0	0	0	0	0.154799997806549	0.076093003153801	0.186430007219315	0.180350005626678	0.197270005941391	0.205060005187988	0.161390006542206	0.102219998836517	0.178870007395744	0.180529996752739	0.152020007371902	0.224969998002052	0.144119992852211	0.0873920023441315	0.184420004487038	0.206919997930527	0.18622000515461	0.190929993987083	0.171309992671013	0.179470002651215	0.143629997968674	0.156200006604195	0.141299992799759	0.208079993724823	0.156130000948906	0.194179996848106	0.144219994544983	0.17043000459671	0.142059996724129	0.192990005016327	0.164220005273819
	0.153209999203682	0.113179996609688	0.177389994263649	0.154760003089905	0.20516000688076	0.191949993371964	0.153889998793602	0.118850000202656	0.179000005125999	0.157240003347397	0.200310006737709	0.194250002503395	0.153239995241165	0.11659000068903	0.179930001497269	0.15353000164032	0.203219994902611	0.193450003862381	0.172419995069504	0.0821399986743927	0.176349997520447	0.179110005497932	0.190009996294975	0.189410001039505	0.172869995236397	0.0819680020213127	0.179690003395081	0.175180003046989	0.19336000084877	0.189710006117821	0.168280005455017	0.0839539989829063	0.177910000085831	0.177269995212555	0.194759994745255	0.195800006389618	0.173639997839928	0.181439995765686	0.142169997096062	0.170949995517731	0.144840002059937	0.184310004115105	0.170379996299744	0.178169995546341	0.150010004639626	0.169190004467964	0.144519999623299	0.185509994626045	0.168860003352165
	0.159840002655983	0.11540000140667	0.178760007023811	0.144659996032715	0.208210006356239	0.190060004591942	0.155520007014275	0.11344999819994	0.181659996509552	0.139400005340576	0.205489993095398	0.19174000620842	0.15327000617981	0.113490000367165	0.185289993882179	0.150609999895096	0.204530000686646	0.190760001540184	0.178599998354912	0.0891470015048981	0.18979999423027	0.171169996261597	0.190909996628761	0.186570003628731	0.177340000867844	0.0889620035886765	0.182860001921654	0.171869993209839	0.191469997167587	0.183770000934601	0.177520006895065	0.0889149978756905	0.182370007038116	0.173820003867149	0.190630003809929	0.186660006642342	0.170860007405281	0.173209995031357	0.155900001525879	0.1632100045681	0.138769999146461	0.183929994702339	0.169780001044273	0.169279992580414	0.155120000243187	0.171910002827644	0.144069999456406	0.190290004014969	0.173539996147156
	0.153569996356964	0.108089998364449	0.188419997692108	0.137830004096031	0.203590005636215	0.195720002055168	0.151810005307198	0.116850003600121	0.186189994215965	0.145280003547668	0.207890003919601	0.194609999656677	0.149590000510216	0.111589998006821	0.193450003862381	0.14580999314785	0.209759995341301	0.192980006337166	0.165059998631477	0.0851140022277832	0.184990003705025	0.173549994826317	0.188299998641014	0.188500002026558	0.173979997634888	0.0868690013885498	0.183699995279312	0.170890003442764	0.193650007247925	0.182710006833076	0.161180004477501	0.086436003446579	0.182480007410049	0.187590003013611	0.189480006694794	0.185969993472099	0.162169992923737	0.183280006051064	0.142780005931854	0.168349996209145	0.137789994478226	0.187950000166893	0.169269993901253	0.182820007205009	0.146280005574226	0.172099992632866	0.140689998865128	0.183109998703003	0.167089998722076
	0	0	0	0	0	0	0.150240004062653	0.128720000386238	0.179309993982315	0.137020006775856	0.205190002918243	0.199520006775856	0	0	0	0	0	0	0	0	0	0	0	0	0.170619994401932	0.119269996881485	0.174219995737076	0.170190006494522	0.187110006809235	0.178589999675751	0.173710003495216	0.0875340029597282	0.21951000392437	0.174860000610352	0.173669993877411	0.170719996094704	0	0	0	0	0	0	0	0	0	0	0	0	0.168339997529984
	0	0	0	0	0	0	0	0	0	0	0	0	0	0	0	0	0	0	0	0	0	0	0	0	0	0	0	0	0	0	0.137280002236366	0.117499999701977	0.230230003595352	0.148839995265007	0.173789992928505	0.192359998822212	0.18121999502182	0.170540004968643	0.154540002346039	0.183160006999969	0.135140001773834	0.175400003790855	0.179030001163483	0.154799997806549	0.14020000398159	0.168060004711151	0.138569995760918	0.219339996576309	0.174919992685318
	0.156949996948242	0.118330001831055	0.186979994177818	0.14054000377655	0.20116999745369	0.194839999079704	0.153290003538132	0.121480002999306	0.184729993343353	0.140860006213188	0.201729997992516	0.176990002393723	0.159070000052452	0.12873999774456	0.181250005960464	0.139569997787476	0.198090001940727	0.187120005488396	0.171990007162094	0.08941999822855	0.186159998178482	0.181520000100136	0.189579993486404	0.183550000190735	0.17145000398159	0.0835610032081604	0.182219997048378	0.191070005297661	0.188840001821518	0.17756000161171	0.167060002684593	0.07880599796772	0.18707999587059	0.193309992551804	0.188969999551773	0.178790003061295	0.178489997982979	0.159940004348755	0.156120002269745	0.165639996528625	0.146280005574226	0.19862000644207	0.167559996247292	0.172690004110336	0.165580004453659	0.15922999382019	0.145999997854233	0.18894000351429	0.169300004839897
	0.154980003833771	0.116310000419617	0.181209996342659	0.156749993562698	0.198139995336533	0.191599994897842	0.157049998641014	0.122129999101162	0.177120000123978	0.149660006165504	0.194849997758865	0.199210003018379	0.149859994649887	0.114749997854233	0.179450005292892	0.155799999833107	0.204980000853539	0.191980004310608	0.175150007009506	0.0845410004258156	0.182410001754761	0.173390001058578	0.186829999089241	0.1925999969244	0.171680003404617	0.0850090011954308	0.187450006604195	0.173270002007484	0.188240006566048	0.189150005578995	0.175569996237755	0.0799589976668358	0.181060001254082	0.172949999570847	0.192139998078346	0.198320001363754	0.173889994621277	0.172209993004799	0.153919994831085	0.16389000415802	0.145089998841286	0.189309999346733	0.17994000017643	0.145710006356239	0.187130004167557	0.144260004162788	0.151920005679131	0.191039994359016	0.171309992671013
	0.15548999607563	0.126829996705055	0.190669998526573	0.146249994635582	0.206530004739761	0.174229994416237	0.167219996452332	0.121760003268719	0.200430005788803	0.148430004715919	0.20388999581337	0.158280000090599	0.161709994077682	0.117720000445843	0.200059995055199	0.145099997520447	0.214059993624687	0.161339998245239	0.175960004329681	0.0819780007004738	0.182260006666183	0.194969996809959	0.186969995498657	0.177849993109703	0.167919993400574	0.083517998456955	0.176410004496574	0.190129995346069	0.20227999985218	0.179749995470047	0.162129998207092	0.0839210003614426	0.174999997019768	0.193650007247925	0.209419995546341	0.187999993562698	0.166879996657372	0.163450002670288	0.154640004038811	0.177469998598099	0.137659996747971	0.199890002608299	0.17722000181675	0.168530002236366	0.150000005960464	0.161379992961884	0.142619997262955	0.198269993066788	0.181229993700981
	0.156829997897148	0.115989997982979	0.18129999935627	0.15081000328064	0.199570000171661	0.192990005016327	0.155469998717308	0.110509999096394	0.185550004243851	0.146249994635582	0.20304000377655	0.199180006980896	0.151350006461143	0.118440002202988	0.186409994959831	0.150720000267029	0.202260002493858	0.195099994540215	0.170110002160072	0.0811399966478348	0.181140005588531	0.196119993925095	0.196250006556511	0.183090001344681	0.176369994878769	0.0800170004367828	0.202419996261597	0.175929993391037	0.190369993448257	0.187999993562698	0.174999997019768	0.0864029973745346	0.171230003237724	0.1805399954319	0.178639993071556	0.208189994096756	0.168229997158051	0.179470002651215	0.151189997792244	0.172509998083115	0.136150002479553	0.192440003156662	0.169080004096031	0.174119994044304	0.14869000017643	0.169620007276535	0.141939997673035	0.201409995555878	0.165859997272491
	0.165790006518364	0.113099999725819	0.198060005903244	0.142010003328323	0.189689993858337	0.191330000758171	0.151109993457794	0.120619997382164	0.185440003871918	0.144850000739098	0.203119993209839	0.194869995117188	0.151570007205009	0.128600001335144	0.181060001254082	0.143490001559258	0.199689999222755	0.18928000330925	0.172250002622604	0.0819329991936684	0.186939999461174	0.179710000753403	0.190009996294975	0.181170001626015	0.170829996466637	0.0893440023064613	0.190439999103546	0.172690004110336	0.186959996819496	0.189730003476143	0.16652999818325	0.0916119962930679	0.184239998459816	0.185650005936623	0.189789995551109	0.182180002331734	0.180120006203651	0.178859993815422	0.138950005173683	0.158240005373955	0.135089993476868	0.203170001506805	0.173700004816055	0.180629998445511	0.141990005970001	0.166590005159378	0.136989995837212	0.20660999417305	0.181009992957115
	0.159930005669594	0.114699997007847	0.179490000009537	0.137840002775192	0.203339993953705	0.204710006713867	0.153400003910065	0.123170003294945	0.184509992599487	0.145060002803802	0.20032000541687	0.193540006875992	0.147489994764328	0.123939998447895	0.18792000412941	0.150580003857613	0.195800006389618	0.194260001182556	0.178420007228851	0.0849739983677864	0.173270002007484	0.188649997115135	0.186590000987053	0.18809999525547	0	0	0	0	0	0	0	0	0	0	0	0	0.182750001549721	0.157739996910095	0.15947000682354	0.172169998288155	0.138600006699562	0.18928000330925	0.170790001749992	0.166720002889633	0.144010007381439	0.176550000905991	0.150460004806519	0.191469997167587	0.165460005402565
	0	0	0	0	0	0	0	0	0	0	0	0	0	0	0	0	0	0	0	0	0	0	0	0	0	0	0	0	0	0	0	0	0	0	0	0	0	0	0	0	0	0	0	0	0	0	0	0	0.165749996900558
	0.162210002541542	0.11072999984026	0.18775999546051	0.144500002264977	0.20184999704361	0.193680003285408	0.163660004734993	0.10741999745369	0.191459998488426	0.139369994401932	0.205090001225471	0.190960004925728	0.166050001978874	0.112929999828339	0.182789996266365	0.145309999585152	0.204190000891685	0.199599996209145	0.172480002045631	0.0719090029597282	0.191640004515648	0.166559994220734	0.189559996128082	0.188720002770424	0.176530003547668	0.0824280008673668	0.189569994807243	0.178360000252724	0.188649997115135	0.186759993433952	0.178279995918274	0.0739540010690689	0.188360005617142	0.171379998326302	0.193159997463226	0.183119997382164	0.179220005869865	0.180629998445511	0.149649992585182	0.166989997029305	0.149990007281303	0.181490004062653	0.1769700050354	0.173889994621277	0.156690001487732	0.165089994668961	0.146599993109703	0.189270004630089	0.17603999376297
	0.151700004935265	0.118940003216267	0.191190004348755	0.148990005254745	0.202150002121925	0.187040001153946	0.153769999742508	0.117200002074242	0.19378000497818	0.146270006895065	0.202950000762939	0.191719993948936	0.154499992728233	0.116580002009869	0.191829994320869	0.142590001225471	0.206029996275902	0.194769993424416	0.164480000734329	0.0841749981045723	0.185969993472099	0.185589998960495	0.196520000696182	0.180299997329712	0.169269993901253	0.0796749964356422	0.186120003461838	0.18163999915123	0.194869995117188	0.182830005884171	0.165820002555847	0.0901399999856949	0.188620001077652	0.183640003204346	0.190789997577667	0.177340000867844	0.171399995684624	0.172419995069504	0.14911000430584	0.173409998416901	0.141739994287491	0.190459996461868	0.174799993634224	0.1700100004673	0.146329998970032	0.169170007109642	0.142759993672371	0.195649996399879	0.171269997954369
	0.157590001821518	0.118139997124672	0.18121999502182	0.143099993467331	0.200910001993179	0.189710006117821	0.163839995861053	0.118139997124672	0.184990003705025	0.138989999890327	0.207499995827675	0.190809994935989	0.160270005464554	0.117919996380806	0.18325999379158	0.14384999871254	0.205019995570183	0.186539992690086	0.173549994826317	0.0878020003437996	0.185350000858307	0.169909998774529	0.192249998450279	0.183050006628036	0.178169995546341	0.089197002351284	0.186680004000664	0.174789994955063	0.187739998102188	0.178780004382133	0.177499994635582	0.088077001273632	0.189390003681183	0.173590004444122	0.192619994282722	0.184560000896454	0.173690006136894	0.176109999418259	0.149939998984337	0.168540000915527	0.145879998803139	0.179619997739792	0.170719996094704	0.174160003662109	0.153720006346703	0.166810005903244	0.147070005536079	0.185969993472099	0.175540000200272
	0.159150004386902	0.125719994306564	0.186460003256798	0.129510000348091	0.207169994711876	0.191990002989769	0	0	0	0	0	0	0.157179996371269	0.124959997832775	0.183650001883507	0.142780005931854	0.205980002880096	0.185440003871918	0	0	0	0	0	0	0.161740005016327	0.0784310027956963	0.189999997615814	0.19938999414444	0.196679994463921	0.173769995570183	0.158570006489754	0.0934780016541481	0.176369994878769	0.211199998855591	0.18486000597477	0.175510004162788	0.179059997200966	0.159960001707077	0.153559997677803	0.159940004348755	0.148399993777275	0.199080005288124	0.169909998774529	0.150790005922318	0.153819993138313	0.168929994106293	0.148570001125336	0.207980006933212	0.157639995217323
	0.147510007023811	0.112240001559258	0.189679995179176	0.143230006098747	0.211710005998611	0.195639997720718	0	0	0	0	0	0	0.171460002660751	0.104680001735687	0.17339999973774	0.146410003304482	0.220919996500015	0.183129996061325	0	0	0	0	0	0	0.163320004940033	0.0863220021128654	0.18435999751091	0.182349994778633	0.195600003004074	0.188050001859665	0	0	0	0	0	0	0	0	0	0	0	0	0	0	0	0	0	0	0
	0.145370006561279	0.133699998259544	0.184000000357628	0.143030002713203	0.210940003395081	0.182960003614426	0	0	0	0	0	0	0	0	0	0	0	0	0	0	0	0	0	0	0	0	0	0	0	0	0	0	0	0	0	0	0	0	0	0	0	0	0	0	0	0	0	0	0.167229995131493
	0	0	0	0	0	0	0	0	0	0	0	0	0	0	0	0	0	0	0	0	0	0	0	0	0	0	0	0	0	0	0	0	0	0	0	0	0	0	0	0	0	0	0	0	0	0	0	0	0.164749994874001
	0.139050006866455	0.196559995412827	0.240580007433891	0.112379997968674	0.166960000991821	0.144470006227493	0.160779997706413	0.123070001602173	0.179319992661476	0.134949997067451	0.206970006227493	0.188529998064041	0.162420004606247	0.120030000805855	0.183219999074936	0.148310005664825	0.204390004277229	0.182199999690056	0.18172000348568	0.0795890018343925	0.170399993658066	0.180639997124672	0.191630005836487	0.176689997315407	0.17595000565052	0.07880699634552	0.189710006117821	0.188700005412102	0.190990000963211	0.171159997582436	0.168500006198883	0.0747350007295609	0.181820005178452	0.186800003051758	0.188850000500679	0.18342000246048	0.16049000620842	0.160530000925064	0.152710005640984	0.168019995093346	0.146080002188683	0.198770001530647	0.170739993453026	0.157989993691444	0.147129997611046	0.163139998912811	0.131630003452301	0.206420004367828	0.162320002913475
	0	0	0	0	0	0	0	0	0	0	0	0	0	0	0	0	0	0	0	0	0	0	0	0	0.15582999587059	0.0967150032520294	0.180889993906021	0.184890002012253	0.185159996151924	0.196510002017021	0	0	0	0	0	0	0	0	0	0	0	0	0	0	0	0	0	0	0
	0.14988000690937	0.119769997894764	0.185849994421005	0.143199995160103	0.203789994120598	0.194269999861717	0.149130001664162	0.123800002038479	0.186259999871254	0.139799997210503	0.206110000610352	0.194590002298355	0.149240002036095	0.120520003139973	0.187749996781349	0.139329999685287	0.20397000014782	0.1925999969244	0.167510002851486	0.0849450007081032	0.184689998626709	0.184259995818138	0.190029993653297	0.182469993829727	0.165729999542236	0.0845450013875961	0.187360003590584	0.186849996447563	0.192070007324219	0.182329997420311	0.164059996604919	0.0878930017352104	0.188850000500679	0.186670005321503	0.190990000963211	0.18656000494957	0.170369997620583	0.171509996056557	0.146359995007515	0.168160006403923	0.148599997162819	0.194649994373322	0.171140000224113	0.163969993591309	0.153799995779991	0.169110000133514	0.14070999622345	0.195869997143745	0.170949995517731
	0.178110003471375	0.112400002777576	0.183410003781319	0.130889996886253	0.218869999051094	0.176330000162125	0.160899996757507	0.118110001087189	0.186790004372597	0.149609997868538	0.204630002379417	0.177049994468689	0.165150001645088	0.115790002048016	0.180010005831718	0.143629997968674	0.207420006394386	0.185230001807213	0.174030005931854	0.079074002802372	0.178320005536079	0.189730003476143	0.195179998874664	0.183349996805191	0.178629994392395	0.0826459974050522	0.180399999022484	0.180480003356934	0.193650007247925	0.185310006141663	0.170839995145798	0.0766500011086464	0.185069993138313	0.183149993419647	0.184939995408058	0.185090005397797	0.16270999610424	0.174610003829002	0.139359995722771	0.172949999570847	0.146870002150536	0.204459995031357	0.167349994182587	0.161610007286072	0.151419997215271	0.175730004906654	0.142619997262955	0.201269999146461	0.168329998850822
	0	0	0	0	0	0	0.202840000391006	0.152989998459816	0.164089992642403	0.130390003323555	0.161579996347427	0.188109993934631	0.13824999332428	0.154789999127388	0.134059995412827	0.137620002031326	0.230770006775856	0.204520002007484	0.204129993915558	0.0780590027570724	0.138549998402596	0.217209994792938	0.197789996862411	0.164259999990463	0.190200001001358	0.0983050018548965	0.183870002627373	0.208320006728172	0.185010001063347	0.134299993515015	0	0	0	0	0	0	0.195570006966591	0.168290004134178	0.142470002174377	0.164320006966591	0.141629993915558	0.187720000743866	0.185240000486374	0.157360002398491	0.135330006480217	0.162540003657341	0.158759996294975	0.200770005583763	0.201220005750656
	0	0	0	0	0	0	0	0	0	0	0	0	0	0	0	0	0	0	0	0	0	0	0	0	0	0	0	0	0	0	0.164580002427101	0.0806590020656586	0.189370006322861	0.185910001397133	0.195730000734329	0.18376000225544	0	0	0	0	0	0	0	0	0	0	0	0	0
	0.162300005555153	0.100730001926422	0.179399996995926	0.167140007019043	0.191689997911453	0.198740005493164	0.121870003640652	0.167469993233681	0.154980003833771	0.199619993567467	0.170910000801086	0.185159996151924	0.129209995269775	0.11540000140667	0.192350000143051	0.161210000514984	0.197040006518364	0.204789996147156	0.160089999437332	0.0957479998469353	0.175840005278587	0.17569999396801	0.20618000626564	0.186440005898476	0.176919996738434	0.0812129974365234	0.165120005607605	0.194930002093315	0.197479993104935	0.184330001473427	0.144800007343292	0.0793299973011017	0.178810000419617	0.188170000910759	0.19174000620842	0.217140004038811	0.171259999275208	0.18121999502182	0.138490006327629	0.165079995989799	0.15166999399662	0.192279994487762	0.183589994907379	0.187560006976128	0.112549997866154	0.183730006217957	0.122649997472763	0.209910005331039	0.175060003995895
	0.151969999074936	0.111510001122952	0.179210007190704	0.143199995160103	0.189860001206398	0.224260002374649	0.163409993052483	0.097972996532917	0.170870006084442	0.145879998803139	0.209820002317429	0.212050005793571	0.16261999309063	0.111780002713203	0.181909993290901	0.1440200060606	0.207560002803802	0.197089999914169	0.179829999804497	0.0862739980220795	0.187439993023872	0.182500004768372	0.183369994163513	0.182679995894432	0.183620005846024	0.0893609970808029	0.187089994549751	0.197029992938042	0.179069995880127	0.185430005192757	0.171220004558563	0.0856549963355064	0.186539992690086	0.199619993567467	0.181199997663498	0.175769999623299	0.173930004239082	0.160649999976158	0.157379999756813	0.177420005202293	0.133729994297028	0.19395999610424	0.169310003519058	0.177369996905327	0.152339994907379	0.165319994091988	0.140740007162094	0.191420003771782	0.163760006427765
	0.154650002717972	0.115199998021126	0.183369994163513	0.150490000844002	0.202519997954369	0.193759992718697	0.155049994587898	0.119450002908707	0.178959995508194	0.151360005140305	0.210899993777275	0.18427999317646	0.147719994187355	0.111570000648499	0.1944600045681	0.155080005526543	0.199829995632172	0.191339999437332	0.179309993982315	0.0780349969863892	0.171470001339912	0.182960003614426	0.209319993853569	0.178910002112389	0	0	0	0	0	0	0.172159999608994	0.0799899995326996	0.176420003175735	0.189809992909431	0.187340006232262	0.194279998540878	0.176939994096756	0.182559996843338	0.145270004868507	0.166759997606277	0.138679996132851	0.18979999423027	0	0	0	0	0	0	0
	0	0	0	0	0	0	0.152810007333755	0.119740001857281	0.184469997882843	0.163269996643066	0.184900000691414	0.19480000436306	0.148420006036758	0.14504000544548	0.187460005283356	0.118929997086525	0.202010005712509	0.198139995336533	0	0	0	0	0	0	0	0	0	0	0	0	0	0	0	0	0	0	0	0	0	0	0	0	0.168530002236366	0.179150000214577	0.137840002775192	0.154330000281334	0.147239997982979	0.212919995188713	0
	0.160620003938675	0.126809999346733	0.190880000591278	0.131239995360374	0.196639999747276	0.193800002336502	0.147440001368523	0.116410002112389	0.194590002298355	0.139750003814697	0.214629992842674	0.187169998884201	0.149680003523827	0.114370003342628	0.191530004143715	0.142619997262955	0.209700003266335	0.192090004682541	0	0	0	0	0	0	0.168720006942749	0.0788369998335838	0.184430003166199	0.183589994907379	0.209900006651878	0.174529999494553	0.179649993777275	0.0919269993901253	0.169290006160736	0.189349994063377	0.191909998655319	0.177870005369186	0.175290003418922	0.16482999920845	0.151739999651909	0.163350000977516	0.14070999622345	0.204080000519753	0.173189997673035	0.158179998397827	0.15022000670433	0.163790002465248	0.135570004582405	0.219060003757477	0
	0.132510006427765	0.138429999351501	0.171230003237724	0.159860000014305	0.226750001311302	0.171220004558563	0.108340002596378	0.111400000751019	0.172010004520416	0.15208999812603	0.255019992589951	0.201140001416206	0	0	0	0	0	0	0.180150002241135	0.0737050026655197	0.17917999625206	0.1927600055933	0.193910002708435	0.180299997329712	0.184609994292259	0.0778499990701675	0.17739999294281	0.201230004429817	0.15234999358654	0.206560000777245	0	0	0	0	0	0	0.157140001654625	0.17425000667572	0.149770006537437	0.175940006971359	0.13646000623703	0.206440001726151	0.169560000300407	0.186680004000664	0.162909999489784	0.159669995307922	0.127550005912781	0.193639993667603	0
	0.153150007128716	0.11896999925375	0.201660007238388	0.137349992990494	0.206389993429184	0.182449996471405	0.16550999879837	0.116499997675419	0.193090006709099	0.135859996080399	0.214070007205009	0.183050006628036	0.16100999712944	0.116559997200966	0.199330002069473	0.135590001940727	0.205449998378754	0.182569995522499	0.175659999251366	0.0862609967589378	0.189919993281364	0.175349995493889	0.197369992733002	0.177169993519783	0.175730004906654	0.0844589993357658	0.18860000371933	0.180219992995262	0.190270006656647	0.178939998149872	0.177540004253387	0.0872849971055984	0.189610004425049	0.17739999294281	0.187710002064705	0.177640005946159	0.179250001907349	0.160290002822876	0.151899993419647	0.170410007238388	0.141880005598068	0.190530002117157	0.178310006856918	0.158950001001358	0.151649996638298	0.165389999747276	0.141849994659424	0.195309996604919	0.17739999294281
	0.163580000400543	0.116899996995926	0.191280007362366	0.142279997467995	0.200810000300407	0.178059995174408	0.16270999610424	0.113240003585815	0.188999995589256	0.139510005712509	0.203419998288155	0.178389996290207	0.167919993400574	0.113739997148514	0.194869995117188	0.140589997172356	0.201470002532005	0.187470003962517	0.174439996480942	0.0790110006928444	0.189579993486404	0.177689999341965	0.199019998311996	0.181060001254082	0.180680006742477	0.0829429998993874	0.18911999464035	0.172710001468658	0.197150006890297	0.181400001049042	0.175200000405312	0.0886740013957024	0.190290004014969	0.175520002841949	0.192220002412796	0.172360002994537	0.172649994492531	0.165710002183914	0.15166999399662	0.170420005917549	0.148980006575584	0.191650003194809	0.173620000481606	0.171039998531342	0.155300006270409	0.169339999556541	0.148410007357597	0.188280001282692	0.172509998083115
	0.156810000538826	0.119910001754761	0.170129999518394	0.135130003094673	0.208509996533394	0.190840005874634	0.155139997601509	0.127309992909431	0.183039993047714	0.151570007205009	0.204349994659424	0.178599998354912	0.162220001220703	0.126000002026558	0.183689996600151	0.150490000844002	0.201450005173683	0.176159992814064	0.172800004482269	0.0847449973225594	0.184750005602837	0.193479999899864	0.187549993395805	0.176669999957085	0.171049997210503	0.0839959979057312	0.179910004138947	0.19896000623703	0.183699995279312	0.182390004396439	0.169909998774529	0.0903839990496635	0.180079996585846	0.201519995927811	0.181400001049042	0.176699995994568	0.16643999516964	0.161569997668266	0.163179993629456	0.166069999337196	0.140650004148483	0.202089995145798	0.170080006122589	0.162259995937347	0.155410006642342	0.165179997682571	0.143590003252029	0.203470006585121	0.170800000429153
	0.153760001063347	0.112389996647835	0.181590005755424	0.15514999628067	0.207519993185997	0.189630001783371	0.157680004835129	0.112400002777576	0.180079996585846	0.153860002756119	0.205210000276566	0.18783999979496	0.152879998087883	0.11242999881506	0.176750004291534	0.150419995188713	0.204249992966652	0.197479993104935	0.171179994940758	0.0880239978432655	0.183050006628036	0.179649993777275	0.183489993214607	0.19327999651432	0.166810005903244	0.0874829962849617	0.183650001883507	0.177959993481636	0.189270004630089	0.191210001707077	0.168469995260239	0.0879369974136353	0.184300005435944	0.182359993457794	0.185509994626045	0.191510006785393	0.176870003342628	0.183459997177124	0.143759995698929	0.171039998531342	0.143710002303123	0.177640005946159	0.169119998812675	0.181270003318787	0.149059996008873	0.17383000254631	0.143649995326996	0.183589994907379	0.173920005559921
	0.163699999451637	0.125290006399155	0.181889995932579	0.134560003876686	0.210179999470711	0.19284999370575	0.166360005736351	0.120619997382164	0.186010003089905	0.140560001134872	0.20898999273777	0.187140002846718	0.160199999809265	0.118340000510216	0.1875	0.142260000109673	0.208939999341965	0.185279995203018	0.174490004777908	0.0863759964704514	0.183620005846024	0.184499993920326	0.189019992947578	0.167199999094009	0.175659999251366	0.0794949978590012	0.185619994997978	0.181960001587868	0.198129996657372	0.17331999540329	0.182549998164177	0.0818710029125214	0.185580000281334	0.18027999997139	0.191369995474815	0.17315000295639	0.169430002570152	0.155599996447563	0.162719994783401	0.170399993658066	0.149590000510216	0.193120002746582	0.165690004825592	0.154039993882179	0.161789998412132	0.172700002789497	0.149859994649887	0.199029996991158	0.163320004940033
	0	0	0	0	0	0	0	0	0	0	0	0	0	0	0	0	0	0	0	0	0	0	0	0	0	0	0	0	0	0	0.15022000670433	0.0962880030274391	0.201440006494522	0.192519992589951	0.169650003314018	0.189889997243881	0	0	0	0	0	0	0	0	0	0	0	0	0
	0.152720004320145	0.113260000944138	0.185440003871918	0.140169993042946	0.217580005526543	0.190830007195473	0	0	0	0	0	0	0.155980005860329	0.111259996891022	0.180840000510216	0.143920004367828	0.211659997701645	0.196329995989799	0.178849995136261	0.076774999499321	0.191560000181198	0.193949997425079	0.18783999979496	0.171020001173019	0	0	0	0	0	0	0.163289994001389	0.0888559967279434	0.190390005707741	0.185580000281334	0.194869995117188	0.177009999752045	0.170019999146461	0.17069000005722	0.144710004329681	0.176750004291534	0.15242999792099	0.185409992933273	0	0	0	0	0	0	0.160349994897842
	0	0	0	0	0	0	0	0	0	0	0	0	0	0	0	0	0	0	0	0	0	0	0	0	0	0	0	0	0	0	0	0	0	0	0	0	0.171580001711845	0.158419996500015	0.156959995627403	0.170100003480911	0.140159994363785	0.202790006995201	0	0	0	0	0	0	0
	0.152869999408722	0.11930999904871	0.17765000462532	0.158680006861687	0.195869997143745	0.198109999299049	0.152869999408722	0.120140001177788	0.181060001254082	0.152740001678467	0.208250001072884	0.187600001692772	0.159600004553795	0.12304999679327	0.182129994034767	0.144629999995232	0.202680006623268	0.190170004963875	0.170410007238388	0.0783929973840714	0.188909992575645	0.178020000457764	0.189429998397827	0.189520001411438	0.172460004687309	0.0877040028572083	0.167679995298386	0.18571999669075	0.193839997053146	0.186989992856979	0.169740006327629	0.0877529978752136	0.182260006666183	0.176650002598763	0.180769994854927	0.189079999923706	0.168669998645782	0.175390005111694	0.144490003585815	0.168249994516373	0.144639998674393	0.192029997706413	0.167060002684593	0.178829997777939	0.149100005626678	0.174239993095398	0.141629993915558	0.190840005874634	0.176170006394386
	0	0	0	0	0	0	0	0	0	0	0	0	0	0	0	0	0	0	0	0	0	0	0	0	0	0	0	0	0	0	0	0	0	0	0	0	0	0	0	0	0	0	0	0	0	0	0	0	0
	0.157340005040169	0.112039998173714	0.195749998092651	0.143649995326996	0.207019999623299	0.190779998898506	0.15217000246048	0.123149998486042	0.178379997611046	0.136169999837875	0.205430001020432	0.204699993133545	0.149320006370544	0.114869996905327	0.189060002565384	0.14350999891758	0.196590006351471	0.206650003790855	0.16219000518322	0.0850550010800362	0.185369998216629	0.186110004782677	0.191379994153976	0.183850005269051	0.176420003175735	0.093860000371933	0.178360000252724	0.180629998445511	0.194999992847443	0.177540004253387	0.162459999322891	0.0905340015888214	0.181140005588531	0.182980000972748	0.196150004863739	0.188170000910759	0.1632100045681	0.165529996156693	0.143329992890358	0.170560002326965	0.137850001454353	0.189610004425049	0.16805000603199	0.16032999753952	0.163790002465248	0.155739992856979	0.125949993729591	0.204359993338585	0.175760000944138
	0.162890002131462	0.119630001485348	0.178210005164146	0.134220004081726	0.204319998621941	0.196180000901222	0.157110005617142	0.119329996407032	0.184220001101494	0.137030005455017	0.204600006341934	0.19098000228405	0.169740006327629	0.119709998369217	0.177389994263649	0.123609997332096	0.208880007266998	0.200680002570152	0.178169995546341	0.0795809999108315	0.181290000677109	0.180739998817444	0.194350004196167	0.188309997320175	0.175549998879433	0.0827020034193993	0.188549995422363	0.178399994969368	0.195800006389618	0.174060001969337	0.16575999557972	0.086779996752739	0.189140006899834	0.178560003638268	0.198290005326271	0.181459993124008	0.179839998483658	0.157829999923706	0.158099994063377	0.170230001211166	0.14360000193119	0.190190002322197	0.171220004558563	0.162290006875992	0.1598100066185	0.166079998016357	0.145030006766319	0.190369993448257	0.171039998531342
	0.16329999268055	0.124870002269745	0.170129999518394	0.160310000181198	0.206839993596077	0.174529999494553	0.157810002565384	0.122330002486706	0.179670006036758	0.158470004796982	0.200870007276535	0.180849999189377	0.160820007324219	0.13646000623703	0.176280006766319	0.127550005912781	0.214880004525185	0.184009999036789	0.172030001878738	0.0850419998168945	0.184990003705025	0.175549998879433	0.192350000143051	0.190050005912781	0.17077000439167	0.0942760035395622	0.170420005917549	0.180030003190041	0.198510006070137	0.185990005731583	0.161520004272461	0.0931850001215935	0.199479997158051	0.178810000419617	0.178700000047684	0.188299998641014	0.177129998803139	0.160820007324219	0.149590000510216	0.161650002002716	0.150240004062653	0.200570002198219	0.180800005793571	0.166360005736351	0.135379999876022	0.177080005407333	0.141460001468658	0.198919996619225	0.163939997553825
	0.155300006270409	0.118940003216267	0.18809999525547	0.155919998884201	0.208199992775917	0.180490002036095	0.153880000114441	0.109789997339249	0.190369993448257	0.153050005435944	0.210360005497932	0.179820001125336	0.160319998860359	0.106679998338223	0.190109997987747	0.154559999704361	0.199440002441406	0.180399999022484	0.170129999518394	0.0830210000276566	0.186780005693436	0.174500003457069	0.190229997038841	0.195350006222725	0.166130006313324	0.0825800001621246	0.185320004820824	0.167390003800392	0.192980006337166	0.194659993052483	0.167309999465942	0.0861480012536049	0.181360006332397	0.170589998364449	0.197840005159378	0.197420001029968	0.17035000026226	0.177540004253387	0.148540005087852	0.169049993157387	0.145750001072884	0.187199994921684	0.174209997057915	0.173859998583794	0.149509996175766	0.16915999352932	0.146500006318092	0.186609998345375	0.175009995698929
	0.162919998168945	0.12432000041008	0.181930005550385	0.151679992675781	0.200259998440742	0.178880006074905	0.153520002961159	0.122340001165867	0.177450001239777	0.156650006771088	0.205789998173714	0.184249997138977	0.149340003728867	0.123999997973442	0.186199992895126	0.150120005011559	0.198699995875359	0.191640004515648	0.17485000193119	0.0859280005097389	0.178650006651878	0.180130004882813	0.187309995293617	0.188610002398491	0.176550000905991	0.0844350010156631	0.183469995856285	0.183219999074936	0.184200003743172	0.186939999461174	0.17051999270916	0.0824180021882057	0.179030001163483	0.176300004124641	0.186629995703697	0.205109998583794	0.183520004153252	0.185100004076958	0.151419997215271	0.156200006604195	0.142419993877411	0.181349992752075	0.169300004839897	0.17858000099659	0.149389997124672	0.162149995565414	0.152390003204346	0.188189998269081	0.182510003447533
	0	0	0	0	0	0	0.144280001521111	0.120970003306866	0.187720000743866	0.143959999084473	0.20048999786377	0.202580004930496	0	0	0	0	0	0	0	0	0	0	0	0	0.18520000576973	0.0867509990930557	0.172600001096725	0.219099998474121	0.180940002202988	0.155410006642342	0.166199997067451	0.0890510007739067	0.179810002446175	0.21433000266552	0.19268000125885	0.157920002937317	0.161919996142387	0.165549993515015	0.142460003495216	0.188610002398491	0.142729997634888	0.198730006814003	0	0	0	0	0	0	0
	0.16957999765873	0.117720000445843	0.189869999885559	0.125	0.215939998626709	0.18189999461174	0.180940002202988	0.114370003342628	0.183200001716614	0.122460000216961	0.220510005950928	0.178529992699623	0.164690002799034	0.112209998071194	0.195710003376007	0.133829995989799	0.205449998378754	0.188119992613792	0.191850006580353	0.0817689970135689	0.193990007042885	0.185440003871918	0.192049995064735	0.154899999499321	0.186890006065369	0.0752490013837814	0.197490006685257	0.191640004515648	0.191689997911453	0.157039999961853	0.190430000424385	0.0769499987363815	0.200979992747307	0.178379997611046	0.191259995102882	0.162000000476837	0.18461999297142	0.149020001292229	0.160019993782043	0.169440001249313	0.162750005722046	0.174160003662109	0.176090002059937	0.144459992647171	0.162729993462563	0.164609998464584	0.162770003080368	0.189339995384216	0.174129992723465
	0.158089995384216	0.118790000677109	0.180059999227524	0.148440003395081	0.199430003762245	0.19140000641346	0.156619995832443	0.11591000109911	0.183880001306534	0.147850006818771	0.197429999709129	0.190439999103546	0.164279997348785	0.121459998190403	0.175160005688667	0.149189993739128	0.196630001068115	0.191970005631447	0.167019993066788	0.0849390029907227	0.189820006489754	0.178660005331039	0.194100007414818	0.181290000677109	0.169440001249313	0.0812610015273094	0.186470001935959	0.18707999587059	0.189429998397827	0.185550004243851	0.16899000108242	0.0880630016326904	0.186649993062019	0.182929992675781	0.194199994206429	0.177799999713898	0.169980004429817	0.160190001130104	0.147060006856918	0.174979999661446	0.144620001316071	0.198149994015694	0.171419993042946	0.160219997167587	0.150409996509552	0.171859994530678	0.154430001974106	0.191819995641708	0.164460003376007
	0.152339994907379	0.117059998214245	0.17679999768734	0.153769999742508	0.211989998817444	0.200090005993843	0.161569997668266	0.112230002880096	0.187350004911423	0.140259996056557	0.20006999373436	0.192489996552467	0.160610005259514	0.120849996805191	0.176210001111031	0.14350999891758	0.205809995532036	0.1891999989748	0.168040007352829	0.0840639993548393	0.191100001335144	0.180690005421638	0.193599998950958	0.187590003013611	0.167300000786781	0.0819080024957657	0.188639998435974	0.169039994478226	0.200609996914864	0.18452000617981	0.167500004172325	0.0865539982914925	0.184139996767044	0.178770005702972	0.190530002117157	0.193540006875992	0.170670002698898	0.182789996266365	0.147129997611046	0.171350002288818	0.138620004057884	0.188820004463196	0.172030001878738	0.174459993839264	0.146630004048347	0.168960005044937	0.137749999761581	0.189769998192787	0.178020000457764
	0.149560004472733	0.115469999611378	0.186539992690086	0.153909996151924	0.193350002169609	0.189439997076988	0.15582999587059	0.124219998717308	0.18529999256134	0.136559993028641	0.205489993095398	0.189359992742538	0.154909998178482	0.120389997959137	0.186759993433952	0.13884000480175	0.201140001416206	0.196140006184578	0.177719995379448	0.0901720002293587	0.188460007309914	0.176949992775917	0.184660002589226	0.19030000269413	0.171100005507469	0.0893959999084473	0.180380001664162	0.184540003538132	0.186149999499321	0.18622000515461	0.157069995999336	0.0889030024409294	0.188999995589256	0.191839993000031	0.185110002756119	0.191630005836487	0.168559998273849	0.176699995994568	0.147190004587173	0.168459996581078	0.145119994878769	0.188339993357658	0.156629994511604	0.170980006456375	0.155799999833107	0.168840005993843	0.149719998240471	0.187250003218651	0.168420001864433
	0	0	0	0	0	0	0	0	0	0	0	0	0	0	0	0	0	0	0	0	0	0	0	0	0	0	0	0	0	0	0	0	0	0	0	0	0	0	0	0	0	0	0	0	0	0	0	0	0
	0.172830000519753	0.125709995627403	0.186629995703697	0.124909996986389	0.203690007328987	0.186230003833771	0	0	0	0	0	0	0	0	0	0	0	0	0	0	0	0	0	0	0	0	0	0	0	0	0	0	0	0	0	0	0	0	0	0	0	0	0	0	0	0	0	0	0
	0.15854999423027	0.118490003049374	0.191310003399849	0.13808000087738	0.198630005121231	0.188130006194115	0.154660001397133	0.121019996702671	0.188749998807907	0.141819998621941	0.208619996905327	0.182610005140305	0.15293000638485	0.120279997587204	0.186539992690086	0.133959993720055	0.205720007419586	0.189209997653961	0.17509999871254	0.078575998544693	0.195950001478195	0.182270005345345	0.187670007348061	0.188060000538826	0.177509993314743	0.080655001103878	0.184750005602837	0.172440007328987	0.193670004606247	0.185350000858307	0.173539996147156	0.0822810009121895	0.185739994049072	0.175899997353554	0.187529996037483	0.187319993972778	0.167930006980896	0.171690002083778	0.151309996843338	0.171210005879402	0.144099995493889	0.191149994730949	0.166209995746613	0.162180006504059	0.156810000538826	0.169909998774529	0.143720000982285	0.201930001378059	0.170660004019737
	0.164480000734329	0.108000002801418	0.19794000685215	0.119979999959469	0.221699997782707	0.187900006771088	0.151120007038116	0.105679996311665	0.199070006608963	0.138779997825623	0.203490003943443	0.201859995722771	0.150790005922318	0.109789997339249	0.193790003657341	0.141739994287491	0.212730005383492	0.191139996051788	0.156680002808571	0.0834579989314079	0.19836999475956	0.182280004024506	0.191300004720688	0.187900006771088	0.168809995055199	0.0788249969482422	0.193580001592636	0.192609995603561	0.203519999980927	0.162650004029274	0.167940005660057	0.0877740010619164	0.189759999513626	0.1927600055933	0.19709999859333	0.164670005440712	0.181840002536774	0.173969998955727	0.144089996814728	0.17315000295639	0.136759996414185	0.190190002322197	0.176029995083809	0.177410006523132	0.14180999994278	0.166179999709129	0.143720000982285	0.191019997000694	0.177750006318092
	0.158820003271103	0.106640003621578	0.160380005836487	0.155469998717308	0.238370001316071	0.180319994688034	0.119719997048378	0.12525999546051	0.184249997138977	0.187900006771088	0.192519992589951	0.190349996089935	0	0	0	0	0	0	0	0	0	0	0	0	0	0	0	0	0	0	0.159999996423721	0.0720990002155304	0.193049997091293	0.187690004706383	0.20338000357151	0.183779999613762	0.147550001740456	0.16338999569416	0.148670002818108	0.18877999484539	0.142379999160767	0.209230005741119	0	0	0	0	0	0	0
	0.157780006527901	0.115950003266335	0.181960001587868	0.142790004611015	0.212599992752075	0.188889995217323	0.157859995961189	0.113600000739098	0.180739998817444	0.146530002355576	0.208749994635582	0.187649995088577	0.159009993076324	0.120420001447201	0.180179998278618	0.144690006971359	0.211150005459785	0.19284999370575	0.178900003433228	0.0814199969172478	0.183439999818802	0.176139995455742	0.188319995999336	0.18359999358654	0.172769993543625	0.0850009992718697	0.189140006899834	0.181950002908707	0.188820004463196	0.18257999420166	0.175410002470016	0.0847249999642372	0.18019999563694	0.186309993267059	0.18588000535965	0.186309993267059	0.166989997029305	0.174789994955063	0.154640004038811	0.171079993247986	0.140389993786812	0.188209995627403	0.16923999786377	0.166480004787445	0.156690001487732	0.168880000710487	0.143099993467331	0.188040003180504	0.166460007429123
	0.145260006189346	0.12907999753952	0.167960003018379	0.174020007252693	0.180140003561974	0.20354999601841	0.152260005474091	0.128409996628761	0.160160005092621	0.155359998345375	0.205439999699593	0.198379993438721	0.145140007138252	0.111060000956059	0.178540006279945	0.156100004911423	0.193770006299019	0.215379998087883	0	0	0	0	0	0	0	0	0	0	0	0	0	0	0	0	0	0	0.195989996194839	0.138459995388985	0.163949996232986	0.174879997968674	0.140949994325638	0.185760006308556	0.180930003523827	0.149399995803833	0.164159998297691	0.170719996094704	0.139219999313354	0.195570006966591	0
	0	0	0	0	0	0	0	0	0	0	0	0	0	0	0	0	0	0	0.167530000209808	0.0955689996480942	0.201450005173683	0.177090004086494	0.181089997291565	0.177269995212555	0	0	0	0	0	0	0.175260007381439	0.0785240009427071	0.187610000371933	0.180230006575584	0.199450001120567	0.17892000079155	0.156829997897148	0.164279997348785	0.151710003614426	0.168850004673004	0.162000000476837	0.196329995989799	0	0	0	0	0	0	0
	0.159689992666245	0.119189999997616	0.183699995279312	0.140119999647141	0.203419998288155	0.190889999270439	0.157419994473457	0.116769999265671	0.185330003499985	0.143230006098747	0.206630006432533	0.191620007157326	0.149949997663498	0.125540003180504	0.183229997754097	0.146669998764992	0.205909997224808	0.193670004606247	0.168369993567467	0.0872199982404709	0.17535999417305	0.184080004692078	0.190390005707741	0.184509992599487	0.168799996376038	0.0888779982924461	0.188050001859665	0.177039995789528	0.185469999909401	0.187150001525879	0.177300006151199	0.0845500007271767	0.180779993534088	0.184560000896454	0.189170002937317	0.184489995241165	0.179529994726181	0.169829994440079	0.151910006999969	0.168760001659393	0.144069999456406	0.184599995613098	0.166859999299049	0.171079993247986	0.150260001420975	0.172370001673698	0.145740002393723	0.191890001296997	0.172539994120598
	0	0	0	0	0	0	0	0	0	0	0	0	0	0	0	0	0	0	0	0	0	0	0	0	0	0	0	0	0	0	0	0	0	0	0	0	0	0	0	0	0	0	0	0	0	0	0	0	0
	0.162389993667603	0.1112399995327	0.184009999036789	0.140890002250671	0.210289999842644	0.191180005669594	0.154569998383522	0.119089998304844	0.193939998745918	0.147450000047684	0.196930006146431	0.188010007143021	0.15930999815464	0.122900001704693	0.195030003786087	0.138209998607635	0.205520004034042	0.18401999771595	0.167349994182587	0.0784939974546432	0.18792000412941	0.185819998383522	0.195130005478859	0.185289993882179	0.179419994354248	0.0859450027346611	0.184689998626709	0.179269999265671	0.187910005450249	0.182769998908043	0.1822399944067	0.078235000371933	0.186130002140999	0.19344000518322	0.185409992933273	0.174549996852875	0.179370000958443	0.171990007162094	0.148839995265007	0.167879998683929	0.146970003843307	0.189940005540848	0.177609995007515	0.161149993538857	0.155190005898476	0.167480006814003	0.145999997854233	0.192570000886917	0.169210001826286
	0.176740005612373	0.127690002322197	0.178979992866516	0.13578000664711	0.187830001115799	0.192980006337166	0.152419999241829	0.112170003354549	0.183850005269051	0.152129992842674	0.201330006122589	0.198100000619888	0	0	0	0	0	0	0.183579996228218	0.0876450017094612	0.183479994535446	0.172150000929832	0.179749995470047	0.193399995565414	0.182500004768372	0.0890690013766289	0.187800005078316	0.165910005569458	0.187769994139671	0.186949998140335	0.187729999423027	0.0822440013289452	0.18197999894619	0.190070003271103	0.180390000343323	0.177589997649193	0	0	0	0	0	0	0.173600003123283	0.168860003352165	0.158390000462532	0.157719999551773	0.139669999480247	0.201759994029999	0.174700006842613
	0	0	0	0	0	0	0	0	0	0	0	0	0	0	0	0	0	0	0.150399997830391	0.0860109999775887	0.148450002074242	0.214059993624687	0.202629998326302	0.19845999777317	0	0	0	0	0	0	0.167640000581741	0.0737269967794418	0.185580000281334	0.203679993748665	0.204129993915558	0.16525000333786	0	0	0	0	0	0	0	0	0	0	0	0	0
	0.135649994015694	0.129620000720024	0.179470002651215	0.13680000603199	0.237419992685318	0.181050002574921	0.142049998044968	0.122850000858307	0.192619994282722	0.140430003404617	0.21212999522686	0.189919993281364	0.150710001587868	0.116700001060963	0.175929993391037	0.143350005149841	0.226789996027946	0.186519995331764	0.186949998140335	0.097350999712944	0.169540002942085	0.171550005674362	0.193670004606247	0.180930003523827	0.172250002622604	0.086667999625206	0.197620004415512	0.184290006756783	0.196449995040894	0.16270999610424	0.164379999041557	0.0840829983353615	0.172769993543625	0.195759996771812	0.207760006189346	0.175249993801117	0.155039995908737	0.164989992976189	0.160050004720688	0.185179993510246	0.136280000209808	0.198469996452332	0.154650002717972	0.155070006847382	0.149910002946854	0.182689994573593	0.165790006518364	0.191880002617836	0.166659995913506
	0.149299994111061	0.104680001735687	0.195610001683235	0.125139996409416	0.203730002045631	0.221530005335808	0.1701799929142	0.121040001511574	0.157499998807907	0.139870002865791	0.224720001220703	0.186690002679825	0.146840006113052	0.130199998617172	0.182339996099472	0.138129994273186	0.231179997324944	0.171320006251335	0.158480003476143	0.0976679995656013	0.172900006175041	0.199279993772507	0.184819996356964	0.186849996447563	0.164790004491806	0.0807460024952888	0.186419993638992	0.180600002408028	0.201539993286133	0.194509997963905	0.173460006713867	0.0843399986624718	0.181549996137619	0.186470001935959	0.191369995474815	0.185980007052422	0.160889998078346	0.177860006690025	0.165749996900558	0.170609995722771	0.141599997878075	0.183300003409386	0.164560005068779	0.177680000662804	0.146999999880791	0.182549998164177	0.152040004730225	0.176170006394386	0.189830005168915
	0.15922999382019	0.117409996688366	0.178990006446838	0.143669992685318	0.205369994044304	0.191670000553131	0.155499994754791	0.120679996907711	0.177340000867844	0.134110003709793	0.213970005512238	0.194130003452301	0.157649993896484	0.11744000017643	0.181679993867874	0.13629999756813	0.206909999251366	0.193519994616508	0.174669995903969	0.0838520005345345	0.17960000038147	0.182429999113083	0.188060000538826	0.18486000597477	0.169039994478226	0.0849300026893616	0.187380000948906	0.186110004782677	0.193770006299019	0.18529999256134	0.170609995722771	0.0850130021572113	0.186110004782677	0.188730001449585	0.190420001745224	0.177860006690025	0.173209995031357	0.157539993524551	0.148039996623993	0.163359999656677	0.149570003151894	0.196380004286766	0.172560006380081	0.178890004754066	0.151460006833076	0.166470006108284	0.142499998211861	0.191650003194809	0.172879993915558
	0.138889998197556	0.122699998319149	0.16737000644207	0.172930002212524	0.192139998078346	0.205970004200935	0.160089999437332	0.124509997665882	0.178550004959106	0.146359995007515	0.224480003118515	0.165999993681908	0	0	0	0	0	0	0	0	0	0	0	0	0	0	0	0	0	0	0	0	0	0	0	0	0.164560005068779	0.170479997992516	0.13204999268055	0.186609998345375	0.15429000556469	0.192010000348091	0.169640004634857	0.165270000696182	0.147760003805161	0.175850003957748	0.149399995803833	0.192070007324219	0.136059999465942
	0	0	0	0	0	0	0	0	0	0	0	0	0	0	0	0	0	0	0	0	0	0	0	0	0	0	0	0	0	0	0	0	0	0	0	0	0	0	0	0	0	0	0	0	0	0	0	0	0.166850000619888
	0.156389996409416	0.120149999856949	0.177149996161461	0.149749994277954	0.205310001969337	0.196710005402565	0.149470001459122	0.112499997019768	0.179570004343987	0.155550003051758	0.207819998264313	0.200330004096031	0.151889994740486	0.118280000984669	0.17765000462532	0.1545500010252	0.202450007200241	0.197769999504089	0.168459996581078	0.0870859995484352	0.176239997148514	0.178409993648529	0.188319995999336	0.196730002760887	0.166600003838539	0.0794870033860207	0.180570006370544	0.173130005598068	0.192399993538857	0.209790006279945	0.174300000071526	0.0867879986763	0.176060006022453	0.180830001831055	0.187969997525215	0.20160000026226	0.165519997477531	0.184159994125366	0.144999995827675	0.171780005097389	0.143289998173714	0.182870000600815	0.168929994106293	0.181759998202324	0.141149997711182	0.169359996914864	0.145219996571541	0.192139998078346	0.164619997143745
	0	0	0	0	0	0	0.146510004997253	0.109470002353191	0.176789999008179	0.141110002994537	0.2083899974823	0.217720001935959	0.145879998803139	0.118759997189045	0.163670003414154	0.158000007271767	0.208570003509521	0.205119997262955	0.176100000739098	0.0806320011615753	0.176809996366501	0.176780000329018	0.20542000234127	0.184249997138977	0.167620003223419	0.0903460010886192	0.172969996929169	0.183589994907379	0.191540002822876	0.193930000066757	0.175090000033379	0.0778229981660843	0.19344000518322	0.172830000519753	0.17773999273777	0.203069999814034	0.164330005645752	0.167480006814003	0.160359993577003	0.161329999566078	0.155750006437302	0.190740004181862	0.163000002503395	0.167270004749298	0.163530007004738	0.174779996275902	0.151920005679131	0.179499998688698	0.152970001101494
	0.151439994573593	0.126670002937317	0.172010004520416	0.1370600014925	0.214239999651909	0.194519996643066	0.157649993896484	0.11082000285387	0.179920002818108	0.136020004749298	0.218579992651939	0.185729995369911	0.160129994153976	0.115730002522469	0.185839995741844	0.133110001683235	0.214010000228882	0.190029993653297	0.172969996929169	0.0812729969620705	0.188409999012947	0.185310006141663	0.192579999566078	0.179460003972054	0.166089996695518	0.0865150019526482	0.181020006537437	0.181260004639626	0.192289993166924	0.183310002088547	0.169300004839897	0.0844649970531464	0.176159992814064	0.189679995179176	0.192479997873306	0.188089996576309	0.172350004315376	0.17425000667572	0.150820001959801	0.16448999941349	0.149179995059967	0.187969997525215	0.163939997553825	0.163149997591972	0.154359996318817	0.179210007190704	0.149470001459122	0.191980004310608	0.164220005273819
	0	0	0	0	0	0	0	0	0	0	0	0	0	0	0	0	0	0	0	0	0	0	0	0	0	0	0	0	0	0	0	0	0	0	0	0	0	0	0	0	0	0	0	0	0	0	0	0	0
	0.156430006027222	0.127839997410774	0.187610000371933	0.141619995236397	0.200090005993843	0.18639999628067	0	0	0	0	0	0	0.16423000395298	0.132080003619194	0.18546000123024	0.133890002965927	0.210419997572899	0.173930004239082	0.172460004687309	0.0708590000867844	0.20134000480175	0.177599996328354	0.185729995369911	0.192010000348091	0.191980004310608	0.0876739993691444	0.18172000348568	0.179030001163483	0.181960001587868	0.177640005946159	0.176489993929863	0.0749929994344711	0.188960000872612	0.189380005002022	0.189060002565384	0.181119993329048	0.166250005364418	0.158069998025894	0.153899997472763	0.164210006594658	0.15336999297142	0.204199999570847	0.166030004620552	0.160950005054474	0.158130005002022	0.170980006456375	0.145740002393723	0.198180004954338	0.189480006694794
	0.152160003781319	0.110330000519753	0.208289995789528	0.136910006403923	0.196700006723404	0.195610001683235	0	0	0	0	0	0	0.149269998073578	0.114160001277924	0.187959998846054	0.134949997067451	0.212589994072914	0.201059997081757	0	0	0	0	0	0	0	0	0	0	0	0	0	0	0	0	0	0	0	0	0	0	0	0	0.203339993953705	0.1615100055933	0.144669994711876	0.164529994130135	0.139050006866455	0.186910003423691	0.171039998531342
	0.146119996905327	0.111010000109673	0.199680000543594	0.14962999522686	0.206670001149178	0.186890006065369	0.156029999256134	0.130740001797676	0.16889999806881	0.135480001568794	0.211730003356934	0.197129994630814	0.15803000330925	0.131610006093979	0.174199998378754	0.13977999985218	0.201800003647804	0.194590002298355	0.170729994773865	0.0960230007767677	0.163580000400543	0.184679999947548	0.199689999222755	0.185310006141663	0.160199999809265	0.089088998734951	0.179930001497269	0.172169998288155	0.203030005097389	0.195580005645752	0.168760001659393	0.0846510007977486	0.17815999686718	0.187959998846054	0.184599995613098	0.195869997143745	0.172619998455048	0.187230005860329	0.145750001072884	0.170910000801086	0.14172999560833	0.181759998202324	0.18147000670433	0.17756000161171	0.146339997649193	0.17535999417305	0.133110001683235	0.186159998178482	0.167879998683929
	0.148570001125336	0.130659997463226	0.18061999976635	0.148959994316101	0.202309995889664	0.188889995217323	0.144439995288849	0.123450003564358	0.179700002074242	0.152759999036789	0.208869993686676	0.190770000219345	0.153040006756783	0.127069994807243	0.175919994711876	0.14877000451088	0.203979998826981	0.191220000386238	0.162829995155334	0.0859609991312027	0.186759993433952	0.193079993128777	0.190770000219345	0.180610001087189	0.163409993052483	0.0850780010223389	0.185479998588562	0.1841000020504	0.191729992628098	0.190200001001358	0.169190004467964	0.0913169980049133	0.179560005664825	0.188419997692108	0.182789996266365	0.188740000128746	0.171869993209839	0.175850003957748	0.151010006666183	0.161829993128777	0.135199993848801	0.204239994287491	0.168369993567467	0.176579996943474	0.157089993357658	0.1630499958992	0.137270003557205	0.197640001773834	0.168099999427795
	0.15038999915123	0.11676000058651	0.189030006527901	0.150800004601479	0.204950004816055	0.188069999217987	0.147789999842644	0.119599997997284	0.188409999012947	0.136910006403923	0.221070006489754	0.18622000515461	0.155019998550415	0.115450002253056	0.176589995622635	0.143519997596741	0.21220999956131	0.197200000286102	0.174410000443459	0.0788829997181892	0.198679998517036	0.181700006127357	0.18894000351429	0.177389994263649	0.165230005979538	0.0817139968276024	0.194010004401207	0.174600005149841	0.193949997425079	0.190500006079674	0.167610004544258	0.0943280011415482	0.197760000824928	0.170489996671677	0.175070002675056	0.194749996066093	0.167410001158714	0.179079994559288	0.162220001220703	0.15378999710083	0.146919995546341	0.190579995512962	0.172820001840591	0.180610001087189	0.150570005178452	0.165649995207787	0.133310005068779	0.197040006518364	0.172780007123947
	0	0	0	0	0	0	0	0	0	0	0	0	0	0	0	0	0	0	0	0	0	0	0	0	0	0	0	0	0	0	0	0	0	0	0	0	0.169550001621246	0.19361999630928	0.134289994835854	0.176609992980957	0.142379999160767	0.183559998869896	0	0	0	0	0	0	0
	0	0	0	0	0	0	0	0	0	0	0	0	0	0	0	0	0	0	0	0	0	0	0	0	0	0	0	0	0	0	0	0	0	0	0	0	0.162070006132126	0.184799998998642	0.158700004220009	0.168870002031326	0.145359992980957	0.18019999563694	0.159539997577667	0.161469995975494	0.158669993281364	0.168449997901917	0.159290000796318	0.192579999566078	0
	0.149890005588531	0.11480999737978	0.175449997186661	0.155599996447563	0.20745000243187	0.196520000696182	0.150600001215935	0.114440001547337	0.183620005846024	0.141790002584457	0.199959993362427	0.191369995474815	0.150790005922318	0.123549997806549	0.188060000538826	0.151559993624687	0.202230006456375	0.19191999733448	0.160549998283386	0.0837880000472069	0.175500005483627	0.189950004220009	0.198780000209808	0.184990003705025	0.170489996671677	0.0837799981236458	0.176359996199608	0.192460000514984	0.195559993386269	0.194670006632805	0.169699996709824	0.0826030001044273	0.178819999098778	0.191349998116493	0.188500002026558	0.196150004863739	0.171059995889664	0.173179998993874	0.146889999508858	0.169809997081757	0.140959993004799	0.192440003156662	0.164309993386269	0.167870000004768	0.144119992852211	0.171379998326302	0.146190002560616	0.194670006632805	0.172490000724792
	0.142939999699593	0.145070001482964	0.180439993739128	0.149949997663498	0.187779992818832	0.193829998373985	0.143529996275902	0.143220007419586	0.175809994339943	0.150949999690056	0.200340002775192	0.186159998178482	0.143050000071526	0.144319996237755	0.189919993281364	0.14962999522686	0.188189998269081	0.184900000691414	0.158069998025894	0.08211799710989	0.191789999604225	0.191330000758171	0.19361999630928	0.183060005307198	0.169620007276535	0.0863460004329681	0.180309996008873	0.188109993934631	0.181690007448196	0.192709997296333	0.165189996361732	0.0825700014829636	0.181630000472069	0.184340000152588	0.186729997396469	0.198170006275177	0.168860003352165	0.185790002346039	0.147780001163483	0.16168999671936	0.139449998736382	0.197410002350807	0.164989992976189	0.16983999311924	0.147569999098778	0.155660003423691	0.138769999146461	0.20014999806881	0.172010004520416
	0.156599998474121	0.113030001521111	0.18308000266552	0.148399993777275	0.208780005574226	0.190119996666908	0.145359992980957	0.112250000238419	0.187950000166893	0.154939994215965	0.206430003046989	0.193079993128777	0.151230007410049	0.118670001626015	0.19174000620842	0.14708000421524	0.207599997520447	0.183669999241829	0.175899997353554	0.0840030014514923	0.178230002522469	0.181539997458458	0.192800000309944	0.187099993228912	0.163719996809959	0.08992800116539	0.184070006012917	0.175870001316071	0.19200000166893	0.194409996271133	0.167699992656708	0.0889939963817596	0.183489993214607	0.181630000472069	0.187989994883537	0.190190002322197	0.170369997620583	0.177689999341965	0.152989998459816	0.171759992837906	0.135250002145767	0.206799998879433	0.171369999647141	0.163800001144409	0.152679994702339	0.171570003032684	0.141139999032021	0.199440002441406	0.17620000243187
	0.167080000042915	0.114270001649857	0.156230002641678	0.152129992842674	0.236809998750687	0.173460006713867	0.168249994516373	0.123259998857975	0.162550002336502	0.134719997644424	0.239690005779266	0.171540006995201	0.170709997415543	0.126039996743202	0.196109995245934	0.14597000181675	0.189640000462532	0.171529993414879	0	0	0	0	0	0	0.157049998641014	0.0986569970846176	0.173429995775223	0.19208000600338	0.206330001354218	0.172450006008148	0.1683100014925	0.088749997317791	0.188920006155968	0.183430001139641	0.171330004930496	0.199259996414185	0	0	0	0	0	0	0	0	0	0	0	0	0
	0.140790000557899	0.119350001215935	0.194220006465912	0.141149997711182	0.209859997034073	0.19463999569416	0.158600002527237	0.113719999790192	0.185780003666878	0.135590001940727	0.20881000161171	0.197500005364418	0	0	0	0	0	0	0.169290006160736	0.0977130010724068	0.177459999918938	0.200629994273186	0.186580002307892	0.168329998850822	0	0	0	0	0	0	0.177169993519783	0.0939249992370605	0.191469997167587	0.18104000389576	0.185709998011589	0.17069000005722	0.174520000815392	0.166759997606277	0.146699994802475	0.164519995450974	0.143869996070862	0.203620001673698	0.16797000169754	0.156470000743866	0.154670000076294	0.165649995207787	0.146559998393059	0.208690002560616	0.166510000824928
	0.149700000882149	0.113269999623299	0.189150005578995	0.157769992947578	0.197549998760223	0.192550003528595	0.15701000392437	0.116609998047352	0.195020005106926	0.139789998531342	0.207589998841286	0.183980002999306	0.153730005025864	0.118210002779961	0.189520001411438	0.149430006742477	0.194470003247261	0.186780005693436	0.169420003890991	0.0846059992909431	0.175909996032715	0.18707999587059	0.197659999132156	0.185320004820824	0.171309992671013	0.0816690027713776	0.180889993906021	0.193130001425743	0.18741999566555	0.190359994769096	0.164419993758202	0.0851380005478859	0.18512000143528	0.193130001425743	0.187209993600845	0.193709999322891	0.174720004200935	0.180270001292229	0.135989993810654	0.167219996452332	0.143900007009506	0.201930001378059	0.175909996032715	0.177120000123978	0.146099999547005	0.169530004262924	0.139660000801086	0.193900004029274	0.168430000543594
	0.148100003600121	0.123870000243187	0.187889993190765	0.144960001111031	0.202969998121262	0.195230007171631	0.160789996385574	0.123340003192425	0.177320003509521	0.145300000905991	0.199990004301071	0.184229999780655	0.136879995465279	0.123199999332428	0.183559998869896	0.151739999651909	0.211960002779961	0.192650005221367	0.176269993185997	0.0836070030927658	0.165639996528625	0.179820001125336	0.202830001711845	0.182589992880821	0.173260003328323	0.0922690033912659	0.191180005669594	0.171120002865791	0.185159996151924	0.187010005116463	0.161840006709099	0.0901840031147003	0.183070003986359	0.190369993448257	0.186470001935959	0.182009994983673	0.164030000567436	0.16211000084877	0.161660000681877	0.178780004382133	0.142969995737076	0.204530000686646	0.160710006952286	0.153679996728897	0.159199997782707	0.164800003170967	0.141179993748665	0.196329995989799	0.115220002830029
	0.141580000519753	0.122390002012253	0.18104000389576	0.157539993524551	0.181820005178452	0.215629994869232	0	0	0	0	0	0	0.125459998846054	0.11201000213623	0.207729995250702	0.156189993023872	0.198929995298386	0.199670001864433	0.164010003209114	0.0924730002880096	0.158480003476143	0.199489995837212	0.190239995718002	0.195299997925758	0	0	0	0	0	0	0.153779998421669	0.0984290018677711	0.186430007219315	0.201609998941422	0.186230003833771	0.173519998788834	0.180329993367195	0.166909992694855	0.137850001454353	0.162569999694824	0.15361000597477	0.198730006814003	0	0	0	0	0	0	0.152860000729561
	0.156800001859665	0.133990004658699	0.181199997663498	0.133599996566772	0.207279995083809	0.187130004167557	0.157360002398491	0.131209999322891	0.161620005965233	0.145180001854897	0.21246999502182	0.192169994115829	0.158739998936653	0.119630001485348	0.173020005226135	0.153380006551743	0.212929993867874	0.186149999499321	0.186939999461174	0.0832699984312057	0.189359992742538	0.180470004677773	0.188830003142357	0.171460002660751	0.191369995474815	0.0894960016012192	0.182799994945526	0.174480006098747	0.184469997882843	0.177389994263649	0.176210001111031	0.082506999373436	0.171780005097389	0.18325999379158	0.19938999414444	0.186849996447563	0.167830005288124	0.161109998822212	0.163450002670288	0.173409998416901	0.154860004782677	0.179169997572899	0.164869993925095	0.175229996442795	0.158529996871948	0.17425000667572	0.138999998569489	0.188409999012947	0.175080001354218
	0	0	0	0	0	0	0	0	0	0	0	0	0.160779997706413	0.131469994783401	0.169520005583763	0.152700006961823	0.198530003428459	0.187000006437302	0.178849995136261	0.079304002225399	0.19514000415802	0.180930003523827	0.19752000272274	0.168259993195534	0.1769700050354	0.0890809968113899	0.171690002083778	0.169229999184608	0.193890005350113	0.199129998683929	0.170300006866455	0.100960001349449	0.170070007443428	0.168889999389648	0.190090000629425	0.199689999222755	0.145199999213219	0.175190001726151	0.15956999361515	0.166629999876022	0.164030000567436	0.189380005002022	0.176330000162125	0.155900001525879	0.151419997215271	0.17485000193119	0.150079995393753	0.191410005092621	0.159250006079674
	0.155349999666214	0.116269998252392	0.183730006217957	0.14546999335289	0.211040005087852	0.184670001268387	0.151460006833076	0.112949997186661	0.187989994883537	0.144920006394386	0.199200004339218	0.191799998283386	0.156749993562698	0.120810002088547	0.18333999812603	0.141489997506142	0.20338000357151	0.193159997463226	0.173920005559921	0.0881950035691261	0.188889995217323	0.177809998393059	0.193120002746582	0.180350005626678	0.176679998636246	0.0807410031557083	0.190200001001358	0.180089995265007	0.18758000433445	0.18979999423027	0.167140007019043	0.0882589966058731	0.186419993638992	0.183039993047714	0.189510002732277	0.184909999370575	0.166079998016357	0.164519995450974	0.145530000329018	0.16686999797821	0.149140000343323	0.194140002131462	0.167879998683929	0.164279997348785	0.156139999628067	0.164949998259544	0.137040004134178	0.200570002198219	0.171179994940758
	0.150079995393753	0.118129998445511	0.179910004138947	0.148289993405342	0.206589996814728	0.196999996900558	0.168540000915527	0.108939997851849	0.183610007166862	0.14656999707222	0.202010005712509	0.190320000052452	0.153139993548393	0.130170002579689	0.174730002880096	0.146899998188019	0.206379994750023	0.188679993152618	0.177509993314743	0.0885149985551834	0.169569998979568	0.178670004010201	0.196989998221397	0.188749998807907	0.176479995250702	0.0795290023088455	0.180500000715256	0.186639994382858	0.187690004706383	0.189160004258156	0.169939994812012	0.0859360024333	0.182610005140305	0.180989995598793	0.190149992704391	0.190369993448257	0.169339999556541	0.169259995222092	0.148279994726181	0.16839000582695	0.151089996099472	0.193639993667603	0	0	0	0	0	0	0
	0.149690002202988	0.116070002317429	0.218380004167557	0.144370004534721	0.189390003681183	0.182099997997284	0.155039995908737	0.125210002064705	0.197740003466606	0.151999995112419	0.206589996814728	0.181649997830391	0.141409993171692	0.129309996962547	0.188629999756813	0.150010004639626	0.191650003194809	0.198990002274513	0.182569995522499	0.0783220008015633	0.19548000395298	0.187140002846718	0.190060004591942	0.166419997811317	0.164729997515678	0.0831430032849312	0.18384000658989	0.196510002017021	0.187810003757477	0.183970004320145	0.180309996008873	0.0800760015845299	0.173079997301102	0.193939998745918	0.19352999329567	0.178939998149872	0.169300004839897	0.144989997148514	0.165030002593994	0.172560006380081	0.144800007343292	0.203319996595383	0.164399996399879	0.149409994482994	0.167170003056526	0.16745999455452	0.155849993228912	0.195710003376007	0.167089998722076
	0	0	0	0	0	0	0	0	0	0	0	0	0	0	0	0	0	0	0	0	0	0	0	0	0	0	0	0	0	0	0	0	0	0	0	0	0.152649998664856	0.146530002355576	0.157670006155968	0.189359992742538	0.150120005011559	0.203669995069504	0	0	0	0	0	0	0
	0.166460007429123	0.123269997537136	0.195669993758202	0.148919999599457	0.196490004658699	0.169200003147125	0.165659993886948	0.114150002598763	0.206410005688667	0.138860002160072	0.210360005497932	0.164560005068779	0.175329998135567	0.117890000343323	0.204280003905296	0.143490001559258	0.203459993004799	0.155540004372597	0.168190002441406	0.080935001373291	0.197050005197525	0.181109994649887	0.195649996399879	0.177070006728172	0.167080000042915	0.0904320031404495	0.181510001420975	0.172049999237061	0.205050006508827	0.183870002627373	0.182170003652573	0.0768460035324097	0.193259999155998	0.174480006098747	0.19607999920845	0.177169993519783	0.173869997262955	0.170389994978905	0.155469998717308	0.169909998774529	0.134589999914169	0.195759996771812	0.178810000419617	0.157150000333786	0.150409996509552	0.171169996261597	0.143820002675056	0.198630005121231	0.17475999891758
	0.150270000100136	0.121559999883175	0.175980001688004	0.148660004138947	0.203329995274544	0.195050001144409	0.166500002145767	0.116020001471043	0.184650003910065	0.139840006828308	0.211679995059967	0.178039997816086	0.157829999923706	0.124449998140335	0.176469996571541	0.134739995002747	0.203170001506805	0.188710004091263	0.171430006623268	0.0881009995937347	0.183899998664856	0.185269996523857	0.184949994087219	0.182559996843338	0.177129998803139	0.0846009999513626	0.184340000152588	0.176479995250702	0.194649994373322	0.181339994072914	0.185220003128052	0.0902020037174225	0.187800005078316	0.171010002493858	0.185450002551079	0.179399996995926	0.160559996962547	0.181140005588531	0.139620006084442	0.169190004467964	0.148359999060631	0.185780003666878	0.161950007081032	0.169129997491837	0.154369994997978	0.162159994244576	0.140929996967316	0.201450005173683	0.164820000529289
	0	0	0	0	0	0	0	0	0	0	0	0	0	0	0	0	0	0	0	0	0	0	0	0	0.167080000042915	0.0897540003061295	0.191009998321533	0.1807000041008	0.200090005993843	0.171360000967979	0	0	0	0	0	0	0	0	0	0	0	0	0	0	0	0	0	0	0
	0.137860000133514	0.126819998025894	0.162389993667603	0.175879999995232	0.196520000696182	0.200519993901253	0.168659999966621	0.131819993257523	0.189750000834465	0.137009993195534	0.203290000557899	0.169469997286797	0.157769992947578	0.124499998986721	0.208839997649193	0.129899993538857	0.18945999443531	0.189520001411438	0.168410003185272	0.0710209980607033	0.179869994521141	0.18121999502182	0.193499997258186	0.205980002880096	0	0	0	0	0	0	0.170550003647804	0.0925379991531372	0.177980005741119	0.195020005106926	0.187560006976128	0.176349997520447	0.151060000061989	0.153769999742508	0.154499992728233	0.185949996113777	0.154589995741844	0.200120002031326	0.158690005540848	0.184090003371239	0.137309998273849	0.17451000213623	0.14622999727726	0.199169993400574	0.161080002784729
	0.158280000090599	0.115709997713566	0.181079998612404	0.143399998545647	0.207719996571541	0.196299999952316	0.158999994397163	0.114579997956753	0.180219992995262	0.146170005202293	0.205909997224808	0.1858000010252	0.159449994564056	0.117389999330044	0.176359996199608	0.144639998674393	0.202460005879402	0.193819999694824	0.173299998044968	0.081497997045517	0.18529999256134	0.175339996814728	0.189410001039505	0.190520003437996	0.178560003638268	0.0834399983286858	0.190679997205734	0.174539998173714	0.185829997062683	0.185780003666878	0.167789995670319	0.0882679969072342	0.195109993219376	0.17926000058651	0.182300001382828	0.185190007090569	0.16448999941349	0.168190002441406	0.153760001063347	0.172790005803108	0.140819996595383	0.192689999938011	0.170239999890327	0.17417000234127	0.148579999804497	0.173289999365807	0.142000004649162	0.195189997553825	0.168320000171661
	0	0	0	0	0	0	0	0	0	0	0	0	0	0	0	0	0	0	0	0	0	0	0	0	0	0	0	0	0	0	0	0	0	0	0	0	0	0	0	0	0	0	0.175720006227493	0.175640001893044	0.145050004124641	0.159930005669594	0.144160002470016	0.199489995837212	0.162839993834496
	0.156660005450249	0.125839993357658	0.179829999804497	0.141910001635551	0.204170003533363	0.191589996218681	0	0	0	0	0	0	0	0	0	0	0	0	0.17705999314785	0.0755209997296333	0.187069997191429	0.177609995007515	0.193849995732307	0.188899993896484	0	0	0	0	0	0	0	0	0	0	0	0	0.167329996824265	0.188429996371269	0.141240000724792	0.163450002670288	0.139719992876053	0.199829995632172	0	0	0	0	0	0	0
	0	0	0	0	0	0	0.139559999108315	0.119929999113083	0.161410003900528	0.160370007157326	0.213129997253418	0.205599993467331	0.140259996056557	0.11828999966383	0.183889999985695	0.158830001950264	0.208059996366501	0.190679997205734	0.158759996294975	0.0962139964103699	0.145260006189346	0.205829992890358	0.187350004911423	0.206579998135567	0.166960000991821	0.0810739994049072	0.184139996767044	0.185849994421005	0.188649997115135	0.193330004811287	0.15973000228405	0.0816230028867722	0.180329993367195	0.200990006327629	0.18418000638485	0.193140000104904	0.15998999774456	0.170210003852844	0.165839999914169	0.176620006561279	0.140819996595383	0.186519995331764	0.163080006837845	0.184190005064011	0.140990003943443	0.173810005187988	0.1440200060606	0.193900004029274	0.163690000772476
	0.166339993476868	0.114399999380112	0.179629996418953	0.141570001840591	0.214289993047714	0.178859993815422	0.157260000705719	0.116520002484322	0.172910004854202	0.142989993095398	0.204720005393028	0.205610007047653	0.164030000567436	0.119709998369217	0.18826000392437	0.149220004677773	0.20890000462532	0.185019999742508	0.1839399933815	0.0807270035147667	0.186529994010925	0.18036000430584	0.191420003771782	0.177019998431206	0.180470004677773	0.0875760018825531	0.18775999546051	0.180399999022484	0.191280007362366	0.172519996762276	0.189250007271767	0.080985002219677	0.181869998574257	0.176699995994568	0.190809994935989	0.180380001664162	0.173649996519089	0.172509998083115	0.154139995574951	0.165030002593994	0.144620001316071	0.190050005912781	0.173779994249344	0.157810002565384	0.158439993858337	0.154990002512932	0.152229994535446	0.202759996056557	0.178310006856918
	0.149210005998611	0.120590001344681	0.179580003023148	0.16695000231266	0.196129992604256	0.190249994397163	0.153799995779991	0.116920001804829	0.177289992570877	0.141399994492531	0.207269996404648	0.190270006656647	0.159600004553795	0.122819997370243	0.179069995880127	0.161819994449615	0.194869995117188	0.187790006399155	0.175009995698929	0.0941189974546432	0.182669997215271	0.179299995303154	0.18129999935627	0.189319998025894	0.168999999761581	0.0932120010256767	0.183620005846024	0.179100006818771	0.189359992742538	0.182219997048378	0.163990005850792	0.0841759964823723	0.173289999365807	0.180370002985001	0.19327999651432	0.204889997839928	0.175540000200272	0.199520006775856	0.137250006198883	0.158820003271103	0.133849993348122	0.195020005106926	0.167190000414848	0.194319993257523	0.143460005521774	0.163599997758865	0.143209993839264	0.189229995012283	0.166669994592667
	0.13646000623703	0.114090003073215	0.191770002245903	0.14300000667572	0.204669997096062	0.210010007023811	0	0	0	0	0	0	0.113119997084141	0.104520000517368	0.220050007104874	0.164030000567436	0.22095000743866	0.177340000867844	0.180059999227524	0.0782100036740303	0.187289997935295	0.180309996008873	0.185839995741844	0.188289999961853	0.173700004816055	0.108139999210835	0.15650999546051	0.182170003652573	0.183369994163513	0.196109995245934	0.145579993724823	0.0797450020909309	0.212709993124008	0.167940005660057	0.206000000238419	0.188020005822182	0	0	0	0	0	0	0	0	0	0	0	0	0.179639995098114
	0.17339999973774	0.124250002205372	0.202580004930496	0.108499996364117	0.171159997582436	0.22010999917984	0.155499994754791	0.110930003225803	0.188199996948242	0.130529999732971	0.227430000901222	0.187399998307228	0.164680004119873	0.121569998562336	0.195830002427101	0.115259997546673	0.186279997229576	0.21637000143528	0.197070002555847	0.0936649963259697	0.208590000867844	0.166339993476868	0.165270000696182	0.16907000541687	0.195490002632141	0.0842859968543053	0.211930006742477	0.159869998693466	0.163990005850792	0.18444000184536	0.192829996347427	0.0875350013375282	0.212449997663498	0.166240006685257	0.158779993653297	0.182170003652573	0.168599992990494	0.173050001263618	0.173859998583794	0.159769997000694	0.136399999260902	0.188309997320175	0.163350000977516	0.170279994606972	0.180730000138283	0.151720002293587	0.125550001859665	0.208379998803139	0.166119992733002
	0	0	0	0	0	0	0.15565000474453	0.110200002789497	0.191479995846748	0.144219994544983	0.223120003938675	0.175329998135567	0	0	0	0	0	0	0	0	0	0	0	0	0	0	0	0	0	0	0	0	0	0	0	0	0.161390006542206	0.145329996943474	0.162310004234314	0.174050003290176	0.157409995794296	0.199509993195534	0	0	0	0	0	0	0.163240000605583
	0.142140001058578	0.10826999694109	0.178360000252724	0.170479997992516	0.202779993414879	0.197970002889633	0.17035000026226	0.103280000388622	0.156770005822182	0.150959998369217	0.214410006999969	0.20422999560833	0.146889999508858	0.106260001659393	0.163489997386932	0.159409999847412	0.221070006489754	0.202889993786812	0.180849999189377	0.0854680016636848	0.164790004491806	0.176180005073547	0.192350000143051	0.200360000133514	0.180500000715256	0.0836220011115074	0.18546000123024	0.175600007176399	0.187969997525215	0.186859995126724	0.177340000867844	0.0806429982185364	0.181270003318787	0.18113000690937	0.202649995684624	0.176980003714561	0.163929998874664	0.180739998817444	0.145219996571541	0.167720004916191	0.150240004062653	0.192169994115829	0.164800003170967	0.188289999961853	0.1355299949646	0.178289994597435	0.125	0.208069995045662	0.18435999751091
	0	0	0	0	0	0	0.161300003528595	0.120430000126362	0.177589997649193	0.142360001802444	0.204999998211861	0.193320006132126	0.151360005140305	0.116480000317097	0.168109998106956	0.136769995093346	0.204620003700256	0.222670003771782	0.188740000128746	0.0885479971766472	0.167040005326271	0.189410001039505	0.184400007128716	0.181869998574257	0.179570004343987	0.0721520036458969	0.180950000882149	0.19454999268055	0.181400001049042	0.191369995474815	0.154390007257462	0.100529998540878	0.186749994754791	0.174520000815392	0.198469996452332	0.185350000858307	0.180999994277954	0.173810005187988	0.144199997186661	0.168510004878044	0.142810001969337	0.189679995179176	0.179210007190704	0.175510004162788	0.151769995689392	0.162569999694824	0.143319994211197	0.187619999051094	0
	0.155169993638992	0.115379996597767	0.181580007076263	0.147499993443489	0.194250002503395	0.206119999289513	0.165480002760887	0.118100002408028	0.169449999928474	0.139750003814697	0.206420004367828	0.200800001621246	0.151999995112419	0.127519994974136	0.169729992747307	0.156279996037483	0.205699995160103	0.188769996166229	0.174119994044304	0.068061001598835	0.17323000729084	0.182569995522499	0.205919995903969	0.196099996566772	0.170269995927811	0.0884260013699532	0.187950000166893	0.185110002756119	0.190459996461868	0.177780002355576	0.179829999804497	0.078576996922493	0.18189999461174	0.182689994573593	0.18648000061512	0.190520003437996	0.161039993166924	0.165049999952316	0.171590000391006	0.16686999797821	0.144429996609688	0.191009998321533	0.16907000541687	0.166069999337196	0.146999999880791	0.162740007042885	0.155540004372597	0.199579998850822	0.157700002193451
	0.141149997711182	0.117179997265339	0.196879997849464	0.143279999494553	0.200249999761581	0.201240003108978	0.146530002355576	0.129529997706413	0.172619998455048	0.162860006093979	0.207719996571541	0.180739998817444	0.153980001807213	0.114990003407001	0.170729994773865	0.15684999525547	0.205050006508827	0.198400005698204	0	0	0	0	0	0	0.157790005207062	0.0779760032892227	0.183640003204346	0.197050005197525	0.195969998836517	0.187570005655289	0	0	0	0	0	0	0.153940007090569	0.172680005431175	0.15302999317646	0.173969998955727	0.149159997701645	0.197229996323586	0	0	0	0	0	0	0.167830005288124
	0	0	0	0	0	0	0	0	0	0	0	0	0	0	0	0	0	0	0	0	0	0	0	0	0	0	0	0	0	0	0	0	0	0	0	0	0	0	0	0	0	0	0	0	0	0	0	0	0.164959996938705
	0	0	0	0	0	0	0	0	0	0	0	0	0	0	0	0	0	0	0	0	0	0	0	0	0	0	0	0	0	0	0	0	0	0	0	0	0	0	0	0	0	0	0	0	0	0	0	0	0
	0.155000001192093	0.122170001268387	0.173920005559921	0.140320003032684	0.208030000329018	0.194780007004738	0.148110002279282	0.123410001397133	0.182689994573593	0.147560000419617	0.208169996738434	0.196620002388954	0.15081000328064	0.124499998986721	0.178090006113052	0.141959995031357	0.213479995727539	0.189970001578331	0.176740005612373	0.0890450030565262	0.176390007138252	0.175860002636909	0.194409996271133	0.180140003561974	0.162239998579025	0.0827820003032684	0.171269997954369	0.192640006542206	0.194250002503395	0.187830001115799	0.169310003519058	0.0808139964938164	0.185330003499985	0.18928000330925	0.191699996590614	0.185969993472099	0.170169994235039	0.164430007338524	0.157659992575645	0.166969999670982	0.143889993429184	0.20184999704361	0.169459998607635	0.164749994874001	0.148289993405342	0.179030001163483	0.150800004601479	0.187670007348061	0.166769996285439
	0.154009997844696	0.123089998960495	0.186210006475449	0.138640001416206	0.205310001969337	0.198259994387627	0.149309992790222	0.126080006361008	0.185190007090569	0.140139997005463	0.208859995007515	0.186230003833771	0.155200004577637	0.119029998779297	0.17799000442028	0.135289996862411	0.206839993596077	0.198190003633499	0.178299993276596	0.0874330028891563	0.179049998521805	0.186920002102852	0.18308000266552	0.181859999895096	0.173749998211861	0.0845530033111572	0.186419993638992	0.186519995331764	0.191100001335144	0.181500002741814	0.169290006160736	0.083417996764183	0.183960005640984	0.187739998102188	0.190540000796318	0.183129996061325	0.167270004749298	0.162799999117851	0.156420007348061	0.170849993824959	0.145510002970695	0.193910002708435	0.1683100014925	0.167380005121231	0.153359994292259	0.170809999108315	0.148829996585846	0.194969996809959	0.172110006213188
	0.148120000958443	0.123379997909069	0.18537999689579	0.147550001740456	0.21552999317646	0.180040001869202	0.143999993801117	0.118239998817444	0.166419997811317	0.156629994511604	0.199849992990494	0.214860007166862	0.15166999399662	0.123539999127388	0.178810000419617	0.15344999730587	0.203840002417564	0.188700005412102	0.166629999876022	0.0968689993023872	0.196119993925095	0.179100006818771	0.18461999297142	0.176660001277924	0.166979998350143	0.0844660028815269	0.194849997758865	0.175640001893044	0.188490003347397	0.189579993486404	0.1667799949646	0.0756409987807274	0.172580003738403	0.206049993634224	0.190280005335808	0.188669994473457	0.172920003533363	0.155129998922348	0.120769999921322	0.138610005378723	0.106990002095699	0.305590003728867	0	0	0	0	0	0	0
	0.157639995217323	0.114759996533394	0.184320002794266	0.134159997105598	0.203899994492531	0.192269995808601	0.156910002231598	0.127869993448257	0.18197999894619	0.143879994750023	0.201660007238388	0.193560004234314	0.15242999792099	0.116460002958775	0.191220000386238	0.15038999915123	0.207919999957085	0.184049993753433	0.165690004825592	0.0806360021233559	0.180629998445511	0.181150004267693	0.192709997296333	0.18495999276638	0.172969996929169	0.0821909978985786	0.187659993767738	0.178509995341301	0.191679999232292	0.18469999730587	0.169660001993179	0.0788649991154671	0.185839995741844	0.183109998703003	0.188920006155968	0.193599998950958	0.17629000544548	0.179010003805161	0.145649999380112	0.162149995565414	0.132770001888275	0.202250003814697	0.175750002264977	0.163039997220039	0.155110001564026	0.171609997749329	0.136089995503426	0.195539996027946	0.172830000519753
	0.159280002117157	0.113379999995232	0.168469995260239	0.145730003714561	0.214100003242493	0.199039995670319	0.160989999771118	0.106409996747971	0.188189998269081	0.140129998326302	0.204889997839928	0.196989998221397	0.154609993100166	0.11022000014782	0.187529996037483	0.143519997596741	0.2048200070858	0.19930000603199	0.178379997611046	0.0798389986157417	0.190310001373291	0.185279995203018	0.186790004372597	0.179389998316765	0.179570004343987	0.0874949991703033	0.18928000330925	0.168840005993843	0.184259995818138	0.178690001368523	0.17671999335289	0.0834370031952858	0.196899995207787	0.175929993391037	0.189940005540848	0.181089997291565	0.174150004982948	0.162740007042885	0.154840007424355	0.17263999581337	0.146380007266998	0.189239993691444	0.178010001778603	0.155169993638992	0.160170003771782	0.181170001626015	0.144629999995232	0.189469993114471	0.159899994730949
	0	0	0	0	0	0	0	0	0	0	0	0	0.149269998073578	0.144150003790855	0.173079997301102	0.144480004906654	0.203649997711182	0.185359999537468	0	0	0	0	0	0	0	0	0	0	0	0	0	0	0	0	0	0	0	0	0	0	0	0	0	0	0	0	0	0	0
	0.157539993524551	0.119829997420311	0.184880003333092	0.143710002303123	0.203160002827644	0.188209995627403	0.160679996013641	0.121720001101494	0.185560002923012	0.138899996876717	0.204139992594719	0.185859993100166	0.160809993743896	0.11259999871254	0.183469995856285	0.146449998021126	0.21186999976635	0.194199994206429	0.175070002675056	0.0848499983549118	0.191100001335144	0.183039993047714	0.188209995627403	0.174730002880096	0.173849999904633	0.0810770019888878	0.184839993715286	0.191699996590614	0.194140002131462	0.181789994239807	0.172969996929169	0.0831039994955063	0.186279997229576	0.185530006885529	0.190420001745224	0.183009997010231	0.18197999894619	0.168840005993843	0.156430006027222	0.163220003247261	0.141310006380081	0.193560004234314	0.17679999768734	0.165999993681908	0.155340000987053	0.167410001158714	0.14512999355793	0.192300006747246	0.172099992632866
	0.168170005083084	0.115440003573895	0.16313000023365	0.16024999320507	0.202040001749992	0.19098000228405	0.104379996657372	0.237810000777245	0.232229992747307	0.164020001888275	0.132880002260208	0.128680005669594	0.155249997973442	0.141690000891685	0.170120000839233	0.144270002841949	0.191180005669594	0.187570005655289	0.174899995326996	0.0933919996023178	0.183550000190735	0.175789996981621	0.180979996919632	0.191379994153976	0.160840004682541	0.0778639987111092	0.163990005850792	0.226140007376671	0.203109994530678	0.168060004711151	0.162809997797012	0.0748799964785576	0.164320006966591	0.225590005517006	0.195350006222725	0.17705999314785	0	0	0	0	0	0	0.170289993286133	0.147699996829033	0.123939998447895	0.14258000254631	0.127859994769096	0.287620007991791	0.175319999456406
	0	0	0	0	0	0	0	0	0	0	0	0	0	0	0	0	0	0	0.177880004048347	0.0825420022010803	0.198170006275177	0.175119996070862	0.179979994893074	0.186320006847382	0	0	0	0	0	0	0	0	0	0	0	0	0	0	0	0	0	0	0	0	0	0	0	0	0
	0	0	0	0	0	0	0	0	0	0	0	0	0	0	0	0	0	0	0	0	0	0	0	0	0	0	0	0	0	0	0	0	0	0	0	0	0	0	0	0	0	0	0	0	0	0	0	0	0
	0.156409993767738	0.119039997458458	0.17722000181675	0.159079998731613	0.205109998583794	0.190339997410774	0.149780005216599	0.117279998958111	0.182429999113083	0.149550005793571	0.203240007162094	0.193309992551804	0.151920005679131	0.115690000355244	0.177860006690025	0.159639999270439	0.202749997377396	0.193660005927086	0.187150001525879	0.0814799964427948	0.171499997377396	0.179319992661476	0.192279994487762	0.190730005502701	0.171719998121262	0.0793140009045601	0.183329999446869	0.172910004854202	0.202859997749329	0.191280007362366	0.174879997968674	0.0848300009965897	0.180730000138283	0.178969994187355	0.190009996294975	0.193069994449615	0.173840001225471	0.173749998211861	0.154750004410744	0.165950000286102	0.142309993505478	0.189600005745888	0.172389999032021	0.172790005803108	0.146300002932549	0.170469999313354	0.142159998416901	0.194089993834496	0.171130001544952
	0.140100002288818	0.129350006580353	0.196270003914833	0.144559994339943	0.199619993567467	0.190109997987747	0.141870006918907	0.133009999990463	0.191410005092621	0.128360003232956	0.207650005817413	0.197699993848801	0.144390001893044	0.142039999365807	0.199359998106956	0.140269994735718	0.172900006175041	0.201049998402596	0.170980006456375	0.0831099972128868	0.179959997534752	0.172069996595383	0.213330000638962	0.180549994111061	0.158069998025894	0.0905349999666214	0.197400003671646	0.175990000367165	0.204589992761612	0.173409998416901	0	0	0	0	0	0	0	0	0	0	0	0	0	0	0	0	0	0	0
	0	0	0	0	0	0	0	0	0	0	0	0	0	0	0	0	0	0	0	0	0	0	0	0	0.17383000254631	0.089198000729084	0.17799000442028	0.176149994134903	0.183060005307198	0.199760004878044	0	0	0	0	0	0	0.187220007181168	0.176990002393723	0.135379999876022	0.159879997372627	0.140110000967979	0.200420007109642	0	0	0	0	0	0	0.169909998774529
	0.156839996576309	0.103380002081394	0.181119993329048	0.157039999961853	0.210920006036758	0.190699994564056	0.14308999478817	0.128989994525909	0.201480001211166	0.151360005140305	0.18503999710083	0.19004000723362	0.156869992613792	0.116850003600121	0.177320003509521	0.1511500030756	0.211600005626678	0.186199992895126	0.170880004763603	0.0759100019931793	0.169530004262924	0.207230001688004	0.186890006065369	0.189559996128082	0.168569996953011	0.0810760036110878	0.189789995551109	0.180820003151894	0.186320006847382	0.193430006504059	0.167600005865097	0.0871049985289574	0.180260002613068	0.180549994111061	0.192670002579689	0.186309993267059	0.176850005984306	0.17493000626564	0.15259000658989	0.166810005903244	0.14452999830246	0.18427999317646	0.171200007200241	0.175329998135567	0.1475899964571	0.174349993467331	0.147970005869865	0.183569997549057	0.178120002150536
	0.151879996061325	0.116630002856255	0.180160000920296	0.15251000225544	0.19820000231266	0.205489993095398	0.153119996190071	0.115500003099442	0.181569993495941	0.142360001802444	0.21110999584198	0.196339994668961	0.148420006036758	0.114849999547005	0.181170001626015	0.154750004410744	0.205009996891022	0.196539998054504	0.165529996156693	0.0837410017848015	0.179539993405342	0.185159996151924	0.188899993896484	0.184410005807877	0.158059999346733	0.0841080024838448	0.192010000348091	0.181480005383492	0.184589996933937	0.193680003285408	0.165560007095337	0.0874190032482147	0.189970001578331	0.183909997344017	0.186880007386208	0.192540004849434	0.177699998021126	0.189469993114471	0.135839998722076	0.175709992647171	0.13128000497818	0.189999997615814	0.171269997954369	0.186090007424355	0.142039999365807	0.165739998221397	0.138860002160072	0.195999994874001	0.166150003671646
	0.143790006637573	0.141320005059242	0.18155999481678	0.142609998583794	0.19004000723362	0.200680002570152	0	0	0	0	0	0	0.151339992880821	0.117969997227192	0.187199994921684	0.144649997353554	0.215130001306534	0.183719992637634	0	0	0	0	0	0	0.188529998064041	0.106389999389648	0.1613499969244	0.179570004343987	0.170890003442764	0.193269997835159	0.177259996533394	0.082565002143383	0.182129994034767	0.186179995536804	0.191330000758171	0.180529996752739	0.1737399995327	0.176080003380775	0.144319996237755	0.168999999761581	0.146549999713898	0.190310001373291	0.175740003585815	0.171220004558563	0.145280003547668	0.167309999465942	0.140849992632866	0.199599996209145	0.16907000541687
	0.149939998984337	0.116269998252392	0.186330005526543	0.13866999745369	0.21968999505043	0.189109995961189	0.157580003142357	0.108450002968311	0.19709999859333	0.142959997057915	0.196689993143082	0.197209998965263	0.152529999613762	0.121660001575947	0.187289997935295	0.14274999499321	0.210380002856255	0.18537999689579	0.174410000443459	0.0750640034675598	0.187360003590584	0.189070001244545	0.186210006475449	0.187010005116463	0.17077000439167	0.100550003349781	0.189759999513626	0.186599999666214	0.170220002532005	0.182109996676445	0.170110002160072	0.0843700021505356	0.178570002317429	0.190630003809929	0.195529997348785	0.18079000711441	0.15888999402523	0.172140002250671	0.154670000076294	0.173240005970001	0.14733000099659	0.193729996681213	0.173299998044968	0.168960005044937	0.156609997153282	0.158169999718666	0.143240004777908	0.199719995260239	0.165079995989799
	0	0	0	0	0	0	0.150590002536774	0.148719996213913	0.180759996175766	0.1336600035429	0.184770002961159	0.201499998569489	0	0	0	0	0	0	0	0	0	0	0	0	0.167520001530647	0.0867410004138947	0.172169998288155	0.198520004749298	0.195629999041557	0.179419994354248	0	0	0	0	0	0	0.167730003595352	0.172230005264282	0.149700000882149	0.172140002250671	0.135379999876022	0.202820003032684	0	0	0	0	0	0	0
	0.171540006995201	0.117729999125004	0.179419994354248	0.141010001301765	0.20660999417305	0.187639996409416	0.163369998335838	0.11480999737978	0.177420005202293	0.139850005507469	0.213220000267029	0.189229995012283	0.168909996747971	0.118330001831055	0.177389994263649	0.135269999504089	0.200499996542931	0.187710002064705	0.189339995384216	0.0853520035743713	0.18682000041008	0.175400003790855	0.188869997859001	0.173350006341934	0.183139994740486	0.0823749974370003	0.186199992895126	0.176080003380775	0.194470003247261	0.171719998121262	0.18537999689579	0.0816399976611137	0.18996000289917	0.17731000483036	0.188069999217987	0.174579992890358	0.176579996943474	0.164460003376007	0.148680001497269	0.173120006918907	0.154229998588562	0.178939998149872	0.176620006561279	0.158309996128082	0.147369995713234	0.173480004072189	0.153559997677803	0.183779999613762	0.171309992671013
	0.152270004153252	0.120800003409386	0.181349992752075	0.152209997177124	0.208120003342628	0.185580000281334	0.15845000743866	0.115240000188351	0.179900005459785	0.153500005602837	0.206970006227493	0.188199996948242	0.156570002436638	0.115749999880791	0.186949998140335	0.153349995613098	0.201279997825623	0.186320006847382	0.169620007276535	0.0867900028824806	0.179629996418953	0.186869993805885	0.186389997601509	0.184349998831749	0.169090002775192	0.0811180025339127	0.183379992842674	0.185330003499985	0.190190002322197	0.194560006260872	0.166940003633499	0.0873560011386871	0.177330002188683	0.192399993538857	0.191200003027916	0.188250005245209	0.173020005226135	0.171350002288818	0.150169998407364	0.169449999928474	0.144510000944138	0.193749994039536	0.167720004916191	0.168860003352165	0.153070002794266	0.173339992761612	0.143959999084473	0.192289993166924	0.171680003404617
	0	0	0	0	0	0	0	0	0	0	0	0	0.166979998350143	0.122259996831417	0.19200000166893	0.147510007023811	0.191410005092621	0.179839998483658	0	0	0	0	0	0	0.169540002942085	0.088187001645565	0.177090004086494	0.195339992642403	0.179719999432564	0.190129995346069	0.171949997544289	0.0921220034360886	0.177459999918938	0.18461999297142	0.195590004324913	0.178259998559952	0	0	0	0	0	0	0.175889998674393	0.171419993042946	0.154449999332428	0.161080002784729	0.140249997377396	0.196909993886948	0.169049993157387
	0.153549998998642	0.12202999740839	0.176050007343292	0.143220007419586	0.209639996290207	0.187739998102188	0.15760999917984	0.117799997329712	0.180169999599457	0.153180003166199	0.20176999270916	0.194150000810623	0.15361000597477	0.124169997870922	0.177110001444817	0.145030006766319	0.199320003390312	0.19327999651432	0.174579992890358	0.0887529999017715	0.177389994263649	0.181539997458458	0.194570004940033	0.185310006141663	0.178350001573563	0.0852539986371994	0.186079993844032	0.186350002884865	0.18817999958992	0.173339992761612	0.171379998326302	0.0863810032606125	0.174689993262291	0.185699999332428	0.182960003614426	0.192589998245239	0.174180001020432	0.176609992980957	0.154780000448227	0.163440003991127	0.141570001840591	0.193230003118515	0.162880003452301	0.179790005087852	0.158769994974136	0.160960003733635	0.149230003356934	0.186430007219315	0.16805000603199
	0.152919992804527	0.120959997177124	0.175239995121956	0.143289998173714	0.216849997639656	0.190740004181862	0.156289994716644	0.1154899969697	0.186419993638992	0.142820000648499	0.206450000405312	0.190469995141029	0.149320006370544	0.11150000244379	0.192230001091957	0.143749997019768	0.20406000316143	0.199149996042252	0.173299998044968	0.0794569998979568	0.18401999771595	0.189229995012283	0.188850000500679	0.179350003600121	0.178529992699623	0.0842930004000664	0.179250001907349	0.18512000143528	0.189930006861687	0.181679993867874	0.174070000648499	0.0878159999847412	0.187810003757477	0.184790000319481	0.1891999989748	0.185430005192757	0.175840005278587	0.162860006093979	0.148919999599457	0.174970000982285	0.144620001316071	0.192269995808601	0.176569998264313	0.160659998655319	0.155289992690086	0.17195999622345	0.144170001149178	0.19607999920845	0.168699994683266
	0.134079992771149	0.123180001974106	0.193000003695488	0.182940006256104	0.189779996871948	0.174779996275902	0.151690006256104	0.114969998598099	0.185499995946884	0.162949994206429	0.187889993190765	0.197019994258881	0.145309999585152	0.105690002441406	0.193240001797676	0.168300002813339	0.207589998841286	0.179869994521141	0.16771000623703	0.0820889994502068	0.171880006790161	0.182720005512238	0.199530005455017	0.195940002799034	0.162229999899864	0.0866499990224838	0.16975000500679	0.18970000743866	0.203659996390343	0.195120006799698	0.162159994244576	0.0886930003762245	0.171599999070168	0.19208000600338	0.199589997529984	0.197089999914169	0.174620002508163	0.175870001316071	0.141660004854202	0.16881999373436	0.134200006723404	0.203769996762276	0.172560006380081	0.17611999809742	0.147760003805161	0.170780003070831	0.14266000688076	0.194069996476173	0.172309994697571
	0.163220003247261	0.123340003192425	0.181400001049042	0.135110005736351	0.211520001292229	0.183439999818802	0.168320000171661	0.118709996342659	0.180739998817444	0.127969995141029	0.213679999113083	0.186259999871254	0.175500005483627	0.119949996471405	0.174740001559258	0.130129992961884	0.21051000058651	0.189099997282028	0.19081999361515	0.0794989988207817	0.190709993243217	0.180580005049706	0.192550003528595	0.169760003685951	0.185399994254112	0.0790809988975525	0.187319993972778	0.182539999485016	0.193069994449615	0.169090002775192	0.189449995756149	0.0822229981422424	0.188679993152618	0.180600002408028	0.194260001182556	0.167850002646446	0.172609999775887	0.15531000494957	0.155479997396469	0.170420005917549	0.15319000184536	0.192410007119179	0.177609995007515	0.154939994215965	0.159769997000694	0.168950006365776	0.150659993290901	0.19438000023365	0.172220006585121
	0.15056000649929	0.133289992809296	0.168980002403259	0.142389997839928	0.202040001749992	0.190960004925728	0.160040006041527	0.127920001745224	0.178090006113052	0.139610007405281	0.198829993605614	0.193140000104904	0.148839995265007	0.121129997074604	0.175349995493889	0.146980002522469	0.200029999017715	0.190170004963875	0.181079998612404	0.0890740007162094	0.179759994149208	0.18478000164032	0.183160006999969	0.183929994702339	0.171259999275208	0.0858429968357086	0.185149997472763	0.176870003342628	0.184660002589226	0.181050002574921	0.177699998021126	0.0902450010180473	0.189909994602203	0.17926000058651	0.185729995369911	0.184609994292259	0.168569996953011	0.155670002102852	0.155929997563362	0.167820006608963	0.157370001077652	0.191870003938675	0.166999995708466	0.160579994320869	0.159710004925728	0.165260002017021	0.148029997944832	0.192650005221367	0.16202999651432
	0.163650006055832	0.122919999063015	0.179230004549026	0.137600004673004	0.204689994454384	0.188470005989075	0.159020006656647	0.118210002779961	0.180040001869202	0.136570006608963	0.212589994072914	0.190359994769096	0.160019993782043	0.117150001227856	0.185550004243851	0.137239992618561	0.205889999866486	0.187030002474785	0.188879996538162	0.0801829993724823	0.176770001649857	0.188199996948242	0.192530006170273	0.179279997944832	0.17790000140667	0.0784469991922379	0.174040004611015	0.194140002131462	0.18656000494957	0.185969993472099	0.18299999833107	0.0782560035586357	0.18656000494957	0.185169994831085	0.197679996490479	0.171680003404617	0.171379998326302	0.153200000524521	0.158610001206398	0.164330005645752	0.143759995698929	0.200420007109642	0.164370000362396	0.1613499969244	0.15820999443531	0.167940005660057	0.130740001797676	0.205620005726814	0.170320004224777
	0.157920002937317	0.112230002880096	0.175659999251366	0.151230007410049	0.210529997944832	0.192379996180534	0.159940004348755	0.115249998867512	0.180529996752739	0.148829996585846	0.208690002560616	0.184909999370575	0.15395000576973	0.118900001049042	0.17433999478817	0.151399999856949	0.203439995646477	0.190950006246567	0.17645999789238	0.0841529965400696	0.175980001688004	0.17263999581337	0.193159997463226	0.193149998784065	0.177110001444817	0.0804719999432564	0.17611999809742	0.172830000519753	0.193169996142387	0.190650001168251	0.171519994735718	0.0892819985747337	0.180509999394417	0.168659999966621	0.195329993963242	0.197019994258881	0.171969994902611	0.185680001974106	0.14979000389576	0.163880005478859	0.147839993238449	0.180849999189377	0.168540000915527	0.176259994506836	0.155120000243187	0.169389992952347	0.136979997158051	0.192809998989105	0.166390001773834
	0.162499994039536	0.122220002114773	0.176939994096756	0.148410007357597	0.203710004687309	0.18962000310421	0.163310006260872	0.123369999229908	0.176730006933212	0.140689998865128	0.204040005803108	0.189349994063377	0.159070000052452	0.127560004591942	0.17493000626564	0.148809999227524	0.20576000213623	0.188079997897148	0.186629995703697	0.08245600014925	0.180289998650551	0.182769998908043	0.188580006361008	0.177359998226166	0.188620001077652	0.0854799970984459	0.182940006256104	0.179350003600121	0.185780003666878	0.180370002985001	0.185680001974106	0.0836599990725517	0.182290002703667	0.180179998278618	0.186460003256798	0.179429993033409	0.171629995107651	0.163540005683899	0.155210003256798	0.174020007252693	0.14708000421524	0.187720000743866	0.171320006251335	0.163849994540215	0.155420005321503	0.172360002994537	0.146109998226166	0.193149998784065	0.167129993438721
	0.161870002746582	0.128370001912117	0.182649999856949	0.14020000398159	0.199790000915527	0.186729997396469	0.148829996585846	0.116130001842976	0.18478000164032	0.140770003199577	0.210480004549026	0.19123999774456	0.153830006718636	0.121799997985363	0.18588000535965	0.144830003380775	0.197830006480217	0.191039994359016	0.174429997801781	0.0826719999313354	0.1769700050354	0.193680003285408	0.202539995312691	0.180739998817444	0.171800002455711	0.0813189968466759	0.189239993691444	0.189669996500015	0.197579994797707	0.178010001778603	0.170509994029999	0.0879530012607574	0.172340005636215	0.205689996480942	0.191609993577003	0.171149998903275	0.166370004415512	0.159889996051788	0.147300004959106	0.175960004329681	0.147640004754066	0.194580003619194	0.162359997630119	0.161469995975494	0.16075000166893	0.161550000309944	0.144319996237755	0.196009993553162	0.168219998478889
	0	0	0	0	0	0	0	0	0	0	0	0	0	0	0	0	0	0	0	0	0	0	0	0	0	0	0	0	0	0	0	0	0	0	0	0	0	0	0	0	0	0	0	0	0	0	0	0	0
	0	0	0	0	0	0	0.145160004496574	0.11922000348568	0.186780005693436	0.139840006828308	0.214709997177124	0.1942999958992	0	0	0	0	0	0	0.165010005235672	0.0836220011115074	0.175119996070862	0.187810003757477	0.187309995293617	0.201130002737045	0	0	0	0	0	0	0	0	0	0	0	0	0	0	0	0	0	0	0	0	0	0	0	0	0
	0.154369994997978	0.118419997394085	0.187769994139671	0.13222000002861	0.203930005431175	0.203299999237061	0.15820999443531	0.124810002744198	0.182699993252754	0.146889999508858	0.196209996938705	0.191190004348755	0.155450001358986	0.122429996728897	0.181150004267693	0.148080006241798	0.205559998750687	0.187319993972778	0.17790000140667	0.0862910002470016	0.185330003499985	0.189510002732277	0.181150004267693	0.179820001125336	0.176259994506836	0.0789500027894974	0.19242000579834	0.187989994883537	0.193079993128777	0.171309992671013	0.17629000544548	0.0901800021529198	0.188830003142357	0.185000002384186	0.183449998497963	0.176249995827675	0.177019998431206	0.164049997925758	0.148919999599457	0.160769999027252	0.149440005421638	0.199809998273849	0.175559997558594	0.164259999990463	0.150499999523163	0.177619993686676	0.143189996480942	0.188869997859001	0.176980003714561
	0	0	0	0	0	0	0	0	0	0	0	0	0	0	0	0	0	0	0	0	0	0	0	0	0	0	0	0	0	0	0	0	0	0	0	0	0	0	0	0	0	0	0	0	0	0	0	0	0
	0	0	0	0	0	0	0	0	0	0	0	0	0	0	0	0	0	0	0	0	0	0	0	0	0	0	0	0	0	0	0.162890002131462	0.0829889997839928	0.178690001368523	0.193949997425079	0.21781000494957	0.163660004734993	0	0	0	0	0	0	0	0	0	0	0	0	0
	0.152129992842674	0.119329996407032	0.180270001292229	0.155210003256798	0.205200001597404	0.187859997153282	0.154679998755455	0.119719997048378	0.164759993553162	0.171360000967979	0.201049998402596	0.188419997692108	0.14826999604702	0.132670000195503	0.171599999070168	0.151270002126694	0.201179996132851	0.194999992847443	0.169770002365112	0.0967559963464737	0.17739999294281	0.178299993276596	0.18928000330925	0.188490003347397	0.163460001349449	0.0816330015659332	0.180979996919632	0.189480006694794	0.18996000289917	0.194499999284744	0.180659994482994	0.0898059979081154	0.179220005869865	0.184070006012917	0.18257999420166	0.183669999241829	0	0	0	0	0	0	0.173360005021095	0.173779994249344	0.14988000690937	0.162139996886253	0.135690003633499	0.20516000688076	0.15692999958992
	0.170210003852844	0.118529997766018	0.190290004014969	0.124990001320839	0.19870999455452	0.197270005941391	0.179360002279282	0.116319999098778	0.191699996590614	0.119570001959801	0.212650001049042	0.184259995818138	0.172040000557899	0.131390005350113	0.186649993062019	0.107390001416206	0.211750000715256	0.190779998898506	0.185350000858307	0.0890320017933846	0.196510002017021	0.178709998726845	0.190160006284714	0.158559992909431	0.186849996447563	0.0838439986109734	0.201320007443428	0.184000000357628	0.19370000064373	0.153300002217293	0.187450006604195	0.0885600000619888	0.20422999560833	0.188060000538826	0.185929998755455	0.157659992575645	0.175919994711876	0.148809999227524	0.156210005283356	0.171590000391006	0.160390004515648	0.189229995012283	0.168180003762245	0.150830000638962	0.166069999337196	0.167779996991158	0.148880004882813	0.19862000644207	0.172440007328987
	0.148910000920296	0.120999999344349	0.176929995417595	0.125789999961853	0.215360000729561	0.212019994854927	0.157780006527901	0.114849999547005	0.180800005793571	0.14936999976635	0.204730004072189	0.192469999194145	0.164399996399879	0.11896999925375	0.167940005660057	0.151020005345345	0.204970002174377	0.192709997296333	0.177029997110367	0.077624998986721	0.184949994087219	0.172370001673698	0.186470001935959	0.18894000351429	0.180460005998611	0.0747359991073608	0.192499995231628	0.18181000649929	0.183970004320145	0.186519995331764	0.158360004425049	0.0830409973859787	0.177450001239777	0.205229997634888	0.191080003976822	0.184839993715286	0.162719994783401	0.183550000190735	0.163969993591309	0.165460005402565	0.135949999094009	0.188350006937981	0.169310003519058	0.167740002274513	0.15064999461174	0.17501999437809	0.142680004239082	0.201049998402596	0.166569992899895
	0.148069992661476	0.0886949971318245	0.225859999656677	0.151769995689392	0.192399993538857	0.193200007081032	0	0	0	0	0	0	0.107110001146793	0.156020000576973	0.231969997286797	0.132689997553825	0.20881000161171	0.163399994373322	0	0	0	0	0	0	0.151250004768372	0.0926349982619286	0.154750004410744	0.186570003628731	0.191599994897842	0.223199993371964	0.171700000762939	0.0905150026082993	0.201210007071495	0.171179994940758	0.169339999556541	0.196060001850128	0.177809998393059	0.175929993391037	0.154899999499321	0.172199994325638	0.134010002017021	0.185159996151924	0.16873000562191	0.167889997363091	0.138050004839897	0.181030005216599	0.146259993314743	0.198039993643761	0.171269997954369
	0.161019995808601	0.122149996459484	0.187519997358322	0.131209999322891	0.208259999752045	0.189840003848076	0.150499999523163	0.112190000712872	0.181370005011559	0.138229995965958	0.216949999332428	0.200760006904602	0.164130002260208	0.119329996407032	0.183219999074936	0.127140000462532	0.217260003089905	0.188930004835129	0.181580007076263	0.0952019989490509	0.18622000515461	0.172710001468658	0.186570003628731	0.17441999912262	0.170870006084442	0.0843970030546188	0.187360003590584	0.176850005984306	0.199750006198883	0.180769994854927	0.181749999523163	0.0890590026974678	0.197129994630814	0.166460007429123	0.194600000977516	0.171000003814697	0.185589998960495	0.162939995527267	0.156310006976128	0.170190006494522	0.146789997816086	0.178179994225502	0.181620001792908	0.18036000430584	0.146599993109703	0.170660004019737	0.145620003342628	0.175139993429184	0.186169996857643
	0.15242999792099	0.110160000622272	0.186489999294281	0.169650003314018	0.193450003862381	0.187810003757477	0.149920001626015	0.121639996767044	0.18724000453949	0.151639997959137	0.196630001068115	0.192929998040199	0.140469998121262	0.121030002832413	0.176339998841286	0.16923999786377	0.195940002799034	0.196970000863075	0.162850007414818	0.0842730030417442	0.18113000690937	0.17493000626564	0.188549995422363	0.208259999752045	0.149949997663498	0.079023003578186	0.173109993338585	0.201269999146461	0.191929996013641	0.204710006713867	0.167840003967285	0.073064997792244	0.170629993081093	0.18682000041008	0.192699998617172	0.208959996700287	0.163709998130798	0.184509992599487	0.151769995689392	0.166940003633499	0.135710000991821	0.197359994053841	0.165270000696182	0.186409994959831	0.153080001473427	0.169640004634857	0.129889994859695	0.195710003376007	0.163200005888939
	0	0	0	0	0	0	0.164519995450974	0.117480002343655	0.185580000281334	0.160889998078346	0.192059993743896	0.179460003972054	0.155750006437302	0.107900001108646	0.172360002994537	0.172570005059242	0.20592999458313	0.185479998588562	0.163629993796349	0.0766969993710518	0.170049995183945	0.183369994163513	0.193790003657341	0.212459996342659	0.166130006313324	0.0833930000662804	0.166960000991821	0.181429997086525	0.193660005927086	0.208430007100105	0.168770000338554	0.0802460014820099	0.172739997506142	0.179769992828369	0.184630006551743	0.213839992880821	0.174639999866486	0.190779998898506	0.145009994506836	0.162090003490448	0.122950002551079	0.204530000686646	0	0	0	0	0	0	0.173429995775223
	0.15327000617981	0.116829998791218	0.188969999551773	0.149210005998611	0.206459999084473	0.183559998869896	0.153760001063347	0.114500001072884	0.187289997935295	0.147259995341301	0.207619994878769	0.183029994368553	0.152779996395111	0.115759998559952	0.188669994473457	0.149580001831055	0.204799994826317	0.187600001692772	0.165830001235008	0.087627001106739	0.188830003142357	0.174520000815392	0.189140006899834	0.190520003437996	0.165270000696182	0.0865940004587173	0.190439999103546	0.173849999904633	0.19404000043869	0.188930004835129	0.166920006275177	0.0852449983358383	0.190050005912781	0.172780007123947	0.190880000591278	0.192919999361038	0.177709996700287	0.187460005283356	0.143470004200935	0.169449999928474	0.136710003018379	0.182730004191399	0.178220003843307	0.187999993562698	0.146950006484985	0.167850002646446	0.13714000582695	0.183960005640984	0.17645999789238
	0.144270002841949	0.134499996900558	0.199609994888306	0.141509994864464	0.199029996991158	0.170969992876053	0.149399995803833	0.126179993152618	0.195720002055168	0.138769999146461	0.196529999375343	0.180179998278618	0.147129997611046	0.14088000357151	0.207000002264977	0.145160004496574	0.195289999246597	0.183579996228218	0.163310006260872	0.0765829980373383	0.181769996881485	0.209779992699623	0.196940004825592	0.186629995703697	0.162410005927086	0.0709249973297119	0.174410000443459	0.199790000915527	0.201930001378059	0.182789996266365	0.155399993062019	0.0701100006699562	0.18384000658989	0.226190000772476	0.19811999797821	0.177949994802475	0.178660005331039	0.168840005993843	0.14180999994278	0.15030999481678	0.138410001993179	0.214149996638298	0.178629994392395	0.161809995770454	0.145080000162125	0.147300004959106	0.140420004725456	0.215979993343353	0.183630004525185
	0.156519994139671	0.137659996747971	0.199579998850822	0.116820000112057	0.208179995417595	0.181240007281303	0.146129995584488	0.133200004696846	0.185969993472099	0.138559997081757	0.198919996619225	0.197219997644424	0	0	0	0	0	0	0.166280001401901	0.073803998529911	0.165020003914833	0.232370004057884	0.210229992866516	0.152300000190735	0	0	0	0	0	0	0	0	0	0	0	0	0.182459995150566	0.147799998521805	0.14104999601841	0.161909997463226	0.148059993982315	0.218720003962517	0.181480005383492	0.160730004310608	0.151040002703667	0.162900000810623	0.143209993839264	0.200639992952347	0.170000001788139
	0.161200001835823	0.131420001387596	0.188759997487068	0.113849997520447	0.212659999728203	0.17315000295639	0.160370007157326	0.134529992938042	0.196649998426437	0.1199000030756	0.206890001893044	0.171770006418228	0.154670000076294	0.135319992899895	0.197899997234344	0.11412999778986	0.218529999256134	0.177489995956421	0.174329996109009	0.073463998734951	0.184159994125366	0.207100003957748	0.204190000891685	0.148540005087852	0.16711999475956	0.0782079994678497	0.181850001215935	0.214829996228218	0.202130004763603	0.147799998521805	0.178139999508858	0.076165996491909	0.183740004897118	0.19743999838829	0.205960005521774	0.156320005655289	0.188690006732941	0.137339994311333	0.155200004577637	0.157800003886223	0.157600000500679	0.198589995503426	0.181309998035431	0.138699993491173	0.159659996628761	0.161269992589951	0.156729996204376	0.203030005097389	0.173720002174377
	0.0134230004623532	0.476280003786087	0.447879999876022	0.0290680006146431	0.0124359996989369	0.020906999707222	0.0703589990735054	0.385630011558533	0.349979996681213	0.0308359991759062	0.0799959972500801	0.0851980000734329	0.0133269997313619	0.466509997844696	0.445270001888275	0.0342629998922348	0.0137040000408888	0.0269249994307756	0.0213520005345345	0.013408999890089	0.0275379996746778	0.625599980354309	0.271869987249374	0.0402269996702671	0.0154170002788305	0.0100109996274114	0.0134159997105598	0.624189972877502	0.295910000801086	0.0410559996962547	0.118000000715256	0.0703890025615692	0.10530000180006	0.338860005140305	0.236460000276566	0.130999997258186	0.26910001039505	0.0331679992377758	0.0174819994717836	0.0224799998104572	0.0667349994182587	0.657769978046417	0.261330008506775	0.022817999124527	0.0111509999260306	0.0152289997786283	0.0391659997403622	0.689469993114471	0.192330002784729
	0.192550003528595	0.103730000555515	0.193120002746582	0.0949190035462379	0.221310004591942	0.194370001554489	0.195360004901886	0.109509997069836	0.169019997119904	0.0791060030460358	0.221770003437996	0.225229993462563	0.197879999876022	0.102860003709793	0.173720002174377	0.0885849967598915	0.230389997363091	0.206560000777245	0.193910002708435	0.0890339985489845	0.181930005550385	0.153960004448891	0.177190005779266	0.20397000014782	0.205599993467331	0.0881339982151985	0.203989997506142	0.154609993100166	0.174290001392365	0.173370003700256	0.190400004386902	0.09077999740839	0.203219994902611	0.165030002593994	0.17399999499321	0.176579996943474	0.192049995064735	0.129789993166924	0.157079994678497	0.129260003566742	0.125139996409416	0.266680002212524	0.206479996442795	0.112549997866154	0.157739996910095	0.14724999666214	0.131669998168945	0.24431000649929	0.217830002307892
	0.158779993653297	0.117119997739792	0.184949994087219	0.138380005955696	0.204940006136894	0.191789999604225	0.157440006732941	0.123139999806881	0.182840004563332	0.133000001311302	0.208409994840622	0.194440007209778	0.160080000758171	0.118320003151894	0.187670007348061	0.134049996733665	0.211640000343323	0.196480005979538	0.173050001263618	0.0836459994316101	0.19548000395298	0.185029998421669	0.191939994692802	0.169339999556541	0.179010003805161	0.0767650008201599	0.199420005083084	0.180559992790222	0.195989996194839	0.176280006766319	0.170849993824959	0.0877140015363693	0.188199996948242	0.184689998626709	0.200360000133514	0.16923999786377	0.177609995007515	0.159020006656647	0.155709996819496	0.170149996876717	0.152020007371902	0.197630003094673	0.16967000067234	0.158439993858337	0.162259995937347	0.169880002737045	0.145319998264313	0.197549998760223	0.171680003404617
	0	0	0	0	0	0	0	0	0	0	0	0	0	0	0	0	0	0	0	0	0	0	0	0	0	0	0	0	0	0	0	0	0	0	0	0	0	0	0	0	0	0	0.174730002880096	0.149079993367195	0.148579999804497	0.161870002746582	0.167129993438721	0.19862000644207	0
	0	0	0	0	0	0	0	0	0	0	0	0	0	0	0	0	0	0	0	0	0	0	0	0	0.173559993505478	0.07379300147295	0.172309994697571	0.210549995303154	0.187460005283356	0.182329997420311	0	0	0	0	0	0	0.162090003490448	0.177459999918938	0.144480004906654	0.181710004806519	0.14360000193119	0.190659999847412	0.174669995903969	0.151429995894432	0.160420000553131	0.18512000143528	0.148019999265671	0.180340006947517	0.170640006661415
	0.143879994750023	0.123099997639656	0.179289996623993	0.144490003585815	0.210859999060631	0.198379993438721	0.148210003972054	0.129710003733635	0.176499992609024	0.146339997649193	0.22563000023365	0.173610001802444	0	0	0	0	0	0	0.171990007162094	0.0835369974374771	0.187639996409416	0.186939999461174	0.18104000389576	0.188850000500679	0	0	0	0	0	0	0	0	0	0	0	0	0.175899997353554	0.178310006856918	0.14478999376297	0.16643999516964	0.144759997725487	0.189809992909431	0.176990002393723	0.183579996228218	0.14478999376297	0.170019999146461	0.144690006971359	0.179930001497269	0.164680004119873
	0.167840003967285	0.133259996771812	0.173580005764961	0.150800004601479	0.174239993095398	0.200279995799065	0	0	0	0	0	0	0.169609993696213	0.134179994463921	0.179930001497269	0.157519996166229	0.190469995141029	0.168290004134178	0.141340002417564	0.0956349968910217	0.198259994387627	0.19047999382019	0.181360006332397	0.192929998040199	0	0	0	0	0	0	0	0	0	0	0	0	0	0	0	0	0	0	0	0	0	0	0	0	0
	0.152759999036789	0.127079993486404	0.185699999332428	0.153669998049736	0.196319997310638	0.179729998111725	0.15862999856472	0.123889997601509	0.189840003848076	0.151950001716614	0.192489996552467	0.179289996623993	0.156900003552437	0.120710000395775	0.184609994292259	0.153970003128052	0.198449999094009	0.183970004320145	0.18155999481678	0.0832460001111031	0.180480003356934	0.173020005226135	0.185479998588562	0.188649997115135	0.176709994673729	0.0813999995589256	0.181940004229546	0.183489993214607	0.188969999551773	0.191139996051788	0.177619993686676	0.0821459963917732	0.183709993958473	0.184269994497299	0.186419993638992	0.185320004820824	0.182569995522499	0.166659995913506	0.15888999402523	0.158859997987747	0.137600004673004	0.195899993181229	0.171849995851517	0.168270006775856	0.158189997076988	0.158309996128082	0.135330006480217	0.20108999311924	0.172030001878738
	0.161610007286072	0.118320003151894	0.190750002861023	0.13222000002861	0.20024000108242	0.196850001811981	0.163629993796349	0.117279998958111	0.186780005693436	0.132970005273819	0.210759997367859	0.185450002551079	0.165000006556511	0.104769997298717	0.204830005764961	0.125110000371933	0.222259998321533	0.195150002837181	0.176620006561279	0.0806780010461807	0.191550001502037	0.179719999432564	0.201560005545616	0.16873000562191	0.172549992799759	0.087739996612072	0.195979997515678	0.173859998583794	0.209779992699623	0.155719995498657	0.177420005202293	0.0830549970269203	0.194690003991127	0.175219997763634	0.205019995570183	0.166879996657372	0.178729996085167	0.151270002126694	0.154730007052422	0.175840005278587	0.156990006566048	0.185100004076958	0.181520000100136	0.152390003204346	0.150480002164841	0.172790005803108	0.156700000166893	0.186949998140335	0.178790003061295
	0	0	0	0	0	0	0	0	0	0	0	0	0	0	0	0	0	0	0	0	0	0	0	0	0	0	0	0	0	0	0	0	0	0	0	0	0	0	0	0	0	0	0	0	0	0	0	0	0
	0.16389000415802	0.119759999215603	0.177689999341965	0.142010003328323	0.205029994249344	0.188219994306564	0.162440001964569	0.117689996957779	0.180759996175766	0.146009996533394	0.201120004057884	0.187299996614456	0.162650004029274	0.121990002691746	0.17985999584198	0.144580006599426	0.203009992837906	0.18682000041008	0.18299999833107	0.0872239992022514	0.185980007052422	0.174649998545647	0.18639999628067	0.178279995918274	0.188350006937981	0.0872789993882179	0.181830003857613	0.173460006713867	0.189109995961189	0.177110001444817	0.185139998793602	0.0863299965858459	0.185699999332428	0.172759994864464	0.188060000538826	0.182940006256104	0.171829998493195	0.165450006723404	0.153249993920326	0.168380007147789	0.142550006508827	0.191259995102882	0.170289993286133	0.162499994039536	0.156269997358322	0.168889999389648	0.142350003123283	0.195800006389618	0.167429998517036
	0.149580001831055	0.125249996781349	0.163660004734993	0.162070006132126	0.189530000090599	0.19641999900341	0.152040004730225	0.124430000782013	0.163560003042221	0.175420001149178	0.191009998321533	0.194089993834496	0.158230006694794	0.127409994602203	0.184119999408722	0.146789997816086	0.195879995822906	0.192829996347427	0.182490006089211	0.0908199995756149	0.161410003900528	0.172350004315376	0.186320006847382	0.219490006566048	0.175769999623299	0.0759610012173653	0.159089997410774	0.180730000138283	0.181390002369881	0.221190005540848	0.18979999423027	0.0812499970197678	0.199450001120567	0.170860007405281	0.186409994959831	0.173329994082451	0.18291999399662	0.161660000681877	0.165810003876686	0.165199995040894	0.148100003600121	0.191510006785393	0.175520002841949	0.1598100066185	0.165710002183914	0.162070006132126	0.132269993424416	0.187649995088577	0.175579994916916
	0.153940007090569	0.123240001499653	0.187059998512268	0.148440003395081	0.194089993834496	0.18682000041008	0.153769999742508	0.123429998755455	0.192059993743896	0.148839995265007	0.191970005631447	0.193159997463226	0.156069993972778	0.124930001795292	0.196280002593994	0.143380001187325	0.198760002851486	0.187399998307228	0.167040005326271	0.0867040008306503	0.176760002970695	0.184290006756783	0.19743999838829	0.183039993047714	0.171240001916885	0.0859740003943443	0.184379994869232	0.177809998393059	0.192790001630783	0.177269995212555	0.174280002713203	0.0873529985547066	0.190320000052452	0.183170005679131	0.192800000309944	0.181390002369881	0.174950003623962	0.166859999299049	0.149079993367195	0.168889999389648	0.144130006432533	0.195309996604919	0.175970003008842	0.165160000324249	0.151659995317459	0.172889992594719	0.141690000891685	0.197209998965263	0.171580001711845
	0.143739998340607	0.118009999394417	0.169860005378723	0.17297999560833	0.198829993605614	0.196579992771149	0.153319999575615	0.115809999406338	0.174869999289513	0.158050000667572	0.197070002555847	0.200880005955696	0.157210007309914	0.120250001549721	0.173120006918907	0.163859993219376	0.199340000748634	0.186230003833771	0.170640006661415	0.0809890031814575	0.216069996356964	0.171780005097389	0.189260005950928	0.171259999275208	0.177910000085831	0.075653001666069	0.194670006632805	0.162660002708435	0.199570000171661	0.18953999876976	0.157110005617142	0.0807129964232445	0.180250003933907	0.200739994645119	0.187409996986389	0.19378000497818	0.166999995708466	0.163790002465248	0.147850006818771	0.172619998455048	0.136749997735023	0.211999997496605	0.163519993424416	0.161369994282722	0.140670001506805	0.182589992880821	0.152360007166862	0.199479997158051	0.172499999403954
	0.149990007281303	0.109260000288486	0.170640006661415	0.175679996609688	0.185609996318817	0.204290002584457	0.146860003471375	0.10445000231266	0.182119995355606	0.174740001559258	0.186149999499321	0.201220005750656	0.146430000662804	0.10928999632597	0.181119993329048	0.168439999222755	0.188380002975464	0.2049899995327	0.165580004453659	0.0827929973602295	0.172849997878075	0.176430001854897	0.185019999742508	0.216659992933273	0.16236999630928	0.0849620029330254	0.174309998750687	0.172560006380081	0.186430007219315	0.216639995574951	0.160569995641708	0.0885339975357056	0.172120004892349	0.173409998416901	0.184829995036125	0.222819998860359	0.174899995326996	0.19140000641346	0.145329996943474	0.165659993886948	0.141359999775887	0.179069995880127	0.167740002274513	0.189549997448921	0.142480000853539	0.180250003933907	0.133259996771812	0.185550004243851	0.171369999647141
	0.149480000138283	0.116659998893738	0.183050006628036	0.146840006113052	0.20218999683857	0.194910004734993	0.156079992651939	0.121870003640652	0.183809995651245	0.143150001764297	0.202289998531342	0.189160004258156	0.155939996242523	0.12695999443531	0.172879993915558	0.150720000267029	0.199110001325607	0.197459995746613	0.161970004439354	0.0889109969139099	0.192210003733635	0.161339998245239	0.186379998922348	0.209189996123314	0.167919993400574	0.095369003713131	0.186179995536804	0.182249993085861	0.186859995126724	0.181419998407364	0.173380002379417	0.0915680006146431	0.177190005779266	0.174129992723465	0.1910600066185	0.184760004281998	0.164279997348785	0.174950003623962	0.146929994225502	0.171059995889664	0.141859993338585	0.199320003390312	0.168750002980232	0.172820001840591	0.151299998164177	0.172269999980927	0.142340004444122	0.194609999656677	0.163090005517006
	0.0693920031189919	0.12865999341011	0.160889998078346	0.076445996761322	0.199949994683266	0.364659994840622	0.061549000442028	0.136199995875359	0.151199996471405	0.0663390010595322	0.213200002908707	0.371520012617111	0.0978489965200424	0.124710001051426	0.156570002436638	0.139899998903275	0.200900003314018	0.280070006847382	0.178969994187355	0.26664000749588	0.0748839974403381	0.241510003805161	0.138870000839233	0.0991289988160133	0.184579998254776	0.255820006132126	0.0683860033750534	0.260740011930466	0.139200001955032	0.091279998421669	0	0	0	0	0	0	0.12024000287056	0.0757599994540215	0.131870001554489	0.392969995737076	0.0611380003392696	0.218020007014275	0.114249996840954	0.0709429979324341	0.131549999117851	0.403569996356964	0.0540769994258881	0.225610002875328	0.110739998519421
	0.108470000326633	0.0571860000491142	0.0763799995183945	0.29627001285553	0.206510007381439	0.201179996132851	0.108390003442764	0.049125000834465	0.0818580016493797	0.319680005311966	0.207560002803802	0.214120000600815	0.105420000851154	0.0522090010344982	0.0841759964823723	0.345219999551773	0.197319999337196	0.216020002961159	0.0998039990663528	0.069641999900341	0.11150000244379	0.330399990081787	0.174830004572868	0.21509000658989	0.113770000636578	0.0680230036377907	0.137329995632172	0.291790008544922	0.174769997596741	0.209330007433891	0.0988319963216782	0.069132998585701	0.117849998176098	0.32574999332428	0.164759993553162	0.218130007386208	0.151759997010231	0.218679994344711	0.116860002279282	0.167129993438721	0.0908910036087036	0.254669994115829	0.179279997944832	0.239069998264313	0.13527999818325	0.178680002689362	0.09808100014925	0.169599995017052	0.164210006594658
	0.154579997062683	0.12228000164032	0.180089995265007	0.141359999775887	0.211620002985001	0.189980000257492	0.159850001335144	0.119699999690056	0.179409995675087	0.142010003328323	0.207169994711876	0.191379994153976	0.158319994807243	0.120700001716614	0.177929997444153	0.144720003008842	0.207379996776581	0.190929993987083	0.183219999074936	0.0842370018362999	0.193430006504059	0.175290003418922	0.186299994587898	0.174700006842613	0.177970007061958	0.0847970023751259	0.190310001373291	0.177330002188683	0.189559996128082	0.172590002417564	0.177330002188683	0.085207000374794	0.189370006322861	0.179079994559288	0.189730003476143	0.175860002636909	0.168540000915527	0.163699999451637	0.151899993419647	0.17077000439167	0.152360007166862	0.190229997038841	0.166840001940727	0.164289996027946	0.15336999297142	0.171350002288818	0.151040002703667	0.190880000591278	0.168249994516373
	0	0	0	0	0	0	0	0	0	0	0	0	0	0	0	0	0	0	0	0	0	0	0	0	0	0	0	0	0	0	0	0	0	0	0	0	0	0	0	0	0	0	0	0	0	0	0	0	0
	0.170660004019737	0.120590001344681	0.18486000597477	0.134609997272491	0.203109994530678	0.186169996857643	0.148240000009537	0.125440001487732	0.174779996275902	0.140699997544289	0.21560999751091	0.195219993591309	0.167300000786781	0.118440002202988	0.175349995493889	0.138600006699562	0.211919993162155	0.188390001654625	0.183980002999306	0.0760200023651123	0.175070002675056	0.208609998226166	0.192320004105568	0.164000004529953	0.180150002241135	0.0824939981102943	0.192640006542206	0.178169995546341	0.197119995951653	0.172910004854202	0.18376000225544	0.0824680030345917	0.180779993534088	0.185980007052422	0.191770002245903	0.181349992752075	0.169850006699562	0.157719999551773	0.159089997410774	0.167679995298386	0.151559993624687	0.180600002408028	0.168889999389648	0.149739995598793	0.162389993667603	0.176369994878769	0.152500003576279	0.179949998855591	0.181030005216599
	0.167649999260902	0.118199996650219	0.202040001749992	0.133900001645088	0.204970002174377	0.18061999976635	0.165209993720055	0.120769999921322	0.194729998707771	0.127990007400513	0.20550000667572	0.176060006022453	0.168410003185272	0.121789999306202	0.19404000043869	0.128470003604889	0.205819994211197	0.17858000099659	0.180099993944168	0.0816010013222694	0.182500004768372	0.184210002422333	0.199990004301071	0.17247000336647	0.176219999790192	0.0781489983201027	0.186240002512932	0.186759993433952	0.20006999373436	0.170460000634193	0.175789996981621	0.0819500014185905	0.188209995627403	0.18792000412941	0.198090001940727	0.170269995927811	0.179529994726181	0.160479992628098	0.151720002293587	0.155540004372597	0.152639999985695	0.193979993462563	0.175209999084473	0.152659997344017	0.158619999885559	0.158500000834465	0.152280002832413	0.194839999079704	0.181749999523163
	0.152840003371239	0.129570007324219	0.183249995112419	0.133469998836517	0.204720005393028	0.196140006184578	0.150209993124008	0.130280002951622	0.171949997544289	0.141269996762276	0.209199994802475	0.197089999914169	0.158439993858337	0.120559997856617	0.178749993443489	0.128959998488426	0.206469997763634	0.206829994916916	0.156550005078316	0.0890979990363121	0.184169992804527	0.194440007209778	0.189410001039505	0.186320006847382	0.185469999909401	0.102430000901222	0.230849996209145	0.138040006160736	0.184809997677803	0.158409997820854	0.172429993748665	0.0849459990859032	0.183029994368553	0.185320004820824	0.197390004992485	0.17688000202179	0.165450006723404	0.170469999313354	0.143329992890358	0.17799000442028	0.14860999584198	0.194150000810623	0.193379998207092	0.16983999311924	0.163949996232986	0.15692999958992	0.137500002980232	0.178389996290207	0.176420003175735
	0.159150004386902	0.117509998381138	0.182099997997284	0.150549992918968	0.202790006995201	0.191379994153976	0.157179996371269	0.114509999752045	0.18571999669075	0.150350004434586	0.204380005598068	0.188160002231598	0.156829997897148	0.11506000161171	0.183119997382164	0.151730000972748	0.205530002713203	0.18758000433445	0.173789992928505	0.0856619998812675	0.182730004191399	0.177619993686676	0.190919995307922	0.189940005540848	0.170420005917549	0.0851520001888275	0.187450006604195	0.172800004482269	0.189689993858337	0.194820001721382	0.173590004444122	0.0861480012536049	0.183809995651245	0.174620002508163	0.187199994921684	0.193590000271797	0.173270002007484	0.186079993844032	0.148489996790886	0.168009996414185	0.138850003480911	0.18342000246048	0.175940006971359	0.178849995136261	0.148389995098114	0.169489994645119	0.139880001544952	0.186169996857643	0.173620000481606
	0.154840007424355	0.11811999976635	0.180840000510216	0.154080003499985	0.202549993991852	0.191550001502037	0.153659999370575	0.118309997022152	0.181690007448196	0.152779996395111	0.203930005431175	0.191019997000694	0.152730002999306	0.116269998252392	0.178179994225502	0.151789993047714	0.203700006008148	0.191410005092621	0.172330006957054	0.0870340019464493	0.184829995036125	0.180889993906021	0.193140000104904	0.181280001997948	0.169609993696213	0.0857490003108978	0.183689996600151	0.177349999547005	0.192389994859695	0.193220004439354	0.169770002365112	0.0824899971485138	0.186539992690086	0.177090004086494	0.182640001177788	0.193250000476837	0.168889999389648	0.176390007138252	0.156029999256134	0.168750002980232	0.142379999160767	0.192519992589951	0.164959996938705	0.17213000357151	0.152079999446869	0.171179994940758	0.141780003905296	0.199159994721413	0.167180001735687
	0.145449995994568	0.124090000987053	0.165570005774498	0.161719992756844	0.207509994506836	0.191770002245903	0.145160004496574	0.119790002703667	0.179490000009537	0.147180005908012	0.214499995112419	0.19386999309063	0.14300000667572	0.127149999141693	0.181449994444847	0.165539994835854	0.190589994192123	0.195429995656013	0.170670002698898	0.0841040015220642	0.178770005702972	0.178529992699623	0.191970005631447	0.192230001091957	0.173810005187988	0.0776650011539459	0.174060001969337	0.18885999917984	0.182329997420311	0.193690001964569	0.161329999566078	0.0927579998970032	0.173419997096062	0.185350000858307	0.18656000494957	0.184980005025864	0.173600003123283	0.168369993567467	0.144710004329681	0.172820001840591	0.144040003418922	0.192540004849434	0.175229996442795	0.163420006632805	0.144329994916916	0.160679996013641	0.146339997649193	0.197549998760223	0.165560007095337
	0.148550003767014	0.115690000355244	0.181329995393753	0.162890002131462	0.201890006661415	0.195250004529953	0.158199995756149	0.11361999809742	0.181549996137619	0.16100999712944	0.200420007109642	0.192220002412796	0.151170000433922	0.115429997444153	0.180800005793571	0.160679996013641	0.202580004930496	0.192430004477501	0.166759997606277	0.0876059979200363	0.183889999985695	0.176430001854897	0.18452000617981	0.198510006070137	0.168239995837212	0.0876820012927055	0.181500002741814	0.178069993853569	0.188130006194115	0.194150000810623	0.166859999299049	0.0860819965600967	0.18495999276638	0.179319992661476	0.185230001807213	0.198559999465942	0.168190002441406	0.18206000328064	0.148919999599457	0.173710003495216	0.144459992647171	0.187179997563362	0.166629999876022	0.180390000343323	0.153569996356964	0.167940005660057	0.147180005908012	0.189250007271767	0.165710002183914
	0.136470004916191	0.119740001857281	0.158749997615814	0.17833000421524	0.210559993982315	0.196150004863739	0.128350004553795	0.114509999752045	0.196020007133484	0.167190000414848	0.207389995455742	0.186539992690086	0.144979998469353	0.124190002679825	0.182600006461143	0.16185000538826	0.185650005936623	0.200719997286797	0.164250001311302	0.0887240022420883	0.183789998292923	0.169909998774529	0.192919999361038	0.194309994578362	0.16075000166893	0.0938690006732941	0.181500002741814	0.194959998130798	0.172759994864464	0.196170002222061	0.146500006318092	0.0805130004882813	0.173199996352196	0.202260002493858	0.199619993567467	0.189740002155304	0.170159995555878	0.179710000753403	0.152360007166862	0.173160001635551	0.139160007238388	0.19404000043869	0.165089994668961	0.181209996342659	0.140819996595383	0.170870006084442	0.148809999227524	0.186959996819496	0.163719996809959
	0.163519993424416	0.112309999763966	0.184890002012253	0.141839995980263	0.217539995908737	0.179900005459785	0.158859997987747	0.123850002884865	0.183610007166862	0.143539994955063	0.205050006508827	0.190490007400513	0	0	0	0	0	0	0.175919994711876	0.0813509970903397	0.188280001282692	0.178650006651878	0.196380004286766	0.179409995675087	0.166549995541573	0.0879530012607574	0.18851999938488	0.171920001506805	0.197280004620552	0.187779992818832	0.163340002298355	0.0783670023083687	0.187110006809235	0.182779997587204	0.195570006966591	0.187299996614456	0.168589994311333	0.168679997324944	0.146599993109703	0.174669995903969	0.1475899964571	0.19386999309063	0.165900006890297	0.170320004224777	0.148200005292892	0.167040005326271	0.150969997048378	0.205090001225471	0
	0.157230004668236	0.116630002856255	0.173710003495216	0.157859995961189	0.205099999904633	0.189469993114471	0.158690005540848	0.10046000033617	0.168569996953011	0.158979997038841	0.221750006079674	0.191560000181198	0.170739993453026	0.0986599996685982	0.164710000157356	0.13688999414444	0.226190000772476	0.202810004353523	0.154589995741844	0.0687260031700134	0.185900002717972	0.188010007143021	0.212439998984337	0.190339997410774	0.185849994421005	0.0812639966607094	0.252600014209747	0.117360003292561	0.190280005335808	0.17263999581337	0.208110004663467	0.0975449979305267	0.220280006527901	0.122680000960827	0.176320001482964	0.175060003995895	0.143380001187325	0.172059997916222	0.176390007138252	0.196020007133484	0.1579499989748	0.14138999581337	0.15599000453949	0.178599998354912	0.135839998722076	0.17349000275135	0.15888999402523	0.19718000292778	0.158800005912781
	0.154540002346039	0.11981999874115	0.192739993333817	0.14054000377655	0.21314999461174	0.177019998431206	0.157340005040169	0.109229996800423	0.1927600055933	0.131099998950958	0.232179999351501	0.177389994263649	0.147379994392395	0.120540000498295	0.190549999475479	0.134639993309975	0.215210005640984	0.200399994850159	0.174329996109009	0.0801260024309158	0.189209997653961	0.178420007228851	0.202730000019073	0.170760005712509	0.185650005936623	0.0716679990291595	0.193949997425079	0.177520006895065	0.195859998464584	0.172749996185303	0.16211000084877	0.0795190036296844	0.184269994497299	0.190909996628761	0.206080004572868	0.172749996185303	0.187130004167557	0.166089996695518	0.144280001521111	0.167429998517036	0.136030003428459	0.192369997501373	0.198039993643761	0.147860005497932	0.152830004692078	0.171890005469322	0.137119993567467	0.19225999712944	0.192660003900528
	0.184579998254776	0.104819998145103	0.190659999847412	0.142700001597404	0.187480002641678	0.189750000834465	0.162850007414818	0.117650002241135	0.206249997019768	0.195319995284081	0.167329996824265	0.150600001215935	0.155389994382858	0.116049997508526	0.173160001635551	0.153329998254776	0.20796999335289	0.194089993834496	0.195700004696846	0.0832870006561279	0.186409994959831	0.171519994735718	0.187049999833107	0.17603999376297	0.184750005602837	0.0790060013532639	0.182040005922318	0.177570000290871	0.192070007324219	0.184569999575615	0.166590005159378	0.0845990031957626	0.187089994549751	0.178179994225502	0.193299993872643	0.190239995718002	0.169110000133514	0.163650006055832	0.150409996509552	0.173309996724129	0.148699998855591	0.194820001721382	0.176689997315407	0.144749999046326	0.164519995450974	0.175239995121956	0.139620006084442	0.199169993400574	0.169890001416206
	0.150030001997948	0.116360001266003	0.181930005550385	0.153009995818138	0.202179998159409	0.192139998078346	0.149509996175766	0.116369999945164	0.184650003910065	0.156709998846054	0.206149995326996	0.183699995279312	0.152630001306534	0.120180003345013	0.18087999522686	0.158700004220009	0.20134000480175	0.18299999833107	0.162860006093979	0.0888369977474213	0.183789998292923	0.178550004959106	0.190620005130768	0.19242000579834	0.16763000190258	0.084368996322155	0.183039993047714	0.17756000161171	0.191170006990433	0.193829998373985	0.169660001993179	0.0873769968748093	0.183990001678467	0.175040006637573	0.189710006117821	0.194189995527267	0.171930000185966	0.186169996857643	0.143969997763634	0.170579999685287	0.143130004405975	0.184990003705025	0.169009998440742	0.176510006189346	0.152129992842674	0.17331999540329	0.147980004549026	0.183290004730225	0.168290004134178
	0.152070000767708	0.115010000765324	0.190669998526573	0.137079998850822	0.218470007181168	0.186700001358986	0.139310002326965	0.134269997477531	0.199660003185272	0.143959999084473	0.20592999458313	0.176860004663467	0.145689994096756	0.138209998607635	0.188050001859665	0.139160007238388	0.181209996342659	0.207670003175735	0.169039994478226	0.0763629972934723	0.179609999060631	0.212410002946854	0.187049999833107	0.175530001521111	0.181950002908707	0.0871910005807877	0.189980000257492	0.175650000572205	0.200589999556541	0.164649993181229	0.162499994039536	0.0766839981079102	0.175530001521111	0.212329998612404	0.18775999546051	0.185190007090569	0	0	0	0	0	0	0.148959994316101	0.162819996476173	0.15361000597477	0.174889996647835	0.153569996356964	0.206149995326996	0.175769999623299
	0.141019999980927	0.114440001547337	0.163110002875328	0.183880001306534	0.204099997878075	0.193450003862381	0.145030006766319	0.12015999853611	0.167190000414848	0.170080006122589	0.208090007305145	0.18945999443531	0	0	0	0	0	0	0.193049997091293	0.09323800355196	0.195769995450974	0.159549996256828	0.174140006303787	0.184249997138977	0	0	0	0	0	0	0.162829995155334	0.0791210010647774	0.193079993128777	0.180390000343323	0.201379999518394	0.183210000395775	0	0	0	0	0	0	0	0	0	0	0	0	0.157519996166229
	0.156939998269081	0.117040000855923	0.183109998703003	0.162249997258186	0.195490002632141	0.189219996333122	0.149700000882149	0.118239998817444	0.179159998893738	0.153819993138313	0.204139992594719	0.195979997515678	0.154730007052422	0.109530001878738	0.185479998588562	0.153050005435944	0.212870001792908	0.184330001473427	0.157059997320175	0.0982090011239052	0.174569994211197	0.186350002884865	0.181069999933243	0.195270001888275	0.170629993081093	0.091619998216629	0.177320003509521	0.182980000972748	0.19666999578476	0.181510001420975	0.167170003056526	0.0945729985833168	0.170509994029999	0.188830003142357	0.193110004067421	0.187910005450249	0.181419998407364	0.165539994835854	0.140410006046295	0.172490000724792	0.148479998111725	0.188229992985725	0.166409999132156	0.164049997925758	0.153750002384186	0.169389992952347	0.144779995083809	0.203020006418228	0.169200003147125
	0.142939999699593	0.136580005288124	0.179480001330376	0.141190007328987	0.193890005350113	0.205919995903969	0.145419999957085	0.121250003576279	0.181850001215935	0.154090002179146	0.204300001263618	0.188370004296303	0.151580005884171	0.124049998819828	0.184509992599487	0.155469998717308	0.199379995465279	0.181099995970726	0.184599995613098	0.0932779982686043	0.200609996914864	0.165979996323586	0.186039999127388	0.16949999332428	0.173710003495216	0.0902839973568916	0.185910001397133	0.181409999728203	0.183400005102158	0.186869993805885	0.17561000585556	0.0866139978170395	0.188229992985725	0.177440002560616	0.189129993319511	0.181009992957115	0.16983999311924	0.172680005431175	0.150059998035431	0.167339995503426	0.141420006752014	0.195299997925758	0.167840003967285	0.160589993000031	0.154119998216629	0.164250001311302	0.148959994316101	0.19930000603199	0.171259999275208
	0.171059995889664	0.124269999563694	0.187130004167557	0.153769999742508	0.212530001997948	0.159960001707077	0.166069999337196	0.127149999141693	0.18546000123024	0.153339996933937	0.22112999856472	0.160370007157326	0.170440003275871	0.109099999070168	0.185279995203018	0.155520007014275	0.22223000228405	0.171719998121262	0.169430002570152	0.0734469965100288	0.176730006933212	0.179199993610382	0.209720000624657	0.186179995536804	0.181520000100136	0.0729909986257553	0.176060006022453	0.183970004320145	0.203390002250671	0.185739994049072	0.181679993867874	0.078575000166893	0.174940004944801	0.185519993305206	0.205239996314049	0.186130002140999	0.193910002708435	0.166710004210472	0.13866999745369	0.171990007162094	0.139410004019737	0.186619997024536	0.182789996266365	0.163039997220039	0.142849996685982	0.174579992890358	0.140939995646477	0.187879994511604	0.197899997234344
	0.152960002422333	0.114000000059605	0.186670005321503	0.164499998092651	0.194560006260872	0.190789997577667	0.138970002532005	0.10258000344038	0.172350004315376	0.190939992666245	0.196390002965927	0.198760002851486	0.154819995164871	0.10453999787569	0.173629999160767	0.194179996848106	0.185760006308556	0.187059998512268	0.165839999914169	0.0898220017552376	0.194729998707771	0.186979994177818	0.174109995365143	0.18851999938488	0.167699992656708	0.109350003302097	0.190420001745224	0.142879992723465	0.178149998188019	0.211500003933907	0.173940002918243	0.0947310030460358	0.190510004758835	0.158360004425049	0.178969994187355	0.203490003943443	0.189630001783371	0.189260005950928	0.118859998881817	0.153970003128052	0.0980309993028641	0.25025999546051	0.161160007119179	0.186210006475449	0.151500001549721	0.176109999418259	0.138830006122589	0.186199992895126	0.142039999365807
	0.161840006709099	0.107069998979568	0.187560006976128	0.146019995212555	0.222890004515648	0.175070002675056	0.174889996647835	0.111539997160435	0.175760000944138	0.151510000228882	0.201539993286133	0.184760004281998	0.158590003848076	0.115560002624989	0.194470003247261	0.153459995985031	0.217559993267059	0.175420001149178	0.155389994382858	0.0964410006999969	0.188329994678497	0.173720002174377	0.17679999768734	0.192179992794991	0.187869995832443	0.0809570029377937	0.168349996209145	0.188480004668236	0.186120003461838	0.188219994306564	0.179169997572899	0.0840499997138977	0.190439999103546	0.17102999985218	0.190469995141029	0.184839993715286	0.175180003046989	0.169170007109642	0.154819995164871	0.169279992580414	0.147870004177094	0.18367999792099	0.16711999475956	0.170039996504784	0.149179995059967	0.16100999712944	0.155680000782013	0.19684000313282	0.164580002427101
	0.156499996781349	0.114969998598099	0.192949995398521	0.141249999403954	0.214010000228882	0.18554000556469	0.153239995241165	0.11014000326395	0.197290003299713	0.142179995775223	0.204190000891685	0.187279999256134	0.15871000289917	0.113990001380444	0.194969996809959	0.148139998316765	0.20762999355793	0.184609994292259	0.17339999973774	0.0891209989786148	0.202250003814697	0.167590007185936	0.192430004477501	0.182009994983673	0.174750000238419	0.0877470001578331	0.200010001659393	0.170129999518394	0.195230007171631	0.183640003204346	0.17315000295639	0.0861440002918243	0.200629994273186	0.157519996166229	0.192519992589951	0.175180003046989	0.174520000815392	0.176300004124641	0.155509993433952	0.157570004463196	0.139339998364449	0.187670007348061	0.172440007328987	0.178360000252724	0.158749997615814	0.162990003824234	0.142199993133545	0.186130002140999	0.177599996328354
	0.157659992575645	0.11879999935627	0.188280001282692	0.136739999055862	0.20788000524044	0.189300000667572	0.151470005512238	0.121050000190735	0.185519993305206	0.140909999608994	0.201379999518394	0.192019999027252	0.15183000266552	0.122660003602505	0.192379996180534	0.14190000295639	0.20983000099659	0.185849994421005	0.172089993953705	0.0804150030016899	0.189530000090599	0.180150002241135	0.195610001683235	0.179810002446175	0.17951999604702	0.0834529995918274	0.186609998345375	0.176819995045662	0.193859994411469	0.179140001535416	0.168559998273849	0.0817200019955635	0.188730001449585	0.180759996175766	0.19021999835968	0.183559998869896	0.172670006752014	0.168209999799728	0.151020005345345	0.170289993286133	0.147799998521805	0.182190001010895	0.171090006828308	0.165010005235672	0.154379993677139	0.172519996762276	0.146439999341965	0.189019992947578	0.172930002212524
	0	0	0	0	0	0	0	0	0	0	0	0	0	0	0	0	0	0	0.166639998555183	0.0860299989581108	0.194049999117851	0.204789996147156	0.181730002164841	0.166769996285439	0.178200006484985	0.081726998090744	0.18215000629425	0.192709997296333	0.21322999894619	0.151979997754097	0	0	0	0	0	0	0	0	0	0	0	0	0.172409996390343	0.153850004076958	0.15030999481678	0.179609999060631	0.148670002818108	0.195150002837181	0
[truncated: 2,658 more rows]
[truncated: 41 more columns]
