# Supplementary material for: Towards a harmonized testing strategy for nanofibers by integrating toxicological screening and proteomic profiling
Source: Sci Rep. 2025 Sep 12;15:32430. doi: 10.1038/s41598-025-15423-9 (PMC12432259; doi:10.1038/s41598-025-15423-9)
Supplement: Supplementary file 6 — Supplementary Material 6 [file 41598_2025_15423_MOESM6_ESM.xlsx]

## Sheet: Tabelle1
Supplementary Table 3 II: TMT 6-plex reporter ion intensities of all filtered proteins in dTHP-1 M0 cells untreated or incubated with 50 µg/mL of Printex-90, NM-400, Mitsui-7, SiC Sphere or SiC Thin
Cell	dTHP1 M0	dTHP1 M0	dTHP1 M0	dTHP1 M0	dTHP1 M0	dTHP1 M0	dTHP1 M0	dTHP1 M0	dTHP1 M0	dTHP1 M0	dTHP1 M0	dTHP1 M0	dTHP1 M0	dTHP1 M0	dTHP1 M0	dTHP1 M0	dTHP1 M0	dTHP1 M0	dTHP1 M0	dTHP1 M0	dTHP1 M0	dTHP1 M0	dTHP1 M0	dTHP1 M0	dTHP1 M0	dTHP1 M0	dTHP1 M0	dTHP1 M0	dTHP1 M0	dTHP1 M0	dTHP1 M0	dTHP1 M0	dTHP1 M0	dTHP1 M0	dTHP1 M0	dTHP1 M0	dTHP1 M0	dTHP1 M0	dTHP1 M0	dTHP1 M0	dTHP1 M0	dTHP1 M0	dTHP1 M0	dTHP1 M0	dTHP1 M0	dTHP1 M0	dTHP1 M0	dTHP1 M0	dTHP1 M0
Sample lD	control	Printex-90	NM-400	Mitsui-7	SiC sphere	SiC thin	control	Printex-90	NM-400	Mitsui-7	SiC sphere	SiC thin	control	Printex-90	NM-400	Mitsui-7	SiC sphere	SiC thin	SiC sphere	SiC thin	control	Printex-90	NM-400	Mitsui-7	SiC sphere	SiC thin	control	Printex-90	NM-400	Mitsui-7	SiC sphere	SiC thin	control	Printex-90	NM-400	Mitsui-7	NM-400	Mitsui-7	SiC sphere	SiC thin	control	Printex-90	NM-400	Mitsui-7	SiC sphere	SiC thin	control	Printex-90	NM-400
Label	126	127	128	129	130	131	126	127	128	129	130	131	126	127	128	129	130	131	126	127	128	129	130	131	126	127	128	129	130	131	126	127	128	129	130	131	126	127	128	129	130	131	126	127	128	129	130	131	126
Biolog Rep	1	1	1	1	1	1	1	1	1	1	1	1	1	1	1	1	1	1	2	2	2	2	2	2	2	2	2	2	2	2	2	2	2	2	2	2	3	3	3	3	3	3	3	3	3	3	3	3	3
Tech. Rep	1	1	1	1	1	1	2	2	2	2	2	2	3	3	3	3	3	3	1	1	1	1	1	1	2	2	2	2	2	2	3	3	3	3	3	3	1	1	1	1	1	1	2	2	2	2	2	2	3
	Reporter intensity corrected 1 TMT_dTHP1_M0_50ug_RL_400ng_R1_1	Reporter intensity corrected 2 TMT_dTHP1_M0_50ug_RL_400ng_R1_1	Reporter intensity corrected 3 TMT_dTHP1_M0_50ug_RL_400ng_R1_1	Reporter intensity corrected 4 TMT_dTHP1_M0_50ug_RL_400ng_R1_1	Reporter intensity corrected 5 TMT_dTHP1_M0_50ug_RL_400ng_R1_1	Reporter intensity corrected 6 TMT_dTHP1_M0_50ug_RL_400ng_R1_1	Reporter intensity corrected 1 TMT_dTHP1_M0_50ug_RL_400ng_R1_2	Reporter intensity corrected 2 TMT_dTHP1_M0_50ug_RL_400ng_R1_2	Reporter intensity corrected 3 TMT_dTHP1_M0_50ug_RL_400ng_R1_2	Reporter intensity corrected 4 TMT_dTHP1_M0_50ug_RL_400ng_R1_2	Reporter intensity corrected 5 TMT_dTHP1_M0_50ug_RL_400ng_R1_2	Reporter intensity corrected 6 TMT_dTHP1_M0_50ug_RL_400ng_R1_2	Reporter intensity corrected 1 TMT_dTHP1_M0_50ug_RL_400ng_R1_3	Reporter intensity corrected 2 TMT_dTHP1_M0_50ug_RL_400ng_R1_3	Reporter intensity corrected 3 TMT_dTHP1_M0_50ug_RL_400ng_R1_3	Reporter intensity corrected 4 TMT_dTHP1_M0_50ug_RL_400ng_R1_3	Reporter intensity corrected 5 TMT_dTHP1_M0_50ug_RL_400ng_R1_3	Reporter intensity corrected 6 TMT_dTHP1_M0_50ug_RL_400ng_R1_3	Reporter intensity corrected 1 TMT_dTHP1_M0_50ug_RL_400ng_R2_1	Reporter intensity corrected 2 TMT_dTHP1_M0_50ug_RL_400ng_R2_1	Reporter intensity corrected 3 TMT_dTHP1_M0_50ug_RL_400ng_R2_1	Reporter intensity corrected 4 TMT_dTHP1_M0_50ug_RL_400ng_R2_1	Reporter intensity corrected 5 TMT_dTHP1_M0_50ug_RL_400ng_R2_1	Reporter intensity corrected 6 TMT_dTHP1_M0_50ug_RL_400ng_R2_1	Reporter intensity corrected 1 TMT_dTHP1_M0_50ug_RL_400ng_R2_2	Reporter intensity corrected 2 TMT_dTHP1_M0_50ug_RL_400ng_R2_2	Reporter intensity corrected 3 TMT_dTHP1_M0_50ug_RL_400ng_R2_2	Reporter intensity corrected 4 TMT_dTHP1_M0_50ug_RL_400ng_R2_2	Reporter intensity corrected 5 TMT_dTHP1_M0_50ug_RL_400ng_R2_2	Reporter intensity corrected 6 TMT_dTHP1_M0_50ug_RL_400ng_R2_2	Reporter intensity corrected 1 TMT_dTHP1_M0_50ug_RL_400ng_R2_3	Reporter intensity corrected 2 TMT_dTHP1_M0_50ug_RL_400ng_R2_3	Reporter intensity corrected 3 TMT_dTHP1_M0_50ug_RL_400ng_R2_3	Reporter intensity corrected 4 TMT_dTHP1_M0_50ug_RL_400ng_R2_3	Reporter intensity corrected 5 TMT_dTHP1_M0_50ug_RL_400ng_R2_3	Reporter intensity corrected 6 TMT_dTHP1_M0_50ug_RL_400ng_R2_3	Reporter intensity corrected 1 TMT_dTHP1_M0_50ug_RL_400ng_R3_1	Reporter intensity corrected 2 TMT_dTHP1_M0_50ug_RL_400ng_R3_1	Reporter intensity corrected 3 TMT_dTHP1_M0_50ug_RL_400ng_R3_1	Reporter intensity corrected 4 TMT_dTHP1_M0_50ug_RL_400ng_R3_1	Reporter intensity corrected 5 TMT_dTHP1_M0_50ug_RL_400ng_R3_1	Reporter intensity corrected 6 TMT_dTHP1_M0_50ug_RL_400ng_R3_1	Reporter intensity corrected 1 TMT_dTHP1_M0_50ug_RL_400ng_R3_2	Reporter intensity corrected 2 TMT_dTHP1_M0_50ug_RL_400ng_R3_2	Reporter intensity corrected 3 TMT_dTHP1_M0_50ug_RL_400ng_R3_2	Reporter intensity corrected 4 TMT_dTHP1_M0_50ug_RL_400ng_R3_2	Reporter intensity corrected 5 TMT_dTHP1_M0_50ug_RL_400ng_R3_2	Reporter intensity corrected 6 TMT_dTHP1_M0_50ug_RL_400ng_R3_2	Reporter intensity corrected 1 TMT_dTHP1_M0_50ug_RL_400ng_R3_3
	0.178114891052246	0.136431932449341	-0.0652832984924316	-0.202615022659302	0.0791118144989014	-0.0943582057952881	0.167992353439331	0.0661437511444092	-0.147810935974121	-0.323967933654785	0.211240530014038	-0.0461301803588867	0.135007381439209	0.103293657302856	-0.0645215511322021	-0.239911079406738	0.125624656677246	-0.0675616264343262	0.18770432472229	-0.0979602336883545	0.0726628303527832	0.047264575958252	-0.0252742767333984	-0.231277227401733	0.158815860748291	-0.0998220443725586	0.0997953414916992	0.0171961784362793	-0.043546199798584	-0.17464804649353	0.106337547302246	-0.0266592502593994	0.00647258758544922	0.0740718841552734	-0.00972318649291992	-0.13738489151001	0.0589509010314941	-0.143847465515137	-0.0248637199401855	0.0675694942474365	0.0130078792572021	0.0497019290924072	-0.057295560836792	-0.1247878074646	0.104559183120728	0.0669975280761719	-0.0287885665893555	0.0635013580322266	0.074887752532959
	-0.0488617420196533	0.0310037136077881	-0.0323531627655029	0.0368509292602539	-0.0564765930175781	0.0277073383331299	-0.0530154705047607	-0.0216248035430908	-0.0500824451446533	0.0285019874572754	-0.0417501926422119	0.074357271194458	0.0855534076690674	0.0278887748718262	-0.0242099761962891	0.0058753490447998	0.0193748474121094	-0.000611305236816406	-0.00784659385681152	0.0522785186767578	-0.0925204753875732	0.0092926025390625	0.0280349254608154	0.0720202922821045	-0.0895462036132813	0.0263142585754395	-0.0715663433074951	0.0228569507598877	0.0231087207794189	-0.0255308151245117	0.0125808715820313	-0.120411157608032	-0.0763101577758789	0.021766185760498	0.0265548229217529	0.0100092887878418	0.000673055648803711	0.0310981273651123	0.0108096599578857	-0.0102243423461914	-0.0192790031433105	-0.00113248825073242	-0.0497679710388184	0.0562252998352051	0.0765414237976074	0.0264346599578857	-0.0326571464538574	-0.0171937942504883	-0.0217363834381104
	0.00194621086120605	-0.149750947952271	-0.0462343692779541	0.258741617202759	-0.106677293777466	0.063183069229126	-0.103973865509033	-0.116137981414795	-0.106545209884644	0.339494466781616	-0.0241658687591553	0.0247116088867188	0.0261754989624023	-0.238658666610718	0.0311715602874756	0.208239316940308	0.0204858779907227	-0.0788133144378662	0.039496898651123	0.104896306991577	0.0269598960876465	-0.241616725921631	-0.0967268943786621	0.216237545013428	-0.0177237987518311	0.0760438442230225	-0.191376686096191	0.0348126888275146	-0.0427694320678711	0.186602354049683	0.00185203552246094	-0.0886838436126709	-0.180869340896606	0.111268997192383	-0.0961003303527832	0.208679437637329	-0.0248711109161377	0.157147169113159	-0.0559897422790527	0.0224270820617676	-0.0586276054382324	-0.0212123394012451	0.0395989418029785	0.0847272872924805	-0.171784639358521	0.0666708946228027	-0.032555103302002	0.0181765556335449	-0.0838418006896973
	-0.14557671546936	0.07491135597229	0.0653285980224609	-0.0604915618896484	0.0116205215454102	0.0690968036651611	-0.0779769420623779	0.282917261123657	0.0142855644226074	-0.0992555618286133	-0.115447998046875	0.0819125175476074	-0.0888769626617432	0.144551038742065	-0.0682427883148193	0.104025602340698	-0.0204954147338867	0.00936603546142578	0.128164768218994	0.0453417301177979	-0.127287864685059	0.0527293682098389	-0.0199689865112305	-0.0281946659088135	-0.0140941143035889	-0.00382566452026367	0.0380659103393555	0.0837016105651855	-0.00233888626098633	-0.0820853710174561	-0.0699892044067383	-0.0181257724761963	0.0361213684082031	0.105687618255615	-0.106985092163086	0.0647971630096436	0.0627429485321045	-0.00180482864379883	-0.085477352142334	-0.0914492607116699	-0.0481736660003662	0.151195526123047	0.0148520469665527	-0.134019136428833	0.152211427688599	0.0740816593170166	0.0871109962463379	-0.133752584457397	-0.0146832466125488
	-0.194196224212646	0.408188581466675	0.249170064926147	-0.0957736968994141	-0.14471173286438	-0.161161661148071	-0.371805667877197	0.762590646743774	0.39241886138916	-0.184987545013428	-0.320374250411987	-0.353973388671875	-0.279214382171631	0.682732582092285	0.328798294067383	-0.243096113204956	-0.208423852920532	-0.320782661437988	0.048943042755127	0.0576143264770508	0.0205752849578857	-0.0109577178955078	0.00234460830688477	-0.0583550930023193	-0.0171322822570801	-0.0148251056671143	-0.0656826496124268	0.137670040130615	0.0383114814758301	-0.0790748596191406	0.00680732727050781	0.000833272933959961	0.0508337020874023	0.0424399375915527	0.0355205535888672	-0.0709154605865479	0.0267643928527832	-0.0307300090789795	-0.0881054401397705	-0.0229551792144775	-0.0785012245178223	0.0319468975067139	0.0188534259796143	0.00789546966552734	-0.0840394496917725	0.0188589096069336	0.108530044555664	-0.0242664813995361	0.118805408477783
	-0.046177864074707	0.00606083869934082	-0.000395059585571289	0.0179009437561035	0.066817045211792	-0.030043363571167	-0.0237710475921631	-0.0763773918151855	0.217233180999756	0.0325422286987305	-0.019059419631958	-0.135043859481812	-0.0329039096832275	0.0198051929473877	-0.0844795703887939	0.120825052261353	0.0749826431274414	-0.0161325931549072	-0.302393436431885	0.140193700790405	0.134308099746704	0.105599880218506	0.0277378559112549	-0.0210943222045898	-0.0668957233428955	0.181453943252563	0.0467677116394043	0.0222291946411133	0.0257771015167236	0.0214293003082275	-0.0168619155883789	0.0559318065643311	0.029627799987793	0.00537371635437012	-0.0471718311309814	-0.0103976726531982	-0.104425191879272	0.29800820350647	-0.0936806201934814	-0.0420441627502441	-0.0709378719329834	0.0166587829589844	-0.0208992958068848	0.153142213821411	-0.129211902618408	-0.0285847187042236	-0.032555103302002	-0.0516650676727295	-0.0342063903808594
	-0.0280017852783203	0.0905106067657471	-0.0798203945159912	0.00559306144714355	0.0459990501403809	0.0210938453674316	-0.0703847408294678	-0.0201401710510254	0.0493931770324707	0.0987033843994141	-0.00538969039916992	-0.00676441192626953	-0.171223163604736	-0.0972325801849365	0.115234375	0.210741758346558	-0.0470216274261475	-0.0166733264923096	-0.119534254074097	-0.118191719055176	-0.161164045333862	0.207863330841064	-0.00189352035522461	0.12142014503479	-0.214261770248413	-0.206968545913696	0.122664451599121	0.0549051761627197	-0.00513553619384766	0.11939549446106	0.0966012477874756	0.130977392196655	0.0842456817626953	0.0209860801696777	-0.0858595371246338	-0.154800176620483	-0.0541048049926758	0.0535345077514648	0.00598382949829102	0.00972723960876465	0.00676679611206055	0.00188589096069336	-0.0613381862640381	-0.127541542053223	0.0589203834533691	0.227294683456421	-0.106486082077026	0.00874447822570801	0.0368952751159668
	-0.502106428146362	0.480751276016235	0.0154006481170654	0.0338239669799805	-0.0306160449981689	0.0194356441497803	0.224715232849121	-0.0811426639556885	-0.0169806480407715	-0.0502848625183105	-0.0343616008758545	-0.0239717960357666	-0.0777812004089355	-0.112308025360107	0.0625913143157959	0.200270891189575	-0.0719709396362305	0.0108833312988281	-0.464320421218872	-0.107949018478394	-0.201508760452271	0.270108699798584	0.154400587081909	0.170876502990723	-0.454160928726196	0.150994300842285	-0.0690302848815918	0.280243873596191	0.193181991577148	-0.138508319854736	-0.232791185379028	0.394420862197876	-0.250288724899292	0.123021602630615	0.19745397567749	-0.0963926315307617	-0.397998809814453	-0.423277854919434	-0.124164342880249	0.691991925239563	-0.281020164489746	0.164859294891357	-0.112303733825684	-0.192173004150391	-0.376382112503052	0.505575180053711	0.0287137031555176	-0.00285124778747559	0.113712072372437
	-0.0776419639587402	-0.185219764709473	-0.0774848461151123	0.251110315322876	-0.0467154979705811	0.117457389831543	0.0312786102294922	-0.0226154327392578	-0.206584453582764	0.0311636924743652	0.138208389282227	0.0284759998321533	0.309005975723267	0.0763795375823975	-0.225093126296997	0.210828065872192	0.00168895721435547	-0.307958602905273	0.0312926769256592	0.0296361446380615	0.0516154766082764	-0.0292990207672119	0.0475742816925049	-0.0916929244995117	0.0575270652770996	0.218475580215454	0.0514373779296875	0.107279539108276	-0.081571102142334	-0.235353946685791	-0.199134111404419	-0.0448093414306641	-0.107799291610718	0.314785003662109	-0.152793884277344	0.127098560333252	0.0857639312744141	0.0152080059051514	0.0751042366027832	0.107373714447021	-0.0302379131317139	-0.208135366439819	-0.00185680389404297	-0.0987467765808105	-0.120125293731689	0.145627021789551	0.0860786437988281	0.0104570388793945	-0.0577051639556885
	0.0719120502471924	-0.164106130599976	-0.167330265045166	-0.00481128692626953	0.0769145488739014	0.0690238475799561	0.0616278648376465	-0.202609777450562	-0.112502574920654	-0.0170090198516846	0.0960147380828857	0.061553955078125	0.079601526260376	-0.204694986343384	-0.0429632663726807	0.045379638671875	0.0597946643829346	0.0627846717834473	-0.0202035903930664	-0.0815303325653076	0.138789653778076	-0.0174756050109863	-0.103785991668701	0.0290544033050537	0.0503697395324707	0.0765173435211182	0.135632038116455	-0.187540769577026	-0.106839895248413	0.0491335391998291	0.104223012924194	0.0325753688812256	0.112064361572266	-0.217215776443481	-0.121489524841309	0.061542272567749	-0.118791341781616	0.0528721809387207	0.0418365001678467	0.131646394729614	0.0903701782226563	-0.16037130355835	-0.120166063308716	0.0225310325622559	0.054093599319458	0.152644157409668	0.113881826400757	-0.152377843856812	-0.150531768798828
	-0.0438814163208008	-0.0096280574798584	0.107953071594238	-0.116887331008911	0.0449776649475098	0.00640630722045898	-0.00231313705444336	-0.371521234512329	-0.0340018272399902	0.0713760852813721	0.178956270217896	0.0125987529754639	-0.241150856018066	-0.215669870376587	-0.119219541549683	-0.241389513015747	-0.245731592178345	-0.230561256408691	-0.251657724380493	-0.160172700881958	0.0407092571258545	0.20565390586853	0.0911450386047363	-0.0400528907775879	-0.0942621231079102	0.265293121337891	0.150030374526978	-0.161984920501709	-0.0447900295257568	0.0176064968109131	-0.137326717376709	0.114638328552246	-0.095555305480957	0.0141029357910156	0.231255531311035	-0.084855318069458	-0.00573396682739258	-0.104439735412598	-0.00667786598205566	0.139595746994019	0.0243308544158936	-0.0132687091827393	-0.00625491142272949	-0.0437228679656982	-0.0119826793670654	-0.0906946659088135	0.126535415649414	0.0647201538085938	-0.21926736831665
	0.020444393157959	-0.0258605480194092	0.0486226081848145	0.0489928722381592	-0.0266010761260986	-0.0307459831237793	0.0338096618652344	-0.0544290542602539	-0.0156242847442627	-0.0459141731262207	0.0466091632843018	0.0328304767608643	0.000277996063232422	-0.0534300804138184	0.0649337768554688	-0.0185794830322266	0.00877523422241211	0.0382208824157715	-0.000832796096801758	0.0975573062896729	0.0604910850524902	-0.0636124610900879	0.0226800441741943	-0.00230216979980469	0.0229415893554688	-0.0311226844787598	0.0554921627044678	-0.0450196266174316	-0.0313990116119385	-0.00372171401977539	-0.0467441082000732	0.0752561092376709	0.0465264320373535	-0.0641086101531982	0.0104851722717285	0.0550861358642578	0.0221307277679443	0.134713411331177	0.0160901546478271	-0.0187857151031494	-0.104002475738525	-0.0541369915008545	0.0274853706359863	0.0445468425750732	0.0465021133422852	-0.0100393295288086	-0.0811731815338135	-0.0457720756530762	0.0133576393127441
	-0.0249788761138916	-0.124636650085449	0.00748515129089355	0.0713562965393066	0.0391750335693359	0.0245547294616699	0.0891804695129395	-0.0960555076599121	0.0207540988922119	0.0508272647857666	-0.0419659614562988	0.0365738868713379	0.0289943218231201	-0.0370931625366211	0.030630350112915	-0.0149452686309814	-0.0308890342712402	0.0169360637664795	0.0603249073028564	0.114116191864014	-0.0153300762176514	-0.0467240810394287	0.0133357048034668	-0.0109081268310547	0.0473837852478027	0.0865037441253662	0.0111005306243896	-0.00631165504455566	-0.000754117965698242	-0.00150346755981445	0.0486204624176025	0.180385112762451	0.00514912605285645	-0.0473215579986572	-0.00934219360351563	-0.0365216732025146	0.0372998714447021	-0.00913333892822266	0.0343279838562012	0.0106625556945801	0.0068659782409668	-0.03336501121521	0.0509605407714844	-0.00960230827331543	0.041081428527832	0.016240119934082	0.00785160064697266	-0.0546207427978516	-0.000339746475219727
	-0.738806247711182	-0.345255613327026	0.121886014938354	0.272062301635742	0.40800940990448	-0.166899442672729	0.010869026184082	0.187621116638184	-0.121399164199829	0.0515072345733643	-0.0537385940551758	0.0327556133270264	-0.379095554351807	-0.0390784740447998	0.0944514274597168	0.140693187713623	0.183877944946289	-0.0938172340393066	-0.912437200546265	-0.387173652648926	0.161900520324707	0.374411582946777	0.40887439250946	-0.28864312171936	-0.542961120605469	-0.165302753448486	0.111527681350708	0.236321449279785	0.240213394165039	-0.124043464660645	-0.269383192062378	-0.129592418670654	0.133027315139771	0.140508890151978	0.121822834014893	-0.103852272033691	-0.955077171325684	-0.395332098007202	0.195687532424927	0.399803638458252	0.604512214660645	-0.185986280441284	-0.135106086730957	-0.268227338790894	-0.187765598297119	-0.234503746032715	-0.202185869216919	-0.162622928619385	-0.551714658737183
	-0.0324532985687256	0.388651371002197	0.0211727619171143	-0.31650972366333	0.0239088535308838	-0.0476317405700684	-0.023489236831665	0.38543701171875	0.0163929462432861	-0.406807899475098	0.0203273296356201	0.0100116729736328	-0.0520899295806885	0.273930788040161	0.0911931991577148	-0.359252452850342	0.116235256195068	-0.100436210632324	-0.0244309902191162	-0.173208236694336	-0.0751163959503174	0.356350660324097	0.0968892574310303	-0.340931177139282	-0.00820493698120117	-0.126477718353271	-0.0505118370056152	0.32248592376709	0.0865356922149658	-0.350218534469604	-0.0501418113708496	-0.0279593467712402	-0.171068429946899	0.323352575302124	0.198444128036499	-0.373718976974487	0.0497117042541504	-0.300148487091064	-0.0479974746704102	-0.0568404197692871	0.0198123455047607	0.272438049316406	-0.189648151397705	-0.0964193344116211	-0.0183954238891602	0.0324671268463135	0.0695538520812988	0.193282127380371	0.0408637523651123
	-0.102719306945801	0.069943904876709	0.0103113651275635	0.151652812957764	-0.0353622436523438	0.0127084255218506	-0.088653564453125	0.119205951690674	0.0413670539855957	0.0735776424407959	0.000698566436767578	-0.00846052169799805	0.0437254905700684	0.0413401126861572	0.00913214683532715	0.0527095794677734	-0.019352912902832	-0.00390124320983887	-0.034712553024292	0.0267181396484375	-0.0142240524291992	0.0618419647216797	-0.0316817760467529	0.106762170791626	-0.0535778999328613	-0.0142166614532471	-0.038297176361084	0.0556724071502686	-0.00998568534851074	0.10931396484375	-0.0261819362640381	-0.00504350662231445	-0.053095817565918	0.020751953125	0.0535054206848145	0.0779693126678467	0.0505244731903076	-0.00352573394775391	-0.127383708953857	-0.101242780685425	-0.112927436828613	0.226537704467773	-0.0378565788269043	0.0655670166015625	-0.106703758239746	-0.0325148105621338	-0.0167403221130371	0.0407254695892334	-0.014082670211792
	-0.238152742385864	0.127119302749634	-0.051464319229126	0.314765214920044	-0.0672614574432373	-0.0257575511932373	-0.2146315574646	0.0451405048370361	-0.114550828933716	0.393438339233398	-0.0570056438446045	-0.00268650054931641	-0.156169414520264	-0.0015721321105957	-0.139526605606079	0.336028337478638	-0.127965450286865	0.00951790809631348	-0.0497136116027832	0.0662798881530762	-0.00729084014892578	-0.0392539501190186	0.0431735515594482	0.0445191860198975	-0.075139045715332	-0.0399422645568848	-0.0638079643249512	0.0332555770874023	-0.0420706272125244	0.136619091033936	-0.0823333263397217	0.0325586795806885	-0.104938745498657	0.0844886302947998	-0.0104093551635742	0.129775524139404	-0.147120952606201	0.0605521202087402	-0.107457160949707	0.0724630355834961	-0.117465019226074	0.165397882461548	-0.0882539749145508	0.043365478515625	-0.279397487640381	0.0408034324645996	-0.121803045272827	0.18090295791626	0.035487174987793
	-0.0202682018280029	-0.155827760696411	-0.00673031806945801	0.01987624168396	0.0967683792114258	0.0287566184997559	0.000924348831176758	-0.054302453994751	-0.014986515045166	-0.0355610847473145	0.0652265548706055	0.0328304767608643	0.0550997257232666	-0.0624887943267822	-0.0666704177856445	0.129243135452271	0.0429422855377197	-0.0664412975311279	0.0629572868347168	-0.0219645500183105	-0.0351450443267822	-0.0182018280029297	-0.0255823135375977	0.0257077217102051	0.0383071899414063	0.101130962371826	0.00993990898132324	0.00953483581542969	-0.0571296215057373	-0.0185449123382568	-0.148768186569214	0.178658008575439	0.0351302623748779	-0.0364811420440674	0.145971775054932	-0.08426833152771	-0.0421841144561768	0.0444018840789795	0.0663137435913086	-0.0192193984985352	0.0792725086212158	-0.0668087005615234	-0.0150067806243896	-0.010040283203125	0.0511715412139893	0.0333027839660645	-0.0204756259918213	0.00299549102783203	-0.0425798892974854
	-0.175012111663818	0.0774462223052979	-0.0247790813446045	0.22720193862915	-0.169002771377563	0.126587867736816	-0.555811405181885	-0.102718591690063	0.158794641494751	0.0926752090454102	-0.050551176071167	0.272754192352295	-0.0388901233673096	-0.000967264175415039	0.194184541702271	-0.0292320251464844	-0.0731558799743652	-0.0394964218139648	-0.262002468109131	0.314290285110474	-0.0549921989440918	0.169269800186157	0.0835928916931152	-0.124694585800171	-0.309588193893433	-0.239274024963379	-0.220824003219604	-0.201700448989868	-0.142050743103027	-0.211516380310059	-0.345474720001221	0.118482112884521	-0.187529325485229	0.280778408050537	0.0709805488586426	0.054934024810791	-0.0431375503540039	0.0309300422668457	-0.0325338840484619	-0.0613894462585449	0.125996351242065	0.0249907970428467	-0.135575532913208	-0.269078969955444	-0.177294254302979	-0.190205574035645	-0.156822204589844	-0.209792137145996	-0.110261678695679
	0.0617289543151855	-0.0042576789855957	-0.0900423526763916	0.0141403675079346	0.0600907802581787	-0.0103557109832764	-0.021798849105835	-0.0667657852172852	-0.0153055191040039	0.0102295875549316	0.0650930404663086	0.0358259677886963	0.0308101177215576	0.00422382354736328	-0.0202000141143799	0.0133094787597656	-0.00996303558349609	-0.0151283740997314	0.0298254489898682	-0.0305531024932861	0.0463242530822754	-0.000557899475097656	-0.0403738021850586	0.0108263492584229	-0.0111465454101563	0.00194358825683594	0.03045654296875	-0.0320827960968018	-0.0524311065673828	0.00134372711181641	0.0555269718170166	0.0210888385772705	0.0351302623748779	-0.0105686187744141	-0.0375821590423584	0.00363349914550781	-0.00869441032409668	-0.0266995429992676	0.0350713729858398	-0.0151474475860596	0.00875091552734375	0.0261771678924561	-0.0463671684265137	0.0243287086486816	0.00896954536437988	0.00759005546569824	0.0345635414123535	0.00254654884338379	-0.0474870204925537
	0.0399718284606934	0.0147438049316406	0.021561861038208	-0.0355589389801025	-0.0278186798095703	-0.000458478927612305	-0.0289499759674072	-0.102587699890137	-0.030372142791748	-0.0522663593292236	0.0629544258117676	0.0603041648864746	0.0855534076690674	-0.0772037506103516	-0.0641911029815674	-0.0915536880493164	0.012829065322876	0.0611014366149902	0.0520780086517334	0.110702991485596	-0.0196042060852051	-0.00159454345703125	0.0427324771881104	-0.0734663009643555	0.0485143661499023	-0.0122017860412598	0.0264835357666016	0.0330216884613037	-0.00105595588684082	-0.0622155666351318	-0.0462222099304199	-0.0312755107879639	-0.00760102272033691	-0.029353141784668	0.126754283905029	0.0450794696807861	0.0291581153869629	-0.0912952423095703	0.101868867874146	-0.0175719261169434	0.026094913482666	0.0792930126190186	0.0110905170440674	-0.128587245941162	0.0162923336029053	-0.0201489925384521	0.0785479545593262	0.0924768447875977	0.0154597759246826
	-0.00715947151184082	0.0345659255981445	-0.0287222862243652	-0.0663473606109619	0.0526556968688965	0.0054929256439209	0.0744166374206543	0.0405235290527344	0.0101401805877686	-0.14026403427124	0.0334258079528809	0.052560567855835	0.0515270233154297	-0.0510489940643311	0.0458581447601318	-0.06490159034729	0.0934484004974365	-0.0143568515777588	-0.00943779945373535	-0.00222921371459961	0.0696854591369629	0.016636848449707	-0.0146064758300781	-0.00452828407287598	-0.104727029800415	-0.126083135604858	0.0724139213562012	-0.0109632015228271	-0.100198268890381	0.0700013637542725	0.0346250534057617	-0.0612902641296387	-0.0137426853179932	-0.0509257316589355	0.0220136642456055	-0.0656912326812744	-0.0626049041748047	-0.0107762813568115	0.00863528251647949	-0.0172252655029297	0.0645639896392822	0.0303218364715576	0.019352912902832	0.00156497955322266	0.042461633682251	-0.0314657688140869	0.045806884765625	-0.00277614593505859	-0.0157990455627441
	-0.0302731990814209	0.212939023971558	0.0156350135803223	-0.182488203048706	0.0631887912750244	0.0390594005584717	0.025385856628418	0.000121831893920898	-0.0473899841308594	-0.139709711074829	0.0528192520141602	-0.101580142974854	-0.0588319301605225	0.59703803062439	-0.159234046936035	-0.244277477264404	-0.0935225486755371	0.0263431072235107	0.0189390182495117	0.00614213943481445	0.185953378677368	0.0512690544128418	-0.068354606628418	-0.185456037521362	-0.13154673576355	0.081047534942627	0.160874843597412	0.0565159320831299	0.0484068393707275	-0.18485951423645	-0.00794029235839844	-0.236825466156006	0.108008861541748	0.066455602645874	0.0114622116088867	-0.0527544021606445	0.07061767578125	-0.115470170974731	0.0136408805847168	-0.0332562923431396	0.0124144554138184	0.074857234954834	0.0097506046295166	-0.0527188777923584	-0.00379323959350586	0.0161557197570801	0.10834527015686	0.0647201538085938	-0.0175175666809082
	0.047170877456665	-0.00121521949768066	0.0170409679412842	-0.0799274444580078	0.0543487071990967	-0.0190811157226563	0.0809872150421143	0.070098876953125	0.0228519439697266	-0.0482017993927002	0.0130758285522461	-0.0802621841430664	0.071509838104248	0.0679874420166016	0.0148494243621826	-0.032289981842041	0.0219430923461914	-0.0908041000366211	-0.0229077339172363	-0.0048370361328125	-0.00917840003967285	0.155743360519409	-0.0910720825195313	-0.00771474838256836	0.0257327556610107	0.131079196929932	-0.0133082866668701	-0.151763916015625	0.0991184711456299	-0.0116722583770752	0.00176811218261719	-0.00605082511901855	-0.111425161361694	0.134174585342407	0.0180566310882568	-0.0172646045684814	0.0253593921661377	-0.0752804279327393	-0.120848655700684	0.0851898193359375	0.0543222427368164	0.0488996505737305	-0.00388503074645996	-0.125546932220459	0.0437483787536621	-0.0453405380249023	0.043004035949707	0.110434293746948	-0.0714726448059082
	0.0116391181945801	-0.00170159339904785	0.063288688659668	-0.128435850143433	0.0590791702270508	7.65324e+09	0.0618050098419189	0.0264632701873779	0.0214536190032959	-0.10855770111084	0.0100259780883789	0.051969051361084	0.00101923942565918	-0.0454254150390625	0.155639410018921	-0.0520167350769043	-0.00847482681274414	0.0336008071899414	0.0150721073150635	-0.00514411926269531	0.0187239646911621	0.0806505680084229	0.0209650993347168	-0.0708811283111572	0.0322785377502441	-0.0516676902770996	0.0549671649932861	0.09165358543396	-0.00392556190490723	-0.163976430892944	0.0213229656219482	0.122346639633179	0.0505318641662598	0.106202602386475	0.0243978500366211	-0.0944490432739258	-0.0498299598693848	-0.031080961227417	0.0236003398895264	0.0320048332214355	-0.0443627834320068	0.0701918601989746	0.101754903793335	-0.127066135406494	0.0825464725494385	-0.018329381942749	0.0342717170715332	-0.0453078746795654	0.0477821826934814
	-0.0355870723724365	-0.00352692604064941	0.0297877788543701	0.01849365234375	0.0148241519927979	0.072807788848877	-0.0223619937896729	0.00450515747070313	-0.00173664093017578	0.00442147254943848	0.0393528938293457	-0.00360894203186035	-0.0398426055908203	0.0129940509796143	-0.0151634216308594	-0.016660213470459	0.0302417278289795	0.00853085517883301	-0.0317308902740479	0.0915696620941162	0.0768208503723145	-0.00366997718811035	-0.00249981880187988	-0.0483133792877197	0.0124685764312744	0.0778875350952148	-0.0298399925231934	0.086932897567749	0.0101416110992432	-0.00403881072998047	0.00370192527770996	0.079157829284668	0.0502297878265381	-0.130159139633179	0.0439903736114502	0.017216682434082	-0.032339334487915	-0.0132880210876465	0.0753753185272217	0.0583078861236572	0.0355656147003174	-0.0501463413238525	-0.0200438499450684	0.100069046020508	-0.0401413440704346	0.0286159515380859	-0.0240178108215332	-0.0112130641937256	-0.0479259490966797
	0.177048921585083	-0.00865030288696289	-0.0111019611358643	-0.13215970993042	-0.0408468246459961	0.0378687381744385	0.0670218467712402	-0.0219962596893311	-0.0315003395080566	-0.100334167480469	0.014667272567749	0.079519510269165	0.154623746871948	0.0172996520996094	-0.108969926834106	-0.052947998046875	0.127301931381226	-0.123303174972534	-0.0065915584564209	0.0114316940307617	-0.0578384399414063	0.023629903793335	0.0884420871734619	-0.0308666229248047	0.100754022598267	-0.083791971206665	-0.0518038272857666	0.0489840507507324	-0.0357973575592041	0.00513124465942383	-0.0122668743133545	-0.0642037391662598	-0.0122442245483398	0.00561046600341797	0.0814650058746338	-0.00753283500671387	0.0751781463623047	-0.134577751159668	0.0478336811065674	0.00555419921875	0.0244288444519043	0.0171065330505371	-0.00177240371704102	-0.0585060119628906	0.0287864208221436	0.0515692234039307	0.0738210678100586	-0.0390555858612061	0.0710928440093994
	-0.145781993865967	0.086855411529541	-0.0384249687194824	0.0286338329315186	0.0187146663665771	0.0584931373596191	-0.0893421173095703	0.0460855960845947	-0.0252254009246826	0.0772075653076172	-0.0496108531951904	0.0254652500152588	-0.0301568508148193	-0.00982284545898438	-0.0254151821136475	0.0673544406890869	-0.00741267204284668	0.0400795936584473	0.00315999984741211	-0.0193946361541748	-0.0267560482025146	0.0608494281768799	-0.0431005954742432	0.000475883483886719	-0.0122406482696533	0.0103409290313721	0.0065310001373291	-0.0298836231231689	0.00203394889831543	0.0249314308166504	-0.0213007926940918	-1.69277e+09	-0.0791144371032715	0.053849458694458	-0.0276699066162109	0.0634355545043945	-0.0211942195892334	0.0120599269866943	0.0104317665100098	0.0216681957244873	-0.0568625926971436	-0.0165479183197021	-0.0133883953094482	0.0309009552001953	-0.0145635604858398	0.0205459594726563	-0.024423360824585	-0.0081942081451416	-0.0251893997192383
	-0.0741226673126221	-0.029327392578125	0.151418447494507	0.149579286575317	0.00161552429199219	-0.0373198986053467	-0.0398392677307129	0.039337158203125	0.0488595962524414	0.0306711196899414	0.0457971096038818	-0.0807487964630127	-0.0769009590148926	0.0848369598388672	-0.0262994766235352	-0.220248699188232	0.00478029251098633	0.0267181396484375	-0.0202879905700684	0.0426039695739746	-0.0549921989440918	-0.0583758354187012	-0.0227344036102295	0.0312294960021973	-0.081573486328125	0.0774471759796143	0.0426881313323975	-0.0514492988586426	0.00271129608154297	0.0114216804504395	-0.0468311309814453	0.0932729244232178	-0.00336480140686035	0.0275256633758545	0.040902853012085	-0.0370895862579346	-0.0559408664703369	0.0841598510742188	-0.0602505207061768	0.0437636375427246	-0.00940632820129395	0.00820350646972656	0.00664758682250977	0.107840776443481	-0.0317907333374023	0.0547833442687988	0.0583992004394531	-0.141504526138306	-0.0150265693664551
	0.468701839447021	0.0213415622711182	-0.0586862564086914	-0.11071515083313	-0.157589912414551	-0.139867305755615	0.0752944946289063	0.297477960586548	0.071857213973999	-0.0167033672332764	-0.0973961353302002	-0.204305171966553	0.130018949508667	0.0901830196380615	0.0280768871307373	-0.124460935592651	0.0414378643035889	-0.127803564071655	0.168499708175659	0.160112857818604	0.184233665466309	-0.15691614151001	-0.220110893249512	-0.0575294494628906	0.236692428588867	0.320085525512695	0.124666929244995	-0.181922912597656	-0.135123252868652	-0.225057363510132	0.168070554733276	0.213107347488403	0.219743728637695	-0.216295719146729	-0.0856184959411621	-0.208526849746704	0.13334321975708	0.0296685695648193	0.21877121925354	-0.208447694778442	-0.160628795623779	-0.0173115730285645	-0.113659620285034	-0.232728958129883	-0.253268480300903	-0.182378053665161	-0.201947689056396	-0.159238338470459	0.604254484176636
	-0.203671216964722	0.253039360046387	0.00858497619628906	0.144518613815308	-0.0687351226806641	-0.0321521759033203	-0.205540895462036	0.208352088928223	-0.0403153896331787	0.0883269309997559	0.0369031429290771	-0.0168936252593994	-0.163313388824463	0.338630437850952	-0.00696635246276855	0.0217874050140381	-0.0779790878295898	-0.0112736225128174	-0.198245525360107	-0.0313003063201904	0.0636372566223145	0.0667195320129395	-0.0107884407043457	0.0953731536865234	-0.170666217803955	0.0328731536865234	-0.0111865997314453	0.185912847518921	-0.134626626968384	0.109533786773682	-0.170598983764648	-0.0279073715209961	-0.0303287506103516	0.167900323867798	-0.00941848754882813	0.0576720237731934	-0.0454807281494141	0.0124857425689697	0.0741100311279297	-0.212112665176392	-0.148195505142212	0.26001238822937	-0.0623948574066162	-0.0191810131072998	-0.0470719337463379	-0.219573497772217	-0.0187580585479736	0.30247163772583	-0.0242388248443604
	0.116910457611084	0.0403652191162109	-0.0823273658752441	0.0415256023406982	-0.000140666961669922	-0.00145292282104492	0.102934122085571	-0.0118780136108398	-0.0550730228424072	0.0906915664672852	-0.0375850200653076	-0.0728223323822021	0.101017951965332	0.0601258277893066	-0.123866081237793	0.0490491390228271	-0.0495700836181641	-0.0579867362976074	0.117921352386475	-0.0914962291717529	0.00554156303405762	-0.0465595722198486	-0.0269699096679688	0.0385847091674805	0.128206729888916	0.00321483612060547	-0.0233311653137207	-0.0772056579589844	-0.0191240310668945	-0.0158238410949707	0.13515830039978	0.0291621685028076	-0.0262637138366699	-0.102779626846313	-0.0299098491668701	-0.00848722457885742	-0.0220482349395752	0.0326943397521973	0.0393381118774414	0.0694472789764404	0.0742599964141846	-0.0711629390716553	-0.0276756286621094	-0.0430951118469238	0.0513541698455811	0.0170009136199951	0.0113167762756348	-0.0802280902862549	0.0241725444793701
	-0.035111665725708	0.0433151721954346	-0.0310611724853516	0.120510339736938	-0.0103693008422852	0.00389289855957031	-0.0681536197662354	0.062528133392334	0.00307321548461914	0.172539234161377	-0.0858566761016846	0.000843524932861328	-0.144341230392456	0.124069690704346	-0.0350120067596436	0.152860879898071	-0.0237128734588623	-0.0290915966033936	0.0392539501190186	0.0980021953582764	0.00210976600646973	-0.0719637870788574	-0.00295495986938477	-0.000475883483886719	0.0156929492950439	0.0505626201629639	0.0545921325683594	-0.0972769260406494	-0.0149283409118652	0.127743482589722	-0.0102293491363525	0.0784008502960205	0.0266385078430176	-0.0842795372009277	-0.0550942420959473	0.0858151912689209	-0.0663011074066162	0.0573365688323975	0.0737483501434326	0.0371036529541016	0.102405548095703	0.0184483528137207	-0.0760219097137451	0.0430276393890381	0.115615844726563	-0.055079460144043	-0.0384795665740967	0.0349564552307129	-0.143853664398193
	-0.0275290012359619	0.0372910499572754	0.0512170791625977	0.074115514755249	0.0396537780761719	-0.0569839477539063	0.0036013126373291	0.00742006301879883	0.00880789756774902	-0.00161147117614746	-0.0216102600097656	0.0179107189178467	0.0319888591766357	-0.0421862602233887	0.0150840282440186	0.0301179885864258	0.00485062599182129	0.00290012359619141	0.0018303394317627	0.000713825225830078	-0.0631389617919922	0.0137982368469238	0.0200695991516113	0.043980598449707	0.0261428356170654	-0.0143730640411377	-0.0469653606414795	0.00413942337036133	-0.0204231739044189	0.0118136405944824	0.00990629196166992	0.00355029106140137	-0.114552736282349	-0.00587058067321777	0.0445775985717773	0.0472240447998047	-0.0301034450531006	-0.0414741039276123	0.0166547298431396	-0.0087592601776123	-0.0581083297729492	0.0502123832702637	-0.0527393817901611	-0.00557923316955566	0.106143951416016	-0.00248193740844727	-0.101238250732422	0.0754318237304688	-0.0515303611755371
	-0.0323584079742432	0.0336167812347412	0.0865378379821777	0.0434689521789551	-0.0352902412414551	-0.0369277000427246	0.0460405349731445	0.0154054164886475	0.113722324371338	-0.0182316303253174	-0.0558431148529053	0.037022590637207	-0.112930774688721	-0.0233936309814453	0.0576674938201904	-0.0234394073486328	0.037463903427124	0.0170116424560547	-0.13691258430481	-0.0910434722900391	0.0473082065582275	0.0353403091430664	0.06076979637146	0.00791049003601074	-0.0959563255310059	-0.0901350975036621	0.0533909797668457	0.0298237800598145	-0.0333263874053955	0.0782647132873535	-0.0450918674468994	0.00807356834411621	0.0251030921936035	0.0193464756011963	0.0352990627288818	0.0235331058502197	0.0995748043060303	0.132286071777344	-0.184861660003662	-0.0928182601928711	-0.0974781513214111	0.0539977550506592	0.0387780666351318	0.151576519012451	-0.208083629608154	-0.0573911666870117	-0.0545358657836914	0.0735094547271729	0.0431735515594482
	0.00859975814819336	-0.0109739303588867	0.0240499973297119	-0.0226931571960449	0.015728235244751	0.0133903026580811	-0.0115103721618652	0.0288560390472412	-0.0333559513092041	-0.0508060455322266	0.0493800640106201	0.0423941612243652	0.0371468067169189	-0.0697007179260254	0.00897502899169922	-0.0714924335479736	-0.0140814781188965	0.098827600479126	-0.0996842384338379	-0.0744588375091553	0.182994365692139	-0.0194933414459229	0.131850004196167	-0.178078413009644	0.00599837303161621	-0.000206470489501953	-0.0468850135803223	0.0644664764404297	-0.0237147808074951	0.0274941921234131	-0.0310800075531006	0.0537211894989014	0.0526432991027832	0.0698540210723877	-0.0285964012145996	-0.0613110065460205	-0.0276134014129639	-0.0249509811401367	-0.0130023956298828	-0.0209558010101318	0.00547552108764648	0.0429778099060059	-0.11558985710144	-0.0154826641082764	-0.104665756225586	0.102075815200806	0.165977478027344	0.00336956977844238	0.0107464790344238
	-0.043116569519043	-0.08119797706604	0.0125842094421387	0.00708746910095215	0.0440917015075684	-0.0142872333526611	0.0116944313049316	-0.0131082534790039	0.0488595962524414	-0.0128395557403564	-0.00897073745727539	0.00520563125610352	-0.10254430770874	-0.11754322052002	-0.0220432281494141	0.0652577877044678	-0.0232119560241699	0.108851194381714	-0.132981777191162	-0.0232772827148438	0.0411653518676758	-0.113254308700562	0.0208158493041992	-0.0398082733154297	-0.0506350994110107	0.0271420478820801	-0.0498664379119873	0.0159354209899902	0.0413913726806641	0.0346918106079102	-0.0305635929107666	-0.0105841159820557	-0.020068883895874	-0.0295956134796143	0.041123628616333	0.00505280494689941	0.0139026641845703	-0.0478527545928955	-0.00114250183105469	-0.0239994525909424	0.0457475185394287	-0.0179991722106934	-0.0582613945007324	-0.130967140197754	0.0290651321411133	0.0521466732025146	0.0720207691192627	0.0350296497344971	0.00110363960266113
	-0.112512588500977	0.237668514251709	0.0150880813598633	0.00140023231506348	-0.0635840892791748	0.015660285949707	-0.0747599601745605	0.145684242248535	-0.00830674171447754	-0.0461220741271973	-0.00890040397644043	0.0524866580963135	-0.0903563499450684	0.0480189323425293	0.0185966491699219	0.126503467559814	-0.112048625946045	0.0676767826080322	-0.0302000045776367	0.0705609321594238	-0.0629756450653076	0.0156123638153076	0.00234460830688477	0.0677883625030518	0.0567247867584229	0.104016065597534	-0.0467240810394287	-0.101632833480835	0.046072244644165	0.0177626609802246	-0.323381900787354	0.467709541320801	-0.0968084335327148	0.00876164436340332	0.0779547691345215	0.0492126941680908	0.183633327484131	-0.0550622940063477	-0.164450645446777	0.0319211483001709	-0.224921464920044	0.151603221893311	-0.169967174530029	-0.0623164176940918	0.0210602283477783	0.0647101402282715	0.0801513195037842	0.0917031764984131	0.0505733489990234
	0.0715591907501221	-0.0361614227294922	0.134966373443604	0.0665862560272217	0.0836291313171387	-0.3154456615448	0.0701074600219727	-0.0247230529785156	0.122516870498657	-0.0116214752197266	0.149590730667114	-0.331025123596191	0.0189673900604248	0.0264656543731689	0.124029874801636	-0.0308620929718018	0.106653690338135	-0.2436842918396	-0.142690896987915	-0.37169075012207	0.00452828407287598	0.126042127609253	0.153652191162109	0.00704240798950195	-0.138146638870239	-0.367752075195313	-0.0172460079193115	0.117750406265259	0.182526588439941	-0.00713515281677246	-0.0133717060089111	-0.235663414001465	-0.0219721794128418	0.085533618927002	0.0954215526580811	-0.0230388641357422	0.118768453598022	0.109538555145264	-0.175909757614136	-0.121590137481689	-0.0872695446014404	0.117850065231323	0.158247709274292	0.0688886642456055	-0.0871548652648926	-0.210838317871094	-0.0717155933380127	0.114040613174438	0.131964445114136
	0.00222420692443848	0.0800917148590088	0.0520553588867188	-0.040696382522583	-0.0340662002563477	0.0222985744476318	-0.0421221256256104	0.0518620014190674	0.0674223899841309	-0.00837826728820801	-0.00062870979309082	0.0577278137207031	-0.00306177139282227	0.0484864711761475	0.0378029346466064	-0.0626072883605957	-0.00748348236083984	0.0580227375030518	-0.0403518676757813	0.00515961647033691	-0.0765998363494873	0.0856149196624756	0.0289254188537598	0.0475921630859375	-0.0826339721679688	0.00866532325744629	-0.0874578952789307	0.101123809814453	0.0186502933502197	-0.0219130516052246	-0.0753047466278076	-0.00349116325378418	-0.0479962825775146	0.0677404403686523	0.0185050964355469	0.0084376335144043	0.107329845428467	0.0565106868743896	-0.0830557346343994	-0.0107417106628418	-0.00770068168640137	-0.011974573135376	0.0443506240844727	0.0959231853485107	-0.0702519416809082	0.00937533378601074	0.013984203338623	-0.0381317138671875	0.116300106048584
	0.0285599231719971	-0.0290794372558594	-0.0158064365386963	-0.00120139122009277	0.0235631465911865	0.0110406875610352	0.0483670234680176	-0.0779211521148682	-0.0193769931793213	0.126629114151001	-0.0388762950897217	0.0302796363830566	-0.0436584949493408	0.0420446395874023	0.0141458511352539	-0.0360705852508545	0.00898528099060059	0.0335261821746826	-0.0376148223876953	0.123808145523071	0.035454273223877	0.00897598266601563	-0.0205061435699463	0.00293183326721191	-0.00510168075561523	-0.0122191905975342	0.00358009338378906	0.0347349643707275	-0.015385627746582	0.00930166244506836	0.0265426635742188	0.0154290199279785	0.0815892219543457	-0.0330746173858643	-0.0139214992523193	0.0309057235717773	0.0169000625610352	-0.00369811058044434	0.00778365135192871	0.00538372993469238	0.0261931419372559	-0.0209062099456787	-0.0606343746185303	0.028599739074707	0.0519938468933105	0.00844049453735352	0.025681734085083	-0.0139355659484863	-0.0110840797424316
	0.0309221744537354	-0.0593898296356201	0.0345773696899414	0.0313780307769775	-0.00683403015136719	0.0245547294616699	0.0223848819732666	-0.0628116130828857	0.0563135147094727	0.0445952415466309	-0.0382306575775146	0.00985932350158691	-0.0191259384155273	-0.0843615531921387	0.0375721454620361	0.0535752773284912	0.0104541778564453	0.0183699131011963	0.0286834239959717	0.165944576263428	0.00803208351135254	-0.0495250225067139	0.0139355659484863	0.0189125537872314	0.0521423816680908	-0.0369727611541748	-0.030874490737915	-0.00527119636535645	-0.0523529052734375	0.0533313751220703	0.019744873046875	0.106588363647461	0.0159337520599365	-0.0310509204864502	-0.0334696769714355	0.0471475124359131	0.00554347038269043	0.000343561172485352	-0.00945329666137695	0.00521302223205566	0.0417804718017578	-0.0297393798828125	-0.0126223564147949	0.0649850368499756	0.0133864879608154	-0.0568573474884033	0.023036003112793	-0.00593423843383789	0.0197389125823975
	-0.0264894962310791	0.110113143920898	0.0802001953125	-0.0732791423797607	0.00638175010681152	-0.0460526943206787	0.0203807353973389	0.0817844867706299	0.0895354747772217	0.00752878189086914	-0.0253028869628906	-0.051922082901001	-0.00454854965209961	0.0236148834228516	0.107778072357178	-0.00599956512451172	0.0116419792175293	0.0197269916534424	-0.0132136344909668	0.0797607898712158	-0.0187325477600098	0.0481126308441162	0.00875377655029297	-0.0878942012786865	0.00674629211425781	0.0577898025512695	0.0446538925170898	0.097402811050415	0.0532102584838867	-0.127926826477051	-0.0416195392608643	0.0943408012390137	-0.0283346176147461	0.12860894203186	-0.0540721416473389	-0.0636234283447266	-0.0398464202880859	0.0459003448486328	0.0203194618225098	0.072218656539917	-0.0632057189941406	0.0991582870483398	-0.00219464302062988	-0.0139882564544678	0.0314762592315674	0.0875835418701172	-0.0366384983062744	0.0697288513183594	0.03523850440979
	-0.00408673286437988	-0.0137917995452881	0.063288688659668	0.110441923141479	-0.078127384185791	-0.0184617042541504	-0.182480096817017	-0.253816366195679	-0.219459295272827	-0.334507465362549	-0.165925025939941	-0.142062902450562	-0.0278871059417725	0.0195667743682861	0.0528793334960938	0.0282599925994873	0.0130383968353271	-0.0482378005981445	-0.0108630657196045	0.0417451858520508	-0.00336647033691406	-0.0262124538421631	-0.0243501663208008	0.0736041069030762	-0.301513433456421	-0.256825923919678	-0.18692946434021	-0.226048231124878	-0.122260332107544	-0.177135944366455	-0.0465700626373291	-0.0309975147247314	0.0344433784484863	0.0250377655029297	-0.0224316120147705	0.0517330169677734	0.0673282146453857	0.169037103652954	-0.141382455825806	0.0125308036804199	-0.125168085098267	0.0026392936706543	-0.0234687328338623	0.190751314163208	-0.0395572185516357	-0.0245780944824219	-0.11056923866272	0.0138022899627686	0.0603809356689453
	0.040963888168335	-0.0472893714904785	0.0114092826843262	-0.00843048095703125	-0.00535154342651367	-0.000535011291503906	-0.0679597854614258	-0.0316872596740723	0.0280447006225586	-0.0198633670806885	0.0114824771881104	-0.0103130340576172	0.0308101177215576	-0.0695736408233643	0.0299344062805176	-0.0106163024902344	0.00926518440246582	0.00533771514892578	0.00556683540344238	0.014195442199707	0.0335454940795898	-0.00911211967468262	-0.0021965503692627	0.00467228889465332	-0.0219557285308838	0.0228118896484375	0.0216555595397949	-0.0254142284393311	0.0326476097106934	-0.0199873447418213	0.0350360870361328	0.0424520969390869	0.0436477661132813	-0.0147218704223633	-0.0225083827972412	-0.0072941780090332	0.0377099514007568	0.0240199565887451	-0.0092618465423584	0.00470137596130371	-0.00259542465209961	0.00767803192138672	0.0634443759918213	0.00521063804626465	0.00896954536437988	-0.0395286083221436	-0.00159549713134766	-0.0321402549743652	0.0185654163360596
	0.00287222862243652	0.0668160915374756	-0.0418362617492676	-0.0852255821228027	0.023632287979126	0.0674929618835449	0.0449655055999756	0.0624113082885742	-0.0418572425842285	-0.0683226585388184	0.0236303806304932	0.0235803127288818	0.0972106456756592	0.111035823822021	0.0914154052734375	-0.216301918029785	-0.0557050704956055	-0.00359487533569336	0.0146603584289551	-0.0852413177490234	0.0186467170715332	0.187366485595703	0.101482391357422	-0.303250312805176	0.0791049003601074	-0.145198106765747	-0.0566582679748535	0.158390283584595	0.100876808166504	-0.221733570098877	0.00286126136779785	0.0433602333068848	-0.107378244400024	0.0558311939239502	0.170194387435913	-0.137645721435547	0.0541765689849854	-0.229668378829956	0.132580518722534	0.0327582359313965	-0.110125780105591	0.109339237213135	0.113808870315552	-0.15343451499939	-0.0509912967681885	0.110812664031982	-0.022397518157959	0.0120935440063477	0.101097583770752
	-0.0507819652557373	-0.0169837474822998	0.109711170196533	0.0590176582336426	-0.0472238063812256	-0.0169141292572021	-0.034337043762207	0.0246660709381104	0.107219219207764	0.0434236526489258	-0.0563514232635498	-0.0320258140563965	-0.0734837055206299	-0.0215523242950439	0.0186746120452881	0.0275747776031494	0.00168895721435547	0.0604422092437744	-0.0166623592376709	-0.0229835510253906	-0.0006256103515625	0.0264492034912109	-0.0199689865112305	0.013500452041626	-0.01308274269104	-0.0581753253936768	0.0555672645568848	-0.0622293949127197	0.0344889163970947	0.0318326950073242	-0.0222413539886475	-0.0457921028137207	-0.0322456359863281	0.146315336227417	-0.0986921787261963	0.096210241317749	0.000252485275268555	-0.00852823257446289	0.0459911823272705	-0.0090177059173584	0.0341053009033203	-0.0123550891876221	-0.128808736801147	0.039053201675415	-0.0526602268218994	0.0426309108734131	0.0085453987121582	0.0732958316802979	-0.0068962574005127
	-0.210014820098877	-0.19997501373291	-0.124920606613159	-0.249848604202271	-0.256291389465332	-0.218035936355591	-0.48357892036438	0.945444345474243	0.351828336715698	0.159712076187134	-0.67423415184021	-0.450438976287842	0.0335290431976318	0.134897232055664	0.023033618927002	0.0705888271331787	-0.118608236312866	-0.0418539047241211	-0.531680583953857	-0.739739656448364	-0.663460254669189	0.907241106033325	0.0463287830352783	-0.043809175491333	-0.905785083770752	-0.655609130859375	-0.893168210983276	109766364097595	0.107189655303955	-0.176344871520996	-117707991600037	-0.787846803665161	-0.908972978591919	113168346881866	0.149183988571167	-0.133996248245239	0.00562739372253418	-0.24719762802124	-10124454498291	-0.869213342666626	-105509996414185	123326289653778	0.114198446273804	-0.330829858779907	-0.777658939361572	-0.95728611946106	-0.998944044113159	117600107192993	-0.118399858474731
	0.0347299575805664	0.0046083927154541	0.00197362899780273	0.00160002708435059	-0.0321962833404541	-0.0126669406890869	-0.00472283363342285	0.0414717197418213	-0.00102591514587402	-0.045602560043335	-0.058168888092041	0.00688576698303223	0.0555458068847656	0.043569803237915	-0.0316982269287109	-0.0659458637237549	-0.0214955806732178	0.00533771514892578	-0.00158262252807617	0.000102043151855469	0.0245015621185303	0.00429654121398926	-0.0142242908477783	-0.0272245407104492	0.0280270576477051	0.0453853607177734	0.0455601215362549	-0.0027930736541748	-0.0328636169433594	-0.0705790519714355	0.0609476566314697	0.0319266319274902	0.0652480125427246	-0.0325078964233398	7.58171e+09	-0.103682279586792	0.0246977806091309	0.0207216739654541	-0.0234122276306152	-0.00188469886779785	-0.0191779136657715	-0.050537109375	0.0393526554107666	-0.0451583862304688	0.00802803039550781	0.00196528434753418	0.00656270980834961	0.00329470634460449	-0.00186967849731445
	0.0074007511138916	0.0102882385253906	-0.0142099857330322	0.0627591609954834	0.0397219657897949	0.0285317897796631	0.0648136138916016	-0.0145857334136963	-0.120712757110596	-0.0394866466522217	0.087031364440918	0.0326056480407715	0.101536273956299	-0.0500478744506836	-0.183512926101685	0.0862767696380615	0.0622248649597168	0.00450038909912109	0.0827443599700928	-0.25917649269104	0.070728063583374	0.0779354572296143	-0.0515480041503906	-0.0410318374633789	-0.0307130813598633	0.111570596694946	0.0204267501831055	0.0697171688079834	0.0915677547454834	-0.201586484909058	0.172935724258423	-0.28404974937439	0.107428789138794	-0.142166376113892	0.0372922420501709	-0.0375766754150391	-0.0114908218383789	-0.063025951385498	-0.0544073581695557	0.203668594360352	0.164150714874268	-0.194425106048584	-0.0306017398834229	-0.0810606479644775	0.0659041404724121	-0.0131425857543945	0.0785479545593262	0.0340781211853027	-0.0274384021759033
	-0.00250649452209473	0.0615878105163574	-0.105087280273438	0.150661468505859	-0.00648093223571777	0.0265071392059326	-0.0332958698272705	0.0151641368865967	0.0023643970489502	0.124045372009277	-0.0705883502960205	0.0124468803405762	-0.0641512870788574	0.00699281692504883	-0.0671665668487549	0.248358011245728	-0.127734661102295	0.00777125358581543	-0.107824802398682	0	-0.0152509212493896	-0.0752339363098145	0.0509393215179443	0.153723239898682	-0.0426161289215088	0.0864715576171875	0.0200426578521729	0.0323202610015869	-0.0463461875915527	0.0469152927398682	0.0779669284820557	-0.0738387107849121	0.0174016952514648	0.103846788406372	-0.0698783397674561	0.00576186180114746	0.0181472301483154	-0.0476751327514648	0.0579264163970947	0.022932767868042	-0.00960707664489746	0.02358078956604	-0.132040023803711	-0.0468649864196777	0.165445804595947	-0.00651335716247559	-0.02960205078125	0.0752894878387451	0.0471248626708984
	0.098663330078125	-0.01772141456604	0.0766839981079102	0.00509428977966309	0.0901808738708496	-0.180607795715332	0.101125240325928	-0.204856872558594	0.0264191627502441	-0.172115802764893	0.0924148559570313	0.0618479251861572	0.0594644546508789	-0.0486719608306885	0.0662167072296143	0.0204107761383057	-0.0730817317962646	-0.0773615837097168	-0.00191593170166016	0.0417122840881348	0.00974178314208984	-0.0125644207000732	-0.00037837028503418	-0.023188591003418	0.0880076885223389	-0.089860200881958	0.0257182121276855	-0.119621992111206	0.0386784076690674	-0.0523414611816406	0.0215718746185303	0.0938947200775146	-0.0238780975341797	0.0494189262390137	0.0138635635375977	-0.0400137901306152	0.0108153820037842	-0.175119876861572	0.1864333152771	0.0374374389648438	0.00249147415161133	-0.0225918292999268	0.00597596168518066	-0.0906639099121094	0.0618267059326172	0.00912046432495117	0.0356335639953613	0.0216515064239502	0.00118851661682129
	0.014580249786377	-0.0395283699035645	0.0929219722747803	-0.155153274536133	0.00554180145263672	0.0143742561340332	-0.0310268402099609	-0.0193982124328613	0.00974845886230469	0.0324435234069824	0.0048825740814209	-0.00745797157287598	-0.00575780868530273	-0.0420620441436768	-0.0308911800384521	0.0313878059387207	0.0108036994934082	0.0750200748443604	-0.0311355590820313	-0.115149974822998	0.029796838760376	-0.0458190441131592	0.0394220352172852	0.020946741104126	0.0299091339111328	-0.141168832778931	-0.030874490737915	0.034034252166748	0.076418399810791	0.0346148014068604	-0.0147325992584229	0.0479578971862793	0.0386345386505127	0.0463554859161377	-0.0343997478485107	0.0109512805938721	0.0368897914886475	-0.0377664566040039	0.0432226657867432	0.0148205757141113	0.0253112316131592	-0.0118222236633301	-0.0818123817443848	-0.0541634559631348	0.0578289031982422	0.0234932899475098	0.00626492500305176	0.0395588874816895	0.00703239440917969
	-0.0738298892974854	-0.255242586135864	-0.0461528301239014	0.2048020362854	0.18720531463623	-0.101228952407837	0.0158154964447021	0.166261911392212	-0.0962207317352295	-0.00908708572387695	-0.0261564254760742	0.0382926464080811	-0.366852998733521	0.427492380142212	-0.113063812255859	0.208411931991577	0.0395207405090332	-0.132987976074219	-0.129152774810791	-0.272772789001465	0.0688655376434326	0.0505766868591309	0.179481029510498	-0.0604214668273926	0.112539291381836	0.06020188331604	0.00163555145263672	0.0197935104370117	-0.074965238571167	-0.0577638149261475	-0.270094156265259	0.199766874313354	-0.0245137214660645	0.11602520942688	0.0572211742401123	0.00725769996643066	-0.115323066711426	-0.0248634815216064	0.0644035339355469	0.0657711029052734	-0.0659177303314209	0.0909616947174072	-0.026214599609375	0.0360863208770752	-0.00969266891479492	0.0137860774993896	0.191685438156128	-0.136881351470947	-0.0289106369018555
	0.0184311866760254	-0.067131519317627	0.0359649658203125	-0.000100135803222656	0.00966715812683105	0.0298051834106445	0.0815117359161377	-0.125553131103516	0.0627474784851074	-0.0319550037384033	0.0646922588348389	0.0170772075653076	0.0661196708679199	-0.0409424304962158	0.00598978996276855	0.000897645950317383	0.0126197338104248	0.0180680751800537	0.0433797836303711	-0.0940892696380615	0.0299501419067383	-0.0110378265380859	-0.00720858573913574	-0.00476717948913574	0.0867505073547363	-0.0018770694732666	-0.00116920471191406	-0.116507291793823	0.0292532444000244	0	0.102733373641968	0.0279450416564941	0.0908656120300293	-0.0796704292297363	0.0173835754394531	0.0276508331298828	-0.0847461223602295	0.032442569732666	-0.0206093788146973	0.0326745510101318	0.0682790279388428	-0.0759284496307373	-0.053001880645752	0.0367650985717773	0.057919979095459	0.00920534133911133	0.0434877872467041	-0.0785648822784424	-0.00221014022827148
	0.0530831813812256	0.255788803100586	0.057910680770874	-0.137763738632202	0.0532653331756592	-0.214439630508423	0.016089916229248	0.0727684497833252	0.0345287322998047	-0.0448756217956543	0.0298030376434326	-0.0578968524932861	-0.0449967384338379	0.203571557998657	-0.0189990997314453	-0.130128383636475	0.0161056518554688	0.0243163108825684	-0.0273973941802979	0.16278862953186	0.0440504550933838	-0.108607769012451	-0.0473964214324951	0.0287435054779053	0.0547165870666504	0.0251984596252441	0.0957903861999512	-0.0935294628143311	0.0209555625915527	-0.0717422962188721	0.0294344425201416	0.064366340637207	0.117477893829346	-0.0822665691375732	-0.0474064350128174	0.0297441482543945	-0.0364763736724854	0.107387542724609	-0.0138671398162842	-0.048936128616333	0.0610306262969971	-0.00802254676818848	-0.0238974094390869	0.144746065139771	-0.00912070274353027	-0.0266671180725098	0.00408029556274414	-0.0470881462097168	-0.0913326740264893
	0.00490713119506836	0.0967717170715332	-0.0468871593475342	-0.104569435119629	0.0603604316711426	0.0997345447540283	0.0345320701599121	-0.0156948566436768	0.0500028133392334	-0.107255935668945	0.0490424633026123	-0.035322904586792	0.426622629165649	-0.230411529541016	0.00866127014160156	-0.580384731292725	0.101149559020996	-0.000458478927612305	0.148510932922363	-0.278701066970825	0.0789694786071777	-0.0341048240661621	-0.0632050037384033	-0.0962646007537842	0.375020265579224	-0.360994815826416	0.0218091011047363	-0.110642433166504	0.0144767761230469	-0.173577308654785	-0.0072629451751709	-0.0847280025482178	0.107718944549561	0.0194244384765625	-0.0415506362915039	-0.0651946067810059	-0.0264129638671875	-0.209665536880493	0.0458989143371582	-0.103816509246826	0.0956072807312012	0.104012012481689	0.390175104141235	-0.61272120475769	0.0529985427856445	-0.146673440933228	0.0543737411499023	0.102496385574341	0.0858931541442871
	-0.0612919330596924	0.0334980487823486	0.0239725112915039	-0.0432720184326172	0.00729131698608398	0.0531988143920898	-0.0494706630706787	-0.0142161846160889	0.0366835594177246	0.0294883251190186	-0.0423977375030518	0.0540387630462646	-0.00883173942565918	-0.0125024318695068	0.0639519691467285	-0.00169730186462402	0.0438306331634521	-0.0662012100219727	-0.0945196151733398	-0.0400145053863525	0.0389597415924072	0.0988450050354004	-0.0313723087310791	0.0262529850006104	0.0280270576477051	-0.0473394393920898	-0.0467240810394287	0.0645427703857422	-0.0147759914398193	0.00765061378479004	-0.046309232711792	0.0674536228179932	0.0107455253601074	0.0700802803039551	-0.0321528911590576	-0.00808930397033691	0.0539333820343018	0.0328621864318848	-0.0309772491455078	-0.0361504554748535	0.0086517333984375	-0.0175406932830811	-0.0631875991821289	0.0646522045135498	-0.0489323139190674	-0.0361928939819336	0.00119543075561523	0.0920548439025879	-0.018033504486084
	-0.0715863704681396	-0.00730657577514648	-0.048029899597168	0.0697362422943115	-0.0312623977661133	0.0189077854156494	0.0783624649047852	-0.0481109619140625	-0.00410771369934082	0.0277121067047119	-0.0162303447723389	-0.0179026126861572	0.024627685546875	-0.0882108211517334	0.0133635997772217	0.00756382942199707	0.00309491157531738	0.0638082027435303	0.0358474254608154	0.0353219509124756	-0.0240499973297119	0.021904468536377	0.0187253952026367	-0.0189225673675537	-0.0630531311035156	-0.0412168502807617	0.012723445892334	0.0662949085235596	0.0292532444000244	-0.0177440643310547	0.0838608741760254	0.0370748043060303	0.012606143951416	-0.0224208831787109	-0.0250484943389893	-0.0458803176879883	0.0142362117767334	-0.0459892749786377	0.0447921752929688	-0.00893163681030273	-0.0496182441711426	0.0755734443664551	-0.000421762466430664	-0.103786468505859	0.0392391681671143	0.0142941474914551	-0.0156316757202148	0.0386834144592285	-0.0753154754638672
	-0.151333570480347	-0.0382804870605469	0.17588996887207	0.110163688659668	0.0192697048187256	-0.114573001861572	-0.00676512718200684	-0.00721311569213867	-0.0232198238372803	0.0532541275024414	0.0361537933349609	-0.018601655960083	-0.0121927261352539	-0.0211842060089111	-0.0400371551513672	0.0244386196136475	0.0243685245513916	0.0456414222717285	-0.155522346496582	0.194293260574341	-0.0265171527862549	0.0552620887756348	0.00302457809448242	0.0406684875488281	0.0967779159545898	0.0481677055358887	0.141083717346191	-0.126741886138916	0.0342681407928467	-0.0933465957641602	-0.00929641723632813	0.176868677139282	-0.0030512809753418	0.0492658615112305	0.0464849472045898	-0.149965763092041	0.0216336250305176	0.0496394634246826	-0.0920562744140625	0.100842237472534	0.0720794200897217	-0.109652280807495	0.0683596134185791	0.0602362155914307	-0.0423829555511475	-0.0264058113098145	0.062699556350708	-0.0727188587188721	0.00965023040771484
	-0.0387275218963623	0.141947031021118	-0.00744462013244629	-0.0330994129180908	-0.041642427444458	0.0507657527923584	-0.072230339050293	-0.0029299259185791	0.0384511947631836	-0.0744564533233643	0.070958137512207	0.0344040393829346	-0.0970816612243652	0.0446248054504395	0.12995982170105	-0.162485361099243	0.0202083587646484	0.0426037311553955	-0.0644369125366211	0.0693135261535645	0.0895910263061523	0.0658061504364014	0.048818826675415	-0.164679527282715	-0.081838846206665	-0.133105993270874	0.06632399559021	0.142083644866943	0.0637795925140381	-0.13000226020813	-0.128183126449585	0.0356814861297607	0.00616121292114258	0.111928462982178	0.042447566986084	-0.03700852394104	0.063145637512207	0.066633939743042	-0.0961201190948486	0.0283997058868408	-0.0670666694641113	0.0159125328063965	0.157567262649536	0.154862403869629	-0.116219043731689	-0.0709795951843262	-0.129413843154907	-0.0101559162139893	0.142236709594727
	-0.260169267654419	-0.241290092468262	-0.171667098999023	-0.232864141464233	-0.23737359046936	-0.280492067337036	-0.15793251991272	0.313464164733887	-0.135454177856445	0.0600285530090332	-0.0972466468811035	0.11804723739624	-0.037747859954834	0.0890471935272217	0.16271185874939	-0.048090934753418	-0.0962297916412354	-0.0265216827392578	-0.0272278785705566	-0.0751574039459229	-0.0293076038360596	0.167710065841675	-0.0836737155914307	0.0274209976196289	-0.164664745330811	0.0314087867736816	-0.00812697410583496	0.016171932220459	0.0856833457946777	0.0584285259246826	-0.225976943969727	0.333093404769897	-0.0703072547912598	0.159843683242798	-0.00485348701477051	-0.0400137901306152	-0.0822494029998779	0.0593986511230469	0.0266869068145752	-0.0289697647094727	0.0324480533599854	0.0326848030090332	-0.114858865737915	0.159543991088867	-0.0502066612243652	-0.00866246223449707	-0.0351059436798096	0.0607726573944092	0.0623345375061035
	-0.111309766769409	0.109437942504883	0.0726332664489746	-0.042241096496582	-0.0269591808319092	0.0421805381774902	0.0172779560089111	0.0341060161590576	0.117362976074219	-0.0929083824157715	0.0144598484039307	-0.0669460296630859	0.0368757247924805	-0.0830807685852051	0.0348765850067139	-0.0786402225494385	0.0397262573242188	0.0310611724853516	-0.133347034454346	-0.135140419006348	-0.0884406566619873	0.163945436477661	-0.0236573219299316	0.143275260925293	-0.124157905578613	0.108285427093506	-0.0605537891387939	0.00580787658691406	0.0759894847869873	0.059643030166626	0.062481164932251	-0.128904104232788	-0.125424385070801	0.0373570919036865	0.0849668979644775	0.0222876071929932	-0.0205111503601074	-0.130152940750122	0.0793445110321045	0.0336785316467285	-0.0442600250244141	0.0982420444488525	0.0965580940246582	-0.0463259220123291	0.0274860858917236	0.0276095867156982	-0.0889961719512939	0.00561165809631348	0.00567936897277832
	-0.277407646179199	0.194905757904053	0.026378870010376	0.109236240386963	0.0219719409942627	-0.0228812694549561	-0.135720252990723	0.117071151733398	-0.0737972259521484	0.162951946258545	0.0767996311187744	-0.0826966762542725	-0.0150933265686035	0.0825560092926025	-0.0863230228424072	0.0560729503631592	-0.0569496154785156	0.0844175815582275	-0.0587029457092285	0.0632724761962891	0.0595910549163818	-0.0356557369232178	0.0550980567932129	-0.0308666229248047	0.0365173816680908	0.0333273410797119	-0.00265192985534668	0.0395519733428955	-0.0270140171051025	-0.0325508117675781	0.0292692184448242	-0.07181715965271	0.148834228515625	-0.00579118728637695	-0.0380485057830811	-0.0782442092895508	0.00142979621887207	-0.079721212387085	0.017219066619873	-0.111473083496094	0.16299295425415	0.0518877506256104	0.0427138805389404	-0.0578718185424805	0.0516283512115479	0.0317144393920898	-0.00739383697509766	-0.0174975395202637	-0.0414431095123291
	-0.0197038650512695	-0.0588836669921875	0.00834941864013672	0.0357775688171387	0.0831646919250488	-0.0397531986236572	-0.0636050701141357	-0.0506348609924316	0.0483255386352539	0.124691724777222	-0.0266544818878174	0.00183963775634766	0.0193331241607666	0.0322682857513428	0.0349535942077637	0.0768465995788574	-0.122819185256958	0.0267181396484375	-0.0207102298736572	-0.256878852844238	-0.0389962196350098	0.0795199871063232	0.0497698783874512	0.0628607273101807	-0.0379800796508789	-0.207842826843262	-0.00163745880126953	0.0219151973724365	0.0811295509338379	0.0433127880096436	-0.119646072387695	-0.0565245151519775	0.0239505767822266	-0.00317025184631348	0.00242066383361816	0.135762691497803	-0.0471317768096924	0.144537210464478	0.0187230110168457	0.00998234748840332	-0.130290031433105	0.0139706134796143	-0.0219264030456543	0.127566814422607	-0.000568151473999023	-0.00814628601074219	-0.0180516242980957	-0.0385165214538574	0.0387156009674072
	0.00490713119506836	-0.0882828235626221	0.057682991027832	-0.00400853157043457	-0.00867128372192383	0.0419578552246094	-0.178367137908936	-0.25125789642334	-0.148032426834106	-0.301813840866089	-0.176853179931641	-0.155484437942505	0.0026853084564209	-0.0686862468719482	0.0670461654663086	-0.0584447383880615	0.0158965587615967	0.03031325340271	-0.0146424770355225	-0.0675466060638428	0.0177202224731445	0.0153758525848389	0.0351438522338867	0.00419807434082031	-0.270510196685791	-0.270378828048706	-0.257233142852783	-0.250748157501221	-0.121093034744263	-0.162971973419189	0.01650071144104	-0.0650219917297363	0.096139669418335	-0.00420212745666504	-0.0615584850311279	0.0131473541259766	-0.150853395462036	-0.0760047435760498	-0.0467188358306885	0.141692638397217	0.0857722759246826	0.0660161972045898	-0.0124521255493164	-0.0110044479370117	0.00783967971801758	0.0690367221832275	-0.013014554977417	-0.00149989128112793	-0.0646169185638428
	-0.032548189163208	0.078136682510376	-0.0495824813842773	-0.0280909538269043	-0.0179641246795654	0.0750589370727539	-0.0949597358703613	0.0843174457550049	-0.00244760513305664	-0.0112156867980957	0.000279664993286133	0.0250132083892822	-0.0307245254516602	0.0555977821350098	-0.0547270774841309	-0.0179729461669922	0.0144333839416504	0.07051682472229	0.0196783542633057	0.0352554321289063	0.019418478012085	-0.0145752429962158	0.0429530143737793	-0.00556325912475586	-0.00376176834106445	0.010033130645752	-0.00468301773071289	0.0324764251708984	0.0205097198486328	-0.01446533203125	0.0262117385864258	0.00124096870422363	-0.0287332534790039	0.0675137042999268	0.00770163536071777	-0.0274655818939209	0.0541765689849854	-0.0305545330047607	-0.0182943344116211	-0.0183520317077637	0.0702753067016602	0.00316643714904785	0.04140305519104	0.0104026794433594	-0.00502800941467285	0.015648365020752	0.0623178482055664	-0.0241901874542236	0.0750491619110107
	0.098663330078125	-0.0850582122802734	0.0514457225799561	-0.0319736003875732	0.0240471363067627	0.0244793891906738	0.0268385410308838	-0.0483629703521729	0.0212981700897217	-0.0224168300628662	0.0341081619262695	0.014725923538208	0.00758004188537598	-0.0741469860076904	0.0351848602294922	-0.0488133430480957	0.0182626247406006	0.0624189376831055	0.0440258979797363	-0.0149896144866943	0.00484013557434082	-0.0267806053161621	-0.00781750679016113	0.0130290985107422	0.0363545417785645	0.00259637832641602	0.0119507312774658	0.0629408359527588	0.0132076740264893	0.0187778472900391	0.0211567878723145	0.00746440887451172	0.0234124660491943	-0.0187265872955322	-0.0228161811828613	-0.00808930397033691	0.0230422019958496	-0.0375018119812012	0.0596625804901123	0.0265514850616455	-0.00719928741455078	0.0179266929626465	-0.00211024284362793	-0.0501041412353516	0.067441463470459	0.0292026996612549	0.0442612171173096	0.042400598526001	0.0310051441192627
	0.00481462478637695	0.1755690574646	-0.0542502403259277	-0.0386393070220947	0.0817043781280518	-0.0982804298400879	-0.0371801853179932	-0.0385599136352539	0.035144567489624	0.0800666809082031	0.0286390781402588	-0.0382335186004639	0.0485727787017822	0.0864315032958984	0.0363404750823975	0.0160753726959229	0.00492072105407715	-0.125218391418457	-0.240402698516846	0.104390382766724	-0.0631389617919922	0.161739110946655	0.0164074897766113	0.0643787384033203	-0.165600776672363	0.126341104507446	-0.0242817401885986	-0.0606486797332764	0.205721855163574	-0.0341696739196777	-0.120378494262695	0.336195468902588	-0.0627772808074951	0.0358133316040039	0.00385618209838867	-0.0129489898681641	-0.254158020019531	0.13205099105835	-0.15870213508606	0.116800546646118	0.189562320709229	-0.0183813571929932	0.12018609046936	0.0123016834259033	-0.0858476161956787	0.0329685211181641	0.0261714458465576	-0.0704340934753418	-0.114868640899658
	-0.0674986839294434	-0.035663366317749	-0.0802381038665771	-0.00200295448303223	0.0439553260803223	0.135661125183105	-0.191138744354248	-0.177024364471436	-0.271847009658813	-0.227268218994141	-0.124441385269165	-0.174705028533936	-0.285187959671021	0.220785856246948	0.0282316207885742	-0.25781512260437	0.0618875026702881	0.16729998588562	0.0809352397918701	-0.00809931755065918	-0.130194902420044	-0.000318527221679688	-0.0387399196624756	0.116599559783936	-0.0689959526062012	-0.132181406021118	-0.066253662109375	0.0834007263183594	-0.0763156414031982	0.194087505340576	-0.500346899032593	0.289783239364624	-0.0715386867523193	0.509830951690674	-0.14373254776001	-0.121983528137207	-0.0428774356842041	0.179465293884277	-0.150967121124268	-0.0728700160980225	0.158263444900513	-0.04530930519104	0.00168585777282715	0.0642361640930176	-0.141173362731934	0.101119518280029	0.0550456047058105	-0.0499567985534668	-0.149362802505493
	-0.00743913650512695	0.0152246952056885	-0.0685932636260986	-0.116344690322876	0.0755143165588379	0.0963065624237061	0.0707240104675293	0.0793626308441162	0.0345287322998047	0.0729079246520996	-0.131430864334106	-0.0277976989746094	0.00203752517700195	-0.138144254684448	-0.0775461196899414	0.230183124542236	-0.0162873268127441	0.0115654468536377	-0.260353565216064	-0.247763395309448	-0.227792024612427	-0.171187877655029	-0.122533559799194	-0.197019338607788	-0.127346038818359	-0.0612246990203857	-0.0732052326202393	0.138104915618896	-0.00907492637634277	0.1046142578125	-0.0187382698059082	-0.125430345535278	0.0264081954956055	0.0220000743865967	0.0572211742401123	-0.00403904914855957	-0.0959455966949463	-0.0247759819030762	-0.101011514663696	0.259377002716064	-0.0769221782684326	0.0238037109375	-0.103759050369263	-0.0744495391845703	-0.111914157867432	0.299175262451172	-0.0153293609619141	-0.00676250457763672	0.0137782096862793
	0.130361080169678	-0.119613170623779	0.00630593299865723	-0.0577809810638428	0.0293600559234619	0.00190973281860352	0.0595886707305908	0.0428929328918457	0.0320620536804199	0.0124266147613525	0.0685615539550781	-0.0161178112030029	0.0527784824371338	-0.0254833698272705	0.0903773307800293	-0.111143112182617	0.0268588066101074	-0.0277671813964844	0.0790450572967529	0.00326085090637207	-0.100211620330811	-0.0309264659881592	0.00935554504394531	0.014678955078125	-0.0160343647003174	-0.00653743743896484	0.0256416797637939	0.101941108703613	-0.00203704833984375	-0.0860252380371094	0.0634489059448242	0.00404238700866699	0.0356638431549072	-0.0562667846679688	0.00136232376098633	0.036468505859375	-0.0570783615112305	0.242896556854248	-0.132591247558594	-0.137511968612671	-0.0826146602630615	0.124580860137939	0.00513577461242676	0.0209882259368896	-0.0479528903961182	-0.00453925132751465	-0.0166394710540771	0.0152864456176758	-0.0331630706787109
	0.0210843086242676	-0.0315604209899902	0.00842785835266113	-0.159840822219849	0.0294289588928223	0.060546875	0.0891804695129395	-0.0360569953918457	0.0630495548248291	-0.0917279720306396	0.11600923538208	0.060377836227417	0.108344316482544	-0.0189783573150635	0.00638294219970703	-0.0435588359832764	0.0145728588104248	-0.040203332901001	-0.0439519882202148	0.0298693180084229	0.0390357971191406	-0.0349206924438477	-0.0414638519287109	-0.0449542999267578	0.018662691116333	-0.036672830581665	0.0939664840698242	-0.0207159519195557	-0.0464239120483398	0.027416467666626	0.041189432144165	-0.0650575160980225	0.0689036846160889	0.0166096687316895	-0.0302963256835938	-0.087709903717041	-0.00412964820861816	-0.035651683807373	-0.0301995277404785	0.0445940494537354	0.0119199752807617	-0.0223617553710938	-0.0601067543029785	-0.0114428997039795	0.0495250225067139	0.0548655986785889	0.0449376106262207	0.00486469268798828	-0.0155415534973145
	0.0928483009338379	0.0557563304901123	-0.00482678413391113	-0.113960266113281	0.0193390846252441	-0.0200884342193604	0.0716919898986816	0.0490355491638184	-0.0118813514709473	-0.0868027210235596	0.0225300788879395	-0.0586955547332764	0.0385911464691162	0.018373966217041	0.00928902626037598	-0.11849045753479	0.0441038608551025	-0.0467379093170166	0.0452365875244141	0.0116679668426514	0.0760049819946289	-0.0350842475891113	0.0018155574798584	-0.0788180828094482	0.143857002258301	0.00905871391296387	0.0338857173919678	-0.0340404510498047	-0.0234084129333496	-0.0986716747283936	0.0971524715423584	0.0262925624847412	0.0916726589202881	-0.0411169528961182	-0.0279786586761475	-0.0949559211730957	0.0302298069000244	-0.0792675018310547	0.0582005977630615	0	0.0506675243377686	-0.0147929191589355	0.0549442768096924	-0.153821706771851	0.0776188373565674	-0.0338273048400879	0.0374796390533447	-0.00112485885620117	0.0411112308502197
	-0.0467524528503418	-0.0577452182769775	-0.0681791305541992	0.00609111785888672	0.0365731716156006	-0.00866293907165527	-0.0074155330657959	0.00365400314331055	-0.063209056854248	0.0530602931976318	0.0181212425231934	-0.00730395317077637	-0.0492100715637207	0.066025972366333	-0.0365500450134277	0.0684018135070801	0.0391781330108643	-0.00198745727539063	0.0116081237792969	-0.0465500354766846	0.0904726982116699	-0.0575463771820068	-0.0522544384002686	-0.000952243804931641	-0.0350689888000488	-0.212242364883423	0.0951340198516846	-0.045677661895752	-0.0345613956451416	0.0151827335357666	-0.0201044082641602	-0.167314291000366	0.0708396434783936	-0.0331556797027588	-0.0132336616516113	-0.0251297950744629	-0.0485239028930664	-0.105271100997925	0.0297667980194092	0.0411033630371094	0.140547037124634	0.0174047946929932	-0.0437564849853516	-0.161099433898926	0.144777774810791	0.0945675373077393	0.0759973526000977	-0.0362086296081543	0.0294249057769775
	-0.0142607688903809	0.273885250091553	0.0622298717498779	-0.122214317321777	-0.0411360263824463	-0.0704045295715332	-0.0359475612640381	0.0454950332641602	0.11175274848938	-0.0106072425842285	-0.058168888092041	-0.00499343872070313	-0.0813069343566895	0.302239418029785	-0.115714073181152	0.0353853702545166	-0.134366273880005	0.0989704132080078	-0.18597674369812	0.0406877994537354	-0.0596301555633545	0.273540496826172	0.0195472240447998	-0.0863776206970215	0.0280270576477051	0.144454002380371	-0.0125222206115723	0.0223860740661621	-0.174909114837646	0.0909428596496582	-0.000589847564697266	-0.137802839279175	0.0194852352142334	0.18290376663208	-0.0725030899047852	-0.0471870899200439	-0.0511372089385986	0.0601401329040527	-0.148010969161987	0.00632166862487793	0.0516302585601807	0.0900399684906006	-0.151463985443115	-0.17827320098877	-0.225409746170044	-0.191265106201172	-0.214440822601318	-0.183470964431763	-0.0561149120330811
	-0.0298943519592285	0.0517773628234863	-0.0590155124664307	-0.0345335006713867	-0.0149071216583252	0.0653760433197021	0.0817737579345703	-0.0196454524993896	0.00527548789978027	-0.0314407348632813	0.0263082981109619	-0.0354800224304199	0.0984230041503906	-0.0420620441436768	0.0212447643280029	0.00338864326477051	0.00449967384338379	-0.0195355415344238	0.0608038902282715	-0.00557088851928711	-0.0063481330871582	0.0782372951507568	0.0161828994750977	0.016326904296875	0.0220375061035156	-0.00524139404296875	0.0660264492034912	0.0287299156188965	0.0044410228729248	0.0249314308166504	0.053255558013916	-0.0802977085113525	-0.0110623836517334	0.0560598373413086	-0.0382816791534424	-0.0420479774475098	-0.0420975685119629	-0.0829927921295166	0.0217263698577881	0.0115120410919189	0.0475823879241943	0.105977058410645	0.000337362289428711	-0.011091947555542	0.0408973693847656	-0.0348780155181885	0.0171389579772949	0.0573186874389648	-0.0535562038421631
	0.090585470199585	-0.00303983688354492	0.0381207466125488	0.0338239669799805	-0.0136294364929199	-0.0894706249237061	-0.242938756942749	-0.229470252990723	-0.179989099502563	-0.295058727264404	-0.180102348327637	-0.200859308242798	-0.0127537250518799	0.0968663692474365	-0.0278284549713135	0.0700185298919678	0.129942655563354	-0.213253974914551	-0.0501444339752197	0.0413486957550049	0.0438230037689209	-0.104490041732788	-0.0624935626983643	0.166925430297852	0.00483393669128418	0.0678572654724121	0.0360913276672363	0.00453686714172363	-0.067598819732666	0.0183093547821045	-0.151479005813599	-0.0512099266052246	-0.0569930076599121	0.0609254837036133	0.0497069358825684	0.12688136100769	-0.295494318008423	-0.0193688869476318	0.0808749198913574	0.306313514709473	0.133017301559448	-0.192267656326294	-0.173888206481934	-0.236339569091797	-0.215503692626953	-0.186358690261841	-0.216301918029785	-0.230120897293091	-0.135899305343628
	0.017056941986084	0.0612385272979736	-0.0426497459411621	0.0069878101348877	0.0567159652709961	-0.0340292453765869	0.0968086719512939	-0.0473544597625732	0.0302865505218506	-0.0284605026245117	0.0177762508392334	-0.0453386306762695	0.120160818099976	-0.0561919212341309	-0.00799846649169922	-0.00529837608337402	0.0204164981842041	-0.0494232177734375	0.126716613769531	-0.156453609466553	0.0220391750335693	0.0237083435058594	-0.0380403995513916	-0.0341928005218506	-0.0783967971801758	-0.0639564990997314	0.00155758857727051	0.0806140899658203	0.0302133560180664	0.0124411582946777	0.0565803050994873	-0.0847642421722412	0.013458251953125	-0.0140020847320557	0.00770163536071777	0.00890922546386719	-0.000168323516845703	-0.0683293342590332	0.0585663318634033	-0.00299954414367676	-0.000598430633544922	0.0493373870849609	0.0722956657409668	-0.0416617393493652	0.042461633682251	-0.0250999927520752	0.0126016139984131	-0.0159807205200195	0.00118851661682129
	0.0797441005706787	-0.141152143478394	-0.041104793548584	-0.111471652984619	0.0522489547729492	0.11308217048645	0.0722196102142334	-0.0933208465576172	-0.0442955493927002	-0.142706632614136	0.0547711849212646	0.112524747848511	-0.0520899295806885	-0.111002445220947	0.0242767333984375	-0.0499491691589355	0.0300347805023193	0.116199970245361	0.144298791885376	0.0325815677642822	0.0313279628753662	-0.0388445854187012	-0.0340824127197266	-0.0911011695861816	0.00583195686340332	-0.0465037822723389	0.0625982284545898	-0.108749866485596	0.0595901012420654	0.0178408622741699	0.16198468208313	0.173177480697632	0.000468969345092773	-0.129725933074951	-0.000908613204956055	-0.0923397541046143	0.114887952804565	-0.0600681304931641	0.0781729221343994	0.034013032913208	0.010831356048584	-0.127597570419312	0.0507161617279053	-0.056333065032959	0.0478770732879639	0.0520641803741455	0.0652737617492676	-0.100419282913208	0.0357356071472168
	-0.0607113838195801	-0.00316166877746582	0.0022890567779541	0.103100299835205	0.0300486087799072	-0.0290291309356689	-0.0620598793029785	-0.17880916595459	0.136864900588989	0.146678924560547	-0.0254452228546143	-0.0368955135345459	-0.137800216674805	0.251973867416382	0.108803749084473	0.0715386867523193	-0.0334093570709229	-0.175148248672485	-0.0619144439697266	0.0324485301971436	-0.0124087333679199	-0.00207304954528809	0.022754430770874	0.0619490146636963	-0.128531932830811	0.0133793354034424	-0.00938153266906738	0.237539052963257	0.0667338371276855	-0.193063020706177	-0.23397970199585	0.146135091781616	0.180696487426758	0.0523996353149414	0.0614354610443115	-0.158149719238281	-0.107141733169556	-0.00956535339355469	-0.0534193515777588	-0.0424849987030029	0.119767665863037	0.115900993347168	-0.100047826766968	0.167002439498901	0.0373947620391846	-0.0119349956512451	-0.0164377689361572	-0.0379006862640381	-0.0559382438659668
	-0.0514545440673828	0.0576250553131104	-0.0464789867401123	-0.0179233551025391	0.0161454677581787	0.00594973564147949	0.0112359523773193	0.0125067234039307	0.0102183818817139	0.0246481895446777	0.0773956775665283	0.0131309032440186	-0.0455703735351563	-0.00982284545898438	0.0415675640106201	0.0029904842376709	0.01666259765625	0.00442409515380859	0.0631961822509766	-0.0293900966644287	-0.0218253135681152	0.11055326461792	-0.0690689086914063	-0.0198874473571777	-0.0842263698577881	-0.0670723915100098	0.0131866931915283	0.119585990905762	0.0326476097106934	-0.0373311042785645	-0.0571362972259521	0.0352001190185547	0.00950384140014648	-0.0201711654663086	0.143574953079224	-0.0970690250396729	-0.0583925247192383	-0.0254752635955811	0.00948643684387207	0.0432651042938232	0.0484507083892822	-0.00196361541748047	-0.0414109230041504	-0.0203275680541992	-0.0324687957763672	-0.000855445861816406	0.0598340034484863	0.0415997505187988	-0.196605920791626
	-0.0264894962310791	-0.0045013427734375	0.0849747657775879	-0.0270709991455078	0.0491273403167725	-0.0579385757446289	-0.0277242660522461	0.00935983657836914	-0.0169007778167725	0.0974807739257813	0.00495219230651855	-0.0121681690216064	-0.156376123428345	0.0913181304931641	0.0603208541870117	-0.00710225105285645	-0.0207810401916504	0.0600025653839111	-0.0574896335601807	-0.07073974609375	-0.0364274978637695	-0.00670862197875977	0.0765037536621094	0.0751106739044189	-0.0813086032867432	0.0713341236114502	-0.127927303314209	0.146843910217285	-0.0657830238342285	0.103216171264648	-0.0549468994140625	-0.170737504959106	0.0208723545074463	0.0736205577850342	0.0125131607055664	0.0475301742553711	0.0173161029815674	0.00617074966430664	-0.0631313323974609	0.00384759902954102	0.00617098808288574	-0.00340032577514648	0.0586743354797363	0.130112886428833	-0.0946190357208252	0.0106489658355713	0.0229380130767822	-0.00751590728759766	0.0712544918060303
	0.0464527606964111	-0.0889286994934082	0.0664606094360352	-0.0306441783905029	0.0324559211730957	0.0180776119232178	-0.00305438041687012	-0.028947114944458	0.047868013381958	0.0107293128967285	-0.0673637390136719	-0.00360894203186035	0.0437254905700684	-0.0035092830657959	0.0290060043334961	-0.0526373386383057	0.00919532775878906	-0.00958085060119629	-0.0350537300109863	0.104374647140503	0.0194957256317139	-0.0232133865356445	-0.0131545066833496	0.0632402896881104	-0.0270507335662842	0.168480634689331	0.0333528518676758	-0.0670650005340576	0.0385315418243408	-0.0264971256256104	0.030754566192627	0.072007417678833	0.00670599937438965	-0.0115261077880859	-0.0267441272735596	-0.0307741165161133	0.00604653358459473	0.00950241088867188	0.0605754852294922	0.0648708343505859	0.0156741142272949	-0.0315124988555908	0.00513577461242676	0.0770771503448486	0.0570096969604492	-0.0340023040771484	-0.0100009441375732	-0.0389785766601563	0.0183978080749512
	0.0775482654571533	-0.00645232200622559	0.134102821350098	-0.0541398525238037	-0.0332028865814209	-0.0866270065307617	0.0155413150787354	-0.0583603382110596	0.0798652172088623	-0.0912990570068359	0.0499200820922852	-0.00830626487731934	0.0871248245239258	0.0450935363769531	-0.0150835514068604	-0.203605890274048	0.0126197338104248	0.0717530250549316	-0.137004137039185	0.0165340900421143	0.0291838645935059	0.19316291809082	0.352128982543945	-0.623833417892456	0.0961532592773438	0.0589962005615234	-0.00202751159667969	-0.0582394599914551	-0.0642845630645752	0.0298199653625488	-0.0405793190002441	0.459197998046875	-0.247873783111572	0.139359474182129	0.174292802810669	-0.324163913726807	-0.0133583545684814	-0.0851776599884033	0.0562796592712402	0.0123610496520996	0.0517263412475586	0.0237293243408203	-0.13773512840271	-0.261992454528809	-0.215606212615967	-0.197219610214233	-0.175513505935669	-0.188727617263794	0.106472253799438
	-0.017824649810791	-0.147461891174316	-0.0541682243347168	0.0812273025512695	0.0430686473846436	0.0224490165710449	0.0925662517547607	-0.0506348609924316	-0.0929360389709473	0.0777797698974609	0.0807027816772461	-0.00184154510498047	0.00960683822631836	0.0677568912506104	-0.05727219581604	0.108937978744507	-0.0610575675964355	-0.00896573066711426	-0.0162413120269775	0.150677919387817	0.0794875621795654	-0.0957784652709961	-0.0762331485748291	0.0409770011901855	0.0571260452270508	0.117262125015259	0.0906038284301758	-0.0925090312957764	-0.0878870487213135	0.027338981628418	0.0335555076599121	0.157449245452881	0.0935783386230469	-0.0835244655609131	-0.0695605278015137	-0.0103976726531982	-0.00404524803161621	0.00514411926269531	0.0464520454406738	0.00751447677612305	0.0258991718292236	-0.119211673736572	-0.02406907081604	0.0123016834259033	0.0588293075561523	-0.0322525501251221	-0.023207426071167	-0.113417148590088	-0.0190658569335938
	0.126287937164307	0.0538854598999023	0.0113308429718018	-0.076019287109375	0.0455906391143799	-0.127790927886963	0.098968505859375	0.0582008361816406	0.00582551956176758	-0.0156855583190918	0.0379924774169922	-0.130671262741089	0.125098466873169	-0.0445528030395508	0.00512433052062988	-0.107698440551758	0.0384926795959473	-0.0614900588989258	0.0646297931671143	0.065727710723877	0.0226552486419678	0.0422437191009521	-0.00842618942260742	-0.175030469894409	0.0974805355072021	-0.0563488006591797	-0.000545740127563477	0.0159354209899902	0.0149247646331787	-0.116736650466919	0.0516307353973389	0.0167579650878906	0.0425858497619629	0.0398237705230713	-0.0126988887786865	-0.0775763988494873	0.057253360748291	-0.0521206855773926	-0.0158865451812744	-0.0584442615509033	-0.0321743488311768	-0.0586106777191162	-0.0440173149108887	-0.0820732116699219	0.0175092220306396	0.0714800357818604	0.0527412891387939	-0.00119996070861816	0.0384674072265625
	0.0730586051940918	0.0750267505645752	-0.0288028717041016	-0.0829980373382568	0.0438189506530762	-0.0580179691314697	0.0193777084350586	0.12559175491333	-0.0275552272796631	-0.0526838302612305	0.0318546295166016	-0.0367381572723389	0.071333646774292	0.0275332927703857	-0.061633825302124	-0.0641710758209229	0.0347855091094971	-0.0514802932739258	0.0130937099456787	-0.047041654586792	0.054027795791626	0.0202555656433105	0.0279607772827148	-0.0451998710632324	0.0240094661712646	-0.092756986618042	0.061030387878418	-0.0255763530731201	-0.000452518463134766	-0.0406622886657715	0.0573091506958008	-0.040762186050415	0.0697228908538818	-0.00873541831970215	0.0182809829711914	-0.0457167625427246	-0.00581860542297363	-0.0810835361480713	0.0580179691314697	-0.0141959190368652	0.0436201095581055	-0.00211477279663086	-0.0220122337341309	-0.0547959804534912	0.10711145401001	-0.0130562782287598	0.0131943225860596	0.000149965286254883	-0.0323810577392578
	0.0742926597595215	-0.218611717224121	-0.0319492816925049	0.139348983764648	-0.0698413848876953	0.0920102596282959	0.147187471389771	-0.32026743888855	-0.0227389335632324	-0.143262386322021	0.259373426437378	-0.100428819656372	-0.0277926921844482	0.00132870674133301	-0.143882751464844	-0.141090393066406	0.186912298202515	0.06949782371521	0.0105340480804443	-0.184410095214844	0.166715383529663	-0.0958635807037354	0.0160331726074219	-0.00277900695800781	-0.152457714080811	0.166074275970459	0.131369829177856	-0.120574951171875	0.172394037246704	-0.139988899230957	0.0264599323272705	-0.0421974658966064	0.0390911102294922	0.0464320182800293	0.0147631168365479	-0.0779101848602295	-0.00218987464904785	-0.000601291656494141	-0.0352623462677002	0.205377578735352	-0.0711474418640137	-0.0783965587615967	0.163830041885376	-0.110252141952515	0.115440845489502	-0.00634169578552246	0.0716414451599121	-0.182177305221558	-0.0170018672943115
	0.0242798328399658	0.0803213119506836	0.0942544937133789	-0.0611178874969482	-0.0430901050567627	-0.0377905368804932	-0.0945649147033691	0.161035776138306	0.000473260879516602	0.122381925582886	-0.0527958869934082	-0.0355587005615234	0.128663301467896	0.120294332504272	-0.228697538375854	0.025517463684082	0.113894701004028	-0.107414722442627	-0.235471725463867	-0.262569427490234	-0.211209058761597	-0.126647233963013	-0.136462450027466	-0.151284456253052	-0.161299705505371	0.273859262466431	0.0871603488922119	-0.0118472576141357	-0.0575215816497803	0.0129115581512451	-0.0759260654449463	-0.0121097564697266	0.0719554424285889	0.0272150039672852	-0.0390594005584717	0.0450794696807861	-0.100810766220093	0.124113082885742	0.0693104267120361	-0.11452841758728	0.121785640716553	-0.0471796989440918	-0.0887918472290039	-0.0282909870147705	0.21050500869751	-0.0711591243743896	-0.107774019241333	0.0937418937683105	-0.0243253707885742
	-0.0913114547729492	0.0683228969573975	-0.00585746765136719	0.0303986072540283	-0.0478775501251221	-0.027080774307251	-0.0902276039123535	0.0235867500305176	-0.022498607635498	0.0732905864715576	-0.0441975593566895	0.0708568096160889	-0.0507452487945557	0.0717871189117432	0.0720882415771484	0.0348010063171387	-0.0267941951751709	-0.0298714637756348	-0.0335192680358887	0.0783119201660156	0.0113720893859863	0.0107171535491943	0.0121355056762695	0.0317726135253906	-0.0521059036254883	0.0643227100372314	-0.0454368591308594	0.0516016483306885	-0.0900518894195557	0.0213515758514404	-0.0524113178253174	0.0805416107177734	-0.0319259166717529	0.0221560001373291	0.00544095039367676	0.0540201663970947	-0.0547165870666504	0.0841598510742188	-0.00161886215209961	-0.0177452564239502	0.0406172275543213	0.0366637706756592	-0.0393292903900146	0.0387990474700928	-0.0346014499664307	0.0610263347625732	0.0492782592773438	-0.0241901874542236	0.00914382934570313
	0.233439922332764	-0.35255765914917	0.0340373516082764	-0.23275351524353	0.207921504974365	-0.0898771286010742	0.173823356628418	-0.0201401710510254	-0.11916971206665	-0.14148473739624	0.107084989547729	-0.0117814540863037	0.309454917907715	-0.066659688949585	0.137876987457275	-0.132970333099365	-0.140950918197632	-0.114344358444214	0.213349580764771	-0.0701861381530762	0.0303330421447754	-0.164040565490723	0.0361776351928711	-0.0738000869750977	0.165605068206787	-0.0631651878356934	0.0331244468688965	-0.132061004638672	-0.0131773948669434	-0.00562572479248047	-0.229188680648804	-0.195136785507202	-0.182691097259521	-0.174483776092529	-0.128848075866699	-0.158246278762817	-0.154689311981201	-0.0485630035400391	-0.0556929111480713	0.0692024230957031	0.228393077850342	0.00278997421264648	-0.126218795776367	-0.194281101226807	-0.243197441101074	-0.209185123443604	-0.128122568130493	-0.178792953491211	0.0953848361968994
	-0.0799930095672607	-0.0738918781280518	0.202907562255859	0.123728275299072	0.00987648963928223	0.00762343406677246	-0.123380661010742	-0.0174219608306885	-0.010291576385498	0.279314279556274	-0.0280787944793701	0.0197272300720215	-0.0290215015411377	0.000604152679443359	0.0466995239257813	0.3560471534729	-0.128273248672485	-0.186752796173096	0.0305593013763428	-0.125759601593018	-0.126775503158569	-0.179297924041748	-0.0152947902679443	0.306296825408936	0.0261428356170654	-0.0214302539825439	-0.248643636703491	-0.0871639251708984	-0.0220298767089844	0.125715255737305	-0.00717806816101074	-0.0649864673614502	-0.104686498641968	-0.100995302200317	0.0352251529693604	0.131220579147339	0.0213017463684082	0.127261877059937	0.0183472633361816	-0.102712869644165	-0.154509782791138	-0.0411875247955322	0.0633635520935059	0.0650680065155029	-0.0137984752655029	-0.0553460121154785	-0.0525708198547363	-0.00864672660827637	-0.0105705261230469
	-0.0207386016845703	0.17889928817749	-0.0170047283172607	-0.0969505310058594	0.0225255489349365	-0.00237131118774414	-0.0942685604095459	0.0472664833068848	-0.00410771369934082	0.0489797592163086	-0.0411031246185303	0.0495257377624512	-0.0101380348205566	0.0646400451660156	0.00952458381652832	-0.11989951133728	0.0567514896392822	0.0128531455993652	-0.00408482551574707	0.167398691177368	-0.0430190563201904	0.00135397911071777	0.0309271812438965	-0.0402975082397461	-0.00686192512512207	0.161388397216797	-0.0718121528625488	0.015777587890625	-0.0234849452972412	0.0346918106079102	0.0031135082244873	0.179979801177979	-0.0744161605834961	0.0237922668457031	-0.0600581169128418	0.0506644248962402	-0.0287289619445801	0.194554805755615	-0.0262203216552734	-0.0427496433258057	-0.0315625667572021	-0.0410323143005371	-0.0288796424865723	0.204105615615845	-0.1053786277771	0.0294539928436279	-0.0581631660461426	-0.0300722122192383	-0.0790789127349854
	0.00462985038757324	0.0369358062744141	0.0338058471679688	0.00529384613037109	-0.0186760425567627	-0.0542037487030029	0.0509576797485352	0.201262712478638	-0.00189447402954102	0.00552487373352051	-0.0200507640838623	-0.130083560943604	-0.0491139888763428	0.090977668762207	0.000158071517944336	0.0503988265991211	-0.00960850715637207	-0.0674014091491699	0.0269687175750732	0.00443100929260254	-0.0378718376159668	0.0532667636871338	-0.0321462154388428	0.0379667282104492	-0.0930149555206299	-0.0806581974029541	-0.0468044281005859	0.0950908660888672	0.0509560108184814	0.0161213874816895	-0.00853347778320313	-0.0256547927856445	-0.059190034866333	0.114417314529419	-0.018822193145752	-0.00514984130859375	0.0134024620056152	-0.0171072483062744	-0.0229284763336182	-0.0451326370239258	-0.0602905750274658	0.133965730667114	0.00681567192077637	0.0773246288299561	-0.0241622924804688	-0.0102977752685547	-0.027569055557251	0.06170654296875	-0.0270919799804688
	0.0774605274200439	-0.0370335578918457	0.00173687934875488	-0.0513374805450439	0.0744469165802002	-0.0370059013366699	-0.0148694515228271	-0.0460948944091797	0.0319075584411621	0.00972986221313477	-0.00363755226135254	-0.0379185676574707	0.0115389823913574	-0.0509238243103027	0.0874814987182617	-0.0318818092346191	-0.0238561630249023	-0.0261325836181641	0.0556066036224365	0.015575647354126	0.0485942363739014	-0.0381898880004883	0.00430822372436523	-0.0342741012573242	-0.0530581474304199	-0.0528275966644287	0.0538415908813477	0.0224645137786865	0.00579309463500977	0.105643749237061	0.0401248931884766	0.00675368309020996	0.0213346481323242	-0.0325887203216553	-0.0185921192169189	0.0367770195007324	0.042865514755249	-0.00318145751953125	-0.0182943344116211	-0.024695873260498	0.0240366458892822	-0.01068115234375	0.0337607860565186	0.0233016014099121	0.0214335918426514	0.0374746322631836	0.0266604423522949	-0.00352764129638672	0.0645291805267334
	0.076317310333252	-0.0886704921722412	-0.0122168064117432	-0.067185640335083	0.0406107902526855	0.0330209732055664	0.0377781391143799	-0.127949714660645	0.0489358901977539	-0.0196592807769775	0.0282967090606689	0.0108492374420166	0.075385570526123	-0.0164089202880859	-0.0300846099853516	-0.077376127243042	0.0271353721618652	0.055084228515625	0.0330023765563965	0.076362133026123	0	-0.00678873062133789	0.0334439277648926	-0.0727152824401855	0.0671217441558838	-0.0398893356323242	0.0331244468688965	0.00278735160827637	0.0268874168395996	-0.0883774757385254	0.0774083137512207	0.0223791599273682	-0.0104324817657471	0.017939567565918	0.00279855728149414	-0.0643675327301025	0.0468630790710449	-0.11370325088501	0.0519711971282959	0.00461578369140625	0.0665657520294189	-0.0589249134063721	0.0171875953674316	-0.016714334487915	0.0214335918426514	0.049339771270752	0.0380620956420898	-0.0109109878540039	0.0351555347442627
	0.0223634243011475	0.329173803329468	0.154331684112549	-0.183510780334473	-0.361997842788696	0.104363441467285	0.0345320701599121	-0.0313131809234619	0.15298867225647	-0.0516402721405029	-0.324393033981323	0.211682081222534	-0.292320728302002	0.0392246246337891	0.0682518482208252	0.0586621761322021	-0.0509555339813232	0.155551195144653	-0.0667891502380371	0.05867600440979	0.00624227523803711	-0.15727162361145	0.0223073959350586	0.172285079956055	-0.185210466384888	0.136193513870239	0.0515878200531006	-0.0615634918212891	0.0749878883361816	0.0511958599090576	-0.00413370132446289	0.0333566665649414	-0.131918430328369	-0.0867998600006104	0.187915086746216	0.022676944732666	0.00134587287902832	-0.0824470520019531	0.0409116744995117	0.0470819473266602	-0.0066983699798584	0.0344545841217041	-0.0558919906616211	0.0188431739807129	-0.278363466262817	0.241974592208862	0.00258874893188477	0.0358343124389648	-0.0386486053466797
	0.0247359275817871	0.0423719882965088	0.0497677326202393	-0.179878711700439	0.100182056427002	-0.043687105178833	0.114424228668213	0.0745065212249756	-0.0403153896331787	-0.154532909393311	0.0385367870330811	-0.0025327205657959	0.0441751480102539	0.00939631462097168	0.139526844024658	-0.0964527130126953	0.0251989364624023	-0.114840745925903	-0.0135495662689209	-0.0477621555328369	0.0547809600830078	0.120189189910889	-0.000151395797729492	-0.121067047119141	-0.0126616954803467	-0.174907207489014	0.113761901855469	0.150727033615112	0.0263693332672119	-0.204590559005737	-0.0676920413970947	-0.0852513313293457	0.111775159835815	0.11339282989502	0.0215663909912109	-0.130615711212158	-0.144841909408569	-0.246437788009644	-0.238070964813232	-0.230273723602295	-0.261300802230835	-0.176933765411377	-0.138863801956177	-0.233676910400391	-0.113273859024048	-0.169691324234009	-0.205233573913574	-0.221683502197266	-0.137014627456665
	-0.264922142028809	-0.296395063400269	-0.156166076660156	-0.271955966949463	-0.240551233291626	-0.219593524932861	0.0498862266540527	-0.0661273002624512	0.060631275177002	0.0304741859436035	-0.00153779983520508	-0.0472390651702881	-0.0183749198913574	0.220267295837402	-0.0890085697174072	-0.321978092193604	0.100033283233643	0.0845615863800049	-0.0811600685119629	0.195318460464478	-0.0230963230133057	0.0141928195953369	0.0655515193939209	-0.0543134212493896	-0.0300309658050537	0.0648987293243408	0.105166435241699	0.0436570644378662	-0.0402090549468994	-0.0909020900726318	-0.0132017135620117	0.0111823081970215	0.0136904716491699	0.0183305740356445	-0.0473282337188721	0.0550100803375244	-0.025641918182373	-0.149266719818115	-0.273541927337646	-0.298131704330444	-0.21806001663208	0.617819547653198	0.0213487148284912	0.0618207454681396	-0.0715451240539551	0.0559353828430176	-0.106056928634644	0.0444374084472656	0.0581800937652588
	-0.042161226272583	0.0271942615509033	-0.0891177654266357	0.113775014877319	0.0560400485992432	-0.0148277282714844	0.00921630859375	-0.0248470306396484	0.0217645168304443	-0.0313377380371094	-0.019059419631958	0.0366487503051758	0.00361013412475586	0.0495378971099854	0.117565631866455	0.0647809505462646	-0.0269379615783691	-0.0879592895507813	0.0439450740814209	0.0696702003479004	0.0769691467285156	-0.0676987171173096	-0.0936543941497803	0.0347182750701904	-0.00426411628723145	0.177061319351196	0.0217323303222656	-0.104029893875122	0.0199151039123535	0.00110673904418945	0.170093536376953	-0.206912994384766	-0.0224483013153076	-0.0716605186462402	-0.0337796211242676	0.0778944492340088	-0.0300173759460449	0.0477294921875	0.029487133026123	0.0620033740997314	-0.0325825214385986	-0.0359935760498047	-0.00845932960510254	-0.0192689895629883	0.0752835273742676	0.0302915573120117	-0.035207986831665	-0.00134992599487305	0.0360672473907471
	0.0127427577972412	-0.0585041046142578	-0.0122168064117432	0.0873627662658691	-0.031118631362915	0.0253059864044189	-0.0737864971160889	0.0614767074584961	-0.0106887817382813	0.0710887908935547	-0.0151002407073975	0.0382180213928223	-0.0566132068634033	0.0432181358337402	-0.0382521152496338	0.0848660469055176	0.0555322170257568	-0.00313544273376465	-0.0601775646209717	-0.00717639923095703	-0.0321834087371826	0.00897598266601563	0.0491116046905518	0.041670560836792	-0.0400385856628418	0.0210659503936768	-0.0585236549377441	0.0332555770874023	0.018352746963501	0.0346148014068604	-0.0520617961883545	0.0146546363830566	-0.0598416328430176	0.0314817428588867	0.0296733379364014	0.0322210788726807	0.0437638759613037	0.057584285736084	-0.110125541687012	0.0150747299194336	-0.00860357284545898	-0.00438404083251953	0.037874698638916	0.0616540908813477	-0.0803298950195313	8.53539e+09	-0.0036921501159668	0.0140252113342285	0.0270926952362061
	-0.0596475601196289	0.0723719596862793	0.031334400177002	0.0320634841918945	-0.0308313369750977	-0.0210187435150146	-0.0420269966125488	-0.0015861988067627	0.0389120578765869	0.00381946563720703	0.0399646759033203	0.0362749099731445	0.0279948711395264	0.0982217788696289	0.0424113273620605	-0.00579929351806641	-0.0265791416168213	0.0140640735626221	-0.0168306827545166	-0.0249025821685791	0.00779867172241211	0.03401780128479	-0.00454854965209961	0.0399742126464844	0.0108122825622559	-0.0515604019165039	-0.00961661338806152	0.00413942337036133	-0.00203704833984375	-0.0426974296569824	0.00705885887145996	0.00248122215270996	-0.0168232917785645	0.00970554351806641	-0.0206642150878906	-0.0212721824645996	-0.000673532485961914	-0.000429630279541016	-0.0206093788146973	-0.10161018371582	0.0068659782409668	0.071054220199585	0.00782251358032227	-0.0130221843719482	-0.0623190402984619	-0.0759282112121582	-0.065340518951416	0.135969400405884	0.0189847946166992
	0.0682897567749023	-0.0225253105163574	0.0759346485137939	-0.0245242118835449	-0.0212414264678955	-0.0385751724243164	0.0236587524414063	0.00231528282165527	0.0837411880493164	0.0386302471160889	-0.0697815418243408	-0.0453386306762695	0.0654113292694092	-0.028069019317627	0.0402624607086182	0.0347037315368652	-0.00628066062927246	-0.0266773700714111	0.0903491973876953	0.00327777862548828	-0.0305850505828857	-0.0480415821075439	0.00521349906921387	-0.0104286670684814	0.050450325012207	0.0524060726165771	0.0243396759033203	-0.0167584419250488	0.0475318431854248	-0.0739049911499023	0.102262496948242	0.0489940643310547	-0.0262637138366699	-0.0268504619598389	-0.0400710105895996	0.00859475135803223	0.0423755645751953	-0.0619497299194336	0.0932402610778809	-0.0896260738372803	0.00398445129394531	0.055814266204834	0.00101161003112793	-0.0453381538391113	0.105087518692017	-0.054546594619751	-0.0161354541778564	0.0170655250549316	0.0662336349487305
	0.174503564834595	-0.0092613697052002	0.0472471714019775	-0.107046127319336	0.026740550994873	-0.046605110168457	0.0919589996337891	-0.021129846572876	0.0596475601196289	-0.0991477966308594	0.0150129795074463	-0.0354800224304199	0.126032829284668	-0.117936849594116	0.0187523365020752	-0.137902736663818	0.0349230766296387	-0.0121979713439941	0.100634098052979	0.0282530784606934	0.0665526390075684	-0.0456545352935791	0.0252110958099365	-0.178257942199707	0.0956065654754639	0.00024104118347168	0.0424611568450928	0.00151371955871582	-0.00558948516845703	-0.104356527328491	0.0466642379760742	-0.142000913619995	0.0938711166381836	-0.0300805568695068	0.063610315322876	-0.124222755432129	0.0932776927947998	-0.187880039215088	0.0706703662872314	0.0249538421630859	0.0176460742950439	-0.02044677734375	0.0297179222106934	-0.188301563262939	0.0797710418701172	-0.0139193534851074	0.029592752456665	0.0517604351043701	0.0540952682495117
	0.00231671333312988	0.0726029872894287	-0.0338890552520752	0.0340192317962646	-0.00365948677062988	0.0145256519317627	0.0190126895904541	0.00474834442138672	-0.0314197540283203	0.0215778350830078	0.0130758285522461	0.00061345100402832	0.0317168235778809	0.0382833480834961	-0.0558760166168213	0.00139617919921875	0.0292069911956787	0.00966954231262207	0.0642316341400146	-0.0337870121002197	-0.0754458904266357	0.0223753452301025	0.00574135780334473	0.00720024108886719	-0.00854063034057617	0.0139758586883545	-0.119945287704468	-0.0017549991607666	0.0161178112030029	0.0169813632965088	0.00504565238952637	-0.0530440807342529	-0.000547170639038086	0.0202054977416992	0.0355944633483887	0.0309057235717773	0.0113999843597412	0.00634193420410156	0.0222887992858887	-0.00480222702026367	-0.0231254100799561	0.010303258895874	0.00269627571105957	0.0141983032226563	0.0164797306060791	0.0382242202758789	-0.0350039005279541	-0.01529860496521	-0.0626640319824219
	0.0166902542114258	0.000728607177734375	-0.0257439613342285	-0.0788700580596924	0.0293600559234619	0.0229005813598633	-0.0122561454772949	0.095318078994751	-0.0711429119110107	-0.0441489219665527	-0.0189886093139648	0.0592741966247559	0.0186014175415039	0.0805003643035889	0.0163338184356689	-0.0344345569610596	0.0258216857910156	0.00701117515563965	0.0845510959625244	-0.0108206272125244	0.0223474502563477	0.0113496780395508	0.0189495086669922	-0.0573642253875732	0.0239274501800537	-0.127473831176758	0.0327434539794922	-0.0499627590179443	0.00961756706237793	-0.0375747680664063	0.0612707138061523	0.061288595199585	-0.00760102272033691	0.0635795593261719	-0.0340895652770996	-0.0587553977966309	-0.00641012191772461	-0.00913333892822266	-0.0092618465423584	-0.0241734981536865	0.0204024314880371	0.0767190456390381	-0.0666284561157227	-0.0372803211212158	0.092529296875	-0.0591716766357422	0.0299830436706543	0.0301191806793213	0.0521306991577148
	-0.00743913650512695	0.112474679946899	-0.021728515625	-0.0836341381072998	-0.0118565559387207	0.0477371215820313	0.115448713302612	-0.0149552822113037	-0.0594229698181152	-0.0453948974609375	0.0893316268920898	-0.0654206275939941	0.0225303173065186	0.0289554595947266	-0.0114967823028564	-0.0247583389282227	0.0270662307739258	-0.0559999942779541	-0.0416364669799805	0.0243294239044189	0.0303330421447754	0.0277001857757568	-0.0335400104522705	0.0340211391448975	-0.0471804141998291	0.0718090534210205	-0.00179338455200195	0.00350332260131836	0.0149247646331787	0.0192461013793945	0.031496524810791	-0.0165762901306152	0.0055384635925293	0.0126910209655762	-0.0438902378082275	0.00757241249084473	-0.00691747665405273	-0.0158040523529053	-0.0301995277404785	-0.0584442615509033	0.0690398216247559	0.0513782501220703	-0.0323257446289063	-0.0279359817504883	0.049067497253418	-0.0326898097991943	-0.0218913555145264	0.057750940322876	-0.00698161125183105
	-0.0166983604431152	-0.18591046333313	-0.0372896194458008	0.116177558898926	0.0623812675476074	0.0341410636901855	0.103536605834961	-0.268199682235718	0.0377597808837891	-0.0106072425842285	0.0462033748626709	0.0209372043609619	0.0266306400299072	-0.228427886962891	0.0192980766296387	0.00994396209716797	0.097337007522583	0.00602269172668457	0.107527494430542	-0.0979056358337402	0.0892970561981201	-0.135226488113403	0.0635247230529785	-0.0663890838623047	0.0662448406219482	-0.213419198989868	0.14270806312561	-0.16591477394104	-0.00347208976745605	0.059870719909668	0.0116620063781738	-0.0534322261810303	0.149257183074951	-0.1911301612854	-0.0353305339813232	0.0987234115600586	-0.0802016258239746	0.0285742282867432	0.0602104663848877	0.0784757137298584	0.0652315616607666	-0.0930538177490234	0.0384495258331299	0.0104892253875732	0.048518180847168	0.123898029327393	-0.0137186050415039	-0.15772008895874	-0.0773751735687256
	-0.012014627456665	-0.166149139404297	-0.0422430038452148	-0.114935398101807	0.0132927894592285	0.235641956329346	0.0401179790496826	0.00935983657836914	0.039142370223999	-0.123172283172607	0.112135887145996	-0.0815601348876953	-0.0536282062530518	0.00819516181945801	0.0559213161468506	-0.0682456493377686	0.00154829025268555	0.061394214630127	-0.0093541145324707	0.0798733234405518	-0.0645284652709961	0.126188278198242	0.0510854721069336	-0.126165628433228	-0.114816427230835	0.086714506149292	-0.034940242767334	0.0359797477722168	0.0286622047424316	0.0581247806549072	-0.00607800483703613	-0.11445140838623	-0.0276174545288086	0.107966899871826	0.0499262809753418	-0.0486586093902588	0.0606462955474854	-0.085906982421875	-0.000856876373291016	0.0843017101287842	-0.026270866394043	-0.00279521942138672	0.0396809577941895	-0.115426540374756	-0.0461916923522949	-0.00616979598999023	0.169614791870117	0.00224733352661133	0.0405335426330566
	-0.0532817840576172	-0.264463663101196	-0.104917287826538	0.353580236434937	-0.0470786094665527	0.072735071182251	-0.0602271556854248	0.0994217395782471	-0.163274765014648	0.257757425308228	-0.0607900619506836	0.0214662551879883	0.17011022567749	0.0525710582733154	0.0271470546722412	0.0816636085510254	-0.132898569107056	-0.109473466873169	-0.0296051502227783	-0.0359644889831543	-0.1021409034729	0.0143506526947021	0.194970846176147	-0.0595118999481201	0.0412306785583496	-0.183833122253418	-0.152747869491577	0.168214321136475	-0.0243279933929443	0.0611598491668701	-0.0204460620880127	-0.243938207626343	0.0794456005096436	-0.0180048942565918	0.0132637023925781	0.0754196643829346	0.00847482681274414	0.158456087112427	-0.00304889678955078	-0.109347343444824	0.156116724014282	-0.157001256942749	0.0181872844696045	0.0656499862670898	0.048884391784668	0.0316307544708252	0.0282251834869385	-0.132437229156494	-0.0763001441955566
	-0.000185489654541016	0.0591416358947754	-0.0966157913208008	0.0197775363922119	0.0684266090393066	0.00952291488647461	-0.023395299911499	0.0467941761016846	-0.0573694705963135	-0.00322437286376953	0.0654268264770508	0.0499701499938965	0.0654113292694092	-0.0128684043884277	-0.0504679679870605	-0.0970931053161621	0.0356101989746094	0.0424551963806152	-0.0895507335662842	-0.0380928516387939	0.0316340923309326	-0.0212714672088623	0.0611326694488525	0.0407454967498779	-0.0468356609344482	0.0170235633850098	0.0414772033691406	-0.00791406631469727	0.0245916843414307	0.00213360786437988	-0.0103139877319336	0.045405387878418	-0.0499367713928223	0.0829195976257324	-0.0986921787261963	0.0824577808380127	-0.0657722949981689	-0.0522987842559814	0.0717575550079346	-0.00686550140380859	0.0613174438476563	0.0326848030090332	-0.102400302886963	0.036001443862915	0.0351781845092773	-0.0417273044586182	0.0646069049835205	0.0502409934997559	-0.106523275375366
	-0.0459861755371094	-0.0749151706695557	0.00732803344726563	0.00259923934936523	-0.0425832271575928	-0.0623214244842529	0.00682568550109863	0.0344634056091309	0.00134038925170898	0.0777797698974609	-0.0370113849639893	0.0117623805999756	-0.0519938468933105	0.00639128684997559	-0.0371983051300049	-0.00169730186462402	0.00119662284851074	0.0632233619689941	-0.0630447864532471	-0.0646452903747559	-0.0238912105560303	-0.0151386260986328	0.00105953216552734	0.0820214748382568	0.0382258892059326	-0.0560803413391113	-0.0780501365661621	-0.028907299041748	-0.0181312561035156	0.0764658451080322	0.00521349906921387	0.0697565078735352	-0.0446872711181641	-0.00158429145812988	0.00219392776489258	0.0466883182525635	0.0193102359771729	0.0419845581054688	0.000190496444702148	-0.0251314640045166	-0.0571739673614502	0.0555963516235352	-0.00676345825195313	0.116293430328369	0.0248820781707764	-0.103958368301392	-0.0153293609619141	0.0469791889190674	-0.0432798862457275
	-0.0267729759216309	-0.0107290744781494	0.0166506767272949	0.0404555797576904	-0.0359385013580322	0.0557749271392822	0.0308263301849365	0.0812082290649414	0.0191202163696289	0.00512385368347168	-0.0439815521240234	-0.0165832042694092	-0.173102855682373	0.134567022323608	0.000236988067626953	0.0449926853179932	-0.0578289031982422	0.09847092628479	0.0499081611633301	0.0449297428131104	0.0177202224731445	0.0546486377716064	-0.0105597972869873	-0.105536937713623	-0.00552058219909668	0.0371062755584717	0.0074615478515625	0.0104057788848877	-0.0674409866333008	0.0649449825286865	-0.174474716186523	-0.226691246032715	-0.175062894821167	-0.233399629592896	-0.130201578140259	-0.163537502288818	0.0349197387695313	0.0210604667663574	0.0145833492279053	-0.0372042655944824	0.049415111541748	-0.0323612689971924	0.0135157108306885	-0.0330901145935059	0.105967998504639	0.0432949066162109	-0.0216891765594482	-0.0578944683074951	0.0412764549255371
	0.0476195812225342	-0.035414457321167	0.0635910034179688	0.00499463081359863	-0.0071871280670166	-0.0401463508605957	-0.103377819061279	0.167673826217651	-0.0940301418304443	0.10020637512207	-0.0389480590820313	0.0583906173706055	-0.000741720199584961	-0.115185260772705	0.0881502628326416	0.0511696338653564	-0.022925853729248	-0.00214052200317383	-0.256046056747437	-0.338209629058838	-0.241592645645142	-0.208027124404907	-0.0994231700897217	-0.179994344711304	-0.295475482940674	-0.280413389205933	-0.205029487609863	-0.243496417999268	-0.109213590621948	-0.141793012619019	-0.224303245544434	-0.137821674346924	-0.0396976470947266	0.206218719482422	0.0139386653900146	0.089536190032959	0.0734996795654297	-0.0237278938293457	0.0354428291320801	-0.0312426090240479	-0.0701000690460205	0.0387225151062012	-0.141405582427979	0.103150367736816	-0.101410627365112	-0.0019681453704834	-0.0951573848724365	0.198387145996094	0.0371437072753906
	0.0321018695831299	-0.00730657577514648	0.0324935913085938	0.0230309963226318	-0.000211000442504883	-0.034733772277832	0.0732746124267578	0.0845475196838379	-0.0142693519592285	-0.0475776195526123	-0.015594482421875	-0.0136382579803467	-0.024960994720459	0.130156278610229	-0.0373601913452148	0.0310947895050049	-0.0285890102386475	0.00708723068237305	-0.104688405990601	0.0829267501831055	-0.0927705764770508	0.11725378036499	-0.00234818458557129	0.0575351715087891	0.0392823219299316	-0.00705623626708984	0.0211179256439209	-0.00463128089904785	0.00631880760192871	-0.0310957431793213	0.0807576179504395	0.0340046882629395	0.0323050022125244	-0.049368143081665	-0.0373489856719971	-0.00745320320129395	0.018479585647583	-0.0169334411621094	0.0842905044555664	0.00495719909667969	-0.0175614356994629	-0.0265069007873535	-0.167312860488892	0.207048177719116	-0.00569367408752441	-0.131513357162476	-0.0397083759307861	0.123774528503418	0.0486857891082764
	-0.0324532985687256	-0.0670042037963867	0.0203161239624023	-0.0219817161560059	0.0173263549804688	0.0302543640136719	0.0312786102294922	0.00572037696838379	-0.10476279258728	0.0439119338989258	-0.0295042991638184	0.0375456809997559	-0.0316717624664307	0.0501217842102051	-0.0375223159790039	0.0852422714233398	-0.0422282218933105	0.0149717330932617	0.0331649780273438	-0.0968687534332275	-0.0433411598205566	0.0468018054962158	-0.0235805511474609	-0.0311906337738037	0.0420417785644531	0.0050511360168457	0.0165801048278809	-0.0400931835174561	-0.0400540828704834	0.0344603061676025	-0.0274693965911865	0.0417253971099854	-0.0130326747894287	-0.0280609130859375	-0.00325918197631836	0.0706076622009277	-0.0521838665008545	0.024611234664917	0.0193805694580078	0.00751447677612305	0.03000807762146	-0.0139544010162354	-0.0730910301208496	-0.022446870803833	0.0233917236328125	0.0307939052581787	-0.0128133296966553	0.0542173385620117	-0.0431923866271973
	-0.140865087509155	-0.0455334186553955	0.0327250957489014	-0.071385383605957	0.0460672378540039	0.106139898300171	-0.063701868057251	-0.0938413143157959	0.017874002456665	0.00782895088195801	0.00696992874145508	0.110323905944824	0.0319888591766357	-0.099820613861084	0.0191421508789063	-0.0010981559753418	0.0221512317657471	0.0224373340606689	0.0641520023345947	-0.0997445583343506	0.0235018730163574	0.00588440895080566	0.0558264255523682	-0.0789017677307129	0.00191879272460938	0.028998851776123	-0.034541130065918	-0.0589866638183594	0.0822694301605225	0.0255532264709473	-0.267572402954102	-0.231379508972168	-0.21570348739624	-0.213742971420288	-0.0959579944610596	-0.202017068862915	0.0313830375671387	0.118664979934692	-0.124475479125977	0.0683045387268066	0.0849261283874512	-0.14151668548584	-0.00371599197387695	0.0808660984039307	-0.121979236602783	0.0976872444152832	-0.0257418155670166	-0.0553994178771973	0.0506553649902344
	0.0309221744537354	-0.00291824340820313	-0.00712704658508301	-0.110823392868042	0.0895204544067383	-0.027080774307251	0.0538108348846436	-0.07137131690979	0.00967001914978027	-0.136940002441406	0.104032754898071	-0.0116267204284668	0.0539395809173584	-0.0226566791534424	0.00960302352905273	-0.139550685882568	0.0839793682098389	-0.0279228687286377	-0.0336894989013672	-0.0485005378723145	0.095970630645752	0.0484209060668945	0.0214872360229492	-0.10519552230835	-0.0331029891967773	-0.0396239757537842	0.0858392715454102	0.026618480682373	0.0558960437774658	-0.115793704986572	-0.00938105583190918	-0.0655558109283447	0.103505849838257	0.0260491371154785	0.0268521308898926	-0.111692428588867	0.0831446647644043	-0.0664393901824951	0.0109984874725342	-0.0408987998962402	-0.0225174427032471	0.063779354095459	0.0721352100372314	-0.052628755569458	0.0148868560791016	-0.0305047035217285	-0.0454566478729248	0.059046745300293	0.0774660110473633
	-0.181308269500732	0.252427577972412	-0.0103061199188232	-0.0156960487365723	0.117843389511108	-0.111844778060913	-0.163203001022339	0.165392160415649	-0.00664138793945313	-0.0692727565765381	0.0145981311798096	0.0936031341552734	0.0396735668182373	0.03167724609375	0.0696070194244385	-0.0197930335998535	-0.00232553482055664	-0.0764753818511963	0.0148251056671143	0.0426864624023438	0.00335860252380371	-0.0388445854187012	0.0188002586364746	0.0108263492584229	0.0469796657562256	0.127601861953735	0.166301250457764	-0.347930669784546	0.075202465057373	-0.0327935218811035	0.0345427989959717	-0.048903226852417	0.184759140014648	-0.199651956558228	-0.000530004501342773	0.00953793525695801	-0.0516605377197266	-0.174926042556763	0.240685939788818	-0.0349218845367432	0.0243308544158936	0.0297305583953857	0.0834832191467285	-0.177831411361694	0.0100045204162598	-0.124691724777222	-0.0150272846221924	0.198125839233398	-0.00195479393005371
	-0.0488617420196533	0.0535342693328857	-0.0379383563995361	-0.0184299945831299	-0.0652744770050049	0.0672740936279297	-0.098222017288208	0.142483711242676	-0.0500009059906006	0.0742471218109131	-0.104364395141602	0.116915941238403	0.00296282768249512	-0.0284385681152344	0.018284797668457	-0.0250630378723145	0.0028841495513916	0.0693521499633789	-0.144622087478638	-0.11686372756958	0.0426087379455566	0.0954184532165527	0.0133357048034668	0.0566201210021973	-0.0168788433074951	-0.047837495803833	-0.0488183498382568	0.0356686115264893	-0.0185892581939697	0.0281147956848145	0.0508177280426025	-0.0177640914916992	-0.0150847434997559	0.0300867557525635	0.00672245025634766	-0.0302894115447998	0.0154855251312256	0.0288267135620117	0.00237751007080078	0.0338459014892578	-0.0858926773071289	0.0268440246582031	0.0165207386016846	-0.139183759689331	0.0312910079956055	0.0223991870880127	0.0521647930145264	0.0504581928253174	-0.0480136871337891
	0.0925004482269287	0.100741863250732	0.0138366222381592	-0.126140594482422	0.0472919940948486	-0.082331657409668	0.0426335334777832	0.0889110565185547	0.00204944610595703	-0.141595840454102	0.0325379371643066	0.00268173217773438	0.0632839202880859	-0.0126245021820068	0.0237329006195068	-0.203031539916992	0.0710330009460449	-0.0679619312286377	0.0441064834594727	-0.0358076095581055	-0.0311441421508789	0.0555689334869385	0.0351438522338867	-0.0890748500823975	-0.00644278526306152	-0.0812225341796875	-0.0281703472137451	0.118117809295654	0.0810582637786865	-0.143304109573364	0.087116003036499	-0.0215744972229004	-0.0135848522186279	0.0173921585083008	-0.00660157203674316	-0.0641195774078369	0.0141527652740479	0.0476465225219727	0.0385968685150146	0.00179696083068848	-0.0845170021057129	0.0230610370635986	-0.0348293781280518	-0.122418165206909	0.0433807373046875	-0.0733168125152588	0.0640349388122559	0.122260093688965	-0.0789890289306641
	0.050309419631958	-0.0496764183044434	0.0801255702972412	-0.101560115814209	-0.00281429290771484	-0.0491335391998291	-0.00388836860656738	-0.0034186840057373	0.0682504177093506	-0.0817875862121582	-0.0177855491638184	-0.000997304916381836	0.0509903430938721	0.0275332927703857	0.0598664283752441	-0.0825443267822266	-0.00536155700683594	-0.029247522354126	0.010368824005127	-0.0188086032867432	0.0401010513305664	0.00731205940246582	-0.0182814598083496	-0.0743846893310547	-0.00468277931213379	0.0182137489318848	0.0550422668457031	0.0126199722290039	0.018352746963501	-0.109637022018433	-0.00921154022216797	0.0167074203491211	0.0549774169921875	0.029155969619751	0.0260345935821533	-0.0608160495758057	0.0388572216033936	-0.0902891159057617	0.0427608489990234	0.0193049907684326	-0.00119733810424805	0.0551605224609375	0.0301311016082764	-0.064225435256958	0.0293433666229248	-0.00171136856079102	0.0493745803833008	0.0367846488952637	0.00711679458618164
	-0.0298943519592285	0.0334980487823486	0.0172750949859619	-0.0316667556762695	0.00470137596130371	0.00305414199829102	-0.0547428131103516	0.074275016784668	-0.0334365367889404	-0.0180277824401855	-0.0113630294799805	0.0342543125152588	-0.0306298732757568	0.0104765892028809	-0.0555477142333984	-0.0608365535736084	0.0805203914642334	0.0139129161834717	-0.0247695446014404	-0.00034022331237793	-0.0305051803588867	0.043790340423584	-0.0185112953186035	0.0462102890014648	0.0133786201477051	-0.0673067569732666	0.00116825103759766	0.0445847511291504	0.0665178298950195	-0.0426158905029297	-0.0660154819488525	-0.0256721973419189	-0.00132918357849121	0.0755002498626709	0.0281147956848145	0.0496714115142822	0.0518240928649902	0.0388946533203125	-0.0528271198272705	0.0461702346801758	-0.00479555130004883	-0.00340032577514648	0.0870609283447266	-0.00365900993347168	-0.000283956527709961	-0.020409107208252	0.0120089054107666	-0.0385935306549072	-0.00553131103515625
	-0.354286432266235	0.365832567214966	0.0441093444824219	0.308960914611816	-0.00246214866638184	-0.298519849777222	-0.2140953540802	0.0404047966003418	0.0803875923156738	0.0156161785125732	-0.237645626068115	0.292612791061401	-0.159478187561035	0.187423706054688	0.00189423561096191	0.4256751537323	-0.165223598480225	-0.195824384689331	-0.313316822052002	-0.304948568344116	-0.177078485488892	0.369609117507935	-0.000454187393188477	0.166996002197266	0.0596914291381836	-0.0688943862915039	-0.205054759979248	-0.0702419281005859	0.196804285049438	0.040701150894165	-0.170125007629395	0.10752010345459	0.050154447555542	-0.111991167068481	0.0445044040679932	0.133817672729492	-0.141354560852051	0.0722815990447998	-0.0930712223052979	0.238991498947144	-0.0066983699798584	-0.0627825260162354	-0.0541398525238037	0.0612373352050781	-0.0396544933319092	0.284015893936157	0.0623178482055664	-0.0121955871582031	-0.0358595848083496
	0.00887632369995117	0.124224424362183	0.0154788494110107	-0.0599699020385742	0.0686948299407959	-0.00413322448730469	0.0252041816711426	-0.0373077392578125	0.0610847473144531	0.0237574577331543	-0.00588083267211914	0.0441803932189941	-0.0635702610015869	0.018373966217041	0.0399553775787354	0.0470223426818848	0.0209023952484131	0.0502967834472656	0.103426456451416	-0.000204086303710938	0.0692381858825684	-0.0309264659881592	0.0398638248443604	-0.0579421520233154	0.000333786010742188	0.0779037475585938	-0.0231728553771973	-0.020958423614502	-0.00233888626098633	0.0518825054168701	0.000505447387695313	0.00671982765197754	0.063079833984375	0.0669090747833252	0.0125882625579834	-0.122930526733398	0.0270946025848389	-0.0184116363525391	-0.0544073581695557	-0.0186121463775635	-0.0355439186096191	0.0537068843841553	0.0120944976806641	-0.100704669952393	0.0197529792785645	0.0289511680603027	0.0149707794189453	-0.00774192810058594	0.00872182846069336
	0.0297415256500244	0.0949530601501465	-0.0652832984924316	-0.00822901725769043	0.056107759475708	-0.0161411762237549	0.104654788970947	-0.00451922416687012	-0.00505757331848145	-0.0248723030090332	0.0103034973144531	-0.0078434944152832	0.00887012481689453	-0.0548105239868164	-0.024932861328125	-0.0439701080322266	0.0649199485778809	0.086289644241333	0.0115253925323486	0.170499086380005	-0.0357861518859863	0.0639779567718506	-0.0368752479553223	0.0045933723449707	0.0316252708435059	0.085676908493042	0.0144987106323242	-0.0422258377075195	-0.0497756004333496	-0.0379805564880371	0.0247220993041992	0.0825188159942627	0.0113658905029297	-0.0248353481292725	-0.0130808353424072	0.0410110950469971	-0.05751633644104	0.0102701187133789	0.0903823375701904	0.0361020565032959	0.0152795314788818	-0.0413429737091064	-0.0014345645904541	-0.0849311351776123	0.0449423789978027	0.045367956161499	0.0786421298980713	-0.109044551849365	-0.0353374481201172
	0.0225460529327393	-0.0908679962158203	-0.00482678413391113	-0.0148868560791016	-0.0290374755859375	0.011268138885498	0.0407474040985107	-0.0319366455078125	-0.00624537467956543	0.0633072853088379	-0.0211846828460693	0.00451779365539551	0.0213437080383301	-0.098008394241333	-0.0079190731048584	0.0767519474029541	-0.0468034744262695	-0.00290584564208984	0.0125987529754639	-0.0168118476867676	-0.00336647033691406	-0.0397453308105469	0.0511584281921387	0.0548648834228516	0.00807523727416992	0.0533018112182617	0.015655517578125	0.0406374931335449	0.00203394889831543	0.0158867835998535	0.0316612720489502	0.020200252532959	-0.0391354560852051	-0.0233862400054932	-0.00964713096618652	0.0487542152404785	-0.0241007804870605	0.0398139953613281	-0.0174272060394287	-0.00102758407592773	-0.00359511375427246	-0.0218253135681152	0.000927448272705078	0.0468227863311768	-0.0271511077880859	-0.0186758041381836	-0.0155308246612549	0.000299930572509766	0.0702033042907715
	-0.0697357654571533	0.0107705593109131	-0.0724921226501465	0.0520849227905273	0.0625159740447998	0.0442574024200439	-0.0169260501861572	-0.06064772605896	0.0527434349060059	0.0304741859436035	0.00731754302978516	0.00459432601928711	0.0446243286132813	-0.109567403793335	-0.0547270774841309	0.0845837593078613	0.0335476398468018	0.00807523727416992	0.04378342628479	-0.0656414031982422	0.0452635288238525	-0.00207304954528809	-0.000529766082763672	-0.0263354778289795	-0.0387518405914307	0.0161728858947754	0.0340378284454346	0.0417995452880859	0.00541782379150391	-0.00713515281677246	-0.055997371673584	-0.171254396438599	0.0567820072174072	0.121057271957397	-0.0165994167327881	-0.00832796096801758	-0.0148031711578369	-0.115749359130859	-0.00706028938293457	-0.00798416137695313	0.0318629741668701	0.102747440338135	-0.0383763313293457	-0.0314886569976807	-0.0848429203033447	-0.0205826759338379	0.0391294956207275	0.0781328678131104	-0.0436298847198486
	0.0175151824951172	0.100741863250732	-0.0448484420776367	-0.38385534286499	0.208225727081299	0.0135416984558105	0.148355722427368	0.0185389518737793	-0.0369932651519775	-0.350671052932739	0.199484586715698	-0.0680711269378662	0.0763528347015381	0.11114764213562	0.0193760395050049	-0.345494270324707	0.112853288650513	-0.0184519290924072	0.0356037616729736	-0.11402702331543	0.130384206771851	0.126407146453857	0.119361400604248	-0.405235052108765	-0.0251803398132324	-0.1228187084198	0.152415990829468	0.0899319648742676	0.122713565826416	-0.316836357116699	0.0184149742126465	-0.181248188018799	0.0957009792327881	0.12425708770752	0.152934074401855	-0.34129524230957	0.0238702297210693	-0.258147001266479	0.0841109752655029	-0.117126226425171	0.100825309753418	0.163579702377319	0.0344200134277344	-0.250698089599609	0.126674890518188	-0.0763788223266602	0.0642256736755371	0.110573291778564	0.113083839416504
	-0.0398712158203125	-0.0391538143157959	0.0355024337768555	-0.0494723320007324	-0.00895404815673828	0.102228879928589	-0.0703847408294678	0.018418550491333	0.0048823356628418	-0.023643970489502	0.00877666473388672	0.0833609104156494	-0.0323350429534912	-0.0590851306915283	0.0937855243682861	-0.00609993934631348	-0.0352120399475098	0.0413422584533691	0.0415205955505371	0.160645484924316	0.000703573226928711	-0.0760736465454102	-0.0192782878875732	0.00403976440429688	0.000500679016113281	0.0121166706085205	0.08811354637146	0.038853645324707	-0.0810127258300781	-0.0277059078216553	0.0164172649383545	-0.155577421188354	0.0436477661132813	-0.0573375225067139	0.0425944328308105	-0.0384697914123535	-0.0733673572540283	0.08237624168396	0.0541727542877197	-0.112305641174316	0.089432954788208	0.0068519115447998	-0.0146658420562744	0.046654224395752	-0.0144679546356201	0.0650370121002197	-0.0337791442871094	-0.0132544040679932	-0.0195822715759277
	0.162289142608643	0.0390653610229492	0.000158071517944336	-0.0915026664733887	-0.00323677062988281	-0.0569045543670654	0.0363364219665527	0.0190205574035645	-0.02362060546875	-0.101953506469727	0.0430872440338135	-0.0370528697967529	0.147696256637573	-0.0424351692199707	-0.00118494033813477	-0.0616695880889893	0.0119214057922363	-0.0128915309906006	0.0579276084899902	-0.0775415897369385	0.00950884819030762	-0.00343036651611328	-0.0049283504486084	-0.0531609058380127	0.0650482177734375	0.014606237411499	0.0102496147155762	0.00533127784729004	-0.00892329216003418	-0.0564475059509277	0.0935254096984863	-0.0906202793121338	0.0235660076141357	-0.00714325904846191	-0.0225083827972412	-0.0716631412506104	-0.0179524421691895	-0.121624231338501	0.0446999073028564	0.0132095813751221	0.0707504749298096	0.0126991271972656	0.055593729019165	-0.144655466079712	0.0596475601196289	-0.0157337188720703	0.0254859924316406	0.0232753753662109	0.00889062881469727
	-0.0466568470001221	0.203053951263428	-0.202894449234009	0.447492361068726	-0.401001930236816	0.0975930690765381	-0.213768243789673	-0.27840256690979	-0.209251880645752	-0.319632768630981	-0.230433225631714	-0.133901357650757	-0.257404565811157	-0.26102876663208	-0.136958837509155	-0.223876953125	-0.318939447402954	-0.154274225234985	-0.0200347900390625	-0.226283073425293	-0.0680491924285889	0.210000276565552	-0.0207364559173584	0.0109050273895264	-0.041240930557251	-0.131634473800659	-0.150497198104858	0.196247816085815	0.044830322265625	0.0123627185821533	-0.238246202468872	0.248143196105957	0.121434926986694	0.108994960784912	-0.233450174331665	0.0936183929443359	-0.0770912170410156	-0.0305545330047607	-0.0689101219177246	0.119009494781494	-0.0117173194885254	0.0800073146820068	0.00966691970825195	0.0926632881164551	-0.190468311309814	0.0638103485107422	0.0536057949066162	-0.0116665363311768	-0.0357725620269775
	-0.0247900485992432	0.0743346214294434	0.0449519157409668	-0.0520634651184082	-0.0470058917999268	0.0535671710968018	0.0279271602630615	-0.07137131690979	-0.000946998596191406	-0.0005035400390625	0.0249357223510742	0.0308051109313965	-0.23554253578186	-0.279434204101563	-0.184548139572144	-0.188248634338379	-0.195595026016235	-0.251754283905029	-0.0984358787536621	-0.0168290138244629	0.00554156303405762	0.0389900207519531	-0.0180513858795166	0.0991549491882324	-0.0455424785614014	-0.171007394790649	0.103209018707275	0.0120668411254883	0.0336790084838867	-0.0125494003295898	-0.263851642608643	-0.270543813705444	-0.192183256149292	-0.189680099487305	-0.123629093170166	-0.190869331359863	-0.021108865737915	-0.071394681930542	0.0979611873626709	-0.133092403411865	0.0377049446105957	0.113810062408447	-0.000337362289428711	0.0294523239135742	0.0119783878326416	-0.0284974575042725	-0.0840225219726563	0.085216760635376	0.0141146183013916
	-0.0566542148590088	-0.0828695297241211	-0.00237178802490234	0.0934720039367676	0.0303237438201904	0.028606653213501	0.00746965408325195	-0.137845039367676	0.0385279655456543	0.0390219688415527	-0.0401690006256104	0.0569906234741211	0.00259280204772949	0.0114362239837646	0.0659902095794678	0.101051568984985	-0.043388843536377	-0.0413820743560791	-0.0860118865966797	0.0782797336578369	-0.00603389739990234	0.076122522354126	0.0153594017028809	-0.0269820690155029	-0.0770752429962158	0.0307013988494873	0.0195045471191406	0.00509309768676758	0.0291056632995605	-0.0204687118530273	-0.000421285629272461	-0.0148739814758301	-0.0140583515167236	-0.0159220695495605	0.0164856910705566	0	0.0227108001708984	-0.0576522350311279	0.0614879131317139	-0.00695157051086426	0.00835442543029785	0.0295085906982422	-0.0447132587432861	-0.0670480728149414	-0.016669750213623	-0.107546806335449	0.0512032508850098	0.11805248260498	0.0327498912811279
	-0.0610980987548828	-0.0492992401123047	0.0283942222595215	0.00379753112792969	0.0425910949707031	0.0441834926605225	-0.0312156677246094	-0.0174219608306885	0.0503838062286377	-0.0306179523468018	0.00265264511108398	0.0701265335083008	-0.0496895313262939	-0.0342438220977783	-0.0270235538482666	0.0325589179992676	0.00779509544372559	0.0429744720458984	-0.0219776630401611	-0.0258369445800781	-0.0842893123626709	0.0581731796264648	0.00400614738464355	0.0666525363922119	-0.111836433410645	0.0503134727478027	-0.0534203052520752	0.0126991271972656	0.0566935539245605	0.0069425106048584	-0.075127124786377	-0.0218162536621094	-0.012401819229126	0.0358133316040039	0.0343382358551025	0.064948558807373	-0.0378580093383789	0.00188827514648438	-0.00667786598205566	0.0517151355743408	-0.0191779136657715	0.0254359245300293	-0.0910360813140869	0.020559549331665	0	0.057004451751709	-0.0306198596954346	0.0172138214111328	-0.00510525703430176
	0.101951122283936	-0.070443868637085	-0.141831159591675	0.043177604675293	0.0512995719909668	0.0333945751190186	0.135787963867188	-0.0855357646942139	-0.0837109088897705	-0.0271267890930176	0.112717628479004	-0.0592546463012695	-0.287807941436768	-0.221820116043091	-0.199772357940674	-0.192358732223511	-0.207873106002808	-0.225610733032227	-0.044295072555542	-0.0744409561157227	0.0941402912139893	0.0417792797088623	0.0347745418548584	-0.0738835334777832	-0.094440221786499	-0.256971836090088	0.0955715179443359	0.00398039817810059	0.159829616546631	-0.0607302188873291	-0.108704805374146	-0.0643815994262695	0.0482659339904785	0.054002046585083	0.105026721954346	-0.0593318939208984	-0.144384145736694	-0.20859432220459	-0.277807950973511	-0.196722269058228	-0.22706127166748	-0.209074974060059	-0.038029670715332	0.0141122341156006	-0.0529549121856689	0.0820202827453613	0.105105876922607	-0.0584406852722168	-0.0458199977874756
	0.0996158123016357	-0.103340864181519	-0.0493373870849609	-0.0226931571960449	-0.0201718807220459	0.00937104225158691	0.0659623146057129	-0.13329005241394	-0.0472269058227539	0.033919095993042	0.0256907939910889	0.0863256454467773	0.0539395809173584	-0.0540573596954346	-0.0700652599334717	-0.0425307750701904	0.0211799144744873	0.0684783458709717	0.0561673641204834	0.0211994647979736	0.00569725036621094	-0.0531580448150635	-0.0167491436004639	0.0256297588348389	0.0142881870269775	0.0880105495452881	0.0581891536712646	-0.0678167343139648	-0.0430026054382324	0.0207278728485107	0.0478055477142334	0.0544421672821045	0.0864555835723877	-0.0832726955413818	-0.0147626399993896	0.00205469131469727	0.00755429267883301	0.00266027450561523	0.0196623802185059	0.0401043891906738	0.0750176906585693	-0.0605769157409668	-0.0504665374755859	0.0685567855834961	-0.0295658111572266	0.0471069812774658	0.0294950008392334	-0.0537645816802979	-0.00638413429260254
	0.0261027812957764	0.0756030082702637	-0.068427562713623	-0.102096796035767	0.0471560955047607	0.0107371807098389	0.0962035655975342	-0.002685546875	-0.029325008392334	-0.189112663269043	0.015427827835083	0.0989120006561279	0.0397636890411377	0.0976569652557373	-0.0388197898864746	-0.0534656047821045	0.035266637802124	0.00693511962890625	0.0400638580322266	-0.0419912338256836	-0.0366683006286621	0.0675561428070068	0.0193231105804443	-0.0693824291229248	0.0549578666687012	0.0143167972564697	-0.0109508037567139	0.0811417102813721	-0.0745680332183838	-0.0885457992553711	0.016334056854248	-0.0968096256256104	0.0546011924743652	0.0513303279876709	0.0149879455566406	-0.0949559211730957	0.0242838859558105	-0.0705826282501221	0.0360927581787109	-0.00557565689086914	0.0545144081115723	0.00158429145812988	-0.0152623653411865	-0.119485139846802	0.111939668655396	0.0307939052581787	-0.032555103302002	0.0125396251678467	-0.0023801326751709
	0.0356349945068359	0.00835728645324707	0	0.0414283275604248	0.00882911682128906	0.0124812126159668	0.0133442878723145	-0.0536694526672363	-0.0134730339050293	0.0532541275024414	0.00766515731811523	0.0166225433349609	-0.00510644912719727	-0.0241308212280273	0.0255186557769775	0.0220820903778076	-0.0173561573028564	0.00145077705383301	0.0194320678710938	0.0171053409576416	-0.0447118282318115	-0.0263748168945313	0.0180528163909912	0.0267202854156494	0.0301544666290283	0.0314762592315674	-0.0530967712402344	-0.0452663898468018	0.0274791717529297	0.0109505653381348	0.0152506828308105	0.087954044342041	-0.0474307537078857	-0.0556907653808594	0.0309336185455322	0.0198714733123779	0.0408217906951904	0.0349595546722412	-0.0218653678894043	0.00938701629638672	-0.00419521331787109	-0.0163187980651855	0.0411572456359863	0.0328583717346191	-0.0610339641571045	0.049339771270752	-0.0139198303222656	-0.025181770324707	0.0154597759246826
	-0.139229774475098	0.146563053131104	-0.0540862083435059	0.106357574462891	-0.0666725635528564	0.0848932266235352	-0.072230339050293	0.0746223926544189	0.0686264038085938	-0.0569703578948975	0.0483670234680176	-0.0328884124755859	-0.0502653121948242	-0.0568203926086426	0.0619862079620361	0.0439283847808838	0.0358161926269531	0.111964702606201	-0.17813777923584	0.031733512878418	0.0762274265289307	-0.0283236503601074	-0.0323009490966797	0.149081230163574	-0.0288381576538086	0.062807559967041	-0.140928506851196	-0.0373909473419189	0.0569837093353271	0.130563497543335	-0.0532851219177246	0.0910072326660156	-0.034325122833252	0.029155969619751	0.00408244132995605	0.0976152420043945	-0.0275278091430664	0.133695840835571	-0.0658185482025146	-0.0517730712890625	0.0109305381774902	0.0243973731994629	0.0472919940948486	0.0170385837554932	-0.0777289867401123	0.053053617477417	-0.0217902660369873	-0.0260210037231445	0.00101876258850098
	0.00647759437561035	-0.0605294704437256	-0.0190844535827637	-0.0472991466522217	0.0400638580322266	0.0161137580871582	0.0016634464263916	-0.0320611000061035	-0.0310165882110596	0.00301599502563477	0.006622314453125	0.0470039844512939	-0.067061185836792	-0.00994467735290527	-0.0458950996398926	-0.0212099552154541	0.0408220291137695	0.00442409515380859	-0.0523872375488281	0.0384047031402588	-0.00957179069519043	0.0405402183532715	0.0314457416534424	-0.030461311340332	-0.00451540946960449	-0.0594480037689209	0.0265600681304932	-0.0180494785308838	0.0357396602630615	-0.0270609855651855	0.035365104675293	-0.0733554363250732	0.0153927803039551	-0.0206530094146729	0.0266292095184326	-0.0431070327758789	-0.0525329113006592	0.00830721855163574	0.0292072296142578	0.0127854347229004	0.0649454593658447	0.0104532241821289	-0.00735664367675781	-0.0906639099121094	0.0430130958557129	-0.0514419078826904	0.0503373146057129	0.00770092010498047	0.042349100112915
	0.0354540348052979	-0.00559854507446289	-0.107808828353882	0.0576722621917725	0.0533332824707031	0.00762343406677246	-0.185004472732544	-0.0328094959259033	0.00880789756774902	0.115151882171631	0.0441040992736816	0.0513031482696533	-0.051321268081665	-0.0688128471374512	-0.083977222442627	0.0805315971374512	0.028240442276001	0.095757007598877	-0.171559572219849	0.0234096050262451	-0.0265967845916748	-0.0315778255462646	0.0990815162658691	0.101226806640625	-0.0699596405029297	-0.0273816585540771	-0.0728774070739746	0.0667517185211182	0.0312464237213135	0.0924270153045654	-0.0171177387237549	0.214134216308594	-0.0585386753082275	0.0163748264312744	0.0509498119354248	-0.0730767250061035	-0.0453939437866211	0.0751380920410156	0.0895776748657227	-0.0323805809020996	0.0140945911407471	0.000679254531860352	0.0470471382141113	-0.0418407917022705	0.0446670055389404	0.0012819766998291	0.0658450126647949	-0.0594558715820313	-0.090970516204834
	0.0646584033966064	-0.0104844570159912	0.0187575817108154	-0.100808620452881	0.0560400485992432	-0.0249018669128418	0.101125240325928	-0.0115091800689697	0.0334498882293701	-0.0894773006439209	0.032811164855957	0.00160956382751465	0.0561699867248535	-0.0136001110076904	0.0259840488433838	-0.0938947200775146	0.0391781330108643	-0.0312759876251221	0.0412778854370117	-0.0271532535552979	0.0387313365936279	0.0208837985992432	0.0179033279418945	-0.0870513916015625	0.0303995609283447	0.0483508110046387	0.036015510559082	0.0109596252441406	0.0210299491882324	-0.0866129398345947	0.0483760833740234	-0.0123672485351563	0.0192537307739258	0.0485005378723145	-0.0298323631286621	-0.0769922733306885	0.0145692825317383	-0.0867276191711426	0.0493061542510986	-0.0417797565460205	0.0288352966308594	0.0590779781341553	-0.00329327583312988	-0.0837321281433105	0.0663564205169678	-0.0191090106964111	0.0443577766418457	0.0271058082580566	0.00922822952270508
	-0.0648767948150635	-0.0427780151367188	0.120360612869263	0.0303006172180176	-0.0214555263519287	0.0393569469451904	-0.0137488842010498	-0.0381841659545898	-0.0330331325531006	0.0799715518951416	-0.0406718254089355	0.10113000869751	0.0365142822265625	0.0159854888916016	-0.0339603424072266	0.065448522567749	-0.0209238529205322	0.00274753570556641	-0.0549793243408203	0.0862138271331787	-0.0880248546600342	-0.0572977066040039	0.019845724105835	0.06612229347229	0.0468988418579102	0.0760602951049805	0.0506851673126221	0.056286096572876	-0.0240213871002197	-0.0229573249816895	0.0778074264526367	-0.131640672683716	0.0357401371002197	0.0705325603485107	0.0496337413787842	-0.0876259803771973	0.0388572216033936	-0.00818276405334473	0.051328182220459	-0.0157532691955566	0.0353710651397705	-0.00347590446472168	0.0431232452392578	-0.0412139892578125	0.0413575172424316	-0.0461349487304688	-0.0364339351654053	0.0438556671142578	-0.104056358337402
	0.126882791519165	0.0579750537872314	0.0515983104705811	-0.0921423435211182	7.03335e+09	-0.0679988861083984	0.0723955631256104	-0.0140931606292725	-0.049102783203125	-0.0334994792938232	0.0557799339294434	-0.00607132911682129	0.0264484882354736	0.0242092609405518	-0.0248525142669678	-0.100512504577637	0.0126197338104248	-0.019071102142334	-0.0438661575317383	-0.0376214981079102	-0.00681924819946289	0.102337837219238	0.0532026290893555	-0.100255250930786	0.0832085609436035	-0.0206618309020996	-0.057631254196167	0.0251307487487793	-0.0483715534210205	0.0371603965759277	-0.0192503929138184	0.0610277652740479	-0.10216760635376	0.104804277420044	0.0594024658203125	-0.0514426231384277	-0.00412964820861816	0.0654852390289307	0.0506851673126221	-0.0484933853149414	0.00617098808288574	-0.0232820510864258	0.00782251358032227	0.0540480613708496	0.0561902523040771	-0.0957112312316895	-0.123647689819336	0.080899715423584	-0.0105705261230469
	0.00823092460632324	-0.0344188213348389	-0.00395512580871582	0.0331394672393799	0.0627176761627197	0.0379431247711182	0.0262939929962158	-0.175637483596802	-0.0109272003173828	0.0366690158843994	0.0462708473205566	0.0487844944000244	0.0724797248840332	-0.00690555572509766	-0.024932861328125	-0.0780081748962402	0.0727748870849609	0.0334515571594238	0.0207455158233643	0.000594854354858398	0.0247323513031006	-0.118435144424438	0.070317268371582	0.0326259136199951	0.059931755065918	0.0828847885131836	-0.014803409576416	-0.0527715682983398	0.0161924362182617	0.00717854499816895	0.0825090408325195	0.0693676471710205	0.0422065258026123	-0.11456036567688	0.0107107162475586	-0.00665855407714844	-0.0051426887512207	-0.0546162128448486	0.100005149841309	0.0276439189910889	0.0441040992736816	-0.0442194938659668	-0.00303959846496582	-0.00121855735778809	0.00350022315979004	0.0353066921234131	-0.00679302215576172	-0.0454626083374023	0.0146193504333496
	0.0602173805236816	-0.030815601348877	-0.0312225818634033	-0.0411081314086914	0.0143373012542725	0.05002760887146	-0.0115103721618652	0.0120229721069336	-0.0508177280426025	-0.0307207107543945	0.0667617321014404	0.0351526737213135	0.00064849853515625	0.0190896987915039	0.00543904304504395	-0.036684513092041	0.0295519828796387	-0.00888895988464355	0.0594463348388672	-0.137513875961304	0.0120701789855957	-0.037290096282959	0.0360300540924072	0.0196952819824219	-0.00593972206115723	0.0935053825378418	0.0300748348236084	0.00199151039123535	0.0268874168395996	-0.0746541023254395	0.12221360206604	-0.0516328811645508	0.115459203720093	-0.072160005569458	-0.00721025466918945	-0.111607074737549	-0.0363900661468506	-0.135803937911987	0.0985836982727051	0.0287353992462158	0.0373163223266602	0.045978307723999	-0.0504665374755859	-0.0737168788909912	0.034623384475708	0.0165784358978271	0.0340771675109863	0.0723693370819092	0.054995059967041
	-0.0381560325622559	0.0544703006744385	-0.131323575973511	0.181431293487549	-0.0085299015045166	0.0162649154663086	-0.0459349155426025	-0.0153250694274902	-0.0208969116210938	0.116544961929321	-0.0228164196014404	0.0618479251861572	0.0816175937652588	-0.0270833969116211	-0.00538015365600586	0.0267915725708008	-0.0365836620330811	0.00190854072570801	-0.12651515007019	-0.0216884613037109	-0.0361869335174561	0.122020721435547	-0.023195743560791	0.0593631267547607	-0.0186536312103271	-0.000929594039916992	-0.064133882522583	0.0685012340545654	0.0126845836639404	0.0709805488586426	-0.0226693153381348	0.00961184501647949	-0.0627772808074951	0.0507190227508545	0.0156621932983398	0.0767698287963867	-0.0120000839233398	0.0965034961700439	-0.0765173435211182	0.0327582359313965	0.00974202156066895	-0.0463223457336426	0.00235962867736816	0.142540693283081	-0.0530531406402588	-0.0340023040771484	-0.0128133296966553	-0.0143897533416748	0.00813078880310059
	0.0176069736480713	0.0621695518493652	0.0482406616210938	-0.0604915618896484	0.0329368114471436	-0.026613712310791	0.010869026184082	-0.0252194404602051	0.0315217971801758	-0.0596950054168701	0.0222549438476563	-0.00184154510498047	-0.0356564521789551	-0.0236392021179199	0.0245096683502197	-0.0494327545166016	0.014503002166748	-0.00888895988464355	0.0751781463623047	0.0194728374481201	-0.00273966789245605	-0.00191354751586914	0.000227212905883789	-0.0576944351196289	-0.00133657455444336	0.0293529033660889	0.0406441688537598	0.0168023109436035	0.0138797760009766	-0.0687532424926758	0.00496172904968262	-0.0312755107879639	0.0228738784790039	0.0272924900054932	0.0113871097564697	-0.0694208145141602	0.0310537815093994	-0.0675191879272461	0.0208823680877686	-0.0075538158416748	0.0879323482513428	-0.00468683242797852	0.0262436866760254	-0.104628324508667	0.0321247577667236	0.0214729309082031	0.013885498046875	0.0103826522827148	-0.0112552642822266
	0.0466322898864746	0.116962194442749	0.02622389793396	0.00329852104187012	-0.0603559017181396	-0.0709664821624756	-0.0950584411621094	0.044785737991333	0.105387449264526	0.0354912281036377	0.00202488899230957	0.0307300090789795	-0.0955953598022461	0.123404264450073	0.0283091068267822	-0.072016716003418	-0.0524153709411621	-0.00673818588256836	-0.0701937675476074	0.0027008056640625	0.104796648025513	-0.0641121864318848	-0.0733630657196045	-0.0305423736572266	0.0660054683685303	-0.0064854621887207	0.0554921627044678	-0.05161452293396	-0.0283205509185791	-0.0710775852203369	-0.0393669605255127	0.088129997253418	0.00662803649902344	0.110682487487793	-0.0103330612182617	0.0433919429779053	0.0569298267364502	0.147797107696533	-0.0338973999023438	-0.0375556945800781	-0.0622680187225342	-0.0606555938720703	-0.0159444808959961	0.00078272819519043	-0.0550196170806885	0.052393913269043	0.0325188636779785	0.0344440937042236	-0.108444929122925
	-0.242145776748657	-0.224234580993652	-0.129828214645386	-0.159537315368652	-0.226826906204224	-0.208072423934937	-0.191641569137573	-0.13543176651001	-0.0803711414337158	0.0422513484954834	0.0946414470672607	0.189929723739624	-0.141475677490234	0.246177196502686	0.0100736618041992	-0.13483190536499	-0.0513932704925537	0.111045598983765	0.111617088317871	0.186111688613892	-0.117923021316528	0.0256664752960205	-0.00994992256164551	-0.0753872394561768	-0.0544445514678955	0.227823257446289	-0.00695204734802246	-0.0913195610046387	-0.0666511058807373	0.122304677963257	-0.0359945297241211	-0.110020637512207	0.160349607467651	-0.0852031707763672	0.0828239917755127	-0.0641195774078369	-0.00759410858154297	0.112878322601318	-0.123542308807373	0.0629870891571045	-0.01806640625	-0.0100729465484619	-0.165041446685791	-0.109688758850098	0.00604867935180664	0.242914199829102	0.0448410511016846	-0.00488090515136719	-0.0289971828460693
	0.0162317752838135	-0.0611629486083984	0.0935142040252686	-0.0254404544830322	-0.00577497482299805	-0.00651144981384277	0.0310976505279541	-0.0877373218536377	0.0228519439697266	-0.0654761791229248	0.029118537902832	0.0573592185974121	0.0388617515563965	-0.094649076461792	0.0231890678405762	-0.0237436294555664	-0.0509555339813232	0.101891756057739	-0.0688831806182861	0.0433962345123291	0.0667018890380859	-0.00718903541564941	0.04654860496521	-0.038259744644165	0.051659107208252	-0.0540239810943604	0.0508356094360352	0.00151371955871582	-0.00664949417114258	0.0111861228942871	-0.0430073738098145	0.0159842967987061	0.0063169002532959	-0.0396513938903809	0.0900259017944336	-0.000553607940673828	0.0452327728271484	0.124506950378418	-0.109406709671021	-0.0322928428649902	-0.0335006713867188	-0.00249266624450684	0.0141839981079102	0.0952718257904053	-0.0846419334411621	-0.00642752647399902	0.00755429267883301	-0.0254104137420654	0.0470426082611084
	-0.032548189163208	-0.0471639633178711	0.0621540546417236	0.0532426834106445	-0.00450539588928223	-0.0956645011901855	-0.0298936367034912	-0.0562031269073486	0.0760538578033447	0.0438144207000732	-0.0374414920806885	-0.0741941928863525	-0.0185627937316895	0.0257534980773926	0.0421812534332275	0.05405592918396	-0.0062100887298584	0.00167989730834961	-0.0296900272369385	-0.0544741153717041	-0.0132765769958496	-0.0103156566619873	0.0437610149383545	0.0428261756896973	-0.0474393367767334	0.0540647506713867	-7.79629e+09	0.00985145568847656	0.0222923755645752	-0.0100786685943604	-0.0124366283416748	0.00687217712402344	0.0213346481323242	-0.00221848487854004	0.0194017887115479	-0.00166177749633789	0.0382015705108643	0.0264675617218018	-0.0474071502685547	0.0640521049499512	-0.0446715354919434	0.0561771392822266	-0.0185904502868652	0.00867414474487305	-0.000852584838867188	0.0479342937469482	-0.0256400108337402	0.0592625141143799	0.015711784362793
	0.058793306350708	-0.114343881607056	0.0190694332122803	0.0298106670379639	0.0243237018585205	-0.0421910285949707	-0.0397439002990723	-0.163703680038452	0.0264191627502441	0.00381946563720703	0.0517411231994629	0.0548510551452637	0.0202474594116211	-0.0179989337921143	-0.0242903232574463	0.0184416770935059	0.0570220947265625	-0.034245491027832	0.0323512554168701	0.0384047031402588	0.0240402221679688	-0.0474650859832764	0.0476474761962891	0.0160915851593018	-0.000501155853271484	-0.053220272064209	0.06632399559021	-0.11529803276062	0.0208070278167725	0.0220527648925781	0.099355936050415	-0.00333762168884277	-0.00469708442687988	-0.0931198596954346	0.0427415370941162	0.0300540924072266	0.000588893890380859	0.117002725601196	-0.0261232852935791	-0.0145418643951416	0.0275635719299316	-0.100317478179932	0.00303316116333008	0.0657331943511963	0.0374870300292969	-0.00333881378173828	-0.025031566619873	-0.0933642387390137	0.00922822952270508
	-0.0149166584014893	-0.0381555557250977	0.00795674324035645	-0.0176193714141846	0.00484156608581543	0.00716710090637207	0.0102264881134033	-0.0493721961975098	-0.0125176906585693	0.126997709274292	-0.024378776550293	0.0177590847015381	-0.026470422744751	-0.00266146659851074	-0.0300037860870361	0.0946178436279297	0.00049281120300293	0.022662878036499	-0.00383448600769043	-0.0798759460449219	0.00031280517578125	-0.0038297176361084	-0.0572860240936279	0.114769220352173	-0.0123248100280762	-0.0638844966888428	-0.0319893360137939	0.0107221603393555	-0.0355656147003174	0.0597190856933594	-0.0264394283294678	0.00949358940124512	0.0177879333496094	-0.0527312755584717	-0.014686107635498	0.101601123809814	-0.0292444229125977	0.0998735427856445	-0.0150206089019775	0.00640678405761719	0.007659912109375	-0.00226593017578125	0.0190198421478271	0.0507760047912598	-0.0822336673736572	-0.0336523056030273	-0.03102707862854	0.0731532573699951	-0.0628416538238525
	0.00592350959777832	0.132226467132568	-0.0525288581848145	0.0192837715148926	0.00336980819702148	-0.0235028266906738	-0.111545562744141	0.125480175018311	0.0425164699554443	0.0323452949523926	0.0125217437744141	-0.0514452457427979	0.00923871994018555	0.0691399574279785	-0.0389821529388428	0.103189945220947	0.116560220718384	-0.000840425491333008	-0.018094539642334	0.126614332199097	-0.253789663314819	-0.0305194854736328	0.121172189712524	0.114622831344604	-0.0119037628173828	0.214268445968628	0.0269424915313721	-0.0782992839813232	-0.0503218173980713	-0.0877890586853027	-0.00853347778320313	0.0616471767425537	-0.00846576690673828	0.087993860244751	-0.0183618068695068	0.0247774124145508	-0.0855495929718018	-0.081174373626709	0.211884737014771	0.0445108413696289	0.0096430778503418	0.0455396175384521	-0.0285356044769287	-0.0330901145935059	-0.0116963386535645	-0.0641694068908691	0.060312032699585	0.00292062759399414	-0.0432798862457275
	0.0579025745391846	-0.0259840488433838	-0.0208466053009033	-0.0619533061981201	0.0599560737609863	-0.00221824645996094	0.075469970703125	-0.0244748592376709	-0.0328714847564697	-0.0127379894256592	0.0487046241760254	0.00894498825073242	0.0289943218231201	0.0272960662841797	-0.0138869285583496	-0.0384256839752197	0.0227751731872559	0.0336754322052002	0.0342223644256592	-0.00228023529052734	0.040024995803833	-0.0284049510955811	-0.00128722190856934	-0.0777292251586914	0.0202276706695557	0.0290663242340088	0.0324387550354004	0.00866341590881348	-0.0192766189575195	-0.0448982715606689	0.0155842304229736	0.00956106185913086	0.0221045017242432	0.0256600379943848	-0.0230469703674316	-0.0579319000244141	0.00512433052062988	0.00745320320129395	0.0361857414245605	0.022932767868042	0.0568177700042725	-0.0402557849884033	-0.0185904502868652	-0.031221866607666	0.0128233432769775	0.0401382446289063	0.0488927364349365	-0.0283892154693604	-0.0114264488220215
	0.0544235706329346	0.0999486446380615	-0.0814077854156494	-0.0772857666015625	0.0204482078552246	-0.0169141292572021	0.0252950191497803	0.0921182632446289	-0.0676665306091309	-0.0207822322845459	0.0363583564758301	0.000690221786499023	0.035700798034668	0.0716722011566162	-0.0289559364318848	-0.019287109375	0.0389726161956787	0.00190854072570801	0.0403068065643311	-0.0278463363647461	0.0286474227905273	0.014981746673584	-0.0456767082214355	-0.0842735767364502	0.0551185607910156	-0.00852704048156738	-0.00710868835449219	0.0373008251190186	-0.022106409072876	-0.0312573909759521	0.0928936004638672	-0.0128476619720459	0.0250263214111328	0.0474283695220947	-0.0683691501617432	-0.0954627990722656	0.00411772727966309	-0.0472311973571777	0.0235066413879395	0.0345146656036377	0.0339102745056152	0.00940370559692383	-0.0232114791870117	-0.0456972122192383	0.0454010963439941	0.00639867782592773	0.0920751094818115	0.0190646648406982	-0.00749373435974121
	-0.0343515872955322	0.0959763526916504	0.023350715637207	-0.0772857666015625	-0.00895404815673828	0.046405553817749	-0.0455532073974609	0.0754327774047852	0.0332188606262207	-0.0306179523468018	0.000558853149414063	0.0151054859161377	0.0664737224578857	0.106328010559082	-0.0480165481567383	-0.0983743667602539	0.0458786487579346	-0.0277671813964844	-0.00717711448669434	0.0119376182556152	-0.0623221397399902	0.190651893615723	0.0341832637786865	-0.153519868850708	-0.294314861297607	-0.308075666427612	-0.228947639465332	-0.239472150802612	-0.0889782905578613	-0.215849637985229	-0.0600314140319824	-0.0942108631134033	-0.036888599395752	0.192981481552124	-0.0262813568115234	-0.0119917392730713	0.0571725368499756	0.0172462463378906	-0.07511305809021	-0.0705306529998779	0.12233567237854	-0.00984501838684082	0.00589179992675781	-0.0820732116699219	-0.0182995796203613	0.122406244277954	-0.0486483573913574	0.0378801822662354	-0.0142543315887451
	-0.0566542148590088	0.0929045677185059	-0.0218889713287354	-0.128435850143433	0.0270164012908936	0.171461343765259	-0.0792460441589355	0.139387130737305	0.0258767604827881	0.00782895088195801	-0.0121378898620605	0.0389645099639893	-0.0188443660736084	0.114723920822144	0.0760643482208252	-0.0664682388305664	-0.0113108158111572	-0.0439000129699707	0.0993914604187012	0.0490772724151611	-0.0751163959503174	0.0488829612731934	-0.0248119831085205	-0.00675797462463379	-0.0192458629608154	0.111315727233887	0.0675888061523438	0.0334115028381348	0.0342681407928467	-0.126890420913696	0.0620777606964111	0.107867479324341	-0.00132918357849121	-0.00793910026550293	-0.017672061920166	0.0191693305969238	0.0258553028106689	-0.04262375831604	0.139077425003052	0.05179762840271	-0.0826146602630615	-0.0534319877624512	-0.00786542892456055	-0.103693008422852	0.0716831684112549	0.0243344306945801	-0.031536340713501	0.0358343124389648	-0.0132253170013428
	-0.134437084197998	0.226914405822754	-0.0166053771972656	-0.1017746925354	0.0947294235229492	-0.0273144245147705	-0.126506090164185	0.156775712966919	0.00888633728027344	0.00922989845275879	0.0463385581970215	-0.0345370769500732	-0.00352621078491211	0.0236148834228516	-0.077129602432251	-0.0486068725585938	0.040205717086792	0.0809547901153564	0.000499486923217773	0.0683085918426514	0.0196499824523926	-0.00462889671325684	-0.00174188613891602	-0.0165939331054688	-0.102036476135254	0.139697074890137	-0.0737791061401367	0.112008333206177	0.0649330615997314	-0.0602355003356934	-0.0970346927642822	0.116082668304443	-0.0928854942321777	0.116317510604858	0.0389144420623779	-0.00665855407714844	-0.0188901424407959	-0.0106899738311768	-0.059952974319458	0.0023951530456543	0.0934586524963379	0.0329060554504395	0.0508790016174316	-0.0226235389709473	0.031013011932373	-0.101754665374756	0.0662257671356201	0.0199520587921143	-0.138870716094971
	-0.0219621658325195	-0.0582511425018311	0.0805737972259521	0.0700221061706543	-0.0266726016998291	0.0165672302246094	-0.0344316959381104	0.0277798175811768	-0.01873779296875	0.00642704963684082	-0.0748500823974609	0.13434886932373	-0.020911693572998	0.0181353092193604	0.0669708251953125	0.00706744194030762	0.0214574337005615	-0.0604541301727295	0.0200068950653076	-0.0127577781677246	-0.117583751678467	0.109002590179443	0.00920510292053223	0.0126359462738037	-0.0794548988342285	-0.082697868347168	-0.0591728687286377	0.0731313228607178	0.0708308219909668	0.0450003147125244	0.0457668304443359	-0.00159978866577148	0.0499279499053955	-0.0500237941741943	-0.0183618068695068	0.00654935836791992	-0.0435712337493896	0.0603873729705811	-0.0393645763397217	0.0263833999633789	-0.0875873565673828	0.0299522876739502	-0.0324118137359619	0.00997066497802734	-0.0794289112091064	0.0311286449432373	0.0711672306060791	0.0127623081207275	-0.00152969360351563
	0.230675935745239	0.0488448143005371	0.0119576454162598	-0.186468362808228	0.00701141357421875	-0.0885763168334961	0.0901360511779785	-0.13329005241394	0.0209872722625732	-0.037625789642334	0.0579962730407715	-0.0175144672393799	0.253254413604736	-0.056443452835083	0.000236988067626953	-0.134393453598022	0.0272045135498047	-0.0978176593780518	0.18096399307251	-0.151175975799561	-0.0139079093933105	0.00207018852233887	0.0274407863616943	-0.107330083847046	0.197988510131836	-0.0251908302307129	-0.00296425819396973	-0.00615167617797852	0.0467290878295898	-0.218693494796753	0.19385552406311	0.00739669799804688	-0.0506651401519775	0.00750207901000977	-0.0297551155090332	-0.0666849613189697	0.000925302505493164	0.040231466293335	-0.00639081001281738	0.0598695278167725	-0.103680849075317	0.0255842208862305	0.0584313869476318	-0.0354957580566406	0.0773494243621826	0.029705286026001	-0.00980019569396973	0.0270323753356934	0.0586693286895752
	0.0263760089874268	0.229196071624756	-0.0614864826202393	0.0345079898834229	-0.0583784580230713	-0.0480268001556396	-0.0941698551177979	0.100559711456299	0.0764279365539551	-0.126354694366455	0.00153636932373047	0.0600099563598633	-0.0344219207763672	0.207659006118774	-0.0266211032867432	-0.0645885467529297	-0.0741932392120361	0.0679683685302734	-0.175220966339111	0.0601608753204346	-0.0585711002349854	0.242355823516846	-0.0176682472229004	-0.0274670124053955	-0.0746114253997803	0.0498313903808594	0.00862383842468262	0.0879082679748535	-0.0724263191223145	0.0777401924133301	-0.149328470230103	0.00355029106140137	-0.0329651832580566	0.112660884857178	0.0210442543029785	0.0568361282348633	-0.0520093441009521	0.0733435153961182	0.0164666175842285	-0.000856399536132813	0.0628461837768555	-0.0463223457336426	-0.0187613964080811	0.0202164649963379	-0.166354179382324	0.086698055267334	-0.00949907302856445	-0.0459270477294922	0.0260922908782959
	-0.0094914436340332	0.0131797790527344	-0.0607447624206543	0.048412561416626	-0.0669670104980469	0.107913970947266	0.0833454132080078	-0.292130947113037	-0.00711703300476074	-0.000302314758300781	0.0783886909484863	0.0498960018157959	0.0666506290435791	0.0449762344360352	-0.111612558364868	-0.0533621311187744	0.0327906608581543	0.0524346828460693	0.0968248844146729	0.046527624130249	-0.00234794616699219	0.013561487197876	-0.00325822830200195	-0.0982160568237305	0.0888714790344238	-0.0178711414337158	-0.0303173065185547	0.110605955123901	-0.0887687206268311	-0.0453879833221436	-0.0512759685516357	-0.0363945960998535	-0.0221309661865234	0.26135778427124	-0.138139486312866	-0.030128002166748	-0.0146331787109375	-0.040325403213501	0.0158076286315918	0.0588014125823975	0.0460376739501953	0.0555236339569092	-0.0382895469665527	-0.00444412231445313	0.049708366394043	0.0883076190948486	-0.0280771255493164	0.012688159942627	0.0118420124053955
	0.300643682479858	-0.0607826709747314	0.161694765090942	-0.042241096496582	-0.153675317764282	-0.187728881835938	-0.00509405136108398	-0.0383093357086182	0.303366184234619	0.226011037826538	-0.466119289398193	-0.0125548839569092	0.157867193222046	0.0288369655609131	0.0568327903747559	-0.0722265243530273	-0.147019863128662	0.0237905979156494	-0.285248517990112	0.273093461990356	-0.115718364715576	0.271759748458862	-0.082871675491333	0.035801887512207	-0.0563533306121826	-0.101778507232666	-0.0935146808624268	0.170766115188599	-0.0311679840087891	0.0675885677337646	0.196504592895508	0.162791967391968	-0.243148326873779	0.112660884857178	-0.274527072906494	0.120202541351318	-0.0217065811157227	0.193804025650024	-0.0750126838684082	-0.107409000396729	0.0671370029449463	-0.0303559303283691	-0.22292685508728	-0.00200247764587402	-0.0778288841247559	0.26136589050293	0.077225923538208	-0.0293834209442139	-0.124712228775024
	0.157640218734741	0.0423719882965088	-0.0529384613037109	-0.154262065887451	0.0057520866394043	0.0283818244934082	0.0498862266540527	0.0641622543334961	-0.0940301418304443	-0.0535192489624023	0.110389471054077	-0.0444681644439697	-0.0694904327392578	0.138195514678955	-0.140309810638428	0.0408275127410889	0.138348340988159	-0.0668413639068604	0.0157310962677002	-0.141446828842163	0.0830354690551758	-0.0155413150787354	-0.00743675231933594	0.0144431591033936	0.0506923198699951	0.0425474643707275	-0.0988457202911377	0.0618720054626465	0.0386784076690674	-0.0491468906402588	0.0560941696166992	-0.092287540435791	0.073441743850708	-0.062288761138916	0.0649137496948242	-0.0656912326812744	-0.00657916069030762	-0.102225303649902	0.0801548957824707	0.0386881828308105	0.0839853286743164	-0.017235279083252	0.00799036026000977	-0.0777511596679688	0.054093599319458	0.113186359405518	-0.0197679996490479	0.0229802131652832	0.0207438468933105
	0.111082792282104	-0.00255298614501953	0.0146188735961914	-0.0921423435211182	-0.0122818946838379	-0.0430569648742676	0.110061883926392	0.0492713451385498	-0.0853002071380615	-0.119996786117554	0.0378563404083252	-0.00738096237182617	0.120757579803467	-0.00666260719299316	0.0740401744842529	-0.0922980308532715	-0.0125889778137207	-0.0778453350067139	-0.00650811195373535	0.0614159107208252	0.0210378170013428	-0.0381898880004883	0.0345528125762939	-0.136765956878662	0.0494019985198975	0.019385814666748	0.0231132507324219	-0.00351214408874512	-0.049931526184082	-0.0252892971038818	0.0781266689300537	-0.0381574630737305	0.030393123626709	0.0146517753601074	-0.0630602836608887	-0.0581786632537842	-0.0554161071777344	-0.0906550884246826	0.0392453670501709	0.0145664215087891	0.0695152282714844	0.0407049655914307	-0.00667858123779297	-0.121376752853394	0.0479686260223389	0.0401382446289063	0.062699556350708	-0.0274720191955566	-0.0227713584899902
	-0.10571026802063	0.00992631912231445	0.0742850303649902	0.0323569774627686	0.000632286071777344	0.015282154083252	0.030102014541626	0.00207161903381348	0.0425164699554443	-0.00352716445922852	-0.047154426574707	0.0219194889068604	-0.030062198638916	0.0931320190429688	0.0671215057373047	-0.0902783870697021	-0.0112400054931641	0.00678324699401855	-0.0615670680999756	-0.175722122192383	0.0691637992858887	0.113870620727539	-0.0271241664886475	0.00332760810852051	-0.0198380947113037	0.0455687046051025	0.163590431213379	-0.0237112045288086	-0.147511959075928	0.0191681385040283	0.00731039047241211	0.0414443016052246	0.0642764568328857	-0.104140520095825	-0.111149311065674	0.144374847412109	0.0163178443908691	0.0589039325714111	-0.0740106105804443	0.0218369960784912	-0.328325748443604	0.211754560470581	0.0412392616271973	-0.0230653285980225	0.104382991790771	0.0403876304626465	-0.0305180549621582	-0.0820519924163818	0.0588324069976807
	-0.051166296005249	0.0152246952056885	-0.0440337657928467	0.0179996490478516	-0.00267338752746582	0.0424773693084717	-0.0252759456634521	0.0855822563171387	-0.0782041549682617	0.0231633186340332	0.0137679576873779	-0.00799775123596191	0.0265395641326904	0.0276517868041992	-0.00783944129943848	0.0449926853179932	0.0645160675048828	-0.0269885063171387	-0.0450680255889893	-0.133367538452148	0.0510871410369873	0.0458760261535645	-0.0264301300048828	0.0149145126342773	0.0114750862121582	-0.0777490139007568	0.00970792770385742	0.0819704532623291	0.00969243049621582	-0.0608127117156982	0.0556080341339111	-0.0444586277008057	-0.0256271362304688	0.0500309467315674	-0.0103330612182617	0.045539379119873	-0.0625171661376953	-0.0295898914337158	0.0493981838226318	0.0476620197296143	-0.0311546325683594	0.0358541011810303	-0.0610742568969727	-0.0313997268676758	-0.0119826793670654	0.057744026184082	0.0356335639953613	0.0103826522827148	-0.0362951755523682
	-0.0438814163208008	-0.056607723236084	0.0115659236907959	0.0297126770019531	-0.00499892234802246	-0.0423483848571777	-0.0836482048034668	0.0120229721069336	-0.018897533416748	0.0948443412780762	-0.00953340530395508	0.00229907035827637	0.0253562927246094	-0.0518004894256592	0.0171926021575928	0.04595947265625	0.0079352855682373	-0.0348715782165527	-0.148492336273193	0.0116341114044189	0.0394923686981201	0.03401780128479	0.0301859378814697	0.0438268184661865	-0.0630531311035156	-0.0912163257598877	0.0295405387878418	-0.00159549713134766	0.0443918704986572	0.013930082321167	-0.0842075347900391	-0.0743758678436279	0.00756144523620605	0.00710821151733398	0.0352990627288818	0.0516567230224609	0.0679707527160645	0.155451774597168	-0.140437841415405	-0.0173120498657227	-0.106899738311768	0.00549936294555664	0.0201849937438965	0.15626859664917	-0.103240728378296	0.0321323871612549	-0.122236728668213	0.0175840854644775	0.0579352378845215
	0.14938497543335	0.108649492263794	-0.0584394931793213	-0.16297459602356	0.00442123413085938	-0.0523002147674561	0.0743286609649658	0.0805163383483887	-0.0121996402740479	-0.17290997505188	0.0436975955963135	0.0428409576416016	0.131711959838867	0.103406190872192	-0.0337178707122803	-0.170548677444458	0.000140905380249023	-0.0157461166381836	0.203478574752808	-0.0760533809661865	0.0101301670074463	-0.00430917739868164	0.0223073959350586	-0.234819889068604	0.12996244430542	-0.0664234161376953	-0.00296425819396973	0.0590434074401855	-0.0175204277038574	-0.196683883666992	0.195106983184814	-0.0348081588745117	0.00257682800292969	0.0389761924743652	0.000605583190917969	-0.228865623474121	0.0426206588745117	-0.224641561508179	0.0662229061126709	0.0283157825469971	0.0517263412475586	0.0291388034820557	0.0423862934112549	-0.171350479125977	0.102531909942627	-0.00642752647399902	0.0830709934234619	0.0258548259735107	0.0595662593841553
	-0.0194218158721924	0.0286240577697754	0.0351941585540771	-0.083104133605957	0.0123176574707031	0.00435018539428711	-0.0113241672515869	0.027061939239502	0.0283539295196533	-0.0522663593292236	0.0202584266662598	0.00137996673583984	-0.0119123458862305	0.0441560745239258	0.0105440616607666	-0.0607326030731201	0.00548219680786133	-0.011427640914917	-0.0276520252227783	-0.0256984233856201	0.0173337459564209	0.0488829612731934	0.0395693778991699	-0.0310285091400146	-0.0331883430480957	0.000499248504638672	0.0194275379180908	0.0511400699615479	0.0262954235076904	-0.05324387550354	-0.0562601089477539	0.00996661186218262	-0.0160326957702637	0.0461254119873047	0.0208950042724609	-0.0155048370361328	0.00797271728515625	-0.0121617317199707	-0.0482926368713379	-0.0249571800231934	0.0246248245239258	0.0594401359558105	0.0244202613830566	-0.0345151424407959	-0.0334377288818359	-0.00291037559509277	-0.0146245956420898	0.0736520290374756	-0.00127458572387695
	-0.213208913803101	-0.127951145172119	0.00118446350097656	0.181078433990479	-0.0210275650024414	0.144331693649292	-0.182589054107666	-0.0573446750640869	0.0665187835693359	0.108725547790527	-0.0100960731506348	0.0715868473052979	-0.258853197097778	-0.216467142105103	-0.119797706604004	-0.171328544616699	-0.276102066040039	-0.197915554046631	-0.162866115570068	-0.157116889953613	0.0150914192199707	-0.00566840171813965	0.0496234893798828	0.173059225082397	-0.0986354351043701	0.286190748214722	-0.0497050285339355	-0.00351214408874512	-0.332103490829468	0.302389621734619	-0.248917818069458	0.0430796146392822	-0.00132918357849121	0.183391809463501	-0.0332372188568115	0.0657799243927002	-0.00101041793823242	0.0955390930175781	-0.0777223110198975	-0.109439611434937	-0.0337049961090088	0.122433185577393	-0.131670475006104	0.227776527404785	-0.0789287090301514	0.0145483016967773	-0.0271627902984619	0.00404262542724609	-0.0487163066864014
	-0.0218679904937744	-0.0695514678955078	-0.0419991016387939	0.102261543273926	-0.000703096389770508	0.0242538452148438	-0.0200164318084717	0.00669193267822266	-0.0310165882110596	0.133526802062988	-0.043837308883667	0.0462615489959717	-0.0226054191589355	-0.0339963436126709	-0.0218827724456787	0.0866525173187256	-0.0117368698120117	0.0347201824188232	-0.00734448432922363	-0.0467958450317383	-0.065101146697998	-0.0156219005584717	-0.00447273254394531	0.058525562286377	0.000500679016113281	-0.0323541164398193	-0.0431065559387207	-0.0469124317169189	0.0149247646331787	0.056452751159668	-0.0253243446350098	-0.0148224830627441	-0.0531768798828125	-0.0397329330444336	0.0314521789550781	0.10211706161499	0.018479585647583	0.111289024353027	-0.0924623012542725	0.020740270614624	0.00199365615844727	-0.0525708198547363	-0.00566220283508301	0.103636264801025	-0.0221412181854248	0.0040132999420166	-0.00239396095275879	-0.0529866218566895	-0.00851845741271973
	0.0392498970031738	-0.041527271270752	-0.0308997631072998	0.00489497184753418	0.0205869674682617	0.00997829437255859	-0.00481557846069336	-0.0603935718536377	-0.0097355842590332	-0.0402107238769531	-0.0070037841796875	0.0274982452392578	-0.0223228931427002	-0.0728750228881836	0.0204663276672363	0.0589494705200195	-0.00246667861938477	0.0145180225372314	0.0434603691101074	0.071305513381958	0.0409374237060547	-0.0810379981994629	0.00234460830688477	0.0367302894592285	0.0373311042785645	0.0857744216918945	-0.0178771018981934	-0.0744328498840332	0.000753641128540039	0.0105583667755127	0.0517933368682861	0.0680053234100342	-0.0174558162689209	-0.068087100982666	0.000530004501342773	0.0331490039825439	-0.00480484962463379	0.044318675994873	0.0405416488647461	-0.0461046695709229	-0.0597708225250244	-0.0555484294891357	-0.0107517242431641	0.0297932624816895	0.0261847972869873	0.0270223617553711	-0.00689315795898438	-0.0162837505340576	0.0309219360351563
	-0.0184822082519531	-0.135937452316284	0.0450284481048584	-0.0648810863494873	-0.0117857456207275	0.0523147583007813	-0.0396490097045898	-0.0177922248840332	0.0257992744445801	0.0193946361541748	0.00974845886230469	0.0489327907562256	-0.0573844909667969	-0.0972325801849365	0.0826423168182373	0.0122215747833252	0.0339603424072266	0.0312106609344482	-0.0702810287475586	0.00451564788818359	0.00390481948852539	-0.0611164569854736	-0.0175149440765381	0.0515775680541992	0.0097346305847168	0.0514266490936279	-0.0112650394439697	-0.0826826095581055	0.0170867443084717	0.0022125244140625	-0.0875153541564941	0.0272107124328613	-0.0165860652923584	0.0419015884399414	-0.00819969177246094	0.0278060436248779	-0.0801126956939697	0.125845909118652	-0.0862853527069092	-0.00137042999267578	-0.0699954032897949	-0.0243561267852783	-0.0150918960571289	0.140805721282959	-0.0584673881530762	0.0286159515380859	-0.0411434173583984	-0.0717730522155762	-0.0237207412719727
	0.0129265785217285	-0.00535464286804199	0.0339601039886475	-0.036790132522583	-0.0290374755859375	0.0458133220672607	-0.0256521701812744	0.0382688045501709	0.0144417285919189	-0.025179386138916	-0.0336461067199707	-0.0879852771759033	0.0312635898590088	0.109019994735718	-0.0113375186920166	-0.0508792400360107	-0.0486230850219727	-0.0132768154144287	-0.0109467506408691	0.0757167339324951	0.01300048828125	0.00366067886352539	-0.00774121284484863	0.0131862163543701	-0.0113987922668457	-0.00458502769470215	-0.0229353904724121	0.0783507823944092	-0.019200325012207	-0.0390362739562988	-0.0358219146728516	-0.106116056442261	0.0193309783935547	0.0852348804473877	-0.0120880603790283	-0.0289978981018066	0.0582234859466553	-0.0706727504730225	0.0425760746002197	-0.0247831344604492	0.0162661075592041	0.0553059577941895	-0.0297403335571289	0.0585663318634033	0.120328426361084	-0.0835189819335938	0.0123052597045898	-0.0265552997589111	-0.00476408004760742
	-0.00529646873474121	-0.0301952362060547	-0.0112612247467041	0.120694398880005	-0.0509324073791504	0.0216209888458252	0.0093080997467041	0.0459675788879395	-0.0462491512298584	0.0622472763061523	-0.0837078094482422	0.0826370716094971	-0.0547828674316406	-0.0569462776184082	-0.0257365703582764	0.107827186584473	0.000704050064086914	0.0237152576446533	0.0153193473815918	-0.00522947311401367	-0.0163576602935791	-0.0624470710754395	-0.0288219451904297	0.0826208591461182	-0.00946474075317383	0.0202007293701172	0.0178892612457275	-0.0627286434173584	-0.0237915515899658	0.0521876811981201	0.035858154296875	-0.0851612091064453	-0.0278565883636475	-0.0753262042999268	0.0119125843048096	0.120566368103027	0.0205552577972412	0.0359652042388916	0.0221014022827148	-0.0401062965393066	0.00448155403137207	-0.0139544010162354	0.0730977058410645	-0.18651819229126	0.296840906143188	-0.225959777832031	0.0696487426757813	-0.0106089115142822	0.0122630596160889
	-0.000556707382202148	0.0947256088256836	0.0621540546417236	0.0206654071807861	0.00889897346496582	-0.115483522415161	0.0998315811157227	0.0415902137756348	0.132122278213501	0.0503413677215576	-0.0182807445526123	-0.249174118041992	0.0550105571746826	-0.0200808048248291	0.13111424446106	0.00517940521240234	0.0632359981536865	-0.227136611938477	0.0219759941101074	-0.0496439933776855	-0.0175445079803467	0.106784343719482	-0.0277411937713623	-0.0323259830474854	-0.0414128303527832	-0.00532770156860352	-0.0696842670440674	0.0712354183197021	0.079988956451416	-0.0213513374328613	-0.0790371894836426	-0.0153896808624268	-0.0769693851470947	0.0877702236175537	0.136153936386108	0.043468713760376	-0.0388085842132568	-0.0393540859222412	0.0288341045379639	0.0747408866882324	-0.0713570117950439	0.0645012855529785	0.0511231422424316	0.0233871936798096	-0.0222373008728027	-0.0641694068908691	-0.021486759185791	0.042982816696167	0.0934755802154541
	0.0118229389190674	-0.0341701507568359	-0.0105447769165039	0.0649609565734863	-0.0405576229095459	0.0320496559143066	-0.0052797794342041	-0.0982730388641357	0.020831823348999	0.0289950370788574	-0.0243077278137207	0.0824196338653564	-0.0405094623565674	-0.0112838745117188	0.029160737991333	0.0600028038024902	-0.0185680389404297	0.0469729900360107	-0.026803731918335	-0.0644674301147461	-0.0264372825622559	0.11526894569397	0.042144775390625	0.00956606864929199	0.0294184684753418	-0.0671083927154541	0.128735065460205	-0.0407490730285645	-0.00755858421325684	0.0433895587921143	0.0311667919158936	0.0266597270965576	-0.108388900756836	-0.0133628845214844	-0.0931901931762695	0.190636873245239	-0.0271847248077393	0.0955390930175781	-0.00371670722961426	0.0338459014892578	-0.0872695446014404	0.00970363616943359	-0.0167121887207031	0.0704636573791504	-0.0348923206329346	0.0076751708984375	-0.0283818244934082	0.0656516551971436	-0.0343801975250244
	0.0919785499572754	-0.0705714225769043	0.117013931274414	-0.0217785835266113	-0.113808870315552	0.0195865631103516	-0.0463168621063232	0.0280189514160156	0.0199761390686035	0.0151183605194092	-0.0237395763397217	0.0508589744567871	-0.0384140014648438	0.107450246810913	-0.0128507614135742	-0.0109179019927979	-0.0370171070098877	0.0032813549041748	-0.00876760482788086	-0.0504360198974609	0.0190327167510986	-0.0107970237731934	-0.00447273254394531	-0.00564289093017578	-0.0166254043579102	0.0919559001922607	0.0407199859619141	-0.0675661563873291	-0.033635139465332	0.0566048622131348	-0.0404062271118164	0.111114978790283	-0.00273799896240234	0.0269041061401367	-0.00584125518798828	-0.00189924240112305	0.0713386535644531	0.0906271934509277	-0.125513553619385	-0.0907196998596191	-0.0985455513000488	0.0879824161529541	0.0221796035766602	0.123419284820557	-0.101410627365112	-0.018329381942749	-0.0795924663543701	0.102426528930664	0.0917232036590576
	0.0400621891021729	-0.0503051280975342	-0.0250203609466553	-0.0647764205932617	-0.0135586261749268	0.117105007171631	-0.0246174335479736	0.0582008361816406	0.0127227306365967	0.0172083377838135	-0.0437653064727783	0.0409786701202393	-0.0777812004089355	0.054201602935791	0.0408000946044922	0.0586621761322021	-0.0653982162475586	0.040748119354248	0.0420057773590088	0.00214076042175293	-0.0905206203460693	0.0592443943023682	-0.0306763648986816	0.0485129356384277	-0.270641803741455	-0.28024959564209	-0.290463924407959	-0.148881912231445	-0.145078420639038	-0.16243314743042	-0.168450355529785	-0.283123970031738	-0.218580722808838	-0.192303657531738	-0.146626710891724	-0.168522834777832	0.0922517776489258	-0.0906550884246826	0.0732057094573975	0.0309996604919434	-0.0615391731262207	-0.0141830444335938	-0.00219464302062988	0.00780916213989258	-0.0810308456420898	0.0654456615447998	0.0557169914245605	-0.00736522674560547	-0.0378637313842773
	0.0604841709136963	-0.101124286651611	0.0399658679962158	0.00329852104187012	-0.0241689682006836	0.037198543548584	0.0687859058380127	-0.139187574386597	0.0660667419433594	-0.0405213832855225	-0.00981473922729492	0.0216174125671387	0.093219518661499	-0.0800116062164307	0.000868558883666992	0.00726604461669922	-0.0048668384552002	0.0798709392547607	-0.00684261322021484	-0.238708257675171	0.0548560619354248	-0.120425939559937	-0.00789356231689453	0.0532605648040771	0.0307266712188721	-0.024280309677124	0.034113883972168	-0.020958423614502	-0.0206525325775146	0.0338423252105713	0.0579566955566406	-0.197793245315552	0.0291683673858643	-0.0884823799133301	0.0195510387420654	0.00552558898925781	0.0641119480133057	0.104833841323853	-0.0184872150421143	-0.0130724906921387	0.0523998737335205	-0.074815034866333	0.0490865707397461	0.0685567855834961	0.0407130718231201	-0.0313785076141357	0.0182218551635742	-0.0240378379821777	0.0515570640563965
	-0.0361573696136475	0.00206351280212402	0.0660834312438965	0.0474445819854736	-0.0220263004302979	-0.013129711151123	-0.0211417675018311	-0.0134775638580322	0.0834434032440186	0.0291924476623535	-0.0249474048614502	0.0273478031158447	-0.010791540145874	-0.0341200828552246	0.070509672164917	-0.0199952125549316	0.00807523727416992	0.0445306301116943	-0.0753593444824219	-0.0114889144897461	0.0115272998809814	0.0356512069702148	0.0441281795501709	-0.0125875473022461	-0.0298604965209961	-0.0732879638671875	0.00761651992797852	0.00533127784729004	0.0261473655700684	0.00315976142883301	-0.0465700626373291	0.0877459049224854	0.0311582088470459	0.0111992359161377	0.0017402172088623	-0.0407459735870361	-0.000252485275268555	0.0377235412597656	-0.0237023830413818	0.0413529872894287	-0.0292196273803711	-0.00521707534790039	0.0312869548797607	0.036001443862915	-0.0579743385314941	0.00384259223937988	-0.020071268081665	0.0237915515899658	0.0119261741638184
	0.0187973976135254	-0.00767302513122559	-0.0111815929412842	-0.0107474327087402	-0.0309031009674072	0.00731921195983887	0.0703716278076172	-0.0019526481628418	0.0164711475372314	-0.0444602966308594	0.00703954696655273	0.0204837322235107	0.0421061515808105	-0.017632007598877	0.00457334518432617	-0.00730276107788086	0.000985383987426758	-0.0177557468414307	0.00207972526550293	0.0493731498718262	0.00670957565307617	-0.0916969776153564	0.0124356746673584	0.00925087928771973	0.0440676212310791	0.0895802974700928	0.0119507312774658	-0.0501279830932617	-0.0276286602020264	-0.0291576385498047	0.0516307353973389	0.0543437004089355	0.0370357036590576	-0.0699973106384277	0.015512228012085	0.0168261528015137	0.018895149230957	0.0682733058929443	-0.0156941413879395	0.000256776809692383	0.0123155117034912	-0.0897572040557861	-0.00278615951538086	0.0707952976226807	0.0131049156188965	-0.0164253711700439	0.0228400230407715	-0.0494136810302734	0.0474536418914795
	0.0330085754394531	0.0820436477661133	0.029942512512207	-0.154707670211792	0.0133626461029053	0.0245547294616699	-0.20306396484375	-0.296998739242554	-0.160149574279785	-0.352211475372314	-0.189576625823975	-0.165642976760864	0.0140194892883301	0.066025972366333	0.00764036178588867	-0.0180740356445313	0.00772523880004883	-0.0262882709503174	-0.192865133285522	-0.243831157684326	-0.2270667552948	-0.228248119354248	-0.0830001831054688	-0.205472230911255	-0.0955102443695068	-0.0959908962249756	0.0373828411102295	0.13984227180481	0.0394854545593262	-0.0701639652252197	-0.111068248748779	0.140205383300781	-0.0657191276550293	0.212928533554077	-0.0438120365142822	-0.0557105541229248	0.0628232955932617	-0.0704922676086426	0.0187230110168457	-0.075303316116333	0.0370244979858398	0.0586433410644531	-0.00964736938476563	-0.137077331542969	0.0140430927276611	0.00179433822631836	0.0374796390533447	0.111961364746094	-0.107712507247925
	-0.161774635314941	0.726799249649048	0.397593021392822	-0.35938572883606	-0.297950029373169	-0.385706663131714	0.0431721210479736	0.0570290088653564	-0.028439998626709	-0.0870165824890137	0.00334978103637695	0.00314092636108398	0.061331033706665	0.00795483589172363	0.00425839424133301	0.036747932434082	-0.00345444679260254	-0.0517177581787109	0.0684456825256348	-0.0923116207122803	-0.114617347717285	-0.00335049629211426	0.00777554512023926	-0.0417664051055908	0.0259788036346436	-0.0890913009643555	0.0351791381835938	0.0603437423706055	-0.00286769866943359	-0.0919973850250244	-0.0234396457672119	-0.182637453079224	-0.0218133926391602	0.0358133316040039	-0.0130045413970947	0.00788712501525879	-0.0951361656188965	-0.0653605461120605	0.0107152462005615	-0.00420117378234863	0.0142922401428223	0.0563950538635254	-0.00261712074279785	-0.0697848796844482	-0.0501086711883545	-0.048520565032959	-0.137174844741821	0.101099252700806	-0.0655055046081543
	-0.0535705089569092	0.0120961666107178	0.0252149105072021	-0.00973963737487793	-0.0103693008422852	0.0415866374969482	-0.065345287322998	0.0655612945556641	0.0263416767120361	-0.0360770225524902	-0.00265741348266602	0.0487844944000244	-0.0607640743255615	0.0138323307037354	0.0394942760467529	-0.0533621311187744	-0.00642228126525879	0.0283670425415039	-0.0490243434906006	0.0016484260559082	0.00156307220458984	0.0252749919891357	-0.00432085990905762	0.00467228889465332	-0.060352087020874	0.0123045444488525	0.0171964168548584	0.0461299419403076	0.00526762008666992	-0.000791072845458984	-0.061964750289917	0.0513267517089844	0.0329163074493408	0.034808874130249	0.00325179100036621	0.0323758125305176	-0.00894832611083984	0.0300891399383545	-0.0505580902099609	-0.00299954414367676	0.0389676094055176	0.0261771678924561	0.000758886337280273	-0.0161862373352051	0.0138554573059082	0.00333094596862793	-0.0409383773803711	0.0254127979278564	0.00922822952270508
	0.195389986038208	-0.0795283317565918	0.0061485767364502	-0.139416217803955	0.0926218032836914	-0.0981986522674561	0.0442483425140381	-0.0023188591003418	0.0304410457611084	0.061765193939209	-0.0130541324615479	-0.087496280670166	0.0853786468505859	-0.0439295768737793	-0.0212414264678955	-0.00951099395751953	0.0177760124206543	-0.0279228687286377	0.00606441497802734	-0.101677179336548	-0.0490739345550537	0.0674800872802734	0.034257173538208	0.0116133689880371	0.0477876663208008	-0.0204699039459229	-0.0374174118041992	-0.00391173362731934	0.0170867443084717	0.0225977897644043	-0.00354242324829102	-0.146135807037354	0.00374650955200195	0.00734448432922363	-0.0431878566741943	0.020963191986084	-0.0753166675567627	0.0559325218200684	-0.121262788772583	0.0375208854675293	0.0220732688903809	0.0971136093139648	-0.0315496921539307	-0.0371015071868896	-0.00864434242248535	0.0587294101715088	-0.021486759185791	0.0646486282348633	-0.0130538940429688
	-0.190646648406982	-0.31090784072876	-0.133573532104492	-0.176100015640259	-0.249765634536743	-0.213167667388916	0.378426313400269	0.370987176895142	-0.156489133834839	-0.136608123779297	-0.353823184967041	-7.65324e+09	-0.17111873626709	0.374871969223022	-0.446439743041992	-0.0711779594421387	0.171676635742188	0.115001201629639	0.23621654510498	-0.120315790176392	-0.413136005401611	0.262622594833374	0.0534214973449707	-0.147005558013916	0.138330459594727	0.229849815368652	-0.00993061065673828	0.203050851821899	-0.0487613677978516	-0.44188380241394	-0.162055969238281	-0.268584251403809	-0.164279699325562	-0.241791486740112	-0.0933585166931152	-0.164008378982544	0.190065383911133	0.0027458667755127	-0.089421272277832	-0.0363259315490723	-0.0303397178649902	-0.0261228084564209	0.114977598190308	-0.0755493640899658	-0.170718193054199	-0.0538363456726074	0.133184432983398	0.0610601902008057	0.244427442550659
	0.0612845420837402	-0.237677097320557	-0.0257439613342285	0.21328592300415	-0.098677396774292	0.0744056701660156	-0.356572866439819	0.501452445983887	-0.23889422416687	0.477814674377441	-0.27283501625061	-0.0228807926177979	-0.268680572509766	-0.0487971305847168	0.0744152069091797	0.157073259353638	-0.0562906265258789	0.116904497146606	-0.114388465881348	0.174361705780029	-0.0692791938781738	-0.0433535575866699	0.113356351852417	0.0357246398925781	0.0339102745056152	-0.0457043647766113	-0.165101766586304	0.107205629348755	0.0453417301177979	0.0149478912353516	-0.24212646484375	-0.0965549945831299	-0.0458970069885254	0.0463554859161377	0.00890612602233887	0.251361608505249	-0.00143146514892578	0.109538555145264	-0.130297422409058	-0.0296688079833984	0.0684692859649658	0.00850367546081543	0.102069139480591	0.177734136581421	-0.436634063720703	0.122956037521362	-0.239115953445435	0.125287294387817	0.0435032844543457
	-0.0335919857025146	-0.0909972190856934	-0.0272724628448486	-0.00973963737487793	-0.112516641616821	0.248695850372314	0.0665802955627441	-0.271994113922119	-0.0980770587921143	0.0253405570983887	0.0230803489685059	0.172751426696777	0.0631062984466553	-0.094778299331665	-0.00609374046325684	-0.00559878349304199	0.0187492370605469	0.0616137981414795	0.0533621311187744	0.0240449905395508	0.0228862762451172	0.0114285945892334	-0.0557904243469238	0.0063316822052002	0.0875365734100342	0.0922303199768066	0.0151157379150391	0.1226646900177	-0.0958411693572998	0.0235316753387451	-0.000336885452270508	0.0141158103942871	0.0151605606079102	0.131574869155884	-0.072662353515625	-0.0535750389099121	0.0208871364593506	-0.0642826557159424	0.0541727542877197	0.0743346214294434	-0.113143444061279	0.0210540294647217	-0.0147509574890137	0.0971438884735107	9.48906e+09	-0.0293698310852051	-0.040630578994751	-0.00774192810058594	-0.0527632236480713
	0.0462729930877686	0.0944981575012207	0.0637421607971191	-0.135563611984253	-0.0618956089019775	0.0380921363830566	-0.0817878246307373	-0.0232350826263428	0.0894613265991211	-0.0365931987762451	0.0557799339294434	-0.00730395317077637	-0.0565166473388672	-0.0617315769195557	0.0682518482208252	-0.0196917057037354	0.0335476398468018	0.0245418548583984	-0.275247097015381	-0.223346948623657	-0.248902082443237	-0.240307807922363	-0.143778085708618	-0.211615085601807	-0.0345556735992432	-0.0885419845581055	-0.00554323196411133	0.0207366943359375	0.133337497711182	-0.0638680458068848	0.0690007209777832	0.116067171096802	-0.12482762336731	0.0553741455078125	0.0101847648620605	-0.0364406108856201	0.0321240425109863	-0.0272247791290283	0.00152206420898438	-0.0448677539825439	-0.0397417545318604	0.0944297313690186	0.0179374217987061	-0.0680508613586426	-0.0201230049133301	-0.0427837371826172	-0.0946249961853027	0.186842441558838	-0.162244558334351
	-0.0224330425262451	0.00242733955383301	0.143001317977905	-0.0699143409729004	0.00792050361633301	-0.0489754676818848	0.0850024223327637	-0.0221202373504639	0.0782971382141113	-0.0773208141326904	0.0520107746124268	-0.0394153594970703	0.0487520694732666	-0.034367561340332	0.125840425491333	-0.0926172733306885	0.00400829315185547	-0.0487909317016602	0.0195140838623047	0.0238275527954102	0.0418491363525391	-0.0462303161621094	0.0503547191619873	-0.0378525257110596	0.0241737365722656	0.0108363628387451	0.0267131328582764	-0.00599145889282227	-0.0083165168762207	-0.0278670787811279	0.0519559383392334	0.0413122177124023	0.0387105941772461	-0.0386753082275391	-0.0217397212982178	-0.0383074283599854	0.0643534660339355	-0.0675191879272461	0.00304245948791504	0.0161759853363037	-0.0277950763702393	-0.00468683242797852	0.059969425201416	-0.0610451698303223	-0.0064544677734375	-0.0287590026855469	-0.0292971134185791	0.0212821960449219	0.062659740447998
	0.072617769241333	-0.0228955745697021	0.0667624473571777	-0.019038200378418	-0.0316214561462402	-0.0841131210327148	0.060387134552002	-0.0630664825439453	0.0474100112915039	-0.0390727519989014	-0.0216102600097656	-0.0766184329986572	0.109375715255737	-0.0697007179260254	0.093193531036377	-0.0403740406036377	-0.0242140293121338	-0.0105810165405273	0.00945925712585449	-0.102827310562134	0.0392642021179199	-0.0271053314208984	0.0623652935028076	-0.00651907920837402	0.0642499923706055	-0.0152947902679443	0.0306851863861084	-0.0673990249633789	0.04292893409729	-0.00816845893859863	0.0328145027160645	0.0640895366668701	0.0438754558563232	-0.0540456771850586	0.0125131607055664	-0.081838846206665	0.010230541229248	-0.019542932510376	0.000856399536132813	0.0162606239318848	0.0426521301269531	0.0037689208984375	0.021514892578125	0.0447156429290771	0.0278580188751221	0.00529170036315918	0.0359253883361816	-0.0316038131713867	0.0223338603973389
	0.0116391181945801	0.0137815475463867	-0.102286100387573	-0.0934231281280518	0.0226640701293945	0.0158870220184326	-0.00834512710571289	0.105895519256592	0.00118255615234375	0.0805428028106689	-0.0150296688079834	-0.0749211311340332	0.0595533847808838	0.0779833793640137	0.00795459747314453	0.0577995777130127	-0.0243573188781738	-0.100354433059692	-0.00416827201843262	-0.00175261497497559	0.00203180313110352	0.0957167148590088	-0.0232727527618408	-0.0419297218322754	-0.0147686004638672	0.00290560722351074	-0.0413413047790527	0.136727809906006	-0.0590131282806396	-0.000316381454467773	-0.0114173889160156	0.0916459560394287	-0.0356864929199219	0.145241737365723	-0.071070671081543	-0.045961856842041	-0.0426175594329834	-0.056044340133667	0.106384754180908	-0.0210425853729248	-0.0403568744659424	0.0802927017211914	-0.00820469856262207	-0.0313107967376709	0.0288794040679932	-0.0305922031402588	-0.0117077827453613	0.0803325176239014	0.00796175003051758
	-0.0166983604431152	-0.0796568393707275	-0.0082390308380127	0.105892658233643	0.0157978534698486	0.00671076774597168	0.0150837898254395	-0.073807954788208	-0.0223383903503418	0.102176904678345	-0.00897073745727539	-0.00214886665344238	-0.025998592376709	-0.0864133834838867	-0.0476083755493164	0.0571281909942627	-0.00444316864013672	0.0644657611846924	-0.0177574157714844	0.053016185760498	-0.0113048553466797	-0.0112788677215576	-0.0548465251922607	0.0877053737640381	-0.0509810447692871	0.0615878105163574	-0.01165771484375	-0.0241975784301758	-0.0159189701080322	0.0678150653839111	-0.0236964225769043	0.0520486831665039	-0.00226831436157227	0.00110793113708496	-0.0387482643127441	0.0701558589935303	0.045069694519043	0.127261877059937	-0.0764172077178955	0.0214996337890625	-0.00930595397949219	-0.105748653411865	-0.0163710117340088	0.128522157669067	-0.0313067436218262	0.0430459976196289	-0.0111050605773926	-0.0679962635040283	0.0340776443481445
	0.0736758708953857	0.0771009922027588	-0.00585746765136719	-0.0995213985443115	0.0341727733612061	0.0310025215148926	0.0923926830291748	0.0280189514160156	0.0244038105010986	-0.0282552242279053	0.017362117767334	-0.00753521919250488	0.0414760112762451	-0.0125024318695068	0.0375721454620361	-0.0233380794525146	0.0283095836639404	-0.0275335311889648	0.0098726749420166	0.025749683380127	-0.00681924819946289	0.0271530151367188	-0.0120091438293457	-0.121412038803101	0.0235989093780518	-0.0765507221221924	0.00373554229736328	0.00787067413330078	0.0500826835632324	-0.0739049911499023	0.0921034812927246	-0.0510690212249756	0.00771689414978027	-0.01544189453125	0.0061194896697998	-0.0752415657043457	-0.0169303417205811	-0.110361576080322	0.102312088012695	0.0160911083221436	0.0485472679138184	0.0147924423217773	-0.0459315776824951	-0.106313228607178	0.0869224071502686	0.0336370468139648	0.0499522686004639	0.0485022068023682	-0.0566446781158447
	-0.0250732898712158	0.00654458999633789	-0.0398859977722168	0.138349294662476	-0.0675561428070068	0.0698251724243164	-0.0296106338500977	0.0222666263580322	-0.0145084857940674	0.0916364192962646	0.012244701385498	-0.00399327278137207	0.036062479019165	0.043804407119751	-0.00434994697570801	0.000498771667480469	-0.0155754089355469	0.0100491046905518	-0.024261474609375	-0.114156007766724	0.034156322479248	-0.0244283676147461	-0.00888323783874512	0.0593631267547607	-0.00292491912841797	0.065227746963501	-0.142905950546265	0.0373785495758057	0.0185015201568604	0.0356180667877197	-0.0128614902496338	0.0490269660949707	-0.0183262825012207	-0.0447874069213867	-0.0760900974273682	0.0517330169677734	-0.02341628074646	0.0623629093170166	-0.0691096782684326	-0.002227783203125	0	0.00662660598754883	-0.0340518951416016	0.108970642089844	-0.0309195518493652	0.0464446544647217	-0.031536340713501	-0.0121200084686279	0.0526220798492432
	0.0165069103240967	-0.0841565132141113	0.100088596343994	-0.00521302223205566	0.0123176574707031	0.0154333114624023	-0.0362319946289063	0.0579664707183838	-0.036022424697876	-0.0740325450897217	-0.00742483139038086	0.121857881546021	-0.0599908828735352	-0.0554382801055908	0.0495257377624512	-0.0107166767120361	-0.059589147567749	0.129948616027832	-0.0955867767333984	0.00351524353027344	0.00686526298522949	0.0396878719329834	0.00589203834533691	0.0155422687530518	0.029827356338501	0.163095474243164	-0.0538244247436523	-0.00271320343017578	0.0271093845367432	-0.0391988754272461	-0.076103687286377	0.0940382480621338	-0.0272190570831299	0.00600481033325195	0.0417120456695557	0.0447728633880615	-0.0708901882171631	-0.021111011505127	-0.0807387828826904	0.0174453258514404	-0.0693671703338623	-0.0116701126098633	-0.0255274772644043	-0.0485737323760986	0.104647397994995	-0.115491628646851	-0.200812101364136	0.0866291522979736	0.0492606163024902
	0.0665194988250732	0.010408878326416	-0.0353453159332275	-0.103171348571777	-0.0066220760345459	0.0557014942169189	0.00985908508300781	0.0125067234039307	0.010453462600708	-0.0649495124816895	-0.0132656097412109	0.0217685699462891	0.12492847442627	0.00410342216491699	-0.0423939228057861	-0.226072549819946	0.0278952121734619	0.0876562595367432	0.039982795715332	-0.0924568176269531	-0.0252432823181152	-0.00255203247070313	0.028109073638916	0.0501227378845215	0.0226953029632568	-0.0194926261901855	0.0263304710388184	-0.0206351280212402	0.0330162048339844	-0.067758321762085	-0.0470924377441406	0.0329411029815674	0.0351302623748779	-0.0292723178863525	0.0573668479919434	-0.00761246681213379	0.069094181060791	-0.089832067489624	0.0607578754425049	0.0146510601043701	-0.0104107856750488	-0.0072636604309082	0.00143313407897949	-0.0310440063476563	0.0691578388214111	-0.0227527618408203	0.00268840789794922	-0.0156774520874023	0.00998759269714355
	0.0701460838317871	0.0722565650939941	-0.102286100387573	0.153093338012695	0.0110626220703125	-0.113001585006714	0.0162727832794189	0.048328161239624	-0.0256266593933105	0.144768238067627	-0.0398097038269043	-0.0568594932556152	0.0470485687255859	0.193037986755371	-0.0514497756958008	-0.180804967880249	0.0687520503997803	-0.0374565124511719	-0.0106115341186523	0.00329470634460449	0.00390481948852539	-0.0445857048034668	0.0131857395172119	0.063392162322998	-0.0171322822570801	0.169475793838501	-0.119521856307983	-0.00751328468322754	0.0528469085693359	0.0278820991516113	-0.0844752788543701	0.135676145553589	0.111919641494751	-0.0272538661956787	-0.0927054882049561	0.045769214630127	0.0471889972686768	-0.0627567768096924	-0.0190656185150146	-0.0599606037139893	0.054802417755127	0.0694007873535156	0.0799765586853027	0.00469040870666504	-0.170185327529907	0.0697700977325439	-0.033268928527832	0.0477046966552734	-0.0511782169342041
	-0.00232052803039551	0.00206351280212402	0.0425760746002197	0.113034963607788	0.0205175876617432	-0.0645575523376465	-0.0201101303100586	-0.107703447341919	0.0578298568725586	0.0945615768432617	0.0267887115478516	-0.0650997161865234	0.0425560474395752	-0.162150621414185	0.0575158596038818	0.0962989330291748	-0.0388243198394775	-0.0660414695739746	-0.0266339778900146	-0.0314044952392578	0.0177974700927734	-0.0532407760620117	-0.00280332565307617	0.103074312210083	-0.0568740367889404	-0.0216224193572998	0.00140190124511719	-0.112537145614624	0.0120866298675537	0.0936133861541748	-0.0336644649505615	0.0223958492279053	-0.025468111038208	-0.0951480865478516	0.0540890693664551	0.114004373550415	-0.00911760330200195	0.0799405574798584	-0.0292277336120605	0.00461578369140625	0.0110294818878174	-0.0301246643066406	0.0264091491699219	0.0683078765869141	-0.0269579887390137	0.00375723838806152	0.017237663269043	-0.0444571971893311	0.0430910587310791
	0.0667850971221924	0.0658879280090332	-0.00554013252258301	0.0732598304748535	-0.0355782508850098	-0.0774843692779541	-0.023489236831665	0.0484461784362793	-0.0435636043548584	0.128103494644165	-0.00489902496337891	-0.0299885272979736	-0.0597975254058838	0.0548996925354004	0.0275344848632813	0.0542480945587158	-0.0441873073577881	0.02115797996521	0.0128462314605713	0.0182476043701172	-0.0464067459106445	-0.00742936134338379	-0.0251200199127197	0.0524194240570068	0.0308899879455566	0.0104262828826904	-0.0130724906921387	0.0178263187408447	-0.0550916194915771	0.0352323055267334	-0.00624728202819824	-0.0414619445800781	-0.0441229343414307	-0.0476486682891846	-0.0300643444061279	0.169133901596069	0.0983176231384277	0.140101432800293	-0.00152373313903809	-0.109439611434937	-0.0223147869110107	-0.0759284496307373	-0.0148360729217529	0.106952428817749	-0.0281164646148682	-0.0573022365570068	0.0741052627563477	-0.0322935581207275	0.103629350662231
	0.124587535858154	-0.0128109455108643	0.0560882091522217	-0.205842971801758	0.0731780529022217	-0.0533311367034912	0.213595628738403	-0.048741340637207	0.00244331359863281	-0.227130889892578	0.0947723388671875	-0.0754866600036621	0.0813548564910889	-0.0892391204833984	0.0993988513946533	-0.111466646194458	0.00400829315185547	-0.00558757781982422	0.14670729637146	-0.0533268451690674	0.0724396705627441	0.0344846248626709	0.0109338760375977	-0.23164963722229	0.11300253868103	-0.155742406845093	0.093163013458252	0.0826480388641357	0.0024104118347168	-0.216210842132568	0.153072595596313	-0.14050030708313	0.122727394104004	-0.0307273864746094	0.00529003143310547	-0.171270132064819	0.106939077377319	-0.1726975440979	0.0781729221343994	0.00794029235839844	0.170191049575806	-0.134291648864746	0.0418949127197266	-0.19894814491272	0.0952801704406738	-0.0355792045593262	0.169171810150146	-0.0235044956207275	0.0358185768127441
	0.0233676433563232	0.000242948532104492	-0.0204460620880127	0.0421087741851807	-0.0415699481964111	0.0201144218444824	0.00535249710083008	-0.0294449329376221	0.00778841972351074	0.0446927547454834	-0.0647306442260742	0.0176835060119629	0.0777585506439209	0.025040864944458	-0.0606451034545898	0.0452828407287598	-0.059295654296875	0.0236401557922363	-0.053250789642334	0.00154638290405273	0.0410895347595215	-0.0192511081695557	0.0262520313262939	-0.00468754768371582	-0.0284123420715332	-0.0448517799377441	0.0103268623352051	0.0479047298431396	-0.0146999359130859	0.0244650840759277	-0.0192503929138184	0.0541145801544189	0.0160109996795654	0.00561046600341797	0.0272979736328125	-0.03700852394104	-0.0122547149658203	-0.0684194564819336	-0.0436744689941406	0.0543558597564697	-0.000199317932128906	0.0518877506256104	0.00311708450317383	-0.0495638847351074	-0.0182995796203613	0.0266027450561523	0.093289852142334	-0.0047304630279541	-0.0466094017028809
	-0.0300836563110352	-0.0209221839904785	-0.0468053817749023	0.0930030345916748	0.0465435981750488	0.0841724872589111	0.0502433776855469	-0.0759916305541992	0.0347597599029541	-0.0313377380371094	-0.0455670356750488	0.033130407333374	0.045163631439209	0.0177772045135498	-0.0520226955413818	-0.0107166767120361	0.00653386116027832	0.00267148017883301	-0.0444669723510742	-0.0133926868438721	0.0507850646972656	-0.00295114517211914	0.0225310325622559	0.0445959568023682	-0.0467493534088135	-0.0334105491638184	0.0270190238952637	-0.0983860492706299	0.0680286884307861	0.0164341926574707	-0.032027006149292	0.0291788578033447	-0.00352144241333008	-0.0275764465332031	-0.000226974487304688	0.0853679180145264	-0.00641012191772461	0.121983528137207	-0.0429880619049072	0.0241119861602783	-0.061331033706665	-0.0176935195922852	0.00824189186096191	0.0732781887054443	-0.0550196170806885	0.00205063819885254	-0.071610689163208	-0.0202317237854004	0.0676932334899902
	-0.0566542148590088	-0.0406522750854492	0.0305612087249756	0.094315767288208	-0.0862376689910889	0.0052645206451416	-0.00194287300109863	0.0704474449157715	0.0188865661621094	-0.06990647315979	-0.0070037841796875	0.00947833061218262	-0.00696802139282227	0.012275218963623	0.0318667888641357	-0.0584447383880615	-0.0265791416168213	0.0546431541442871	0.0363345146179199	0.0877988338470459	0.0307157039642334	-0.0331261157989502	-0.0456767082214355	0.065288782119751	-0.0143470764160156	0.0927953720092773	-0.0375771522521973	0.0281829833984375	-0.0398991107940674	0.0296649932861328	-0.124780654907227	0.0678105354309082	0.0340619087219238	0.0742223262786865	-0.0418624877929688	0.0710597038269043	-0.0243575572967529	0.0730984210968018	-0.0423996448516846	-0.000428199768066406	0.00477981567382813	-0.0213656425476074	-0.127057790756226	0.0442094802856445	0.0324952602386475	0.00102567672729492	0.0486037731170654	-0.039517879486084	-0.0122826099395752
	0.0275592803955078	-0.00340509414672852	0.066988468170166	-0.0622665882110596	-0.0473690032958984	-0.00474667549133301	-0.0128157138824463	0.0327954292297363	0.0455002784729004	-0.0153803825378418	0.0148055553436279	-0.0428872108459473	-0.025526762008667	0.0109565258026123	0.0301663875579834	-0.110065937042236	0.00590300559997559	0.00274753570556641	0.0149073600769043	-0.110791921615601	0.0869429111480713	0.00960946083068848	-0.0223498344421387	0.048206090927124	0.0387134552001953	-0.0556509494781494	-0.00304222106933594	-0.0696561336517334	0.0172357559204102	0.0229091644287109	0.0190799236297607	-0.0438621044158936	0.00896000862121582	-0.0509257316589355	-0.0231237411499023	0.0382411479949951	-0.0297596454620361	0.0316023826599121	-0.00257205963134766	0.022932767868042	-0.00539612770080566	0	-0.0414109230041504	-0.03202223777771	0.0418176651000977	0.0101397037506104	-0.0104022026062012	0.0693717002868652	0.00677871704101563
	0.0805337429046631	-0.137139081954956	0.11613941192627	-0.264977216720581	0.111156225204468	-0.00651144981384277	-0.0462212562561035	-0.162747859954834	0.122299671173096	-0.0466418266296387	-0.0211138725280762	0.101701974868774	-0.0458574295043945	-0.120693683624268	0.0851755142211914	-0.0286211967468262	0.0542442798614502	0.0173890590667725	-0.145450592041016	-0.0238304138183594	0.104651212692261	0.0096886157989502	0.00528883934020996	0.046978235244751	-0.0337865352630615	-0.0887618064880371	0.0643131732940674	0.0899319648742676	0.0888059139251709	-0.165572166442871	-0.0282423496246338	0.0493721961975098	0.0398514270782471	0.0811245441436768	0.0486824512481689	-0.147686004638672	0.0850498676300049	0.0506348609924316	-0.0731091499328613	0.0391881465911865	-0.0808200836181641	-0.0072636604309082	0.04140305519104	0.0974693298339844	-0.103240728378296	-0.0218844413757324	-0.0104022026062012	-0.0107598304748535	0.0655033588409424
	0.020535945892334	-0.0346674919128418	-0.00530242919921875	-0.0138759613037109	0.0506889820098877	0.00106978416442871	0.0167298316955566	-0.0584871768951416	-0.0170605182647705	0.031754732131958	0.0157043933868408	-0.00360894203186035	0.0307192802429199	0.0126347541809082	-0.0198795795440674	0.00109720230102539	0.0434892177581787	0.0302383899688721	0.0458817481994629	-0.059497594833374	-0.00823426246643066	-0.0397453308105469	-0.0173618793487549	0.0135791301727295	-0.000334024429321289	0.0200648307800293	0.0308380126953125	0.00779151916503906	-0.0193531513214111	0.00118565559387207	0.0345427989959717	-0.00163388252258301	-0.0347254276275635	0.0320239067077637	-0.0358736515045166	0.0304412841796875	-0.0378580093383789	0.0574190616607666	0.0288341045379639	0.0218369960784912	-0.0430264472961426	-0.0223617553710938	-0.0153477191925049	0.00573086738586426	0.0407130718231201	0.00136733055114746	-0.0166394710540771	-0.0334439277648926	-0.0291705131530762
	0.0378954410552979	0.00509285926818848	0.00842785835266113	-0.0411081314086914	-0.0129909515380859	0.0162649154663086	0.0127029418945313	-0.0187804698944092	0.0191202163696289	-0.00110769271850586	0.000977993011474609	0.0265951156616211	-0.0539166927337646	0.072706937789917	0.00433707237243652	0.0207056999206543	0.00723481178283691	0.0363597869873047	-0.0416364669799805	0.0397782325744629	-0.0732228755950928	0.0238652229309082	-0.00159025192260742	0.02071213722229	-0.0338718891143799	0.0844113826751709	0.0224997997283936	-0.0316753387451172	-0.0451788902282715	0.0368521213531494	0.0500044822692871	-0.00461673736572266	-0.0300893783569336	0.0184087753295898	-0.0105619430541992	0.0162787437438965	0.0666053295135498	0.0158877372741699	0.00313758850097656	0.00213885307312012	-0.00569653511047363	-0.0503025054931641	-0.0357799530029297	0.0450530052185059	-0.0197389125823975	0.0308775901794434	0.00973391532897949	-0.00420403480529785	0.0225846767425537
	0.0620841979980469	-0.0944948196411133	0.0108604431152344	-0.0332019329071045	0.0349276065826416	0.0184550285339355	-0.0136556625366211	0.00960206985473633	0.0846340656280518	0.0407843589782715	-0.0683889389038086	-0.00084376335144043	0.0334386825561523	0.0420446395874023	0.0943775177001953	-0.0650060176849365	0.00449967384338379	-0.0373780727386475	-0.0504031181335449	-0.112298488616943	0.026576042175293	0.037437915802002	0.0338876247406006	0.0267980098724365	0.0541539192199707	0.0359988212585449	-0.00351095199584961	-0.0136165618896484	-0.0263228416442871	0.0026862621307373	0.089651346206665	-0.116607427597046	0.011986255645752	0.086205005645752	-0.0395262241363525	-0.0636234283447266	0.0653190612792969	0.0341212749481201	-0.0263171195983887	-0.00540375709533691	0.0230553150177002	-0.00916123390197754	0.0542945861816406	-0.0412139892578125	0.0268356800079346	-0.0106422901153564	0.0123052597045898	0.000899314880371094	-0.00553131103515625
	0.184250116348267	0.104475021362305	-0.029125452041626	-0.0864999294281006	-0.128025054931641	0.0319747924804688	-0.0338635444641113	-0.0767631530761719	0.0075528621673584	0.0858631134033203	-0.0365095138549805	0.074575662612915	-0.227983951568604	-0.256779909133911	-0.19685173034668	-0.179042339324951	-0.262247800827026	-0.177920341491699	0.0831372737884521	0.0467910766601563	-0.0079197883605957	-0.0728015899658203	-0.0845563411712646	0.0886008739471436	0.078709602355957	0.0875084400177002	0.020580530166626	-0.125349760055542	-0.0273981094360352	0.0353095531463623	0.132471084594727	-0.044511079788208	-0.0205445289611816	0.060849666595459	-0.0791258811950684	-0.0387134552001953	-0.149437427520752	-0.203892230987549	-0.141137361526489	-0.194442510604858	-0.217562675476074	-0.171486377716064	0.0213487148284912	0.0262095928192139	0.0562813282012939	-0.0972654819488525	-0.0516409873962402	0.0681564807891846	0.0405335426330566
	-0.197489500045776	0.126117944717407	-0.0251810550689697	-0.0757026672363281	0.209988832473755	-0.0600883960723877	-0.135517120361328	0.0544478893280029	0.0747811794281006	-0.0295901298522949	0.0388767719268799	0.0137386322021484	-0.0466229915618896	-0.0326356887817383	-0.0543169975280762	-0.0123260021209717	0.146577835083008	-0.0179104804992676	0.109380960464478	0.198315143585205	-0.121917009353638	-0.077838659286499	0.023052453994751	-0.00755524635314941	-0.00468277931213379	0.0480844974517822	0.0941123962402344	0.0262272357940674	0.0377974510192871	-0.165040016174316	-0.0591533184051514	-0.0126073360443115	-0.0954716205596924	0.103404760360718	0.124672651290894	-0.0578494071960449	-0.144979238510132	-0.025825023651123	0.0784432888031006	0.136094093322754	-0.0858926773071289	0.0542159080505371	-0.145411252975464	-0.096698522567749	-0.0231032371520996	0.114766597747803	0.195693969726563	-0.00427913665771484	-0.0274384021759033
	-0.0591645240783691	-0.18218469619751	0.0990564823150635	-0.204228162765503	-0.0107941627502441	0.231025457382202	0.125145673751831	0.0330338478088379	-0.215624570846558	-0.0353548526763916	0.122056722640991	-0.0110085010528564	-0.0841531753540039	0.12528920173645	-0.00268745422363281	-0.0658414363861084	0.174237489700317	-0.140547037124634	-0.128970861434937	0.203005313873291	-0.0936048030853271	0.138329029083252	-0.0444271564483643	0.0388936996459961	-0.0685579776763916	-0.0540239810943604	0.00993990898132324	-0.00295281410217285	0.0747015476226807	0.0925014019012451	0.0184149742126465	-0.00820446014404297	-0.0239574909210205	0.0332622528076172	0.0061194896697998	0.027883768081665	-0.0915451049804688	0.0825386047363281	0.128929376602173	0.0178680419921875	-0.0306451320648193	-0.0604982376098633	-0.0558044910430908	0.099663257598877	-0.0513837337493896	0.113660573959351	0.0707879066467285	-0.127515316009521	0.160361766815186
	0.033733606338501	-0.0166151523590088	-0.0290446281433105	-0.00501227378845215	0.000772953033447266	0.0221478939056396	-0.00500130653381348	0.0287365913391113	-0.0444583892822266	-0.0960245132446289	0.0513367652893066	0.0453701019287109	0.0183267593383789	-0.0235164165496826	-0.0079190731048584	-0.0850825309753418	0.0142242908477783	0.0352418422698975	0.0113601684570313	-0.0170354843139648	-0.0387551784515381	0.0108752250671387	-0.0193550586700439	0.0234463214874268	-0.0318222045898438	0.0188593864440918	0.017350435256958	0.0404050350189209	0.0179805755615234	0.0225198268890381	-0.00548601150512695	0.00326204299926758	0.0118312835693359	0.0506424903869629	-0.00106024742126465	-0.0365216732025146	0.0149025917053223	-0.0924854278564453	-0.0340924263000488	-0.0447793006896973	0.0483543872833252	0.0389430522918701	0.0126800537109375	0.10945463180542	-0.00826311111450195	-0.0193688869476318	-0.0227012634277344	-0.00600957870483398	0.0254247188568115
	0.00776982307434082	0.0166661739349365	-0.0439522266387939	0.0547847747802734	0.000351428985595703	0.059593677520752	-0.0620598793029785	-0.0725250244140625	-0.0264298915863037	0.117937088012695	0.0092625617980957	0.0907254219055176	-0.0353713035583496	-0.0132341384887695	-0.040280818939209	0.0962057113647461	-0.0172133445739746	0.0665829181671143	-0.0408656597137451	0.037559986114502	-0.0660011768341064	-0.0212714672088623	-0.0173618793487549	0.113230228424072	-0.0527982711791992	-0.0766959190368652	-0.0360584259033203	-0.0638947486877441	0.00774407386779785	0.201602935791016	0.0253844261169434	0.033073902130127	-0.0682570934295654	-0.0110471248626709	-0.0197427272796631	0.144231796264648	-0.0506141185760498	0.132755994796753	-0.0640265941619873	0.0277280807495117	-0.01352858543396	-0.0638866424560547	-0.0179927349090576	0.132416486740112	-0.109970808029175	0.0054619312286377	0.0045769214630127	-0.00232577323913574	-0.0452065467834473
	-0.291779279708862	-0.220306158065796	-0.13875937461853	-0.223351955413818	-0.270609617233276	-0.18570351600647	-0.090916633605957	-0.111914396286011	-0.0489397048950195	-0.0226211547851563	0.013214111328125	0.210820913314819	-0.093616247177124	-0.00739145278930664	-0.158528566360474	0.128056526184082	0.0257525444030762	0.119227409362793	0.0231232643127441	-0.0735282897949219	-0.061342716217041	-0.0345127582550049	0.108028650283813	0.0186777114868164	-0.0439925193786621	0.108045816421509	-0.0980947017669678	0.0207366943359375	0.0012810230255127	0.0881929397583008	0.0319085121154785	-0.124224901199341	0.0675618648529053	-0.0763275623321533	-0.100476980209351	0.154713153839111	-0.0610237121582031	-0.00421476364135742	0.0812349319458008	-0.0628194808959961	0.106765747070313	-0.0030975341796875	-0.0695462226867676	0.0125606060028076	0.102355480194092	0.0509090423583984	0.0696487426757813	-0.100499868392944	-0.151097536087036
	-0.0386321544647217	0.0929045677185059	-0.0864312648773193	-0.0729634761810303	0.0617754459381104	0.0434420108795166	0.0148091316223145	-0.0942318439483643	-0.02362060546875	-0.07562255859375	0.0820894241333008	-0.0184462070465088	0.0408453941345215	-0.0446774959564209	0.0247423648834229	-0.119249105453491	0.062899112701416	0.00898647308349609	-0.00274968147277832	-0.0621047019958496	0.0303330421447754	0.033473014831543	0.0149097442626953	-0.0193245410919189	-0.0572216510772705	0.0455353260040283	-0.0324673652648926	0.00231003761291504	0.00691890716552734	0.0069425106048584	-0.0166060924530029	-0.00606799125671387	-0.0674381256103516	0.0578863620758057	0.0144631862640381	0.0441591739654541	0.0077216625213623	0.052955150604248	-0.00725150108337402	-0.0348343849182129	0.0445876121520996	-0.0242025852203369	-0.0612502098083496	-0.0234191417694092	0.0190989971160889	0.0870201587677002	0.0461928844451904	-0.00352764129638672	-0.0487163066864014
	0.00813865661621094	0.106168746948242	0.0388131141662598	-0.0257461071014404	-0.0368034839630127	-0.0180747509002686	-0.216522932052612	-0.288954496383667	-0.178848505020142	-0.225458145141602	-0.177610635757446	-0.167507886886597	0.0773193836212158	0.145971775054932	0.02178955078125	-0.110819816589355	0.0384926795959473	-0.118733882904053	-0.00700974464416504	-0.259929656982422	0.126091241836548	-0.0278363227844238	-0.0373411178588867	0.0781946182250977	0.151769161224365	0.0647342205047607	-0.0268993377685547	-0.0155491828918457	-0.0727434158325195	-0.0383865833282471	0.0433981418609619	-0.177665710449219	0.0337564945220947	0.0556027889251709	-0.0114009380340576	-0.0103180408477783	-0.0442652702331543	-0.0876400470733643	0.0219137668609619	-0.0372920036315918	0.0845496654510498	0.0952777862548828	-0.0429742336273193	-0.0430054664611816	0.0539112091064453	0.0191965103149414	0.00973391532897949	0.042327880859375	0.157699346542358
	-0.0902249813079834	-0.0974807739257813	0.128766059875488	0.0536284446716309	0.00987648963928223	-0.0142872333526611	-9.25064e+09	0.144250631332397	-0.114806890487671	-0.0813615322113037	0.0361537933349609	0.0674941539764404	0.0218002796173096	0.140828847885132	-0.0685739517211914	-0.0487101078033447	-0.021852970123291	0.0431969165802002	-0.0215551853179932	0.178499221801758	-0.173546314239502	0.0285599231719971	0.0672140121459961	0.0269539356231689	-0.109312534332275	0.0878324508666992	-0.0411808490753174	-0.0719168186187744	0.0853283405303955	0.100415945053101	-0.0212152004241943	-0.00289440155029297	-0.0511510372161865	0.0447444915771484	-0.0458426475524902	0.102632522583008	0.0099799633026123	0.156608104705811	-0.0565834045410156	0.0204026699066162	-0.0293214321136475	-0.0726704597473145	0.0853128433227539	0.0986886024475098	-0.0578758716583252	0.0556886196136475	-0.121044158935547	-0.0479404926300049	-0.0169157981872559
	-0.0662357807159424	0.137647151947021	-0.0159661769866943	0.0471539497375488	-0.0208849906921387	0.00106978416442871	-0.111445665359497	0.0614767074584961	-0.025385856628418	0.0918254852294922	0.016533374786377	0.0201811790466309	-0.0244894027709961	0.0901830196380615	-0.0543990135192871	0.0412156581878662	-0.00635147094726563	0.0179927349090576	-0.0899050235748291	0.0188014507293701	0.0176427364349365	0.0927309989929199	0.00128626823425293	-0.0101091861724854	-0.0806906223297119	0.0213711261749268	0.00264692306518555	0.0247390270233154	0.00271129608154297	0.0601742267608643	-0.0175437927246094	0.106462001800537	-0.039858341217041	0.0482709407806396	-0.0600581169128418	0.0491364002227783	0.00369811058044434	0.0661418437957764	-0.00543522834777832	-0.0583550930023193	-0.0973713397979736	0.0955603122711182	-0.0227830410003662	0.0907037258148193	0.044391393661499	-0.0493166446685791	-0.0766468048095703	0.0383913516998291	-0.0150265693664551
	-0.0486698150634766	-0.0246243476867676	0.0496914386749268	0.0648653507232666	-0.00218057632446289	-0.00520682334899902	-0.0783672332763672	0.0157673358917236	0.0428993701934814	-0.0662136077880859	0.0984313488006592	-0.0146450996398926	-0.00594401359558105	-0.0481719970703125	-0.048914909362793	-0.0106163024902344	0.0507135391235352	0.0624189376831055	0.00921106338500977	-0.105166435241699	0.106904029846191	0.00509071350097656	-0.0126197338104248	-0.0360622406005859	-0.0647110939025879	-0.0368316173553467	0.0675144195556641	-0.0516970157623291	0.019320011138916	0.0624480247497559	-0.0310800075531006	0.15326452255249	0.09942626953125	-0.095994234085083	-0.122313261032104	0.0943593978881836	-0.0342340469360352	0.0924005508422852	0.097872257232666	-0.131872415542603	0.022564172744751	-0.00430846214294434	0.0148520469665527	0.123259544372559	-0.0167655944824219	-0.0264928340911865	-0.118878126144409	0.0340049266815186	0.024590015411377
	-0.0534744262695313	-0.048922061920166	-0.057863712310791	0.110070943832397	0.0153112411499023	0.0581996440887451	-0.0511941909790039	-0.047858715057373	0.00574707984924316	-0.0156855583190918	-0.0463604927062988	0.0247116088867188	-0.0458574295043945	0.0496547222137451	0.0418744087219238	0.0680208206176758	-0.0187821388244629	0.0232644081115723	-0.110249042510986	-0.0181369781494141	-0.0720715522766113	0.0691518783569336	0.0606245994567871	0.0244605541229248	-0.0194997787475586	-0.000808954238891602	-0.0700933933258057	0.0888080596923828	0.0312464237213135	0.0936875343322754	-0.0132017135620117	-0.0382273197174072	-0.04581618309021	0.0705325603485107	-0.0156807899475098	0.104693412780762	-0.00311732292175293	0.0440688133239746	-0.0453431606292725	0.01108717918396	-0.0371806621551514	0.00970363616943359	-0.0579979419708252	0.0177261829376221	-0.0799295902252197	0.0225677490234375	0.0141816139221191	0.0165469646453857	0.0221664905548096
	-0.121968746185303	0.288578748703003	-0.0174045562744141	0.0567104816436768	-0.128409147262573	0.0383152961730957	-0.120563507080078	0.275783061981201	-0.0569591522216797	0.0746293067932129	-0.043621301651001	-0.0151100158691406	-0.121878623962402	0.273830890655518	0.0560731887817383	0.0495314598083496	-0.122589111328125	-0.0304954051971436	-0.132708072662354	-0.0471823215484619	0.0559849739074707	0.0795953273773193	0.0226800441741943	0.00932979583740234	-0.0268805027008057	0.0427143573760986	-0.0381371974945068	0.05582594871521	-0.0748856067657471	0.0790884494781494	-0.0520617961883545	-0.0388038158416748	-0.0233218669891357	0.0166878700256348	-0.0292916297912598	0.119474649429321	-0.021791934967041	0.145469188690186	-0.036628246307373	-0.0596036911010742	-0.0527186393737793	0.046489953994751	-0.052039623260498	0.0345580577850342	-0.0458004474639893	-0.116232872009277	-0.0609674453735352	0.0565979480743408	0.018146276473999
	0.00970578193664551	-0.0714647769927979	0.00355052947998047	0.041719913482666	0.0245311260223389	0.0104336738586426	-0.102285623550415	-0.0757346153259277	0.0393726825714111	0.112268209457397	-0.000419139862060547	0.0375456809997559	-0.0416538715362549	-0.00848507881164551	0.0698328018188477	0.0247330665588379	0.0190272331237793	-0.0401246547698975	0.0214838981628418	-0.0144398212432861	-0.049802303314209	0.00381970405578613	0.016556978225708	0.0408227443695068	-0.0779561996459961	0.10135555267334	-0.0083620548248291	-0.0412411689758301	0.00474166870117188	0.0917594432830811	-0.0303056240081787	0.069286584854126	-0.00862288475036621	-0.00467872619628906	-0.0195894241333008	0.0601775646209717	-0.00894832611083984	0.0811588764190674	0.0133578777313232	0.0275599956512451	-0.0968377590179443	0.113531112670898	0.00269627571105957	-0.0176827907562256	0.0033111572265625	0.0241661071777344	-0.0365362167358398	0.0514712333679199	0.0528676509857178
	-0.143833637237549	0.00702810287475586	0.0887680053710938	-0.0305418968200684	0.0319745540618896	0.0443315505981445	0.0234768390655518	-0.0569641590118408	0.0226190090179443	-0.0801906585693359	0.0161190032958984	0.0701994895935059	-0.212244033813477	-0.233492612838745	-0.156296253204346	-0.237851858139038	-0.107763290405273	-0.211552858352661	-0.0337748527526855	0.203669786453247	-0.0560486316680908	0.148069620132446	-0.0307536125183105	-0.111694574356079	-0.271209001541138	-0.230228424072266	-0.251277208328247	-0.217448949813843	-0.114951848983765	-0.190052032470703	0.0489461421966553	0.147087574005127	0.0527939796447754	-0.00937271118164063	-0.037193775177002	-0.0958852767944336	0.0257728099822998	-0.0104303359985352	-0.0472104549407959	-0.0345711708068848	-0.00770068168640137	0.0911741256713867	-0.026214599609375	-0.0837321281433105	0.0219933986663818	-0.0264928340911865	0.0178282260894775	0.116877794265747	-0.0287373065948486
	-0.0553042888641357	-0.0684046745300293	0.0506069660186768	0.130051851272583	-0.0552346706390381	0.0287566184997559	0.00894069671630859	-0.0207586288452148	0.0926458835601807	-0.0361802577972412	0.00766515731811523	-0.0321042537689209	-0.0179994106292725	-0.0140881538391113	0.0530314445495605	0.0476019382476807	-0.0752315521240234	-0.0159006118774414	-0.0326673984527588	-0.00412082672119141	-0.0687050819396973	0.0471875667572021	0.0524728298187256	0.0270316600799561	-0.0125775337219238	-0.0376262664794922	-0.0335040092468262	0.0938217639923096	-0.0300898551940918	0.061387300491333	-0.0588023662567139	0.00538158416748047	0.00413632392883301	0.0838911533355713	-0.025587797164917	0.086634635925293	0.0274250507354736	0.101955652236938	-0.156578779220581	-0.0110867023468018	-0.0073997974395752	0.0791501998901367	0.040419340133667	0.0951089859008789	-0.0602438449859619	0.00690960884094238	-0.0517442226409912	0.0108292102813721	-0.0121970176696777
	-0.0708067417144775	0.0606563091278076	0.0409646034240723	0.00788378715515137	-0.016185998916626	0.0486981868743896	0.0432617664337158	0.0601906776428223	-0.0446209907531738	0.0195932388305664	-0.0461440086364746	-0.0301451683044434	-0.185486555099487	0.0455620288848877	0.00693321228027344	0.0697333812713623	0.0490128993988037	0.0287415981292725	0.0245153903961182	-0.0212569236755371	-0.155491590499878	-0.00991439819335938	0.0897231101989746	0.00562071800231934	0.00375175476074219	0.138431072235107	0.0463149547576904	-0.0807421207427979	-0.0475924015045166	0.0357723236083984	-0.0816199779510498	0.0884499549865723	-0.0119290351867676	0.0631248950958252	-0.031301736831665	-0.00324606895446777	-0.0636599063873291	-0.0512304306030273	0.0928833484649658	0.0853512287139893	-0.016754150390625	0.0976073741912842	-0.0899584293365479	-0.109688758850098	0.0636403560638428	-0.0339148044586182	-0.0361273288726807	0.028796911239624	-0.559954881668091
	0.0115470886230469	0.173954963684082	-0.011340856552124	-0.109851121902466	0.0141284465789795	-0.0124356746673584	0.0121529102325439	0.149427652359009	-0.178370475769043	0.0184013843536377	0.0411872863769531	0.0307300090789795	0.0282673835754395	0.00313901901245117	-0.0783796310424805	0.0852422714233398	0.0555999279022217	-0.0207750797271729	0.109303712844849	-0.0270838737487793	0.0375888347625732	-0.00470876693725586	-0.0134599208831787	-0.0851147174835205	0.147177934646606	0.0944082736968994	-0.0183506011962891	-0.0526888370513916	-0.052978515625	-0.0404183864593506	0.0411076545715332	-0.0399050712585449	-0.103762149810791	0.00821065902709961	0.0653476715087891	0.0346167087554932	-0.0306189060211182	-0.0601575374603271	0.108770132064819	0.0413529872894287	0.0984981060028076	-0.0933759212493896	-0.0530893802642822	0.0796315670013428	0.0575559139251709	0.046527624130249	-0.0585782527923584	-0.0306079387664795	0.0436680316925049
	-0.241859674453735	-0.179012775421143	-0.10577917098999	-0.234825134277344	-0.177601099014282	-0.203560590744019	-0.237042665481567	-0.266254663467407	-0.216968059539795	-0.223062038421631	-0.156042098999023	-0.168260335922241	0.0466897487640381	0.139293193817139	-0.107862949371338	0.0788321495056152	-0.0454220771789551	-0.014202356338501	0.0454785823822021	-0.0974869728088379	0.0809669494628906	-0.00103616714477539	0.0514507293701172	-0.112294673919678	0.0343179702758789	0.087702751159668	-0.108810663223267	-0.0967652797698975	0.0188736915588379	0.126367568969727	-0.00810980796813965	0.251290321350098	-0.118195533752441	-0.109597444534302	-0.00356268882751465	0.130498170852661	-0.239578247070313	0.0607168674468994	0.0741100311279297	-0.016185998916626	0.181493282318115	-0.0134210586547852	0.0438597202301025	-0.0889971256256104	-0.00864434242248535	0.0514867305755615	0.0520684719085693	-0.00781726837158203	-0.093052864074707
	-0.00185632705688477	-0.0306916236877441	0.00866341590881348	0.0129504203796387	0.0400638580322266	-0.031527042388916	-0.0429790019989014	-0.0667657852172852	0.0396795272827148	0.015815258026123	-0.051854133605957	0.0279495716094971	0.0100672245025635	0.0172996520996094	0.0052030086517334	-0.0311679840087891	-0.010601282119751	0.0325555801391602	0.00515222549438477	0.0558161735534668	0.034003734588623	-0.0261313915252686	0.0189495086669922	-0.0121874809265137	0.031951904296875	-0.0541133880615234	0.03890061378479	-0.00703263282775879	-0.0288586616516113	0.0571370124816895	-0.0351312160491943	0.0573217868804932	0.0142321586608887	0.00647759437561035	-0.00797128677368164	0.019559383392334	-0.0457413196563721	-0.0299406051635742	-0.058762788772583	-0.0141096115112305	0.0442006587982178	0.0223922729492188	-0.0269877910614014	-0.0134613513946533	0.0356402397155762	-0.0326023101806641	-0.0790660381317139	0.0596222877502441	0.0111680030822754
	-0.0516469478607178	-0.00779509544372559	-0.0216484069824219	0.0406501293182373	0.00931787490844727	0.0617189407348633	0.111175060272217	-0.118916273117065	0.00566840171813965	0.0321483612060547	-0.0316450595855713	0.0167741775512695	-0.0235471725463867	0.124956607818604	-0.0641911029815674	0.0229663848876953	0.0105240345001221	-0.00129914283752441	0.0346286296844482	0.0610411167144775	-0.12166166305542	-0.0191702842712402	0.0475742816925049	0.0534896850585938	0.0303177833557129	-0.0759339332580566	-0.0366177558898926	0.0445075035095215	-0.0280129909515381	0.0522639751434326	-0.0111627578735352	0.018841028213501	-0.0155584812164307	-0.00977134704589844	-0.00310730934143066	0.061542272567749	-0.0176968574523926	0.0110373497009277	-0.0317554473876953	-0.00102758407592773	0.0629415512084961	0.0186717510223389	-0.147406101226807	-0.200531721115112	-0.180150747299194	-0.23265814781189	-0.183268070220947	-0.146631717681885	-0.169730424880981
	-0.0554006099700928	-0.0331752300262451	0.257916927337646	0.00199985504150391	-0.116092443466187	-0.0517456531524658	-0.00927543640136719	0.0818996429443359	0.11262845993042	0.0846297740936279	0.000698566436767578	-0.0504918098449707	-0.138514280319214	0.115393400192261	0.0462405681610107	0.0531907081604004	-0.0963051319122314	0.0754551887512207	0.0751781463623047	-0.115463018417358	0.0834784507751465	0.0476500988006592	-0.00409317016601563	-0.128158092498779	-0.0690834522247314	-0.0118200778961182	-0.0101659297943115	0.118852138519287	-0.0270907878875732	0.0121276378631592	0.0742912292480469	-0.0830516815185547	-0.0928854942321777	0.0899291038513184	0.0223119258880615	-0.0277879238128662	-0.0180375576019287	-0.212250232696533	0.122648954391479	0.034264087677002	0.00159525871276855	0.0890469551086426	-0.0572078227996826	-0.150341510772705	0.134115934371948	-0.0108146667480469	0.106494903564453	0.0242338180541992	-0.0237207412719727
	0.097797155380249	0.0536513328552246	0.0994987487792969	0.0467665195465088	-0.0629966259002686	-0.157747030258179	0.0863094329833984	-0.0515191555023193	0.17453670501709	-0.0458102226257324	0.0267887115478516	-0.193039417266846	0.171674728393555	-0.0179989337921143	0.161229372024536	-0.0109179019927979	-0.0100340843200684	-0.27995491027832	-0.0431797504425049	-0.0681169033050537	0.0950191020965576	0.000398397445678711	0.0377271175384521	-0.0386669635772705	-0.0486476421356201	0.109418630599976	-0.0285675525665283	-0.0729227066040039	0.0996110439300537	0.0113430023193359	0.089097261428833	-0.142451286315918	0.0662186145782471	-0.0626194477081299	0.0411970615386963	-0.0421295166015625	0.0203893184661865	0.020637035369873	0.0365567207336426	0.0119366645812988	-0.10389518737793	0.0343809127807617	0.0640091896057129	-0.0774757862091064	-0.0182995796203613	0.0207986831665039	-0.0093986988067627	0.0455999374389648	0.0410287380218506
	-0.0498216152191162	0.0334980487823486	-0.0535123348236084	0.0442454814910889	-0.0136294364929199	0.0473673343658447	0.0936062335968018	-0.0280764102935791	0.0138170719146729	-0.0356643199920654	0.0358130931854248	-0.0794517993927002	0.0199732780456543	0.0601258277893066	-0.0498955249786377	-0.10168981552124	-0.0120916366577148	-0.00106978416442871	-0.0156519412994385	0.0542776584625244	-0.00462102890014648	0.0331614017486572	-0.0434126853942871	0.00538372993469238	0.0356218814849854	0.0132598876953125	-0.00624752044677734	-0.0362460613250732	0.0245175361633301	-0.00864577293395996	0.113051652908325	0.088737964630127	0.0248727798461914	-0.0916004180908203	-0.0392148494720459	-0.0240840911865234	-0.0945072174072266	0.108901739120483	-0.118573665618896	0.00581026077270508	0.0366356372833252	-0.0411098003387451	-0.0788695812225342	0.0285143852233887	0.0191924571990967	-0.0572130680084229	-0.0386843681335449	0.0659382343292236	-0.0434548854827881
	-0.174174547195435	0.0946118831634521	-0.169461011886597	0.286820411682129	-0.0627763271331787	0.0872695446014404	0.112201929092407	0.156119108200073	0.0531237125396729	-0.0651602745056152	-0.0225327014923096	-0.150623321533203	0.0194246768951416	0.0607054233551025	0.193079471588135	-0.15446662902832	-0.11288595199585	0.00510931015014648	-0.0412938594818115	-0.256635189056396	-0.0365879535675049	0.00127434730529785	0.0217854976654053	0.179517507553101	-0.257585763931274	-0.340192556381226	-0.242228269577026	-0.215363740921021	-0.132872581481934	-0.196788311004639	-0.00599336624145508	0.125624418258667	-0.0526092052459717	0.0979409217834473	-0.022892951965332	-0.0488224029541016	-0.182497978210449	-0.127429485321045	0.0275273323059082	0.142080545425415	0.0959804058074951	0.0661602020263672	-0.108206987380981	0.150793075561523	-0.149763345718384	0.0486786365509033	0.0145761966705322	0.0495166778564453	-0.0765688419342041
	0.0251004695892334	-0.0376570224761963	-0.0122964382171631	-0.00772595405578613	0.0171875953674316	0.0565836429595947	0.0271108150482178	-0.0460948944091797	-0.0212171077728271	0.0282058715820313	-0.00405788421630859	-0.0179026126861572	0.0347058773040771	-0.0241308212280273	-0.050795316696167	0.000598430633544922	-0.0171422958374023	0.0374767780303955	0	-0.0581161975860596	0.00632023811340332	-0.0463125705718994	-0.00903558731079102	0.06695556640625	0.0472221374511719	-0.00667572021484375	0.0425369739532471	-0.0521929264068604	-0.0423812866210938	0.026252269744873	-0.0295314788818359	0.0574688911437988	0.079963207244873	-0.0236275196075439	-0.0639307498931885	0.0217423439025879	-0.0596199035644531	0.00188827514648438	0.0206007957458496	0.0361855030059814	-0.0386142730712891	0.0115766525268555	-0.00684809684753418	0.0708780288696289	-0.0359599590301514	0.0385572910308838	-0.0277721881866455	0.0203955173492432	-0.0131394863128662
	-0.242062091827393	-0.29584527015686	-0.132843732833862	-0.268359661102295	-0.211904764175415	-0.132916927337646	-0.161030292510986	0.019742488861084	-0.180246353149414	0.161962985992432	0.0456619262695313	0.12818717956543	-0.150294542312622	-0.0131123065948486	0.00952458381652832	0.135615348815918	0.0222203731536865	0.0139129161834717	-0.126424074172974	0.181365966796875	-0.344905138015747	0.184985399246216	-0.0248119831085205	0.183713674545288	-0.0496842861175537	-0.048175573348999	-0.00781369209289551	0.0383880138397217	-0.0206525325775146	0.0837225914001465	-0.100552797317505	-0.055445671081543	-0.0336849689483643	0.141442537307739	-0.0491287708282471	0.0823831558227539	-0.0996379852294922	0.0191123485565186	0.129712581634521	0.0678145885467529	-0.0386142730712891	-0.0353748798370361	-0.068838357925415	0.151576519012451	-0.111607074737549	0.0428800582885742	-0.00739383697509766	0.0108292102813721	-0.053380012512207
	0.0967564582824707	-0.0540833473205566	-0.0238955020904541	-0.0262553691864014	0.0621118545532227	-0.0776457786560059	0.0112359523773193	-0.0218725204467773	-0.0809550285339355	-0.00352716445922852	-0.0124197006225586	0.128257274627686	0.0755615234375	0.00410342216491699	0.0434079170227051	0.0455729961395264	0.0280334949493408	-0.0295593738555908	0.0859634876251221	-0.0718293190002441	0.0158650875091553	-0.00558829307556152	0.00619363784790039	-0.0390744209289551	0.0625722408294678	0.0631206035614014	0.020272970199585	-0.00455141067504883	-0.000678539276123047	-0.0805795192718506	0.144105195999146	-0.0667667388916016	-0.0214169025421143	-0.0443792343139648	0.0018916130065918	-0.0162243843078613	0.0185627937316895	0.0384764671325684	0.0241618156433105	-0.0301058292388916	-0.000199317932128906	-0.00832605361938477	0.0228438377380371	-0.0714294910430908	0.0567364692687988	-0.122455835342407	0.072589635848999	0.0752894878387451	0.0700414180755615
	-0.0600342750549316	0.021939754486084	-0.0242969989776611	0.211645126342773	-0.0656423568725586	0.0114197731018066	-0.0208604335784912	-0.0169281959533691	-0.0448651313781738	-0.0196592807769775	0.00543951988220215	0.016395092010498	0.036062479019165	0.0411052703857422	-0.0287950038909912	0.162521839141846	-0.0722670555114746	-0.00812029838562012	0.0141656398773193	0.149605274200439	-0.0143029689788818	-0.0140924453735352	-0.0721690654754639	0.0578398704528809	-0.0321636199951172	0.153100728988647	-0.0118932723999023	-0.0149853229522705	-0.0152332782745361	-0.00166177749633789	-0.0625803470611572	-0.0110125541687012	-0.0911359786987305	-0.0147218704223633	0.0204470157623291	0.167585611343384	0.0341801643371582	0.248329877853394	-0.143273115158081	-0.0854415893554688	-0.111849308013916	0.0289170742034912	-0.0329296588897705	0.228816270828247	-0.0865514278411865	-0.0444583892822266	-0.0155308246612549	-0.0243427753448486	-0.0273518562316895
	-0.188900232315063	-0.0579981803894043	0.070453405380249	-0.0117559432983398	-0.00415301322937012	0.153981447219849	-0.228636264801025	-0.312354564666748	-0.163677930831909	-0.253325223922729	-0.190979480743408	-0.185885429382324	-0.460544347763062	-0.191661357879639	0.268512964248657	0.18209171295166	0.108940839767456	-0.0907227993011475	0.0552060604095459	-0.117527484893799	0.0217311382293701	-0.00598835945129395	-0.0364871025085449	0.0499694347381592	0.00741100311279297	0.367413520812988	-0.242361783981323	0.00953483581542969	-0.0616071224212646	0.104320049285889	-0.234376192092896	-0.0890274047851563	0.20456337928772	-0.117735385894775	0.112399101257324	0.0436222553253174	-0.11067795753479	-0.212323665618896	-0.249731779098511	-0.22431492805481	-0.209949493408203	-0.176898002624512	-0.114140748977661	-0.192267179489136	-0.241795539855957	-0.162227869033813	-0.263865232467651	-0.203507900238037	0.0807623863220215
	0.156725406646729	0.0650753974914551	0.1495680809021	-0.410076141357422	-0.262106895446777	0.221748113632202	-0.00500130653381348	-0.0928003787994385	0.041290283203125	-0.13506007194519	0.139350652694702	-0.00553226470947266	0.0812671184539795	0.0263469219207764	0.100283145904541	-0.32697606086731	-0.137306451797485	0.196259737014771	0.185436487197876	0.142629146575928	0.177127361297607	-0.122332811355591	-0.20572304725647	-0.105366230010986	0.177907943725586	0.00787806510925293	0.194971323013306	-0.178851366043091	-0.222756862640381	0.0158085823059082	0.171141386032104	0.0454385280609131	0.202798843383789	-0.132413625717163	-0.263216018676758	-0.00197839736938477	-0.0240151882171631	0.0429854393005371	0.197846651077271	-0.0768375396728516	-0.084622859954834	-0.0215954780578613	-0.0664517879486084	0.0382907390594482	0.246635913848877	-0.153219699859619	-0.205400943756104	0.114733219146729	-0.0321204662322998
	-0.13006591796875	-0.13353705406189	-0.0341315269470215	0.241831302642822	-0.0175371170043945	0.0688052177429199	0.126586198806763	-0.195889234542847	-0.222326755523682	0.0747249126434326	0.0543003082275391	0.118541717529297	-0.0836620330810547	-0.167841672897339	-0.160116195678711	0.140874147415161	0.109724044799805	0.103456974029541	0.0615220069885254	0.0105037689208984	-0.162913799285889	-0.0394175052642822	0.0131857395172119	0.139607667922974	0.0628120899200439	-0.00353240966796875	0.00249147415161133	-0.0434577465057373	-0.0258622169494629	0.0346148014068604	0.0503296852111816	-0.0728721618652344	-0.02618408203125	-0.00865578651428223	0.0887448787689209	-0.0436775684356689	-0.0645396709442139	0.105712175369263	-0.0618393421173096	-0.00677943229675293	0.054802417755127	0.00767803192138672	-0.0537018775939941	0.183338165283203	-0.168587684631348	0.079594612121582	-0.211735010147095	0.112585306167603	0.118179559707642
	-0.218630313873291	-0.302484512329102	-0.163753271102905	-0.228229999542236	-0.305148601531982	-0.20531153678894	0.0478305816650391	0.0257446765899658	-0.0424258708953857	-0.00989747047424316	-0.0104479789733887	0.0393378734588623	-0.0404140949249268	-0.0353579521179199	-0.119913101196289	-0.0801162719726563	-0.00183200836181641	0.237666606903076	0.123128652572632	0.0615789890289307	-0.143348932266235	0.065044641494751	-0.0477092266082764	-7.93934e+09	0.0553596019744873	-0.216375350952148	-0.0330255031585693	0.104390382766724	-0.0771901607513428	0.0690217018127441	-0.149608850479126	0.245132684707642	0.0167837142944336	-0.062288761138916	0.0586757659912109	0.0229883193969727	0.0783700942993164	0.0493075847625732	-0.0720081329345703	0	-0.0183694362640381	-0.0111374855041504	0.0672330856323242	0.0819351673126221	-0.00531339645385742	-0.053570032119751	-0.014423131942749	-0.0366699695587158	-0.133368253707886
	-0.00352883338928223	-0.0417773723602295	-0.00831842422485352	0.0329437255859375	-0.0795378684997559	0.127007961273193	0.0847411155700684	-0.0024411678314209	-0.110116720199585	-0.0365931987762451	-0.000488996505737305	0.0941061973571777	-0.0343270301818848	0.0952832698822021	-0.106076955795288	0.112265110015869	0.00576257705688477	-0.000611305236816406	0.00681018829345703	-0.318052291870117	-0.0908536911010742	0.0119819641113281	0.111535787582397	0.108602523803711	-0.0213625431060791	0.0770556926727295	0.0217323303222656	0.0326321125030518	-0.00687670707702637	-0.0372500419616699	0.0704455375671387	-0.110314607620239	-0.0211789608001709	0.00371646881103516	-0.031224250793457	0.0626785755157471	-0.090200662612915	-0.0253005027770996	0.17888617515564	-0.0141096115112305	-0.00209617614746094	-0.00105690956115723	-0.0167975425720215	0.00217342376708984	-0.0513837337493896	-0.0520622730255127	0.103622674942017	0.0524835586547852	-0.107163429260254
	-0.00511026382446289	0.040719747543335	-0.0704998970031738	-0.0390503406524658	0.0193390846252441	0.0453691482543945	-0.0752468109130859	0.0610091686248779	-0.00157856941223145	0.0418603420257568	0.0116903781890869	0.0637569427490234	-0.0456662178039551	0.0607054233551025	-0.0367119312286377	-0.026383638381958	0.0593216419219971	0.00853085517883301	0.0283570289611816	0.0696539878845215	-0.0647737979888916	-0.0420403480529785	0.0285544395446777	-0.0138683319091797	-0.091057300567627	-0.0180978775024414	-0.112344264984131	0.0901567935943604	0.0215499401092529	0.0420844554901123	-0.0165209770202637	-0.0698163509368896	0.00577211380004883	0.0548408031463623	0.00860500335693359	0.0278060436248779	-0.0106430053710938	-0.0307300090789795	0.0567371845245361	-0.0132453441619873	-0.00750017166137695	0.0785784721374512	-0.0134735107421875	-0.00933980941772461	-0.0387787818908691	0.0855703353881836	0.0589733123779297	-0.036285400390625	-0.0264863967895508
	-0.0143544673919678	0.0515429973602295	0.0280067920684814	-0.0564274787902832	0.000351428985595703	0.0709171295166016	-0.0636050701141357	0.0918893814086914	0.0180299282073975	-0.0325727462768555	0.0164642333984375	-0.0145676136016846	-0.00426959991455078	-0.00411510467529297	-0.0375223159790039	-0.0958127975463867	0.0137360095977783	0.069643497467041	0.0410349369049072	0.043297290802002	-0.043179988861084	0.0459532737731934	-0.0580737590789795	-0.000158548355102539	0.00782608985900879	0.0124411582946777	0.00993990898132324	0.0435795783996582	-0.00203704833984375	-0.00737333297729492	-0.0166914463043213	-0.0240628719329834	-0.00493216514587402	0.0430548191070557	-0.000151395797729492	0.00560426712036133	-0.0354409217834473	-0.0451028347015381	0.0453457832336426	0.0198960304260254	0.0086517333984375	0.0206820964813232	-0.0232973098754883	0.0135090351104736	0.00972223281860352	0.01776123046875	0.0400021076202393	0.0187685489654541	0.0189847946166992
	-0.0706119537353516	0.0549380779266357	0.021561861038208	0.0334329605102539	0.0704360008239746	-0.0681591033935547	-0.115847110748291	-0.000731945037841797	-0.136147499084473	0.12791895866394	-0.047154426574707	0.191743850708008	-0.0374624729156494	0.0495378971099854	-0.0308911800384521	0.0859005451202393	-0.00734186172485352	-0.00114631652832031	-0.0566234588623047	0.19115424156189	0.0881941318511963	-0.015702486038208	-0.0459892749786377	-0.0420114994049072	-0.0495114326477051	0.010955810546875	0.0737473964691162	-0.0431292057037354	-0.0218768119812012	0.0554637908935547	-0.0382418632507324	-0.165253162384033	-0.0970590114593506	0.177313089370728	-0.0021212100982666	0.0486011505126953	0.0124850273132324	-0.114725828170776	-0.32781720161438	-0.281802654266357	-0.434990406036377	0.676892280578613	-0.122698307037354	-0.226981639862061	-0.205601692199707	-0.19524359703064	-0.177580833435059	-0.224901914596558	-0.133953332901001
	0.0192551612854004	-0.0495505332946777	0.0132889747619629	-0.103816509246826	-0.00959086418151855	0.0266571044921875	0.00802135467529297	0.11222767829895	-0.00719642639160156	0.00542449951171875	-0.034146785736084	0.0411276817321777	-0.0302515029907227	-0.0356056690216064	0.0659148693084717	0.0568406581878662	0.0212492942810059	-0.0371429920196533	-0.0647850036621094	-0.0734565258026123	-0.0305051803588867	0.0007171630859375	0.0158834457397461	0.0242264270782471	0.00133514404296875	-0.0284345149993896	0.0195045471191406	-0.0197458267211914	0.0023350715637207	0.0178408622741699	-0.0135416984558105	-0.10503625869751	0.00973653793334961	0.00702929496765137	-0.0124697685241699	0.0858151912689209	0.0403311252593994	0.09183669090271	-0.0575735569000244	-0.0555052757263184	-0.123537302017212	0.0814347267150879	0.0391066074371338	-0.0243921279907227	0.0260918140411377	0.0245025157928467	-0.089102029800415	0.0229802131652832	0.0250074863433838
	0.0341866016387939	-0.0670042037963867	-0.116431951522827	0.0155267715454102	0.0608322620391846	0.0765817165374756	0.0450551509857178	-0.152816295623779	0.0412137508392334	-0.0326755046844482	-0.0112223625183105	0.0664691925048828	-0.00976467132568359	-0.115054368972778	0.0378029346466064	-0.0106163024902344	-0.000422477722167969	0.0777010917663574	0.041682243347168	-0.0877871513366699	0.0448088645935059	0.0332393646240234	-0.0291306972503662	-0.0198874473571777	0.0553596019744873	0.0617856979370117	0.0319054126739502	-0.100093841552734	-0.0546219348907471	-0.0298840999603271	0.0452771186828613	-0.0237340927124023	0.0931386947631836	-0.0506796836853027	-0.00470137596130371	-0.0105569362640381	0.0227108001708984	-0.0456347465515137	0.0306990146636963	0.0349326133728027	0.0172519683837891	-0.0144879817962646	0.0575401782989502	-0.0957684516906738	0.0724039077758789	0.102712869644165	-0.0012962818145752	-0.0225141048431396	-0.0871763229370117
	0.0183396339416504	0.0128185749053955	0.0176653861999512	-0.00461053848266602	-0.0148360729217529	-0.00413322448730469	0.0422744750976563	0.0411162376403809	0.0209095478057861	-0.0453948974609375	-0.0165131092071533	-0.0174367427825928	0.0469589233398438	-0.0842335224151611	0.0062255859375	0.0185401439666748	0.0484001636505127	0.0403025150299072	0.0146603584289551	3.38554e+09	0.0507850646972656	0.0156910419464111	-0.0182046890258789	-0.0578594207763672	0.00865626335144043	-0.0481221675872803	-0.00233960151672363	0.0830996036529541	0.0207326412200928	-0.00507020950317383	0.0143337249755859	-0.0295035839080811	0.013148307800293	0.0259714126586914	-0.00106024742126465	0.00465869903564453	0.0861601829528809	0.00745320320129395	0.0454378128051758	-0.0460162162780762	-0.0336029529571533	0.018075704574585	0.0477001667022705	0.00156497955322266	0.0282294750213623	-0.0112454891204834	0.00368261337280273	-0.00112485885620117	0.0189008712768555
	0.112541913986206	-0.041027307510376	-0.162901639938354	0.15255331993103	-0.0228116512298584	0.0169451236724854	-0.580070495605469	100735926628113	0.34457802772522	0.194430351257324	-0.635947942733765	-0.547865152359009	-0.00380492210388184	0.247297763824463	-0.102765798568726	-0.00309658050537109	-0.0998475551605225	-0.0098116397857666	0.013258695602417	0.138418197631836	-0.0073695182800293	-0.0426146984100342	-0.0747177600860596	0.0734531879425049	-0.103560447692871	-0.106458425521851	-0.175008773803711	0.321465730667114	0.0858964920043945	-0.118366479873657	-0.0729990005493164	-0.179841279983521	-0.167816162109375	0.308022022247314	0.035815954208374	-0.0430254936218262	-0.123795986175537	-0.192854881286621	-0.157692670822144	-0.200862407684326	-0.243489265441895	-0.167948961257935	-0.0064244270324707	-0.166948318481445	-0.297558069229126	-0.242859363555908	-0.179098129272461	0.579680442810059	0.0456442832946777
	0.00795412063598633	0.00327587127685547	-0.0433824062347412	0.141981363296509	-0.00105476379394531	0.0121021270751953	-0.0590708255767822	-0.0124931335449219	-0.00363326072692871	0.0611865520477295	-0.0228874683380127	0.0392630100250244	-0.0350863933563232	-0.0451760292053223	-0.0385763645172119	0.142954111099243	-0.0150773525238037	0.036285400390625	0.110923528671265	-0.0584347248077393	-0.105334043502808	-0.0139315128326416	0.0126607418060303	0.068544864654541	-0.00912880897521973	-0.0798392295837402	-0.0141737461090088	-0.0657293796539307	0.0841197967529297	0.0683431625366211	0.030177116394043	0.000153064727783203	-0.0304884910583496	-0.0259635448455811	-0.00416994094848633	0.0818600654602051	0.0201404094696045	0.048809289932251	0.0298600196838379	-0.022085428237915	-0.0234293937683105	-0.0117461681365967	0.0112578868865967	0.0594015121459961	-0.0582702159881592	0.0148868560791016	-0.0261476039886475	0.0122420787811279	0.0107464790344238
	0.0119149684906006	-0.200213193893433	-0.0119779109954834	0.123361110687256	0.0392434597015381	0.0148282051086426	-0.124993085861206	0.12480902671814	0.139660358428955	0.0785427093505859	-0.158234596252441	0.0146501064300537	0.0111711025238037	-0.0307824611663818	-0.0429632663726807	0.0641129016876221	0.046560525894165	-0.0203876495361328	-0.0202879905700684	-0.160590648651123	-0.122001886367798	0.194765090942383	-0.0283586978912354	0.0596675872802734	-0.0358390808105469	-0.0481398105621338	0.0357873439788818	-0.00119638442993164	-0.0385820865631104	0.0844686031341553	-0.0311660766601563	0.0383338928222656	-0.0342450141906738	-0.0132827758789063	0.0158867835998535	0.0304412841796875	0.0449066162109375	0.0585741996765137	0.00958108901977539	-0.0146284103393555	-0.00109744071960449	-0.0528056621551514	0.00126457214355469	0.0804548263549805	-0.045604944229126	0.0473551750183105	0.0316417217254639	-0.0681533813476563	0.0685033798217773
	-0.0344467163085938	-0.0262315273284912	-0.0196449756622314	0.0811328887939453	-0.0504956245422363	0.122591495513916	-0.0272531509399414	-0.0345571041107178	-0.0104503631591797	-0.00989747047424316	0.0319230556488037	0.0617010593414307	-0.0687127113342285	-0.0556895732879639	-0.011974573135376	0.0980713367462158	0.000915050506591797	0.0575821399688721	-0.0661790370941162	-0.018946647644043	-0.0392372608184814	0.0323045253753662	-0.012925386428833	0.0199301242828369	-0.128714561462402	0.00482821464538574	0.0525648593902588	0.00406002998352051	-0.0520403385162354	0.0863320827484131	-0.0488340854644775	0.0435254573822021	0.0414471626281738	0.0133187770843506	-0.0281329154968262	0.0778944492340088	0.0518240928649902	0.173765897750854	-0.158170938491821	0.0603621006011963	-0.139819383621216	-0.00870561599731445	0.00185418128967285	0.166382551193237	-0.100902795791626	-0.0257093906402588	-0.0600318908691406	0.0263700485229492	-0.0318598747253418
	-0.113415002822876	0.250795364379883	-0.00847744941711426	-0.0156960487365723	-0.111149311065674	0.0884203910827637	-0.191121339797974	-0.178061723709106	-0.138036727905273	-0.237811326980591	-0.191196441650391	-0.164372444152832	-0.0406050682067871	-0.0170202255249023	0.035261869430542	0.000698328018188477	0.0704295635223389	-0.0397319793701172	-0.309816122055054	-0.244905471801758	-0.252374410629272	-0.158731937408447	-0.100341558456421	-0.212144374847412	0.125607252120972	0.343875646591187	-0.198423147201538	-0.0112042427062988	-0.163296699523926	0.0832746028900146	0.0496788024902344	-0.038891077041626	-0.0193557739257813	0.0310168266296387	0.00581789016723633	-0.0150253772735596	0.0193102359771729	0.0680274963378906	-0.0708081722259521	0.00418901443481445	0.0189263820648193	-0.00635361671447754	0.0390243530273438	0.0462331771850586	-0.0683639049530029	-0.0121073722839355	-0.0395035743713379	0.0526280403137207	-0.00672554969787598
	-0.0529932975769043	-0.0306916236877441	0.0289363861083984	-0.0561153888702393	0.0980167388916016	0.00274896621704102	0.0141685009002686	-0.125420093536377	0.107951402664185	-0.0038299560546875	-0.070148229598999	0.0680794715881348	-0.0293052196502686	0.0274145603179932	0.0359551906585693	-0.0183773040771484	0.0382184982299805	-0.0267550945281982	0.00921106338500977	-0.176759481430054	0.0222704410552979	0.0624527931213379	-0.0336174964904785	0.0401284694671631	-0.0171322822570801	0.262426376342773	0.0355591773986816	0.0441982746124268	-0.168964147567749	-0.002532958984375	-0.0097203254699707	-0.00769138336181641	-0.0478346347808838	0.065093994140625	0.037144660949707	-0.0129489898681641	-0.109591484069824	0.0353786945343018	0.0291140079498291	0.0399379730224609	0.0265848636627197	0.0193421840667725	0.0188534259796143	0.0270636081695557	0.0399763584136963	-0.0931551456451416	-0.0152287483215332	0.0534951686859131	-0.0411808490753174
	0.14116644859314	-0.0126883983612061	-0.025583028793335	-0.0319736003875732	0.00945758819580078	-0.00850915908813477	0.0662271976470947	-0.0432016849517822	-0.0438075065612793	-0.0355610847473145	0.0462708473205566	0.00848770141601563	0.117856502532959	-0.0126245021820068	-0.0423939228057861	-0.0960261821746826	-0.0311770439147949	-0.00873517990112305	0.127707481384277	0.0085442066192627	0.01810622215271	-0.0458190441131592	-0.0131545066833496	-0.0692989826202393	0.0837600231170654	-0.0252084732055664	0.00823640823364258	-0.0395195484161377	0.0231828689575195	-0.087285041809082	0.114297389984131	-0.0551455020904541	0.0413713455200195	-0.0394072532653809	-0.0189754962921143	-0.06337571144104	0.0427021980285645	-0.0304667949676514	-0.0278687477111816	0.0389382839202881	0.0926170349121094	-0.0952291488647461	0.0462305545806885	-0.0668656826019287	-0.0477571487426758	0.0401382446289063	0.085139274597168	-0.0665037631988525	0.0122630596160889
	-0.0307466983795166	0.0244500637054443	-0.0101470947265625	0.0782921314239502	0.0199630260467529	-0.02443528175354	0.0221118927001953	-0.0378084182739258	-0.0237810611724854	0.0987973213195801	0.00334978103637695	0.00061345100402832	0.00840950012207031	-0.0444281101226807	0.0333340167999268	0.0849599838256836	-0.0255753993988037	-0.0194580554962158	-0.0309653282165527	0.0326480865478516	-0.0385143756866455	0.0455670356750488	-0.0322234630584717	0.0194604396820068	-0.031395435333252	-0.0473928451538086	-0.0137803554534912	0.0343458652496338	-0.00892329216003418	0.092872142791748	-0.0368585586547852	0.042485237121582	-0.0578877925872803	0.0784275531768799	0.0048372745513916	0.0453860759735107	0.0133192539215088	0.0287425518035889	-0.0134828090667725	0.0080254077911377	-0.0012972354888916	0.0194911956787109	-0.0283634662628174	0.0262095928192139	0.00699162483215332	0.038973331451416	-0.0079951286315918	-0.00119996070861816	0.0153758525848389
	-0.0186700820922852	0.0390653610229492	-0.0529384613037109	-0.00953793525695801	0.0304615497589111	-0.00774049758911133	0.0144431591033936	-0.00611066818237305	-0.0216174125671387	0.0957865715026855	-0.0333602428436279	0.0455186367034912	-0.0191259384155273	0.0568764209747314	-0.044672966003418	0.00448346138000488	-0.0396926403045654	0.0334515571594238	0.0106165409088135	0.0649151802062988	-0.0566179752349854	0.00381970405578613	0.0297412872314453	0.0269539356231689	0.0455243587493896	0.0243525505065918	0.00730633735656738	0.0422642230987549	-0.0242514610290527	-0.0737385749816895	0.00101065635681152	0.0262925624847412	-0.0795273780822754	0.0272924900054932	-0.0587170124053955	0.0782690048217773	0.0229592323303223	0.0723633766174316	0.030139684677124	-0.0440731048583984	-0.0309507846832275	0.0156140327453613	-0.0706086158752441	0.116694688796997	0.0597383975982666	-0.0679287910461426	0.0438745021820068	-0.0458495616912842	-0.0154554843902588
	-0.0246014595031738	0.0263595581054688	-0.0595917701721191	-0.00883316993713379	0.07924485206604	0.0151309967041016	0.00230956077575684	-0.0346822738647461	0.0275802612304688	-0.00524330139160156	-0.000279426574707031	0.0179107189178467	-0.0599908828735352	-0.0983965396881104	0.0735149383544922	-0.00830602645874023	-0.00578570365905762	0.0766148567199707	0	-0.0947062969207764	-0.00367999076843262	0.0636730194091797	-0.0133073329925537	-0.0202090740203857	0.0469796657562256	0.00799798965454102	-0.0466434955596924	0.032710075378418	-0.0108969211578369	-0.00594353675842285	0.0234794616699219	0.0500621795654297	0.0249495506286621	0.0202054977416992	-0.0103330612182617	0.0236108303070068	0.0366437435150146	-0.0445711612701416	-0.0255417823791504	0.0542733669281006	-0.000199317932128906	0.00842857360839844	0.0458221435546875	-0.045607328414917	0.0277647972106934	0.0274419784545898	-0.00589203834533691	0.026958703994751	-0.00988626480102539
	-0.214284658432007	0.0525975227355957	0.0796771049499512	0.343599557876587	-0.11312460899353	-0.110936403274536	-0.0407898426055908	-0.0411925315856934	0.0204429626464844	0.184987783432007	-0.136183500289917	0.0666890144348145	-0.0992641448974609	-0.175601482391357	0.0810751914978027	0.219167232513428	0.0189578533172607	-0.0702860355377197	-0.0473029613494873	-0.047691822052002	-0.1021409034729	0.0131669044494629	0.0660576820373535	0.107424974441528	-0.0911462306976318	0.0477848052978516	-0.125205039978027	0.0679690837860107	0.0897979736328125	0.0970187187194824	-0.0787701606750488	0.0643987655639648	-0.10527491569519	0.0760262012481689	0.0667941570281982	0.111590623855591	0.0265991687774658	0.0663058757781982	-0.097646951675415	0.00265169143676758	-0.108081817626953	0.0922365188598633	0.0126800537109375	0.0869405269622803	-0.0439441204071045	0.0175080299377441	-0.0210821628570557	0.0120935440063477	0.0206601619720459
	0.0694394111633301	0.0544703006744385	-0.00974917411804199	-0.0936365127563477	0.0433416366577148	-0.041168212890625	0.109290838241577	0.00499129295349121	-0.0170605182647705	-0.163635969161987	0.0493800640106201	-0.0143351554870605	0.173072814941406	0.00699281692504883	-0.0641086101531982	-0.151914596557617	0.0391097068786621	0.00190854072570801	0.138940811157227	-0.0939440727233887	0.0478377342224121	-0.0038297176361084	0.0146851539611816	-0.0994901657104492	0.101454496383667	-0.0840837955474854	0.0168883800506592	0.0124619007110596	0.0127592086791992	-0.109551668167114	0.145628929138184	-0.044879674911499	0.0316171646118164	-0.0128834247589111	0.0277435779571533	-0.120091199874878	0.00989627838134766	-0.113052845001221	0.0366497039794922	0.0162606239318848	0.0828557014465332	0.00947880744934082	0.0542945861816406	-0.0979084968566895	0.0687966346740723	0.00196528434753418	0.0576331615447998	0.0143961906433105	0.0199065208435059
	-0.0470399856567383	0.166398048400879	-0.11207127571106	-0.0179233551025391	-0.0228116512298584	0.016793966293335	0.0365166664123535	0.112791776657104	-0.0383696556091309	-0.038038969039917	-0.0545363426208496	0.0379939079284668	-0.0646359920501709	0.021115779876709	-0.0590810775756836	0.0237517356872559	-0.0345628261566162	0.0100491046905518	0.0633556842803955	0.0701236724853516	-0.0374705791473389	0.0293407440185547	-0.057443380355835	0.0161697864532471	-0.0129985809326172	0.0342855453491211	7.79629e+09	-0.0330612659454346	-0.0514934062957764	-0.0109548568725586	0.053255558013916	0.0894255638122559	0.0409915447235107	-0.0236275196075439	-0.0370383262634277	0.017216682434082	-0.0242719650268555	-0.109712600708008	0.0408191680908203	-0.00591945648193359	0.121694087982178	0.00542402267456055	-0.0345702171325684	-0.0463259220123291	0.0682547092437744	-0.0298936367034912	0.0322265625	0.00149869918823242	-0.0680851936340332
	0.073235034942627	0.0495491027832031	-0.0271115303039551	-0.0672905445098877	-0.00401186943054199	-0.00214171409606934	0.0272924900054932	-0.0010979175567627	-0.0226588249206543	-0.069800853729248	0.0420019626617432	0.0170772075653076	0.0398540496826172	-0.0270833969116211	0.0224895477294922	-0.075167179107666	0.0070946216583252	-0.0139710903167725	0.124198198318481	-0.0815844535827637	-0.0616691112518311	0.0557987689971924	0.0145351886749268	-0.0207722187042236	0.0418796539306641	-0.0956966876983643	-0.0891976356506348	0.101346731185913	-0.0367250442504883	0.0277268886566162	0.0956554412841797	-0.116219997406006	0.0153152942657471	0.0231690406799316	0.0529217720031738	-0.0875418186187744	-0.000420808792114258	-0.132787227630615	0.0654044151306152	-0.0362381935119629	-0.0088043212890625	0.0683214664459229	-0.0574712753295898	-0.0394246578216553	0.0546407699584961	-0.00668525695800781	-0.146962404251099	0.0954971313476563	0.00390172004699707
	0.021815299987793	-0.081712007522583	-0.0561380386352539	0.0689733028411865	0.0365731716156006	0.027482271194458	0.0356149673461914	-0.0376832485198975	-0.01873779296875	0.0542237758636475	0.0152895450592041	-0.0248298645019531	-0.0159363746643066	-0.0056915283203125	-0.0674149990081787	0.0664970874786377	-0.0101757049560547	0.0159542560577393	0.0260696411132813	-0.0118660926818848	-0.0681312084197998	-0.0687010288238525	0.0192482471466064	0.0867347717285156	0.0354588031768799	-0.0589280128479004	-0.0720579624176025	-0.066396951675415	0.0135064125061035	0.0635836124420166	0.00218844413757324	0.0739476680755615	-0.0322456359863281	-0.111563444137573	0.0356683731079102	0.111078262329102	0.00453710556030273	0.144614934921265	-0.0171380043029785	-0.0401942729949951	0.0315701961517334	-0.079911470413208	-0.0213272571563721	0.0880868434906006	0.0261847972869873	0.00571751594543457	-0.079697847366333	0.00269627571105957	-0.0297775268554688
	0.0630612373352051	0.0413100719451904	-0.045663595199585	0.0418174266815186	-0.0109357833862305	0.00663471221923828	0.0656974315643311	0.0605416297912598	-0.049429178237915	-0.0269217491149902	-0.0172197818756104	0.00940227508544922	0.0312635898590088	0.0957357883453369	-0.0625407695770264	0.0416033267974854	0.00618338584899902	-0.00589418411254883	0.106909275054932	-0.0412561893463135	-0.0332231521606445	0.013561487197876	-0.0153713226318359	-0.0363061428070068	0.126295804977417	0.0281720161437988	-0.0172460079193115	-0.0129728317260742	-0.0427694320678711	-0.0163836479187012	0.11663031578064	-0.0198836326599121	-0.0180890560150146	-0.0162422657012939	-0.0313789844512939	-0.0238428115844727	0.00168204307556152	-0.0385599136352539	0.0341422557830811	0.0464191436767578	0.024134635925293	-0.0261228084564209	0.00227546691894531	-0.017242431640625	0.0289721488952637	0.0307939052581787	0.0133917331695557	0.00523805618286133	-0.0233755111694336
	0.0574572086334229	0.11213755607605	0.000158071517944336	-0.0402846336364746	-0.0389680862426758	-0.0155229568481445	-0.0682506561279297	-0.0267093181610107	0.0148322582244873	-0.0261015892028809	0.027611255645752	0.0237312316894531	-0.0170612335205078	0.0290737152099609	0.0250530242919922	0.00249242782592773	-0.0505177974700928	0.0166339874267578	0.00937652587890625	-0.0374820232391357	-0.0600378513336182	0.0972073078155518	0.0876588821411133	-0.00907111167907715	-0.00845670700073242	-0.0438225269317627	0.0316004753112793	0.0677409172058105	0.046072244644165	-0.0353846549987793	-0.0063319206237793	0.0523111820220947	-0.0990667343139648	0.174790382385254	0.00792765617370605	-0.0920026302337646	-0.0432243347167969	-0.0711238384246826	-0.0413219928741455	0.0624134540557861	0.0296173095703125	0.0256583690643311	-0.0752220153808594	-0.0383520126342773	0.0776188373565674	-0.0626504421234131	-0.00439190864562988	0.0264437198638916	-0.0139970779418945
	-0.0109860897064209	-0.0042576789855957	0.0400428771972656	-0.124830722808838	-0.00937843322753906	0.107133626937866	0.0199248790740967	0.0772833824157715	-0.00149965286254883	0.035294771194458	-0.0736732482910156	0.0233540534973145	-0.00194764137268066	0.0365166664123535	-0.0121335983276367	0.0345087051391602	0.00478029251098633	-0.0117356777191162	0.037794828414917	0.0243294239044189	0.00655388832092285	0.0658061504364014	-0.0733630657196045	-0.0164334774017334	0.0285181999206543	-0.0864756107330322	0.0556421279907227	0.0549051761627197	0.0128340721130371	-0.0907337665557861	0.0417625904083252	0.088386058807373	0.0327637195587158	0.0218441486358643	-0.0548584461212158	-0.0496406555175781	0.046292781829834	-0.0340681076049805	-0.0255417823791504	-0.0678360462188721	0.0470998287200928	0.0639235973358154	0.037545919418335	-0.0136368274688721	-0.0174365043640137	0.0741629600524902	-0.0157322883605957	-0.0270900726318359	0.0592401027679443
	-0.032073974609375	0.00678634643554688	-0.0187644958496094	0.10645055770874	-0.000421762466430664	-0.00681877136230469	-0.0126292705535889	0.0172140598297119	-0.150610208511353	0.257588863372803	-0.0385174751281738	0.00229907035827637	-0.070171594619751	0.152401924133301	-0.0902690887451172	0.0652577877044678	-0.0262923240661621	0.0462334156036377	-0.0296900272369385	0.189470291137695	-0.0565366744995117	-0.0221612453460693	-0.0100259780883789	0.0515010356903076	-0.0802490711212158	-0.0382623672485352	-0.0327863693237305	0.0662949085235596	-0.0106689929962158	0.0924270153045654	0.0770888328552246	0.082390308380127	-0.0425927639007568	0.014573335647583	-0.0617165565490723	0.00985217094421387	-0.174000024795532	-0.184460163116455	-0.285518646240234	-0.275684833526611	-0.205895900726318	-0.141276597976685	0.019352912902832	0.0676438808441162	-0.0233919620513916	-0.0573911666870117	-0.0933487415313721	0.0922658443450928	-0.114224910736084
	0.129937410354614	-0.00291824340820313	0.0592761039733887	-0.205958366394043	-0.0467879772186279	0.063694953918457	0.200942277908325	-0.0243508815765381	0.0678739547729492	-0.26158595085144	0.0424089431762695	-0.0299103260040283	0.144345760345459	0.138415336608887	0.0310168266296387	-0.429008483886719	0.0475828647613525	0.0146691799163818	0.0969805717468262	0.0694432258605957	0.0910601615905762	-0.0188474655151367	-0.00333428382873535	-0.197957992553711	0.112693786621094	0.000292539596557617	0.120873928070068	0.0239551067352295	0.0174591541290283	-0.250985383987427	0.130317687988281	0.0622336864471436	0.145870447158813	0.0455117225646973	-0.0354857444763184	-0.210447311401367	0.0372998714447021	-0.174732208251953	0.0434074401855469	0.0261313915252686	0.149117708206177	-0.0145642757415771	-0.0244119167327881	-0.136694669723511	0.124591588973999	-0.00806045532226563	0.0404868125915527	0.045527458190918	0.0217483043670654
	-0.0629379749298096	0.026836633682251	-0.0457451343536377	-0.196753740310669	0.0692977905273438	0.167723655700684	0.0159986019134521	-0.0426993370056152	-0.0165815353393555	0.0594489574432373	-0.0123493671417236	0.0329804420471191	0.0788121223449707	-0.00484251976013184	-0.121372699737549	0.0628716945648193	0.000633716583251953	0.0291907787322998	0.0307221412658691	-0.128359317779541	0.00359272956848145	-0.0709590911865234	-0.031604528427124	0.0549414157867432	0.0624923706054688	-0.165611505508423	0.0562417507171631	0.00668096542358398	-0.056894063949585	0.031987190246582	-0.112980127334595	-0.0305976867675781	-0.0569117069244385	0.171560287475586	0.00393152236938477	0.0190131664276123	-0.075228214263916	0.12796950340271	0.113352537155151	-0.0263516902923584	-0.0893902778625488	-0.0212891101837158	-0.0147509574890137	0.016608715057373	-0.0159993171691895	0.0528886318206787	-0.0208799839019775	0.0630707740783691	-0.0282175540924072
	-0.0710992813110352	-0.421245813369751	0.306504964828491	0.074115514755249	-0.0933437347412109	0.033618688583374	-0.159053802490234	-0.245332479476929	-0.200641393661499	-0.267197608947754	-0.217081308364868	-0.209299564361572	-0.539304971694946	0.386290788650513	0.344619750976563	-0.12380838394165	0.0274116992950439	-0.208832740783691	-0.230047464370728	-0.295907974243164	-0.174119234085083	-0.276535987854004	-0.0869314670562744	-0.17629075050354	-0.192251682281494	0.144142389297485	-0.258677244186401	0.04396653175354	0.00173282623291016	0.290993928909302	0.00370192527770996	0.0937354564666748	0.124377727508545	-0.0901670455932617	-0.170322418212891	0.104031324386597	0.0527167320251465	0.0667979717254639	0.0312578678131104	0.0312509536743164	-0.110125780105591	-0.0459327697753906	-0.0197017192840576	0.0178980827331543	-0.142009019851685	0.101597785949707	0.0148720741271973	0.0413081645965576	0.0119261741638184
	0.0498614311218262	0.0404834747314453	0.0381207466125488	-0.13589334487915	0.0209331512451172	0.00830745697021484	-0.0521523952484131	-0.0765058994293213	-0.012040376663208	-0.0523707866668701	0.0712907314300537	0.0938189029693604	0.0764408111572266	-0.000483512878417969	0.00425839424133301	-0.185450077056885	0.0846433639526367	0.000611066818237305	0.0673336982727051	0.16611123085022	0.013465404510498	-0.0681161880493164	-0.0308308601379395	-0.0604214668273926	-0.0162875652313232	0.00977683067321777	0.0171964168548584	-0.03322434425354	0.0618307590484619	-0.0131878852844238	0.0857672691345215	0.0703399181365967	0.094822883605957	-0.130505561828613	0.0302665233612061	-0.0932674407958984	0.11449933052063	-0.0438628196716309	0.0443308353424072	0.0143122673034668	0.021287202835083	-0.101369619369507	0.0865049362182617	0.121261358261108	-0.0553150177001953	0.0164937973022461	0.0085453987121582	-0.135975122451782	0.132274389266968
	-0.0292317867279053	-0.108569860458374	0.0301744937896729	0.234790325164795	-0.0854916572570801	-0.0072026252746582	-0.0577230453491211	0.0401675701141357	0.0339124202728271	0.0812089443206787	-0.0705883502960205	0.0364243984222412	-0.148136138916016	0.0199244022369385	-0.0509588718414307	0.227202415466309	-0.0643672943115234	0.0607352256774902	-0.0897278785705566	-0.00981020927429199	-0.0265171527862549	-0.0496900081634521	-0.0156009197235107	0.195398807525635	-0.204705238342285	-0.0851421356201172	-0.0969276428222656	0.153381586074829	0.00421547889709473	0.16623854637146	-0.0291016101837158	-0.215241193771362	-0.113453149795532	0.0359675884246826	0.0161113739013672	0.195962905883789	-0.0664772987365723	0.13549542427063	0.00180721282958984	-0.0135045051574707	-0.0919394493103027	0.0461244583129883	-0.0495932102203369	0.168861150741577	0.00708580017089844	0.00784540176391602	-0.156372785568237	0.0242338180541992	-0.0577051639556885
	-0.251651287078857	-0.243888139724731	-0.2255539894104	-0.188501834869385	-0.210326194763184	-0.256649971008301	0.0763471126556396	-0.0100347995758057	0.0210649967193604	0.166633129119873	-0.104514837265015	-0.067990779876709	0.000833988189697266	-0.145745515823364	-0.0838935375213623	0.255313634872437	0.00737476348876953	-0.0259771347045898	-0.0828344821929932	-0.145710706710815	-0.117583751678467	0.0182898044586182	0.0239460468292236	0.224204301834106	-0.0568740367889404	-0.00748872756958008	-0.14911413192749	0.0036623477935791	0.0171613693237305	0.192219972610474	-0.0211296081542969	-0.0799920558929443	-0.0957221984863281	-0.0195291042327881	-0.0456082820892334	0.229267835617065	0.0267643928527832	0.183706283569336	-0.0639269351959229	-0.0560390949249268	-0.234394788742065	0.0976073741912842	-0.109030246734619	-0.267036199569702	-0.166857957839966	-0.212225437164307	-0.16249942779541	-0.183456182479858	0.0300073623657227
	-0.0213031768798828	-0.0237596035003662	0.0492334365844727	0.0495731830596924	0.00840973854064941	-0.0402247905731201	-0.0212357044219971	-0.0471024513244629	0.0342974662780762	0.0389242172241211	0.00787353515625	-0.0395729541778564	-0.0269424915313721	-0.0443034172058105	0.046546459197998	0.0490491390228271	-0.000563383102416992	-0.00958085060119629	-0.0635666847229004	0.046494722366333	0.0335454940795898	-0.0530753135681152	-0.0110933780670166	0.06695556640625	-0.0643618106842041	0.0468521118164063	0.0407199859619141	-0.0579075813293457	0.0199892520904541	0.0505087375640869	-0.0370314121246338	0.00719356536865234	0.0420546531677246	-0.0767450332641602	0.00242066383361816	0.0807387828826904	0.0519051551818848	0.158379316329956	-0.0793302059173584	0.0080254077911377	-0.0813477039337158	-0.0649914741516113	0.0592410564422607	0.181114435195923	-0.0518746376037598	-0.00745844841003418	-0.0780136585235596	-0.0650913715362549	0.054995059967041
	-0.108607053756714	0.179435729980469	0.128260135650635	-0.026867151260376	-0.0444667339324951	-0.142733335494995	-0.0627357959747314	0.0930330753326416	0.0978150367736816	-0.046745777130127	-0.0713222026824951	-0.0622141361236572	-0.0813069343566895	0.239026546478271	0.180312156677246	0.00577592849731445	-0.0691611766815186	-0.0408318042755127	-0.0856583118438721	-0.147856473922729	-0.0214285850524902	0.212409257888794	0.0472080707550049	0.0371940135955811	-0.0895462036132813	-0.2411208152771	-0.0861339569091797	0.142733812332153	0.0774905681610107	0.00284409523010254	-0.140201807022095	-0.274801254272461	-0.00587368011474609	0.311853885650635	0.0561292171478271	-0.0357918739318848	0.0595970153808594	0.00745320320129395	-0.0961201190948486	-0.16489315032959	-0.0635182857513428	0.16391658782959	0.062556266784668	-0.0353174209594727	-0.0703513622283936	-0.195873737335205	-0.0439145565032959	0.166414022445679	0.112455606460571
	0.0514731407165527	0.146014451980591	0.0476293563842773	-0.340636730194092	0.0510962009429932	-0.124454259872437	0.0394885540008545	0.185477733612061	0.104653835296631	-0.257609844207764	0.0027921199798584	-0.13117504119873	-0.00920486450195313	0.18093466758728	0.115453004837036	-0.341190099716187	0.0930521488189697	-0.0895030498504639	0.00854921340942383	-0.20784330368042	-0.00258302688598633	0.193859815597534	0.0993642807006836	-0.292135238647461	-0.0483024120330811	-0.100098609924316	-0.0258677005767822	0.247444868087769	0.0789186954498291	-0.303696870803833	0.0568232536315918	-0.155274391174316	-0.00665855407714844	0.11573314666748	0.11211895942688	-0.222761392593384	0.138398408889771	-0.290451765060425	0.0340492725372314	-0.0947368144989014	0.123800992965698	0.0550878047943115	0.0840404033660889	-0.257650375366211	0.067802906036377	-0.0651531219482422	0.114618301391602	0.07720947265625	0.0324177742004395
	-35345995426178	200363969802856	129418849945068	-231026744842529	-40448579788208	-317441868782043	-114910888671875	170476722717285	0.936296224594116	-221675372123718	-136807203292847	-114276170730591	-354597425460815	196646773815155	128536188602448	-207714462280273	-390211009979248	-281022262573242	-302082824707031	-266167902946472	-274404716491699	17887727022171	0.51236891746521	-217675089836121	-348659300804138	-306582880020142	-378659009933472	178623461723328	0.628793716430664	-215167808532715	-0.537401437759399	-0.269071578979492	-0.809818983078003	0.895008087158203	0.31135082244873	-0.477697134017944	0.650522828102112	-234033989906311	-311613726615906	-290612006187439	-111595106124878	178287816047668	0.611454606056213	-286137390136719	-377195477485657	-34697380065918	-188598942756653	184100413322449	0.179237604141235
	0.307854652404785	-0.195337295532227	0.0805737972259521	-0.603002309799194	0.10861611366272	0.0423290729522705	0.324219226837158	-0.111387491226196	-0.113782405853271	-0.857582330703735	0.102992296218872	0.259745836257935	0.346227645874023	-0.214758157730103	-0.0725545883178711	-0.706733703613281	0.169298887252808	0.12932014465332	0.162115573883057	0.0694756507873535	-0.0201590061187744	-0.233912229537964	-0.105250835418701	0.165369987487793	0.250653505325317	0.0722837448120117	0.13988184928894	-0.22711706161499	-0.134874820709229	-0.073488712310791	0.15284538269043	0.0979528427124023	0.138717889785767	-0.142952919006348	-0.131157875061035	-0.0469419956207275	0.163862228393555	-0.372024536132813	0.0514199733734131	-0.382558107376099	-0.208923578262329	0.480404496192932	0.271583795547485	-0.559052228927612	0.0503485202789307	-0.19636344909668	-0.136736392974854	0.344229459762573	0.358856439590454
	0.0296506881713867	-0.0201830863952637	0.0182116031646729	-0.0591356754302979	-0.00225090980529785	0.0230510234832764	0.0128862857818604	0.0578494071960449	-0.000394582748413086	-0.108015060424805	0.013352632522583	0.0476720333099365	0.0403947830200195	-0.0127463340759277	0.0388796329498291	-0.109096765518188	0.0468332767486572	0.0571417808532715	-0.00208258628845215	-0.0205841064453125	0.0834784507751465	0.0312914848327637	0.0101072788238525	-0.103064060211182	0.0508534908294678	-0.126966238021851	0.107193470001221	-0.00327229499816895	0.0344152450561523	-0.0494742393493652	-0.00345802307128906	0.0483856201171875	0.0279421806335449	0.0194244384765625	0.0723493099212646	-0.108193397521973	0.0510931015014648	-0.0789952278137207	0.0387821197509766	0.0139729976654053	0.0717947483062744	0.0480968952178955	-0.0116865634918213	-0.0656816959381104	0.0911073684692383	0.00988483428955078	0.0055701732635498	0.0377342700958252	0.0153758525848389
	-0.112512588500977	0.0516602993011475	-0.0266287326812744	0.00319862365722656	0.0388329029083252	0.0717899799346924	-0.0742731094360352	0.132839679718018	-0.0513081550598145	0.0298826694488525	0.127887010574341	-0.115803003311157	-0.224717855453491	-0.248550653457642	-0.141051769256592	-0.247274398803711	-0.263609170913696	-0.185600519180298	-0.0109467506408691	-0.0224654674530029	0.0244247913360596	0.0461075305938721	-0.0742394924163818	0.0542538166046143	-0.259251594543457	-0.236332654953003	-0.159275770187378	-0.227636337280273	-0.115910768508911	-0.213126659393311	-0.281323194503784	-0.233594655990601	-0.190722942352295	-0.153217554092407	-0.12159252166748	-0.154399156570435	0.0371358394622803	0.086184024810791	-0.066117525100708	-0.0178320407867432	0.00119662284851074	-0.0101492404937744	0.0492496490478516	0.146790742874146	-0.0732381343841553	0.0110733509063721	-0.000697851181030273	-0.0970478057861328	-0.0446808338165283
	-0.0261116027832031	0.0975663661956787	0.0240499973297119	0.092064380645752	-0.0642454624176025	-0.0706453323364258	0.023749828338623	0.0666096210479736	0.0538077354431152	0.0841553211212158	-0.101288318634033	-0.0693581104278564	0.0114471912384033	0.0161049365997314	0.0151619911193848	0.0907812118530273	-0.0460035800933838	-0.0377700328826904	0.0671746730804443	-0.0274996757507324	-0.0317037105560303	-0.0655288696289063	-0.0392844676971436	0.0527253150939941	0.0321967601776123	-0.0423860549926758	-0.0251538753509521	0.0199508666992188	-0.0182075500488281	0.0672867298126221	0.0526058673858643	-0.0462312698364258	-0.00689435005187988	0.0161399841308594	-0.0316886901855469	0.0227546691894531	0.0908300876617432	-0.0112957954406738	0.0679488182067871	-0.085078239440918	-0.0719859600067139	0.0354123115539551	0.00673174858093262	0.0211598873138428	0.0544583797454834	-0.0918786525726318	-0.0971813201904297	0.0633575916290283	0.0183138847351074
	0.055138111114502	-0.00547647476196289	0.0627593994140625	-0.124830722808838	-0.0357222557067871	0.0606200695037842	0.06852126121521	-0.0124931335449219	0.0303637981414795	-0.108340501785278	0.029529333114624	-0.020622730255127	0.0840678215026855	-0.188214778900146	0.165108442306519	-0.208670854568481	0.117469072341919	0.0473427772521973	0.0273771286010742	-0.0727055072784424	0.0541784763336182	-0.0107169151306152	0.0806612968444824	-0.108270406723022	-0.00217247009277344	0.0658197402954102	0.082089900970459	-0.0578246116638184	0.132512331008911	-0.228388786315918	0.0509805679321289	-0.0303544998168945	0.0768544673919678	-0.056513786315918	0.10551929473877	-0.128452777862549	0.0601620674133301	-0.151077747344971	0.0296735763549805	0.0614292621612549	0.118206262588501	-0.0464000701904297	0.0857102870941162	-0.121849775314331	-0.0176281929016113	0.034388542175293	0.114341974258423	-0.0418310165405273	0.0739197731018066
	0.0753493309020996	0.0119757652282715	-0.0395612716674805	-0.0217785835266113	-0.001617431640625	-0.00405669212341309	0.0579910278320313	-0.00745844841003418	-0.0169007778167725	0.0266256332397461	-0.0380153656005859	-0.0063023567199707	0.0633726119995117	0.031322717666626	-0.0224442481994629	0	-0.0132284164428711	-0.0155918598175049	0.0785720348358154	0.0398445129394531	0.0116050243377686	-0.0520012378692627	-0.0321462154388428	-0.0288419723510742	0.124229192733765	0.0582196712493896	-0.0260262489318848	-0.0611474514007568	-0.017139196395874	-0.0426974296569824	0.112428426742554	0.0254404544830322	0.00864934921264648	-0.0769121646881104	-0.019052267074585	0.00410676002502441	0.00336217880249023	-0.0218081474304199	0.0158076286315918	-0.0011134147644043	-0.020998477935791	0.000830173492431641	-0.0064244270324707	-0.0291783809661865	0.0368409156799316	0.00145268440246582	-0.0242204666137695	0.0248973369598389	-0.0207881927490234
	-0.0564613342285156	0.0766401290893555	-0.158221960067749	0.168846130371094	-0.115026235580444	0.0574653148651123	-0.0374648571014404	0.0728843212127686	-0.161156177520752	0.291371822357178	-0.112423658370972	0.0450725555419922	0.0236248970031738	0.0940382480621338	0.0113277435302734	0.0218856334686279	-0.0648090839385986	0.0300889015197754	0.0745458602905273	0.0981292724609375	-0.19281268119812	-0.0711264610290527	-0.0327653884887695	0.27116847038269	0.0245020389556885	-0.142155885696411	-0.218773603439331	-0.00191473960876465	-0.0772697925567627	0.277943134307861	0.148291826248169	-0.0620536804199219	0.111702680587769	-0.0928664207458496	-0.0317659378051758	-0.0737426280975342	0.0935931205749512	-0.0552408695220947	0.129451751708984	-0.0286204814910889	0.0341053009033203	0.00271463394165039	0.037217378616333	-0.053260326385498	0.121460676193237	-0.058013916015625	-0.13017725944519	-0.0364394187927246	0.0477821826934814
	-0.0150103569030762	0.053300142288208	0.0345773696899414	0.0421087741851807	-0.0807268619537354	-0.0148277282714844	-0.0211417675018311	0.0612430572509766	0.0705807209014893	0.0543208122253418	-0.105190992355347	0.0381431579589844	0.00379490852355957	0.0656797885894775	0.103594541549683	-0.0120241641998291	-0.0437517166137695	-0.0111198425292969	-0.0530779361724854	0.0312178134918213	-0.0617506504058838	0.0255100727081299	0.0508663654327393	0.00917196273803711	-0.013167142868042	0.0364854335784912	-0.00593447685241699	-0.0254142284393311	0.0106654167175293	-0.0413947105407715	0.0252187252044678	0.0424356460571289	0.0441029071807861	0.00750207901000977	0.016859769821167	-0.00816893577575684	0.0293231010437012	-0.00956535339355469	-0.0239927768707275	0.0032496452331543	-0.0050957202911377	0.0310606956481934	0.0409114360809326	-0.00575375556945801	-0.00635933876037598	0.0352232456207275	-0.0309250354766846	0.0352489948272705	0.0145351886749268
	-0.113916873931885	-0.0092613697052002	-0.104577541351318	0.262834072113037	-0.0459170341491699	0.0586400032043457	-0.0253698825836182	-0.0306901931762695	-0.0646934509277344	0.140939712524414	-0.0673637390136719	0.0946807861328125	0.0142948627471924	0.0105965137481689	-0.0775461196899414	0.180595636367798	-0.0395479202270508	-0.0201551914215088	-0.0223157405853271	-0.0671546459197998	0.227956056594849	-0.0759055614471436	-0.0101785659790039	-0.0867986679077148	0.0419607162475586	-0.148017644882202	0.0724139213562012	-0.153891086578369	0.0605301856994629	0.055159330368042	-0.124413251876831	-0.0716204643249512	-0.034325122833252	0.139646768569946	-0.0240473747253418	0.087155818939209	-0.0377717018127441	-0.0363562107086182	-0.0359451770782471	0.0347654819488525	-0.0809257030487061	0.149359226226807	-0.0649511814117432	-0.0392458438873291	-0.114885330200195	0.11397647857666	0.0738210678100586	0.0517604351043701	0.0222501754760742
	-0.0525121688842773	-0.120405197143555	-0.0979678630828857	0.285178899765015	-0.145178079605103	0.114141941070557	-0.0874743461608887	-0.179637432098389	-0.00608706474304199	0.285768508911133	-0.149606227874756	0.0971205234527588	-0.0881869792938232	-0.127279043197632	-0.0123727321624756	0.220366716384888	-0.121133327484131	0.118312835693359	-0.0657432079315186	-0.0353720188140869	-0.0940220355987549	-0.0373718738555908	-0.0428667068481445	0.252445936203003	-0.0899016857147217	0.0194029808044434	-0.0869612693786621	-0.0686523914337158	-0.0377306938171387	0.247956514358521	-0.0929858684539795	0.0618100166320801	-0.10090970993042	-0.0714941024780273	-0.0440464019775391	0.288614749908447	0.0289106369018555	0.188387393951416	-0.0607469081878662	-0.024608850479126	-0.0330924987792969	-0.0941815376281738	-0.0281913280487061	0.192960262298584	-0.0964405536651611	0.0953681468963623	-0.11941933631897	-0.0526754856109619	0.0127682685852051
	-0.0574259757995605	-0.0258605480194092	0.00331401824951172	0.0264739990234375	-0.0217409133911133	0.0463316440582275	0.000369787216186523	0.0428929328918457	0.00723886489868164	-0.00191378593444824	-0.0296468734741211	0.00795388221740723	0.00259280204772949	0.0889337062835693	-0.079547643661499	0.0600028038024902	-0.0412135124206543	0.0643196105957031	-0.0975449085235596	0.0674810409545898	0.0591409206390381	-0.166363716125488	-0.0323009490966797	0.201827049255371	-0.0414128303527832	0.186105489730835	0.00808143615722656	0.0101680755615234	-0.0344069004058838	-0.00800943374633789	0.0177493095397949	0.110421895980835	-0.0590271949768066	-0.065516471862793	0.00378060340881348	0.0183885097503662	-0.0614628791809082	0.058739185333252	-0.0449504852294922	0.0216681957244873	-0.027998685836792	0.0603814125061035	-0.0195307731628418	0.0596520900726318	-0.00978803634643555	0.0300402641296387	-0.0243220329284668	0.0161023139953613	-0.0586779117584229
	-116453719139099	0.115393161773682	-0.182849168777466	-0.915258169174194	-0.0378131866455078	0.950075387954712	-134210872650146	0.203276634216309	-0.274518251419067	-111151218414307	0.0461356639862061	0.981786847114563	-0.669769287109375	0.0631368160247803	-0.222510814666748	-0.0474720001220703	-0.028301477432251	0.568546772003174	0.0464460849761963	165194058418274	-13008131980896	0.415615081787109	-0.456813097000122	-0.87560772895813	0.0950593948364258	160964226722717	-143684363365173	0.526861310005188	-0.459205389022827	-0.998972415924072	-0.170353889465332	-0.318521976470947	-0.233717918395996	-0.206362247467041	-0.152034759521484	-0.181322813034058	-0.5117027759552	-114869546890259	-0.200963020324707	12215850353241	-124232530593872	0.189755439758301	-0.582224130630493	-122488594055176	-0.211588621139526	125818777084351	-142057633399963	0.229347467422485	-0.617169857025146
	-0.00902485847473145	0.042017936706543	-0.0202057361602783	-0.0283970832824707	0.0440235137939453	0.00937104225158691	0.0348029136657715	0.0169730186462402	-0.0277159214019775	-0.01344895362854	0.00474333763122559	0.0247869491577148	0.0244452953338623	0.0159854888916016	-0.0380086898803711	0.00139617919921875	0.0174975395202637	0.0158030986785889	0.0803053379058838	-0.0104267597198486	0.0682690143585205	-0.0467240810394287	-0.0329203605651855	-0.0581071376800537	0.0424473285675049	0.0165984630584717	0.0397348403930664	-0.0293140411376953	-0.0137102603912354	-0.0799942016601563	0.050248384475708	0.00655031204223633	0.0368833541870117	-0.0250771045684814	-0.00629734992980957	-0.0528364181518555	-0.0245287418365479	-0.03714919090271	0.00304245948791504	0.0192203521728516	0.0750176906585693	-0.00696039199829102	-0.0359530448913574	-0.0133736133575439	0.00981616973876953	0.0223150253295898	0.061267614364624	-0.0118176937103271	-0.0137398242950439
	0.133746385574341	0.021939754486084	0.0175094604492188	-0.0989854335784912	-0.0151913166046143	-0.0198559761047363	-0.0739810466766357	0.0845475196838379	-0.0654361248016357	-0.0268192291259766	0.062352180480957	0.0534477233886719	0.104039192199707	-0.0112838745117188	-0.0590810775756836	-0.0609407424926758	0.0487406253814697	-0.00351834297180176	0.0862772464752197	-0.158501625061035	-0.0756106376647949	0.20434045791626	0.0129609107971191	-0.149291038513184	0.0600118637084961	-0.0231256484985352	0.05729079246521	-0.022496223449707	0.0427093505859375	-0.0773217678070068	0.101634502410889	-0.0405869483947754	-0.0300893783569336	0.0294663906097412	0.00913190841674805	-0.00848722457885742	-0.0133583545684814	-0.0908379554748535	0.0697636604309082	-0.00712347030639648	0.0674223899841309	-0.0819072723388672	-0.0183343887329102	-0.147158622741699	0.0922627449035645	0.063974142074585	0.0751461982727051	-0.0968875885009766	0.0918827056884766
	0.108073949813843	-0.00694036483764648	0.145717144012451	-0.10661506652832	-0.00203967094421387	-0.0635190010070801	0.0823850631713867	0.0298120975494385	0.0904989242553711	-0.163410186767578	-0.00693345069885254	-0.095585823059082	0.113579511642456	0.0289554595947266	0.0870354175567627	-0.17043662071228	0.00660395622253418	-0.0806701183319092	0.0555264949798584	-0.0562939643859863	-0.01564621925354	0.024883508682251	0.0693798065185547	-0.076641321182251	0.0281908512115479	-0.101187467575073	0.00854635238647461	0.0454347133636475	0.0641400814056396	-0.097909688949585	0.0376648902893066	-0.0496776103973389	0.0280189514160156	0.0444374084472656	0.0559108257293701	-0.0994396209716797	0.0666053295135498	-0.0658102035522461	0.00133204460144043	-0.115548372268677	0.0776665210723877	0.0212028026580811	0.0346670150756836	-0.119296073913574	0.0583746433258057	-0.0901482105255127	0.0730633735656738	0.0178062915802002	0.097609281539917
	-0.0253562927246094	0.125561475753784	0.00488948822021484	-0.111255645751953	-0.00380039215087891	0.0554072856903076	-0.0549349784851074	0.139165639877319	-0.0889871120452881	-0.0209863185882568	0.0188109874725342	0.0672013759613037	0.0255382061004639	0.0143110752105713	-0.0313754081726074	-0.164944410324097	0.011152982711792	0.131204843521118	-0.146648168563843	0.0705122947692871	-0.00250458717346191	0.102857351303101	-0.00903558731079102	0.0347957611083984	0.101999044418335	0.289151430130005	0.318339109420776	-0.390664100646973	-0.0503218173980713	-0.20367956161499	0.00982260704040527	0.00212454795837402	-0.0122442245483398	0.0243372917175293	0.0508036613464355	-0.0444929599761963	-0.0512242317199707	0.0213143825531006	-0.0807387828826904	0.0789620876312256	0.0390646457672119	0.0224666595458984	0.177020311355591	0.0345580577850342	0.106055974960327	-0.104509830474854	-0.0742313861846924	-0.109448909759521	0.0546679496765137
	0.0330085754394531	-0.0153868198394775	-0.00419282913208008	0.0624716281890869	-0.0174660682678223	0.0199635028839111	0.0105018615722656	-0.0469765663146973	0.0221529006958008	0.0688834190368652	-0.0148177146911621	0.000306844711303711	0.01080322265625	-0.0530538558959961	0.00347089767456055	0.0696382522583008	0.00456976890563965	-0.0097346305847168	0.0040733814239502	0.0137746334075928	-0.0138289928436279	-0.0276737213134766	0.00242018699645996	0.0625569820404053	-0.0200920104980469	0.0226254463195801	0.0178892612457275	-0.0666472911834717	-0.012721061706543	0.0947988033294678	0.0194957256317139	0.0223958492279053	-0.00610923767089844	-0.06146240234375	-0.0256648063659668	0.0857405662536621	0.0154023170471191	0.147719383239746	-0.0297136306762695	-0.0042870044708252	-0.0589392185211182	-0.0595541000366211	0.0406653881072998	0.109132051467896	-0.0378062725067139	0.00656890869140625	-0.0494732856750488	-0.0478630065917969	0.0315868854522705
	-0.00660014152526855	-0.00791716575622559	-0.0142099857330322	0.0959086418151855	-0.0191745758056641	0.0212445259094238	-0.0221741199493408	0.000121831893920898	-0.00949716567993164	0.0920143127441406	-0.0179977416992188	0.0220706462860107	-0.0274147987365723	-0.037961483001709	-0.0359830856323242	0.0702085494995117	-0.00833320617675781	0.019425630569458	-0.00809764862060547	0.0366983413696289	0.00265622138977051	-0.00135517120361328	0.0190989971160889	-0.00476717948913574	-0.0269656181335449	0.0327050685882568	-0.0113434791564941	-0.0291512012481689	0.00766897201538086	0.0829014778137207	-0.0126066207885742	-0.0402023792266846	0.0151605606079102	-0.0411984920501709	-0.0612423419952393	0.0832045078277588	-0.0215358734130859	0.0705652236938477	0.0417439937591553	0.00205326080322266	-0.0227200984954834	0.010303258895874	-0.0523018836975098	0.0538804531097412	-0.00236964225769043	0.0208830833435059	-0.0300090312957764	0.0494441986083984	-0.0229439735412598
	-0.0968551635742188	0.0632164478302002	-0.141482353210449	0.165726900100708	0.015728235244751	0.0229005813598633	-0.10427188873291	0.0180573463439941	-0.0270729064941406	0.0381402969360352	0.054905891418457	0.0434365272521973	-0.122383117675781	0.0910911560058594	-0.00974655151367188	0.195311784744263	-0.104306697845459	0.0494112968444824	-0.0220620632171631	-0.0127062797546387	-0.0454378128051758	-0.020301342010498	0.0103328227996826	0.0798466205596924	0.00832438468933105	-0.110150337219238	-0.0890319347381592	0.0615665912628174	-0.0698127746582031	0.0864064693450928	-0.0861735343933105	0.129050254821777	-0.0900540351867676	0.0245709419250488	-0.0306055545806885	0.0201053619384766	0.0181472301483154	0.00343155860900879	-0.0669147968292236	0.0364360809326172	-0.0059969425201416	0.0104532241821289	0.0348315238952637	-0.0210335254669189	-0.0778288841247559	-0.0704407691955566	0.0156610012054443	0.0377342700958252	-0.036992073059082
	-0.0664298534393311	-0.0379061698913574	-0.0103061199188232	0.176126956939697	-0.0238831043243408	0.0488460063934326	0.0198338031768799	-0.0582332611083984	-0.0106093883514404	0.167708873748779	-0.0430452823638916	0.0311052799224854	-0.0422263145446777	-0.04842209815979	-0.0149238109588623	0.152322292327881	-0.0162873268127441	0.0270931720733643	-0.0554983615875244	0.0461490154266357	-0.0046994686126709	-0.0373718738555908	-0.0467708110809326	0.126224756240845	-0.0386660099029541	0.0648658275604248	-0.0286469459533691	-0.023306131362915	-0.024634838104248	0.0898287296295166	-0.0375499725341797	0.0212900638580322	0.00288891792297363	-0.0231449604034424	-0.0409274101257324	0.122311115264893	-0.0275278091430664	0.116210460662842	-0.0255417823791504	0.043846607208252	-0.00179648399353027	-0.0302789211273193	-0.0377700328826904	0.121501207351685	0.0116963386535645	-0.00668525695800781	0.023918628692627	-0.0241901874542236	-0.0356855392456055
	-0.188794612884521	0.0117347240447998	-0.202167272567749	0.306778430938721	0.0367789268493652	0.0554807186126709	-0.281832456588745	-0.0469765663146973	0.100024700164795	0.222047090530396	0.00627446174621582	-0.0121681690216064	-0.10254430770874	0.0571086406707764	-0.000631809234619141	0.162789344787598	-0.142193794250488	0.0879435539245605	-0.0773782730102539	0.064443826675415	-0.00548434257507324	-0.0916969776153564	0.0174546241760254	0.0953731536865234	-0.104367971420288	0.163233995437622	-0.0286469459533691	0.107427597045898	-0.147595643997192	0.104761362075806	-0.225287437438965	-0.0751998424530029	-0.0918855667114258	0.150529861450195	0.0670108795166016	0.0567600727081299	-0.0107278823852539	0.0974671840667725	0.00740480422973633	0.0392715930938721	-0.0557217597961426	0.0216488838195801	-0.0511655807495117	0.128044366836548	-0.113347768783569	0.0182681083679199	0.0398082733154297	-0.0417540073394775	-0.0531156063079834
	0.0720884799957275	-0.0806839466094971	0.0177435874938965	-0.0235066413879395	0.0838282108306885	-0.0692813396453857	0.0258400440216064	0.0661437511444092	0.00566840171813965	0.00201129913330078	-0.0100960731506348	0.0180621147155762	-0.244423151016235	-0.279491662979126	-0.162632942199707	-0.190208673477173	-0.248667001724243	-0.178827285766602	0.0216479301452637	-0.060720682144165	0.0293371677398682	-0.0193319320678711	0.043100118637085	-0.0197265148162842	-0.0532314777374268	0.0693178176879883	0.0261008739471436	-0.0740132331848145	0.0438799858093262	0.0417003631591797	-0.068310022354126	-0.114175319671631	0.0195622444152832	0.00442695617675781	0.0374398231506348	0.0380868911743164	-0.0241007804870605	0.00608539581298828	-0.048194408416748	0.05179762840271	0.0291285514831543	0.0203845500946045	-0.0441043376922607	0.0386297702789307	-0.0396544933319092	-0.0144374370574951	0.0605988502502441	0.091773509979248	-0.150769233703613
	0.0154979228973389	-0.0262315273284912	-0.0722429752349854	0.130874633789063	-0.00112509727478027	0.0054929256439209	0.0242953300476074	-0.235828876495361	-0.117628574371338	0.149403810501099	0.102862358093262	0.0261433124542236	0.133402824401855	-0.274903059005737	-0.149390459060669	-0.0788509845733643	0.14275598526001	0.102888107299805	-0.164824724197388	-0.304024696350098	0.0109841823577881	0.0543415546417236	0.15650749206543	0.0655918121337891	0.104951858520508	-0.0447986125946045	0.448238134384155	-0.624809741973877	-0.00824069976806641	-0.0795762538909912	0.281158208847046	0.201646327972412	0.255014181137085	-0.570781230926514	-0.112049102783203	-0.0594143867492676	-0.257775783538818	0.0347080230712891	0.218689441680908	0.218166828155518	0.127001523971558	-0.435024976730347	-0.132964611053467	0.107113838195801	-0.165291547775269	0.0402214527130127	0.134365081787109	0.0350296497344971	-0.0971353054046631
	-0.00939822196960449	0.0126981735229492	0.0777323246002197	-0.036790132522583	0.0544164180755615	-0.0925641059875488	0.0119695663452148	-0.115081071853638	0.0758295059204102	-0.12877368927002	0.169171810150146	-0.084728479385376	-0.078857421875	0.0140717029571533	0.0608510971069336	-0.102761030197144	0.0709660053253174	0.0856418609619141	0.00854921340942383	-0.0826101303100586	0.0364456176757813	-0.0211904048919678	0.0890116691589355	-0.0910167694091797	0.103398561477661	-0.226085901260376	0.0670680999755859	-0.0277690887451172	0.0334579944610596	-0.0786573886871338	-0.0792150497436523	-0.0931217670440674	-0.0025031566619873	0.067211389541626	0.112959384918213	-0.0785782337188721	0.126421213150024	-0.0162384510040283	-0.0712080001831055	-0.00927615165710449	-0.0885415077209473	0.00917863845825195	0.211373567581177	-0.165386199951172	0.00472784042358398	0.0268545150756836	-0.0782241821289063	-0.00142502784729004	0.181710958480835
	0.246867656707764	-0.180256366729736	0.0620784759521484	-0.0147857666015625	-0.130715847015381	0.00762343406677246	0.0616278648376465	-0.00794863700866699	0.173417806625366	0.446398258209229	-0.303375720977783	-0.320931434631348	-0.00250458717346191	-0.0406937599182129	-0.0772128105163574	0.0847718715667725	0.0215961933135986	0.039484977722168	0.175372123718262	-0.0267894268035889	0.0149366855621338	-0.0780911445617676	-0.0271241664886475	-0.0470836162567139	0.0963876247406006	-0.0854525566101074	-0.0243611335754395	-0.0273628234863281	0.00526762008666992	0.0168249607086182	-0.039886474609375	-0.00378084182739258	0.0194079875946045	-0.0323457717895508	0.0205962657928467	0.0605566501617432	-0.0196576118469238	-0.0375900268554688	-0.0111789703369141	0.0405206680297852	0.03993821144104	0.0274367332458496	0.046802282333374	-0.196054697036743	0.111063003540039	0.0547008514404297	-0.0521574020385742	0.0495166778564453	0.00025486946105957
	-0.0521275997161865	-0.0295753479003906	-0.00554013252258301	0.0858547687530518	-0.0218122005462646	0.0256812572479248	-0.0616738796234131	-0.023730993270874	0.0138170719146729	0.128655910491943	-0.00237751007080078	-0.0343015193939209	-0.0283596515655518	0.00975656509399414	-0.0142858028411865	0.134434223175049	-0.0251452922821045	-0.0453970432281494	-0.0896391868591309	0.0662798881530762	-0.00548434257507324	-0.0201396942138672	0.000151395797729492	0.0812718868255615	-0.0439064502716064	0.00929808616638184	-0.0164577960968018	-0.0274438858032227	-0.00150847434997559	0.0874488353729248	-0.0135416984558105	0.0428318977355957	-0.00469708442687988	-0.0579965114593506	-0.00644946098327637	0.0902049541473389	0.00420165061950684	0.148416996002197	-0.0743112564086914	0.0176143646240234	-0.0151402950286865	-0.047257661819458	-0.0173096656799316	0.0901317596435547	-0.00189542770385742	0.0388069152832031	0.0317392349243164	-0.0703554153442383	-0.0133967399597168
	-0.0326428413391113	-0.0464110374450684	0.0621540546417236	-0.0727529525756836	0.0899827480316162	-0.0157546997070313	-0.163617134094238	0.182686805725098	0.126569032669067	0.00622653961181641	-0.00391793251037598	-0.0890452861785889	-0.0954964160919189	0.211421728134155	0.0417978763580322	-0.0551233291625977	-0.177116632461548	0.137052059173584	-0.0359070301055908	-0.152007102966309	-0.0386748313903809	0.23038387298584	-0.0271241664886475	-0.0512692928314209	0.0743553638458252	0.0567643642425537	0.0372309684753418	-0.0430469512939453	0.0678849220275879	-0.147940635681152	-0.0757484436035156	-0.145495891571045	-0.0726068019866943	0.220627069473267	-0.0213556289672852	0.0217423439025879	-0.119127750396729	-0.195501565933228	-0.197629690170288	-0.193139553070068	-0.230946779251099	-0.172800302505493	-0.199493169784546	-0.0263402462005615	0.0120723247528076	0.0518167018890381	0.085233211517334	0.0992107391357422	0.0493426322937012
	0.0128345489501953	-0.0211687088012695	0.00378680229187012	0.17044734954834	-0.0703577995300293	0.00358796119689941	-0.0598416328430176	-0.000731945037841797	-0.0297276973724365	0.101801633834839	-0.0165131092071533	0.0590534210205078	-0.00864529609680176	-0.124114274978638	0.0219449996948242	0.0821349620819092	0.0551934242248535	-0.034949779510498	-0.141955852508545	0.210974454879761	-0.0797369480133057	0.0415470600128174	-0.0740005970001221	0.102483510971069	-0.0183155536651611	0.128247737884521	-0.0622613430023193	0.0159354209899902	0.039412260055542	-0.0072939395904541	-0.03487229347229	0.157006740570068	-0.114468097686768	0.0514068603515625	0.0191776752471924	0.0427780151367188	0.0817139148712158	-0.0210237503051758	-0.110433578491211	0.0336785316467285	0.0378022193908691	-0.0222084522247314	-0.0396759510040283	-0.0154826641082764	0.0133864879608154	0.00571751594543457	0.000199079513549805	0.0771384239196777	-0.00561666488647461
	-0.121968746185303	0.201575756072998	-0.0251007080078125	-0.0301330089569092	-0.0822141170501709	0.125607252120972	-0.101690053939819	0.0355346202850342	-0.00822734832763672	0.104331731796265	-0.0153825283050537	0.00191617012023926	-0.0383188724517822	0.0554814338684082	0.0143804550170898	0.104768037796021	-0.0392584800720215	-0.0604541301727295	0.0911309719085693	0.136656045913696	0.120850801467896	-0.125458478927612	-0.0349352359771729	-0.101701736450195	0.00749397277832031	0.107055425643921	0.00598764419555664	0.00350332260131836	-0.0613710880279541	0.0346918106079102	0.0361869335174561	0.0301785469055176	0.0281722545623779	-0.0383498668670654	-0.0108671188354492	-0.0111944675445557	-0.0134434700012207	0.0398974418640137	-0.0145399570465088	-0.010051965713501	-0.0324802398681641	0.0309867858886719	-0.0273315906524658	-0.0462360382080078	0.0168540477752686	-0.0387377738952637	0.0412619113922119	0.0504581928253174	0.0118420124053955
	0.137123823165894	0.0653076171875	0.0351171493530273	0.0930030345916748	0.0502140522003174	-0.238765239715576	0.0898756980895996	0.104081392288208	0.0201318264007568	0.0972926616668701	0.0988228321075439	-0.230248689651489	0.130865812301636	-0.129789113998413	0.0203886032104492	0.105232238769531	0.117274522781372	-0.137182712554932	-0.0325822830200195	-0.208177328109741	-0.0619955062866211	-0.0148971080780029	0.137916326522827	0.0337111949920654	0.070941686630249	-0.19969630241394	-0.0725493431091309	0.0237200260162354	0.0878839492797852	0.0259413719177246	0.0852112770080566	-0.110351085662842	-0.0774641036987305	0.0258934497833252	0.107066631317139	0.0290467739105225	0.177767515182495	-0.0108628273010254	-0.128423690795898	0.0294907093048096	-0.0531322956085205	-0.0346014499664307	0.095768928527832	-0.0243921279907227	-0.0926990509033203	0.0492570400238037	-0.0385820865631104	-0.0346720218658447	0.220425367355347
	-0.0242240428924561	-0.0591366291046143	0.0315663814544678	0.190316438674927	-0.0772373676300049	0.0155088901519775	-0.167142391204834	-0.205700635910034	-0.0856349468231201	0.413677930831909	-0.0723502635955811	0.0793743133544922	-0.00780653953552246	-0.191385269165039	-0.0733022689819336	0.42552661895752	-0.141339302062988	-0.0137395858764648	-0.0634796619415283	0.0821881294250488	0.077932596206665	0.0464160442352295	-0.13054895401001	0.0517306327819824	-0.0433042049407959	0.383466482162476	0.0405683517456055	-0.340946674346924	-0.103272199630737	0.213314771652222	0.0224015712738037	0.159415006637573	0.0455424785614014	-0.202473163604736	-0.0905275344848633	0.157694101333618	0.145567655563354	0.172165870666504	-0.350816011428833	-0.130184888839722	-0.561156511306763	0.388722658157349	-0.0859243869781494	0.167312383651733	-0.00788211822509766	0.0618457794189453	-0.0603437423706055	-0.0476305484771729	-0.258049011230469
	0.0571897029876709	-0.149616241455078	0.0384285449981689	0.018394947052002	0.118879318237305	-0.108544588088989	0.164531946182251	-0.0848889350891113	-0.0573694705963135	0.0799715518951416	-0.0350055694580078	-0.0260007381439209	0.0269036293029785	-0.0467982292175293	0.0902290344238281	0.0859944820404053	0.0866341590881348	-0.106427431106567	-0.157377958297729	0.184765815734863	0.0297200679779053	-0.0597038269042969	-0.108429670333862	0.0794713497161865	0.120547771453857	-0.0502591133117676	-0.137152910232544	0.0586607456207275	-0.0401315689086914	0.045076847076416	0.065140962600708	-0.0131738185882568	0.0450122356414795	-0.0914318561553955	-0.000681400299072266	0.0190131664276123	0.0312185287475586	0.0102701187133789	0.0305123329162598	0.0065772533416748	0.0318629741668701	-0.0575106143951416	-0.0335338115692139	0.0362560749053955	-0.0301458835601807	-0.0674808025360107	0.104920625686646	0.0325398445129395	-0.0455572605133057
	0.00878405570983887	-0.0469129085540771	0.0793032646179199	-0.0295202732086182	0.0602257251739502	-0.0247461795806885	-0.026123046875	-0.103111505508423	0.109341621398926	-0.0117230415344238	-0.0161595344543457	-0.00645637512207031	0.0279948711395264	-0.066533088684082	0.0939335823059082	0.0350930690765381	0.0192356109619141	-0.0327601432800293	0.000832319259643555	0.0708847045898438	0.132597208023071	-0.111531734466553	0.0137858390808105	0.00103092193603516	0.0161056518554688	0.0659348964691162	0.11145544052124	-0.0891129970550537	0.0288100242614746	0.0095374584197998	0.0158340930938721	0.0223288536071777	0.120213031768799	-0.210146188735962	0.0147631168365479	-0.0584256649017334	0.0257728099822998	0.069828987121582	0.0369279384613037	-0.0968413352966309	-0.0538570880889893	-0.0265069007873535	0.0116763114929199	0.10517406463623	0.0595564842224121	-0.0498476028442383	-0.0257418155670166	-0.0481729507446289	0.0642852783203125
	0.0194380283355713	0.000364303588867188	0.0439560413360596	-0.0763356685638428	0.0182983875274658	0.00419783592224121	-0.0428836345672607	0.0331530570983887	0.0205984115600586	-0.024667501449585	-0.0361514091491699	0.0296034812927246	-0.0359413623809814	0.0392246246337891	0.0746402740478516	-0.0269935131072998	0.0344417095184326	-0.0231020450592041	-0.010108470916748	-0.077415943145752	0.0388836860656738	-0.00726914405822754	0.0374321937561035	-0.0165135860443115	0.0549578666687012	-0.00645089149475098	0.0114097595214844	-0.0334692001342773	0.0186502933502197	-0.0262556076049805	-0.0229260921478271	-0.0537323951721191	0.0319993495941162	-0.0116057395935059	-0.00257635116577148	0.0089879035949707	0.0103979110717773	0.0020599365234375	-0.00533962249755859	0.0151596069335938	0.031179666519165	-0.0692613124847412	0.000337362289428711	-0.0070645809173584	0.0192859172821045	0.0321323871612549	0.0166466236114502	-0.025944709777832	0.0258419513702393
	0.0456440448760986	-0.0426528453826904	-0.0189244747161865	-0.047816276550293	0.0234940052032471	0.0486242771148682	0.0656974315643311	-0.0703465938568115	-0.000789165496826172	-0.0215990543365479	-0.0271527767181396	-0.000153303146362305	0.0285401344299316	-0.0466732978820801	0.0181288719177246	-0.0267901420593262	-0.0238561630249023	0.0575821399688721	0.023942232131958	0.0384542942047119	-0.0279514789581299	-0.0514230728149414	-0.0113987922668457	0.0307636260986328	0.0271263122558594	0.00887060165405273	-0.0338230133056641	-0.0565805435180664	0.0131328105926514	0.0225977897644043	0.0636100769042969	0.0194621086120605	0.00763916969299316	-0.0298380851745605	0.0210442543029785	0.00639176368713379	0.00453710556030273	0.0202136039733887	0.017125129699707	0.0321722030639648	-0.0438485145568848	-0.0277376174926758	0.0398452281951904	0.0208168029785156	0.0255334377288818	0.0216412544250488	-0.0418612957000732	-0.0231995582580566	0.0321686267852783
	0.0136616230010986	-0.0141596794128418	-0.0243773460388184	0.00509428977966309	0.00224733352661133	0.0273323059082031	0.0268385410308838	-0.0014641284942627	-0.00474095344543457	0.0628254413604736	-0.0107998847961426	0.0133588314056396	0.00471901893615723	0.043804407119751	-0.0337178707122803	0.0377204418182373	0.00583267211914063	0.0189731121063232	-0.0285007953643799	-0.0547389984130859	0.0185697078704834	-0.015702486038208	-0.00523209571838379	0.114622831344604	-0.00879263877868652	0.00154829025268555	0.0147302150726318	0.0270881652832031	-0.015385627746582	0.0455367565155029	0.0220696926116943	0.00592374801635742	0.0171701908111572	-0.0340471267700195	-0.0117826461791992	0.0575201511383057	-0.0188901424407959	0.0760347843170166	0.0386896133422852	-0.0321178436279297	0.0142922401428223	-0.00400567054748535	-0.0179927349090576	0.00728964805603027	0.0642745494842529	0.00759005546569824	0.0119099617004395	0.0438556671142578	-0.014854907989502
	-0.107008218765259	0.129786252975464	-0.108745336532593	-0.139636754989624	0.170377731323242	0.0425517559051514	0.0424540042877197	-0.225098371505737	0.0488595962524414	-0.0131442546844482	0.0572578907012939	0.0294532775878906	0.024627685546875	-0.117936849594116	-0.0087132453918457	-0.0506725311279297	0.0950973033905029	0.0212333202362061	-0.0153152942657471	-0.0632588863372803	0.0154008865356445	0.0741560459136963	-0.0922820568084717	0.0739808082580566	-0.133193969726563	0.0340166091918945	0.0414016246795654	0.027557373046875	0.0288839340209961	0.0307493209838867	-0.186779737472534	-0.219997406005859	-0.214011669158936	-0.180567741394043	-0.14628267288208	-0.207903861999512	-0.0860855579376221	0.0672078132629395	-0.124475479125977	-0.0129861831665039	0.0825731754302979	0.0889761447906494	-0.0306878089904785	0.0042567253112793	0.0199398994445801	0.0265188217163086	0.062699556350708	-0.0279304981231689	-0.135998010635376
	0.111598014831543	-0.00596427917480469	0.0570757389068604	-0.190345287322998	0.0552961826324463	-0.0280938148498535	-0.0117900371551514	0.0576150417327881	0.0138950347900391	-0.142151117324829	0.100648641586304	-0.0151875019073486	-0.0180933475494385	0.061516284942627	-0.11545729637146	-0.107698440551758	0.0964152812957764	0.0817492008209229	-0.014894962310791	-0.0452158451080322	-0.037952184677124	0.188345909118652	0.00754952430725098	-0.108954429626465	0.0453627109527588	-0.0809857845306396	0.0128006935119629	0.126686334609985	0.065293550491333	-0.209063053131104	-0.0359082221984863	-0.00122523307800293	-0.0245137214660645	0.116974830627441	0.0706923007965088	-0.110326051712036	-0.14126181602478	0.0284900665283203	-0.0682113170623779	0.0685493946075439	0.0590214729309082	0.0744271278381348	0.0160202980041504	-0.0557000637054443	0.0264637470245361	-0.0130562782287598	0.0367026329040527	-0.000149726867675781	-0.0590317249298096
	0.0586152076721191	-0.0366597175598145	0.0457172393798828	-0.0563235282897949	0.0345847606658936	-0.00651144981384277	0.0875282287597656	-0.0634486675262451	0.021531343460083	0.0211811065673828	0.0660276412963867	-0.0304584503173828	0.102572441101074	-0.033130407333374	-0.0055387020111084	-0.0702347755432129	-0.022925853729248	-0.00267624855041504	0.062558650970459	0.0318000316619873	0.039111852645874	-0.172008037567139	0.045595645904541	-0.10715913772583	0.173547267913818	0.145294427871704	0.0110230445861816	-0.188085556030273	0.054154634475708	-0.167613744735718	0.185879468917847	-0.0242531299591064	0.0487949848175049	-0.147944450378418	0.0806777477264404	-0.111607074737549	0.0983963012695313	-0.0822651386260986	0.0997388362884521	-0.0447793006896973	-0.00830245018005371	-0.020064115524292	0.167364358901978	-0.160613298416138	0.0793230533599854	-0.0606870651245117	0.0292019844055176	-0.0448439121246338	0.14975905418396
	-0.0514545440673828	0.0218203067779541	-0.0218889713287354	0.154712438583374	-0.0229544639587402	0.0229005813598633	-0.0819835662841797	0.024066686630249	-0.0140304565429688	0.172539234161377	-0.050551176071167	0.0350029468536377	-0.0794448852539063	0.00963640213012695	-0.0170001983642578	0.129972696304321	-0.0152907371520996	0.0123987197875977	-0.0351390838623047	0.064655065536499	-0.0557236671447754	-0.0412201881408691	-0.0291306972503662	0.0903899669647217	-0.0341281890869141	0.0767619609832764	-0.0366976261138916	-0.0591528415679932	-0.0357201099395752	0.109167337417603	-0.0146474838256836	0.0330076217651367	-0.0489661693572998	-0.0554437637329102	-0.0160634517669678	0.12572193145752	-0.0257275104522705	0.126003265380859	-0.00362133979797363	-0.00695157051086426	-0.0433347225189209	0.00158429145812988	-0.0245835781097412	0.0962488651275635	-0.0223336219787598	-0.0168578624725342	-0.0603437423706055	-0.00774192810058594	0.00390172004699707
	0.0617289543151855	-0.360301971435547	-0.119775533676147	0.0111644268035889	0.142249584197998	0.0443315505981445	0.273949146270752	-0.547774791717529	-0.199411153793335	-0.0641076564788818	0.096341609954834	0.181027889251709	0.0612423419952393	-0.243515253067017	-0.150091409683228	-0.0573022365570068	0.089085578918457	0.163144111633301	0.144298791885376	0.121949911117554	0.166227579116821	-0.294090986251831	-0.206072330474854	0.0567727088928223	0.158741235733032	0.00703907012939453	0.168798923492432	-0.247792959213257	-0.139102697372437	-0.00308752059936523	0.029599666595459	0.0819082260131836	0.157409191131592	-0.161428928375244	-0.106414318084717	0.026641845703125	-0.0677995681762695	0.0232594013214111	0.050593376159668	-0.021651029586792	0.121968984603882	-0.0444529056549072	-0.0558919906616211	-0.0456972122192383	0.0869224071502686	0.139274597167969	0.155725479125977	-0.125633001327515	-0.124558448791504
	0.0944998264312744	-0.048670768737793	-0.0640439987182617	-0.00541400909423828	-0.0649805068969727	-0.0636787414550781	0.229060411453247	-0.0021967887878418	-0.00886225700378418	-0.213529109954834	-0.032573938369751	-0.0165832042694092	0.127221345901489	0.000725030899047852	0.0145368576049805	-0.0856118202209473	-0.0371615886688232	-0.136174917221069	0.0956566333770752	-0.077415943145752	-0.0356259346008301	0.0270748138427734	-0.0113224983215332	-0.121239423751831	0.149287223815918	-0.0896587371826172	0.0749316215515137	0.0214438438415527	-0.00695252418518066	-0.188820362091064	0.0889389514923096	-0.178416013717651	0.01206374168396	0.0707588195800781	-0.0295233726501465	-0.0875418186187744	0.0422120094299316	-0.156907320022583	0.0448844432830811	0.00538372993469238	0.114617824554443	-0.0563328266143799	0.0134320259094238	-0.0938174724578857	0.0732145309448242	0.0165784358978271	0.0909526348114014	-0.126123905181885	-0.00757908821105957
	0.0343677997589111	-0.114343881607056	-0.0439522266387939	-0.0312576293945313	0.0898504257202148	0.0206418037414551	0.0256583690643311	0.0157673358917236	0.0844109058380127	-0.00342631340026855	0.0261025428771973	-0.0148000717163086	0.108774423599243	-0.0336251258850098	0.0656130313873291	-0.0753772258758545	0.0227751731872559	0.017162561416626	0.0316998958587646	0.0242290496826172	0.0591409206390381	0.0122189521789551	-0.0448174476623535	-0.0169148445129395	0.0147013664245605	0.0533018112182617	0.0323624610900879	-0.0451841354370117	-0.00468158721923828	0.0424685478210449	0.129162549972534	-0.00383210182189941	0.105759143829346	-0.130072355270386	-0.0215091705322266	0.0218982696533203	0.0139861106872559	-0.0404138565063477	0.079974889755249	0.0118517875671387	0.0821020603179932	-0.0623884201049805	0.0177707672119141	-0.0463259220123291	0.0656325817108154	-0.00926470756530762	-0.0014958381652832	-0.0140869617462158	0.0179786682128906
	0.0437557697296143	-0.000242948532104492	-0.0133326053619385	-0.0140781402587891	0.0184371471405029	-0.0316052436828613	0.0594112873077393	-0.0155715942382813	-0.025385856628418	-0.0492429733276367	0.00634407997131348	-0.0260007381439209	0.0722153186798096	-0.0112838745117188	-0.0218827724456787	-0.0431473255157471	0.0028841495513916	-0.029637336730957	0.0639133453369141	0.0237941741943359	-0.00485658645629883	-0.0191702842712402	-0.00934028625488281	-0.0450360774993896	0.080763578414917	0.0595247745513916	-0.0125222206115723	-0.0327351093292236	-0.00241446495056152	-0.0689191818237305	0.0854496955871582	-0.0150115489959717	0.00398063659667969	-0.0319409370422363	-0.0050814151763916	-0.0609810352325439	0.00814008712768555	-0.0442168712615967	0.0333054065704346	0.0228486061096191	0.0199105739593506	-0.0100729465484619	0.000843048095703125	-0.0604097843170166	0.0269286632537842	0.0184369087219238	0.0438745021820068	-0.00195026397705078	0.0166356563568115
	0.0387082099914551	0.0046083927154541	0.00551915168762207	-0.0345335006713867	0.0082700252532959	-0.0143642425537109	0.0363364219665527	-0.0526571273803711	-0.0327908992767334	-0.0298984050750732	0.0419340133666992	-0.0112402439117432	0.0617752075195313	0.0777544975280762	-0.0240492820739746	-0.044999361038208	0.0351979732513428	-0.0405173301696777	0.0106165409088135	0.000696897506713867	-0.00603389739990234	0.0182111263275146	0.0467684268951416	-0.0707144737243652	0.0407440662384033	0.0438334941864014	-0.030954122543335	-0.0254952907562256	0.0196175575256348	-0.0402555465698242	0.046745777130127	0.0203008651733398	-0.00508928298950195	-0.0172836780548096	-0.00143909454345703	-0.0530824661254883	0.00931119918823242	-0.0302038192749023	0.0190048217773438	0.0159218311309814	0.0753965377807617	0.0487537384033203	-0.0426266193389893	-0.000696420669555664	0.0139491558074951	0.0331356525421143	0.00785160064697266	0.00486469268798828	-0.0232892036437988
	0.0931093692779541	0.0212218761444092	0.00944852828979492	-0.0513374805450439	0.00238776206970215	-0.0144417285919189	0.0725712776184082	0.0052344799041748	-0.0134730339050293	-0.0552959442138672	0.0275428295135498	-0.0230364799499512	0.0961704254150391	0.00120806694030762	-0.00879263877868652	-0.0517063140869141	0.0337541103363037	0.0037384033203125	0.100634098052979	-0.0175344944000244	0.0552325248718262	-0.041384220123291	-0.00873088836669922	-0.0976219177246094	0.0693511962890625	0.0342855453491211	0.0448803901672363	-0.00575137138366699	-0.0290124416351318	-0.0903127193450928	0.0546350479125977	-0.0331363677978516	0.0293979644775391	-0.0074615478515625	0.018878698348999	-0.0936050415039063	0.0218820571899414	-0.0912039279937744	0.0438692569732666	0.0171067714691162	0.06561279296875	-0.015326976776123	-0.0324983596801758	-0.0430951118469238	0.0268356800079346	0.010479211807251	0.0614585876464844	0.0047152042388916	0.0495889186859131
	0.0192551612854004	-0.041027307510376	0.0569238662719727	0.0465726852416992	-0.0258138179779053	-0.0348119735717773	0.032273530960083	-0.0682992935180664	0.0893130302429199	0.0803523063659668	-0.0337176322937012	-0.0217123031616211	0.00573492050170898	-0.0496723651885986	0.00913214683532715	0.0568406581878662	-0.0231404304504395	0.0142154693603516	0.00374126434326172	0.0544905662536621	0.0320930480957031	-0.0722150802612305	-0.0113987922668457	0.0762398242950439	-0.0306277275085449	0.0489332675933838	0.0158867835998535	-0.0659797191619873	0.00991702079772949	0.0427756309509277	0.0125808715820313	0.0986521244049072	-0.0410640239715576	-0.0703299045562744	-0.000454187393188477	0.0722637176513672	0.042048454284668	0.117002725601196	-0.0133867263793945	-0.0101380348205566	-0.0239365100860596	-0.0627038478851318	0.0228438377380371	0.129317760467529	-0.0385839939117432	-0.0211899280548096	-0.0179507732391357	-0.103476524353027	-0.00629901885986328
	-0.0849030017852783	-0.00779509544372559	-0.0518734455108643	0.0848174095153809	0.0311493873596191	0.0614261627197266	-0.00964760780334473	-0.138247489929199	-0.0166614055633545	0.300962209701538	-0.027224063873291	0.0594213008880615	-0.0497856140136719	-0.0604708194732666	-0.0684912204742432	0.0897502899169922	0.0481958389282227	0.052361011505127	-0.0713303089141846	-0.0451984405517578	-0.0464067459106445	-0.0124034881591797	0.0408942699432373	0.0541775226593018	0.0240917205810547	-0.009063720703125	-0.0829939842224121	0.0237200260162354	0.0195431709289551	0.180544376373291	-0.058100700378418	-0.0134141445159912	-0.0142161846160889	-0.0670914649963379	-0.0621907711029053	0.0856659412384033	-0.221607208251953	0.16007137298584	0.0170309543609619	-0.0832631587982178	0.0401320457458496	0.0792930126190186	-0.0976994037628174	0.129953861236572	0.0228326320648193	-0.00969505310058594	-0.0412459373474121	0.0223898887634277	0.0173912048339844
	-0.0942785739898682	0.0154650211334229	-0.102201461791992	0.177366495132446	0.00379037857055664	0.0489199161529541	9.25064e+09	0.0756642818450928	0.018263578414917	-0.0354580879211426	-0.0388762950897217	0.00482344627380371	0.00314784049987793	-0.0446774959564209	-0.0548090934753418	-0.0849766731262207	0	0.0348691940307617	0.0375516414642334	-0.0279157161712646	-0.0611796379089355	0.130198001861572	-0.0416197776794434	-0.0834329128265381	-0.0458011627197266	0.13297963142395	-0.0358986854553223	0.0565159320831299	-0.0520403385162354	-0.0916602611541748	-0.0617010593414307	-0.103208065032959	-0.0404210090637207	0.0290782451629639	0.0017402172088623	0.0913932323455811	0.0327000617980957	-0.049185037612915	0.0121316909790039	-0.0339574813842773	-0.0349307060241699	0.129970788955688	-0.00329327583312988	-0.0220048427581787	-0.016190767288208	0.0110733509063721	-0.0463824272155762	0.0936012268066406	-0.0751364231109619
	-0.0795028209686279	0.0709850788116455	-0.0274336338043213	0.149488925933838	-0.0554537773132324	-0.00666499137878418	-0.0867869853973389	0.069169282913208	-0.0164220333099365	0.125798940658569	-0.0720565319061279	0.0516729354858398	-0.109626770019531	0.015028715133667	-0.0354974269866943	0.130063772201538	-0.0511744022369385	0.00913834571838379	-0.116823673248291	0.0159623622894287	0.00281238555908203	0.054495096206665	-0.0594930648803711	0.0971541404724121	-0.102753639221191	-0.0513644218444824	-0.0335838794708252	-0.00231385231018066	-0.056502103805542	0.128539562225342	-0.100823879241943	-0.047654390335083	0.0252566337585449	0.066455602645874	-0.0603737831115723	0.130498170852661	0.0519051551818848	0.281708717346191	-0.151389837265015	-0.0425732135772705	-0.209961414337158	0.00407004356384277	0.0123453140258789	0.254934787750244	-0.096339225769043	-0.0622038841247559	-0.244182586669922	0.0158798694610596	0.0233368873596191
	-0.209450721740723	0.0126981735229492	-0.0764014720916748	0.289197206497192	-0.0260283946990967	0.0445539951324463	-0.0638949871063232	0.126262426376343	0.129384279251099	0.0327389240264893	-0.123036861419678	-0.0217123031616211	-0.15400218963623	-0.0909113883972168	0.0238883495330811	0.168127775192261	0.00821518898010254	0.0373280048370361	-0.101290941238403	-0.156680822372437	-0.0884406566619873	0.148213386535645	-0.0689895153045654	0.182945251464844	-0.028667688369751	-0.0320372581481934	-0.0525310039520264	0.104909420013428	-0.00407671928405762	0.0172939300537109	-0.0662801265716553	-0.103884220123291	-0.0750746726989746	0.191318273544312	0.0236532688140869	-0.0151851177215576	0.0422120094299316	0.0364677906036377	-0.123334646224976	-0.0408108234405518	0.0318629741668701	0.0678894519805908	-0.133704662322998	0.105901718139648	-0.0845415592193604	0.153720617294312	0.110193014144897	-0.112282276153564	-0.0976805686950684
	0.132816314697266	0.0723719596862793	0.00386571884155273	-0.191716194152832	0.0279819965362549	0.00221490859985352	0.140995740890503	0.0898282527923584	-0.0135526657104492	-0.126794338226318	0.010164737701416	0.000460147857666016	0.119819641113281	0.0578055381774902	0.0298571586608887	-0.218157768249512	0.0620899200439453	-0.0270664691925049	0.192155838012695	-0.0391931533813477	0.0757081508636475	0.0471875667572021	-0.00644803047180176	-0.1801438331604	0.184093713760376	-0.110298871994019	0.0756709575653076	-0.0168390274047852	0.0344152450561523	-0.244225263595581	0.147455453872681	-0.0197112560272217	0.0591845512390137	0.00332164764404297	0.0251419544219971	-0.261106014251709	0.0530412197113037	-0.226047277450562	0.0471889972686768	0.000770330429077148	0.0446844100952148	0.0696165561676025	0.0234248638153076	-0.1634361743927	0.0560081005096436	-0.0416393280029297	0.0602164268493652	0.104380369186401	0.0503273010253906
	0.031013011932373	-0.0251185894012451	-0.0530204772949219	0.00977349281311035	0.0301172733306885	-0.0270030498504639	0.0906572341918945	-0.00415229797363281	-0.0637862682342529	0.00732851028442383	0.0168788433074951	-0.0284233093261719	0.093740701675415	-0.0440542697906494	-0.00387477874755859	-0.0115213394165039	0.0116419792175293	-0.0402817726135254	0.0771522521972656	-0.0250062942504883	0.00811004638671875	0.0133247375488281	0.00897955894470215	-0.0714645385742188	0.0556809902191162	-0.021587610244751	0.035635232925415	0.0291988849639893	-0.051102876663208	-0.0941905975341797	0.0570662021636963	-0.0977740287780762	0.0427377223968506	0.0203616619110107	0.0018916130065918	-0.118030071258545	0.0429472923278809	-0.0923023223876953	0.053164005279541	0.00904679298400879	0.0248210430145264	0.00812840461730957	0.0205175876617432	-0.0455176830291748	-0.0151376724243164	0.0290350914001465	0.0218586921691895	-0.0244953632354736	0.00728583335876465
	0.0462729930877686	0.0203838348388672	-0.0313034057617188	0.00648975372314453	0.0330741405487061	0.0183041095733643	-0.0297048091888428	0.0997633934020996	0.0366835594177246	0.0259339809417725	-0.0211846828460693	0.0363495349884033	0.047497034072876	0.0188512802124023	0.0345680713653564	-0.0010981559753418	-0.0201382637023926	-0.034949779510498	0.0323512554168701	0.05568528175354	-0.0276327133178711	0.0111124515533447	-0.0340049266815186	0.0352602005004883	0.0228595733642578	0.0152194499969482	-0.0732052326202393	-0.0211203098297119	-0.0083925724029541	0.0342285633087158	0.0506551265716553	0.00290560722351074	-0.0297701358795166	-0.0312125682830811	0.0261831283569336	-0.00197839736938477	-0.0307910442352295	-0.0603365898132324	0.0554556846618652	-0.030280590057373	0.0332281589508057	0.0315039157867432	-0.0189323425292969	0.0158343315124512	-0.016669750213623	-0.0291080474853516	-0.0364339351654053	0.0498065948486328	-0.0409185886383057
	0.0209014415740967	-0.0661139488220215	-0.0399672985076904	0.106078624725342	-0.0300416946411133	-0.000152826309204102	0.0166382789611816	-0.0729098320007324	-0.0192971229553223	0.11570930480957	-0.0216102600097656	0.0122947692871094	0.0142948627471924	-0.0716044902801514	-0.0114171504974365	0.127599954605103	-0.0128021240234375	0.00145077705383301	0.0528805255889893	-0.0321345329284668	-0.0337834358215332	-0.0558059215545654	-0.0107121467590332	0.0942590236663818	0.00907111167907715	0.0125434398651123	-0.026343822479248	-0.0569949150085449	-0.0124928951263428	0.104246377944946	0.0316612720489502	-0.0202975273132324	-0.0382523536682129	-0.0700805187225342	-0.0189754962921143	0.115756988525391	-0.0154836177825928	0.0906271934509277	-0.0229284763336182	0.0320048332214355	0.0100393295288086	-0.0630979537963867	0.00463128089904785	0.086367130279541	-0.0122692584991455	-0.000427722930908203	0.0263669490814209	-0.0672891139984131	-0.0151979923248291
	0.0463628768920898	0.0387108325958252	0.0949201583862305	0.0179996490478516	-0.0406298637390137	-0.0945215225219727	-0.25134801864624	-0.252825021743774	-0.179070949554443	-0.263717651367188	-0.207872867584229	-0.20806360244751	-0.0489223003387451	0.0662569999694824	0.193562984466553	-0.0580291748046875	-0.0632631778717041	-0.0639636516571045	0.0707461833953857	-0.0918948650360107	0.00250029563903809	-0.0177175998687744	0.0146851539611816	0.00229859352111816	-0.126160860061646	0.098513126373291	-0.0264232158660889	0.133315563201904	0.000452280044555664	-0.0176639556884766	-0.172211885452271	0.142903566360474	0.000312566757202148	0.0610013008117676	0.14213490486145	-0.107426166534424	0.221803188323975	0.0513811111450195	-0.156048536300659	-0.0716097354888916	-0.182308673858643	0.0807924270629883	0.257964849472046	-0.0200626850128174	-0.0838387012481689	-0.0840625762939453	-0.109278440475464	0.0177321434020996	0.321078538894653
	0.0894527435302734	-0.000121593475341797	-0.0763182640075684	-0.186923980712891	0.0384907722473145	0.0815744400024414	0.065432071685791	0.0280189514160156	-0.0776214599609375	-0.167926073074341	0.0672953128814697	0.0467813014984131	0.00702691078186035	0.0388717651367188	-0.0794641971588135	-0.165615797042847	0.0470376014709473	0.0655612945556641	0.0782566070556641	0.0739734172821045	0.0577139854431152	0.0233948230743408	-0.0143005847930908	-0.147972106933594	0.0997414588928223	0.0453352928161621	0.050534725189209	0.0135679244995117	-0.056894063949585	-0.149167776107788	0.0743710994720459	0.0260252952575684	0.0448606014251709	0.0043480396270752	-0.04030442237854	-0.125689029693604	0.00671672821044922	-0.172794342041016	0.054722785949707	0.0690393447875977	0.0149831771850586	0.00812840461730957	0.0141005516052246	-0.20585560798645	0.0786056518554688	0.087824821472168	0.0519723892211914	0.00426673889160156	0.0162999629974365
	0.0719120502471924	-0.0048670768737793	0.0452580451965332	-0.0411081314086914	-0.0133457183837891	-0.0118961334228516	0.0755577087402344	0.00984454154968262	0.0131916999816895	-0.0424895286560059	-0.0271527767181396	-0.0214788913726807	0.0517952442169189	0.00265645980834961	0.0472345352172852	-0.0593802928924561	-0.00755429267883301	-0.0669212341308594	-0.000499486923217773	-0.00478577613830566	0.0972869396209717	-0.02313232421875	0.00249576568603516	-0.0242366790771484	0.0132131576538086	-0.0452070236206055	0.0848844051361084	-0.00415134429931641	0.00113034248352051	-0.0322275161743164	0.0352828502655029	-0.0901134014129639	0.0936515331268311	-0.00809836387634277	-0.0321528911590576	-0.0426182746887207	0.048410177230835	0.00248861312866211	-0.0407345294952393	-0.0695419311523438	0.0249190330505371	0.00977849960327148	0.0479447841644287	0.0430276393890381	-0.0198349952697754	-0.0667641162872314	0.0638442039489746	-0.0164353847503662	0.0540134906768799
	0.141755104064941	-0.0123207569122314	-0.0455820560455322	-0.0867125988006592	0.0624485015869141	-0.0290291309356689	0.0728352069854736	-0.123160362243652	-0.00466179847717285	0.0261316299438477	0.0321965217590332	0.0694689750671387	0.163836479187012	-0.0709695816040039	0.0583503246307373	-0.186812400817871	0.0596597194671631	-0.0594985485076904	0.0244333744049072	-0.082862377166748	0.0496523380279541	-0.0224039554595947	-0.0124671459197998	-0.0557968616485596	0.0389573574066162	-0.0273466110229492	0.0690007209777832	0.0334115028381348	-0.0138623714447021	-0.0984177589416504	0.0968375205993652	0.0677781105041504	0.0527186393737793	-0.0370497703552246	-0.0316112041473389	-0.105808258056641	0.0245323181152344	-0.103424310684204	0.0355358123779297	0.0352668762207031	0.0329358577728271	-0.026968240737915	0.0135157108306885	-0.0769250392913818	0.104559183120728	0.0415513515472412	0.0584948062896729	-0.0331370830535889	0.0241725444793701
	0.0308313369750977	0.0605399608612061	-0.02461838722229	0.0269651412963867	-0.0276753902435303	-0.0219497680664063	-0.00862407684326172	0.0574977397918701	-0.0223383903503418	0.0443024635314941	-0.00461864471435547	0.00344705581665039	0.01080322265625	0.0174190998077393	-0.0155622959136963	0.0203123092651367	-0.00585651397705078	-0.00950384140014648	0.0102860927581787	0.0295696258544922	0.0194957256317139	-0.101067543029785	-0.0218119621276855	0.0271873474121094	0.0089881420135498	0.00187468528747559	-0.00757861137390137	-0.0292327404022217	-0.0173678398132324	0.0263297557830811	0.00613665580749512	0.0268435478210449	0.0276355743408203	-0.042339563369751	-0.0165228843688965	0.0269525051116943	-0.0412311553955078	0.0380582809448242	0.012225866317749	0.0115969181060791	0.0211889743804932	-0.0190694332122803	-0.0345702171325684	0.0464015007019043	0.0243234634399414	0.00111103057861328	-0.00739383697509766	-0.010533332824707	-0.0183775424957275
	-0.0580053329467773	0.0141425132751465	-0.0589332580566406	0.0626633167266846	0.076181173324585	-0.0402247905731201	-0.0740783214569092	0.166479110717773	-0.0590941905975342	0.0839653015136719	0.0415267944335938	0.00970697402954102	-0.22642970085144	0.269927024841309	0.00575375556945801	0.154296159744263	-0.111515760421753	0.0464553833007813	-0.079575777053833	0.0871906280517578	-0.0820527076721191	0.0567948818206787	0.0575730800628662	0.0856888294219971	-0.0775156021118164	-0.0329527854919434	0.0265600681304932	0.208856344223022	-0.138023853302002	-0.0163836479187012	-0.11070442199707	0.0339713096618652	-0.0962233543395996	0.0800013542175293	-0.30665922164917	0.0255546569824219	-0.0934293270111084	0.061375617980957	-0.00849556922912598	-0.00591945648193359	-0.0835654735565186	0.125895738601685	-0.118608474731445	0.0364255905151367	-0.108030080795288	-0.0304174423217773	0.0820355415344238	0.122053384780884	-0.053203821182251
	-0.0561718940734863	0.102553129196167	0.0288589000701904	-0.11515212059021	0.00491166114807129	0.0836677551269531	0.00636553764343262	0.136727333068848	-0.0266709327697754	-0.150617122650146	0.0193626880645752	0.0286264419555664	0.0382301807403564	0.123847961425781	0.00575375556945801	-0.134722232818604	0.0156877040863037	0.0467512607574463	-0.0239229202270508	-0.0188431739807129	-0.0452766418457031	0.196573972702026	-0.0167491436004639	-0.160151958465576	0.00699567794799805	0.0356295108795166	-0.0957612991333008	0.184159755706787	-0.00241446495056152	-0.0988409519195557	-0.0165209770202637	0.0360963344573975	-0.110159397125244	0.147244930267334	0.0167102813720703	-0.178770065307617	0.0488982200622559	-0.126960515975952	-0.0198373794555664	0.0223429203033447	-0.0341134071350098	0.0847833156585693	0.0386960506439209	-0.173507690429688	-0.0925979614257813	0.00529170036315918	-0.020071268081665	0.167749404907227	0.0120105743408203
	-0.0527045726776123	0.101308107376099	-0.00395512580871582	-0.168474912643433	0.00189638137817383	0.130922317504883	-0.109549045562744	-0.0698344707489014	-0.131992340087891	-0.181673288345337	0.0518085956573486	0.323093414306641	-0.057481050491333	-0.111132860183716	-0.0631182193756104	-0.235087633132935	-0.0308170318603516	0.355737924575806	0.0764420032501221	0.24496054649353	0.0642356872558594	-0.0838220119476318	-0.127734422683716	-0.0267395973205566	0.0666434764862061	0.295195341110229	0.081500768661499	-0.0318381786346436	-0.1678626537323	-0.0774886608123779	0.0681171417236328	0.179198741912842	0.0718810558319092	-0.0166428089141846	-0.196457147598267	0.0122849941253662	-0.0673587322235107	-0.201148748397827	0.202899694442749	0.183304309844971	-0.0943865776062012	-0.0163953304290771	-0.0737121105194092	-0.204050302505493	0.111063003540039	0.264287948608398	-0.0119087696075439	-0.0742175579071045	-0.0810539722442627
	0.0355446338653564	0.0922207832336426	-0.0931568145751953	0.0457973480224609	-0.0391125679016113	-0.0642380714416504	0.0573692321777344	0.0782079696655273	-0.0983304977416992	0.141669750213623	-0.0388762950897217	-0.0276412963867188	0.00933074951171875	0.0425140857696533	-0.0463845729827881	0.0332415103912354	-0.00592708587646484	-0.0165188312530518	0.0999352931976318	-0.0664956569671631	-0.0499641895294189	-0.0116000175476074	-0.00850248336791992	-0.0374455451965332	0.123156547546387	-0.0165650844573975	-0.00523042678833008	-0.00207424163818359	-0.0656251907348633	-0.0340886116027832	0.112272500991821	-0.0191249847412109	-0.0235600471496582	-0.00770020484924316	-0.0261273384094238	-0.0366840362548828	-0.0155684947967529	-0.0727488994598389	0.0527055263519287	0.0606083869934082	0.0249190330505371	-0.019681453704834	-0.0173096656799316	-0.0345151424407959	0.0398843288421631	0.0334699153900146	-0.0131151676177979	-0.0348258018493652	0.0110836029052734
	0.0418651103973389	0.112025260925293	-0.128557443618774	0.0460879802703857	0.0306680202484131	-0.0189263820648193	-0.00398111343383789	0.11290454864502	-0.00703787803649902	0.000704050064086914	0.00759553909301758	0.00703835487365723	-0.0548791885375977	0.0442731380462646	-0.301578283309937	0.184815645217896	0.0449914932250977	0.105162620544434	0.00340914726257324	-0.0757126808166504	-0.126092672348022	0.099663257598877	-0.022273063659668	0.0853896141052246	-0.0410690307617188	0.0170915126800537	-0.0728774070739746	0.0216009616851807	-0.0132534503936768	0.0791633129119873	0.0329792499542236	-0.0497128963470459	-0.0913023948669434	0.0568971633911133	-0.00812339782714844	0.0569119453430176	-0.0525329113006592	0.0735065937042236	0.0515120029449463	0.00572490692138672	0.0734071731567383	-0.0414981842041016	-0.0226974487304688	0.0778191089630127	-0.0242586135864258	-0.0521509647369385	0.0646069049835205	-0.0432207584381104	-0.0687975883483887
	0.00869202613830566	-0.0516893863677979	0.0757098197937012	-0.0440971851348877	0.0272233486175537	-0.000917434692382813	0.0128862857818604	-0.0396876335144043	0.0649359226226807	-0.0823202133178711	0.0301451683044434	-0.0361089706420898	0.0548322200775146	-0.0590851306915283	0.0811498165130615	-0.0528445243835449	0.00133728981018066	-0.0191483497619629	0.0260696411132813	0.0172567367553711	0.0182607173919678	-0.0678656101226807	0.0332958698272705	-0.0373640060424805	0.058168888092041	0.025097131729126	0.0198888778686523	-0.0479834079742432	0.0352246761322021	-0.0763208866119385	0.0394692420959473	0.00475454330444336	0.0165519714355469	-0.0028529167175293	0.0394301414489746	-0.0463700294494629	0.0327823162078857	-0.0401487350463867	0.0366497039794922	-0.0284457206726074	-0.0100090503692627	0.0271406173706055	0.0262436866760254	-0.00357174873352051	0.0438401699066162	-0.0230133533477783	-0.00889730453491211	0.0235702991485596	0.0320854187011719
	0.0990099906921387	0.019784688949585	-0.0455820560455322	-0.0985567569732666	0.0470881462097168	0.0149796009063721	-0.00435209274291992	0.161253929138184	-0.0544993877410889	-0.0523707866668701	0.00592660903930664	-0.0196118354797363	0.0783731937408447	0.0310859680175781	0.0234999656677246	-0.153356552124023	-0.0591490268707275	0.0561869144439697	0.00763869285583496	0.128622055053711	-0.0391569137573242	-0.0209479331970215	0.0893673896789551	-0.133020877838135	0.0159406661987305	0.0918912887573242	0.0190432071685791	0.0289645195007324	0.0301394462585449	-0.107846260070801	-0.0538971424102783	0.218613862991333	-0.0873115062713623	0.0164530277252197	0.10776948928833	-0.117343425750732	0.0769345760345459	-0.179782390594482	0.0682213306427002	0.117116212844849	-0.072929859161377	-0.0273528099060059	0.0892825126647949	-0.128396987915039	0.0191924571990967	0.0264346599578857	0.0100307464599609	0.000149965286254883	0.0581800937652588
	0.0740282535552979	0.00448751449584961	0.0118792057037354	-0.0546596050262451	-0.0301852226257324	-0.0378689765930176	0.0717799663543701	-0.0207586288452148	0.00841593742370605	-0.0181295871734619	-0.0129132270812988	-0.0380761623382568	0.0206129550933838	-0.0237622261047363	0.0238883495330811	-0.0179729461669922	0.00835537910461426	-0.0832576751708984	0.0423290729522705	0.00928783416748047	0.0481405258178711	-0.0347576141357422	-0.00508022308349609	-0.0404605865478516	0.0542342662811279	0.0275642871856689	0.0397348403930664	-0.058903694152832	-0.0321695804595947	-0.0352227687835693	0.0642547607421875	0.00721049308776855	0.0236430168151855	-0.0342092514038086	-0.0425639152526855	-0.0428626537322998	0.0456404685974121	-0.0180637836456299	0.00882458686828613	0.00444507598876953	-0.00519609451293945	-0.0230519771575928	0.0667498111724854	-0.0211219787597656	0.0527245998382568	0.00571751594543457	0.029592752456665	-0.0203077793121338	0.0421016216278076
	-0.000185489654541016	-0.0166151523590088	-0.140437126159668	0.0423033237457275	0.0573239326477051	0.0786099433898926	-0.017019510269165	-0.0325601100921631	-0.0857186317443848	-0.00544548034667969	0.00258278846740723	0.145831823348999	0.032170295715332	0.0275332927703857	-0.143097639083862	-0.0594842433929443	0.0940420627593994	0.0558929443359375	0.0397398471832275	0.15508246421814	-0.0125663280487061	-0.0344312191009521	-0.0634422302246094	0.0268759727478027	0.000584125518798828	-0.0852701663970947	0.0344946384429932	-0.014582633972168	0.0285143852233887	0.0133817195892334	0.024970531463623	0.0191097259521484	-0.0549619197845459	0.0230133533477783	-0.0120880603790283	0.0433919429779053	0.00235438346862793	0.0145280361175537	-0.00811290740966797	0.0906674861907959	0.0421679019927979	-0.0905604362487793	-0.0384628772735596	-0.024303674697876	0.0723140239715576	0.0504136085510254	0.0544698238372803	-0.0532200336456299	0.0184817314147949
	-0.0408251285552979	0.0120961666107178	-0.0419178009033203	0.106543302536011	-0.0261714458465576	-0.021484375	0.0208365917205811	-0.0320611000061035	-0.00165772438049316	0.0664825439453125	-0.0196259021759033	-0.00591707229614258	-0.0333781242370605	-0.082056999206543	0.0158653259277344	0.092747688293457	-0.00514960289001465	0.0159542560577393	-0.035224437713623	-0.011197566986084	-0.0677213668823242	0.0400753021240234	-0.0201990604400635	0.0741314888000488	0.0114750862121582	-0.0815684795379639	-0.0229353904724121	0.0390865802764893	-0.00642228126525879	0.0641131401062012	-0.0530228614807129	-0.000629425048828125	-0.0501794815063477	0.0314817428588867	-0.0192055702209473	0.0794670581817627	-0.0132734775543213	0.0972263813018799	-0.0157902240753174	0.00913190841674805	-0.0479674339294434	0.0261771678924561	-0.0170536041259766	0.0812773704528809	0.0162923336029053	0.0240821838378906	-0.0164377689361572	-0.00510644912719727	-0.00834774971008301
	0.0074007511138916	0.0372910499572754	-0.00229263305664063	0.0427889823913574	-0.0471510887145996	-0.0381042957305908	-0.0164585113525391	0.119205951690674	-0.00545334815979004	0.0712802410125732	-0.027224063873291	-0.0565404891967773	0.0309007167816162	0.131701469421387	0.00551772117614746	0.00756382942199707	-0.0477492809295654	-0.0685226917266846	0.0501494407653809	-0.101896286010742	0.0228862762451172	0.0507304668426514	-0.0467708110809326	0.0257854461669922	0.029827356338501	-0.153060913085938	-0.0272965431213379	0.0907557010650635	-0.0216472148895264	0.00252842903137207	0.0575520992279053	-0.105621814727783	0.00903773307800293	0.0587227344512939	-0.0455300807952881	0.0263314247131348	0.00688433647155762	0.0248644351959229	-0.036628246307373	-0.0634455680847168	0.0488364696502686	0.0505039691925049	-0.0333611965179443	-0.0143396854400635	0.00350022315979004	-0.0843346118927002	0.0912332534790039	0.0672981739044189	0.0277595520019531
	-0.0348265171051025	0.01558518409729	-0.0833313465118408	0.0830235481262207	-0.0180351734161377	0.059887170791626	-0.0427885055541992	0.0151641368865967	-0.0649409294128418	0.12690544128418	-0.0105183124542236	0.0378444194793701	0.00960683822631836	0.0296659469604492	-0.107097387313843	0.136704921722412	0.00428891181945801	0.00198483467102051	-0.0567965507507324	0.0623118877410889	0.0347671508789063	-0.021756649017334	-0.0695455074310303	0.0736041069030762	-0.066720724105835	0.0827386379241943	0.00606536865234375	-0.00399160385131836	-0.0549349784851074	0.0670602321624756	-0.0104837417602539	0.118372201919556	-0.0604119300842285	0.0414402484893799	-0.083531379699707	0.0627543926239014	-0.0294160842895508	0.0598106384277344	-0.068610668182373	0.0160911083221436	-0.0801873207092285	0.0609602928161621	-0.0872678756713867	0.033198356628418	0.0315690040588379	-0.0062558650970459	-0.0272643566131592	0.0372960567474365	0
	0.0803582668304443	-0.0390291213989258	0.000868797302246094	-0.030848503112793	0.00561189651489258	-0.0569045543670654	0.0885720252990723	-0.0359318256378174	-0.000473499298095703	-0.0257940292358398	0.0032801628112793	-0.0630152225494385	0.110492467880249	-0.0506734848022461	0.00693321228027344	-0.0520167350769043	0.0188188552856445	-0.0428764820098877	0.0676515102386475	0.0441219806671143	0.0325517654418945	-0.0587906837463379	-0.0185112953186035	-0.0380153656005859	0.0835237503051758	0.052605152130127	0.0395073890686035	-0.0711629390716553	-0.0447120666503906	-0.0451431274414063	0.0677151679992676	0.0766115188598633	0.0612084865570068	-0.0940492153167725	-0.0130808353424072	-0.063788890838623	0.0240356922149658	-0.00404238700866699	0.0262196063995361	-0.00523185729980469	0.0214836597442627	-0.0638077259063721	0.0220134258270264	-0.0315775871276855	0.0467772483825684	0.0341379642486572	0.0174345970153809	-0.051276683807373	0.023587703704834
	0.0275592803955078	-0.0390291213989258	-0.0225307941436768	0.0335307121276855	0.0319058895111084	-0.0193135738372803	-0.0162713527679443	0.0319607257843018	-0.111479520797729	0.0273172855377197	0.0657608509063721	0.0238821506500244	-0.0270369052886963	-0.0832087993621826	-0.0325865745544434	-0.00529837608337402	0.0367774963378906	-0.0228691101074219	-0.0204567909240723	-0.0330040454864502	0.0457940101623535	-0.0505149364471436	-0.00682830810546875	0.0219626426696777	0.0127167701721191	0.0785396099090576	0.0557172298431396	0.0289645195007324	-0.0318613052368164	-0.00411820411682129	-0.0122668743133545	0.0543437004089355	-0.0484812259674072	-0.0258021354675293	0.0142383575439453	-0.0153448581695557	0.0141527652740479	0.0156328678131104	0.0160901546478271	-0.0497334003448486	-0.0101094245910645	-0.011441707611084	0.0209331512451172	0.00841450691223145	-0.0240659713745117	-0.0219712257385254	0.0180251598358154	-0.042757511138916	-0.0251893997192383
	0.111769676208496	-0.133403539657593	-0.0704998970031738	0.165816307067871	0.0824346542358398	-0.145351648330688	0.138394117355347	0.1944580078125	-0.160715341567993	0.124507188796997	-0.173046112060547	0.0132827758789063	-0.266003370285034	0.21871018409729	-0.0848982334136963	0.160559177398682	0.197329044342041	-0.213342666625977	-0.0153152942657471	-0.0784928798675537	-0.196750640869141	0.155457258224487	0.0164074897766113	0.0838189125061035	0.0716569423675537	-0.0235104560852051	-0.0940968990325928	0.00921797752380371	0.219902515411377	-0.212265968322754	-0.084296703338623	0.0251562595367432	0.147141456604004	0.174018621444702	-0.13888955116272	-0.109472513198853	-0.154221057891846	0.12111496925354	-0.137189388275146	0.0917925834655762	0.0486435890197754	0.0380611419677734	-0.0203003883361816	-0.0572381019592285	-0.0690591335296631	0.00571751594543457	-0.0483393669128418	0.175801992416382	-0.0029757022857666
	-0.112813234329224	0.236534833908081	-0.0268700122833252	-0.0218801498413086	-0.0462074279785156	-0.00198864936828613	-0.10059928894043	-0.239855527877808	-0.039909839630127	0.13150691986084	0.143025159835815	0.0246362686157227	-0.0664787292480469	0.0582699775695801	0.0475401878356934	-0.0228309631347656	0.066669225692749	0.00685930252075195	-0.157192230224609	-0.172192573547363	-0.139123201370239	0.192326307296753	0.168477773666382	-0.00970983505249023	-0.0315661430358887	0.0506956577301025	0.142425537109375	-0.101034164428711	0.0294010639190674	-0.0191857814788818	-0.0492699146270752	-0.0314493179321289	-0.00830841064453125	0.0615324974060059	0.0185050964355469	-0.00380110740661621	-0.139035940170288	-0.0784511566162109	-0.206333637237549	0.265871286392212	0.188512325286865	-0.0361485481262207	-0.117326974868774	-0.102851867675781	-0.120846033096313	0.233271837234497	0.144318580627441	-0.0223617553710938	-0.0436298847198486
	0.0133860111236572	-0.0389041900634766	-0.049746036529541	0.0815110206604004	-0.0238831043243408	0.0126326084136963	0.0143516063690186	0.0517442226409912	0.0589661598205566	0.0602214336395264	-0.0513472557067871	-0.00584006309509277	-0.0292105674743652	-0.0746560096740723	0.0410304069519043	0.127051830291748	0.0256142616271973	-0.106180667877197	0.0941758155822754	-0.125945329666138	-0.000782251358032227	0.0807259082794189	-0.0381181240081787	-0.0487234592437744	-0.00812101364135742	0.00226998329162598	0.0515124797821045	-0.0341219902038574	-0.0206525325775146	-0.0203883647918701	0.0274522304534912	0.012127161026001	0.0240273475646973	0.0692503452301025	-0.0022730827331543	0.0260205268859863	-0.0148031711578369	-0.141098260879517	0.0124146938323975	0.0709967613220215	0.0327408313751221	0.02358078956604	-0.0272455215454102	-0.0475842952728271	0.0949256420135498	0.0157327651977539	-0.0495765209197998	0.0502409934997559	0.00161266326904297
	0.0293779373168945	0.0338542461395264	-0.0210070610046387	-0.092782735824585	0.0321807861328125	-0.0552358627319336	0.0500648021697998	0.0390999317169189	0.0136606693267822	-0.0631608963012695	0.0308976173400879	-0.0376036167144775	0.0435457229614258	0.0385186672210693	0.0107007026672363	-0.10286808013916	0.0441722869873047	-0.0279228687286377	0.0368213653564453	0.0246469974517822	-0.00595545768737793	0.0379037857055664	-0.00964498519897461	-0.0403790473937988	0.0101492404937744	-0.0628595352172852	0.0171194076538086	0.0502164363861084	0.0277011394500732	-0.0595757961273193	-0.0063319206237793	-0.0253257751464844	0.0423581600189209	0.0012662410736084	0.0231316089630127	-0.0452272891998291	0.057981014251709	-0.0824470520019531	0.0107152462005615	-0.0545268058776855	-0.0187735557556152	0.0495562553405762	0.0542945861816406	-0.0685982704162598	0.0398843288421631	-0.0528602600097656	-0.0110046863555908	0.0524113178253174	0.013946533203125
	-0.0540521144866943	-0.0770916938781738	0.11373233795166	0.122350215911865	-0.14044451713562	0.0604736804962158	0.00332450866699219	-0.131018161773682	0.0249466896057129	-0.0102016925811768	0.0541658401489258	0.0353024005889893	-0.0161237716674805	-0.0209388732910156	0.0670461654663086	-0.119032382965088	-0.0182116031646729	0.0783522129058838	0.0290098190307617	-0.00410366058349609	0.0751144886016846	0.0368165969848633	-0.0410745143890381	-0.012507438659668	-0.0668957233428955	-0.0282940864562988	0.0281655788421631	0.0542144775390625	0.00804400444030762	-0.0235199928283691	-0.0545966625213623	-0.149999380111694	0.14636492729187	-0.0731589794158936	0.0380299091339111	0.0144007205963135	-0.0518348217010498	0.0337855815887451	0.0730247497558594	-0.0661318302154541	-0.0245451927185059	0.065727710723877	-0.0603704452514648	0.0653176307678223	-0.00940680503845215	-0.0383865833282471	-0.123756170272827	0.153059720993042	-0.0213050842285156
	-0.0473275184631348	0.0119757652282715	0.0723328590393066	0.068305492401123	-0.0244548320770264	-0.0350468158721924	-0.0356631278991699	-0.049750804901123	0.0521349906921387	0.0560646057128906	-0.00447845458984375	0.0339546203613281	-0.0362262725830078	-0.0378372669219971	0.0888187885284424	0.00944852828979492	-0.0199954509735107	0.0154252052307129	-0.136271953582764	0.0658738613128662	-0.0094144344329834	0.065730094909668	0.00920510292053223	0.0207903385162354	-0.0547046661376953	0.0380117893218994	-0.00444865226745605	0.0299017429351807	0.0421969890594482	0.0318326950073242	0.0291042327880859	0.111020565032959	0.0143096446990967	0.0212199687957764	-0.0160634517669678	-0.00507044792175293	0.0314655303955078	0.056180477142334	0.0123202800750732	0.0760412216186523	-0.0454947948455811	0.0142693519592285	0.0738191604614258	0.069551944732666	-0.0871548652648926	0.0243344306945801	-0.183052778244019	0.0836613178253174	-0.00817680358886719
	0.00444483757019043	-0.0978708267211914	-0.0665237903594971	0.207924365997314	-0.0438868999481201	0.0310773849487305	-0.029327392578125	-0.102718591690063	-0.0608210563659668	0.176552295684814	-0.0372982025146484	0.0365738868713379	-0.0519938468933105	-0.142539978027344	-0.0230860710144043	0.187359094619751	0.0156877040863037	0.00617480278015137	-0.000416278839111328	0.0693135261535645	-0.0446310043334961	-0.0609500408172607	-0.0550038814544678	0.134341716766357	-0.00879263877868652	0.00941777229309082	-0.00734353065490723	-0.0692379474639893	-0.0966470241546631	0.163204908370972	-0.00802493095397949	0.0708582401275635	-0.015479564666748	-0.0750761032104492	-0.0619535446166992	0.152580261230469	-0.0334584712982178	0.146245718002319	0.00835132598876953	-0.00274229049682617	-0.024646520614624	-0.0400230884552002	-0.0258710384368896	0.0934789180755615	0.015636682510376	0.0422987937927246	-0.0404255390167236	-0.0733497142791748	-0.0695996284484863
	0.0495028495788574	-0.0121984481811523	0.0918102264404297	-0.156602621078491	0.0190615653991699	-0.0124356746673584	0.0443379878997803	-0.0149552822113037	0.0967826843261719	-0.136608123779297	0.00919318199157715	-0.0262351036071777	0.0251741409301758	-0.00435757637023926	0.103374242782593	-0.125984668731689	0.0135965347290039	-0.0252771377563477	-0.0587029457092285	0.01003098487854	0.0748918056488037	0.00556683540344238	0.067575216293335	-0.0875570774078369	-0.0506350994110107	-0.0209238529205322	0.0651328563690186	0.00747418403625488	0.0519745349884033	-0.0820016860961914	-0.053809642791748	-0.00458264350891113	0.0829179286956787	-0.0174438953399658	0.0438435077667236	-0.0925083160400391	0.0689337253570557	0.00343155860900879	-0.078425407409668	-0.026700496673584	-0.0588352680206299	-0.00377845764160156	0.0906295776367188	0.0135090351104736	-0.0555117130279541	-0.00205373764038086	-0.0531911849975586	0.00531268119812012	0.0534408092498779
	-0.0687625408172607	0.0151045322418213	0.0385823249816895	-0.00953793525695801	0.0210716724395752	0.018681526184082	0.124127864837646	0.00729870796203613	0.15376877784729	-0.00161147117614746	-0.0482375621795654	-0.0212452411651611	-0.00771331787109375	-0.0289318561553955	0.115015745162964	-0.0481941699981689	-0.00225520133972168	-0.0304954051971436	-0.0480773448944092	0.0338943004608154	-0.0230166912078857	0.0570249557495117	-0.0188949108123779	0.0633163452148438	-0.0407254695892334	0.0436663627624512	0.0394315719604492	-0.0615634918212891	0.0185015201568604	0.00457954406738281	0.0103244781494141	-0.0834121704101563	0.0337564945220947	-0.00309085845947266	-0.0135393142700195	0.0472240447998047	-0.0495686531066895	-0.069230318069458	0.0455300807952881	-0.0453095436096191	0.117838621139526	0.00519847869873047	0.0192697048187256	0.000956535339355469	-0.00483798980712891	0.0296216011047363	-0.0220937728881836	-0.0179526805877686	0.00415587425231934
	-0.0194218158721924	0.109888076782227	0.0455641746520996	0.0253927707672119	-0.100484848022461	0.0223736763000488	-0.23930287361145	-0.0603935718536377	-0.0516350269317627	0.101520299911499	-0.031074047088623	0.238971471786499	0.00877809524536133	-0.125168323516846	-0.262118577957153	0.147916078567505	0.0574283599853516	0.140937328338623	0.00498628616333008	0.336140632629395	-0.0946063995361328	0.0206482410430908	-0.126825094223022	0.0475921630859375	-0.0281569957733154	0.0207266807556152	-0.01165771484375	-0.0850484371185303	-0.0269372463226318	0.100489616394043	-0.0210442543029785	0.108182907104492	0.0489461421966553	-0.0457677841186523	-0.101207494735718	0.0902793407440186	-0.0940577983856201	0.00745320320129395	-0.0641260147094727	0.0456726551055908	-0.0888597965240479	-0.00794649124145508	0.0183539390563965	0.104769468307495	-0.0263791084289551	-0.0445466041564941	0.032421350479126	0.0438556671142578	-0.0998632907867432
	0.0735876560211182	0.0298142433166504	-0.0130138397216797	-0.0104448795318604	-0.00443482398986816	-0.0778071880340576	0.0816864967346191	0.0395746231079102	-0.00703787803649902	0.00933003425598145	-0.019059419631958	-0.0338304042816162	0.0946090221405029	0.0380480289459229	-0.0505497455596924	0.00219368934631348	0.0129685401916504	-0.0338544845581055	0.109997987747192	-0.0253350734710693	-0.00587677955627441	-0.0438463687896729	-7.55787e+09	-0.0587680339813232	0.136129140853882	-0.0474462509155273	0.011796236038208	-0.0318381786346436	0.00391483306884766	-0.0675926208496094	0.103282451629639	-0.0265555381774902	-0.00767970085144043	-0.0219385623931885	0.0135636329650879	-0.0588376522064209	0.0103979110717773	-0.0793583393096924	0.0382263660430908	0.00836586952209473	0.0224661827087402	0.0258066654205322	0.0238397121429443	-0.0688719749450684	0.0580108165740967	-0.0055687427520752	0.0311539173126221	0.00859546661376953	0.00203704833984375
	-0.0768592357635498	-0.0161237716674805	-0.0747365951538086	0.330926179885864	-0.128025054931641	-0.0421123504638672	-0.0989151000976563	-0.0304410457611084	-0.106714963912964	0.314379692077637	-0.0889744758605957	-0.115387678146362	-0.13994312286377	-0.0183660984039307	-0.118712186813354	0.254142761230469	-0.0587089061737061	-0.0216279029846191	-0.0284159183502197	0.0732784271240234	-0.0392372608184814	-0.0360641479492188	0.00136184692382813	0.106246471405029	-0.067070484161377	0.0388329029083252	0.0101721286773682	-0.0679004192352295	-0.0234849452972412	0.0953910350799561	-0.0815308094024658	0.0643825531005859	0.0552783012390137	-0.0148818492889404	-0.0445928573608398	0.0451560020446777	-0.0269274711608887	0.0430686473846436	0.0250976085662842	-0.0640718936920166	-0.0546855926513672	0.0294346809387207	0.0202679634094238	0.0875139236450195	-0.027247428894043	-0.0019681453704834	0	-0.0217530727386475	0.0455620288848877
	-0.0318841934204102	0.305288314819336	-0.085928201675415	0.0830235481262207	-0.111604928970337	-0.0560302734375	-0.00918245315551758	0.112114906311035	-0.070645809173584	0.140391826629639	-0.0524337291717529	-0.0271725654602051	-0.0633764266967773	0.0618636608123779	-0.00292491912841797	0.128969192504883	0.00835537910461426	-0.120393753051758	0.0870614051818848	-0.0503480434417725	-0.0553171634674072	-0.00207304954528809	-0.0407631397247314	0.0646061897277832	0.0567247867584229	-0.0259442329406738	-0.0618546009063721	0.0224645137786865	-0.0537607669830322	0.0815567970275879	0.0677151679992676	-0.022472620010376	0.00919318199157715	-0.0153617858886719	-0.019282341003418	0.0945818424224854	0.00747036933898926	0.0487263202667236	0.00778365135192871	-0.0581767559051514	-0.0779745578765869	0.0874850749969482	-0.0531768798828125	0.0791375637054443	0.0116963386535645	-0.0573911666870117	-0.0425796508789063	0.118397951126099	0.0404508113861084
	0.109965801239014	-0.0472893714904785	-0.00998783111572266	-0.00843048095703125	0.0229408740997314	0.0497324466705322	0.0496182441711426	-0.0600121021270752	-0.0250647068023682	-0.0891561508178711	0.0710911750793457	-0.00753521919250488	0.0213437080383301	-0.217847108840942	-0.0350120067596436	-0.108881711959839	0.199231624603271	0.0222868919372559	0.0255789756774902	0.00465130805969238	0.0312514305114746	0.00127434730529785	0.0271437168121338	-0.0434005260467529	0.0194041728973389	0.00309467315673828	-0.0586047172546387	-0.0275251865386963	0.0500826835632324	0.0406243801116943	0.0750911235809326	-0.0418121814727783	-0.00211167335510254	0.0622909069061279	0.00890612602233887	0.0660066604614258	-0.0249567031860352	-0.00662875175476074	-0.0338001251220703	0.0161759853363037	-0.0324802398681641	0	0.031947135925293	-0.0143396854400635	-0.0244512557983398	-0.019195556640625	0.0635581016540527	0.0680849552154541	0.126684188842773
	0.0907597541809082	-0.0496764183044434	0.0132105350494385	-0.109527111053467	0.0628523826599121	-0.00359678268432617	0.17242956161499	-0.1302170753479	-0.0135526657104492	-0.212362766265869	0.0975174903869629	-0.0045316219329834	0.0737133026123047	0.00951647758483887	-0.0561223030090332	-0.142852067947388	0.0872972011566162	0.00769519805908203	0.0549657344818115	0.0167694091796875	0.0806710720062256	0.0299654006958008	-0.0795886516571045	-0.113667249679565	0.00965166091918945	0.169674634933472	0.0771491527557373	-0.0502932071685791	0.0412449836730957	-0.0329554080963135	0.113830327987671	0.0400223731994629	-0.0272190570831299	-0.0738253593444824	-0.0125463008880615	-0.00737380981445313	-0.0441784858703613	-0.0205879211425781	0.0259392261505127	0.00955724716186523	0.00557494163513184	0.0360748767852783	0.010169506072998	-0.0865931510925293	0.0465021133422852	0.038057804107666	0.0167450904846191	-0.0365931987762451	0.0159637928009033
	-0.287071704864502	-0.22277307510376	-0.157969236373901	-0.251560926437378	-0.243836641311646	-0.213601589202881	-0.222800493240356	-0.323766708374023	-0.195821285247803	-0.316731929779053	-0.165642738342285	-0.211425542831421	-0.122181177139282	-0.0811617374420166	0.16911768913269	0.249449729919434	-0.158448934555054	-0.0429551601409912	0.0219759941101074	0.141689538955688	-0.0139870643615723	-0.117483854293823	-0.0799887180328369	0.140615224838257	0.16724157333374	0.0990595817565918	-0.121978998184204	-0.0455131530761719	-0.0893299579620361	0.0646424293518066	0.0707664489746094	-0.0733733177185059	0.0236430168151855	0.0585706233978271	-0.129169464111328	0.0425477027893066	0.0413126945495605	-0.0131146907806396	0.0691289901733398	0.0775833129882813	-0.137623310089111	-0.0176169872283936	-0.144850015640259	-0.183589696884155	-0.301318883895874	-0.221937894821167	-0.160168409347534	-0.146453857421875	-0.363917589187622
	0.0992696285247803	0.0906248092651367	-0.0499913692474365	-0.0783417224884033	0.00708150863647461	-0.00850915908813477	0.0993137359619141	0.0457313060760498	-0.0590121746063232	-0.048722505569458	-0.00925207138061523	0.00153303146362305	0.128748178482056	0.0767233371734619	-0.0487515926361084	-0.0863533020019531	0.017427921295166	-0.0272221565246582	0.138562679290771	0.00626063346862793	-0.0233347415924072	-0.00502848625183105	0.0122854709625244	-0.0551373958587646	0.121469020843506	0.0195558071136475	-0.0556051731109619	-0.00663208961486816	0.0356662273406982	-0.0600705146789551	0.148215770721436	0.00961184501647949	-0.0606565475463867	-0.0113663673400879	0.0268521308898926	-0.0638713836669922	0.00814008712768555	-0.0559549331665039	0.0130751132965088	-0.0566623210906982	0.0486435890197754	0.0445153713226318	0.0349962711334229	-0.0859465599060059	0.0549144744873047	-0.0408473014831543	0.00129485130310059	0.0448007583618164	0.0627412796020508
	0.0306496620178223	0.0860545635223389	0.0418856143951416	-0.125158071517944	-0.0132746696472168	0.020566463470459	-0.00890326499938965	0.117183446884155	0.0044105052947998	-0.142040014266968	0.0502574443817139	0.0101640224456787	-0.0539166927337646	0.0676414966583252	0.0588054656982422	-0.0704443454742432	0.00428891181945801	0.0200283527374268	0.0172948837280273	0.0088653564453125	0.0202670097351074	0.0494992733001709	0.0317418575286865	-0.0138683319091797	-0.00929665565490723	0.0567312240600586	0.0477480888366699	0.0369901657104492	0.00676894187927246	-0.086529016494751	-0.151198387145996	-0.0106527805328369	-0.0214169025421143	0.136049032211304	0.0325629711151123	0.0168261528015137	0.0387752056121826	0.0191123485565186	-0.0731091499328613	0.0143969058990479	0.0464239120483398	-0.00840187072753906	0.0619099140167236	0.0106618404388428	0.0208737850189209	-0.0190222263336182	-0.0261476039886475	-0.009552001953125	-0.013911247253418
	0.0894527435302734	0.0214612483978271	-0.00768303871154785	-0.143721103668213	0.0107836723327637	-0.0190038681030273	0.117495536804199	0.0519795417785645	0.00102496147155762	-0.149053812026978	0.013214111328125	-0.0474767684936523	0.11614727973938	0.0472004413604736	0.0052030086517334	-0.0830726623535156	-0.0165722370147705	-0.0312759876251221	0.0555264949798584	-0.0113003253936768	0.0413932800292969	-0.015702486038208	-0.0148358345031738	-0.0965189933776855	0.0707032680511475	-0.0351200103759766	0.0553421974182129	0.0302140712738037	0.00879359245300293	-0.0987563133239746	0.0938410758972168	-0.0817551612854004	0.0726244449615479	-0.0169632434844971	0.0118374824523926	-0.103597402572632	0.0976886749267578	-0.0432431697845459	0.0162782669067383	-0.0651462078094482	0.0499930381774902	-0.0458548069000244	0.0708510875701904	-0.0490236282348633	0.0261847972869873	-0.0903303623199463	0.0995357036590576	-0.0223617553710938	0.0339946746826172
	0.017056941986084	-0.0189516544342041	0.0368123054504395	-0.0733845233917236	0.0122480392456055	0.0155088901519775	-0.0414557456970215	0.00960206985473633	0.000946283340454102	-0.0835995674133301	0.0371074676513672	0.066542387008667	-0.00715422630310059	-0.0440542697906494	0.0162558555603027	-0.0626072883605957	-0.0104594230651855	0.0769045352935791	-0.000416278839111328	0.0468733310699463	-0.0139870643615723	-0.0345942974090576	0.0761449337005615	-0.0745518207550049	0.0234346389770508	0.0291674137115479	0.0218091011047363	0.0036623477935791	0.0287361145019531	-0.0710775852203369	0.028195858001709	-0.0113210678100586	0.0375688076019287	-0.0698311328887939	0.049999475479126	-0.0366840362548828	0.0574150085449219	-0.0439512729644775	0.0300464630126953	0.0119366645812988	0.00477981567382813	-0.00279521942138672	0.0731778144836426	-0.0119690895080566	0.0196597576141357	-0.0265800952911377	-0.00929856300354004	-0.00555801391601563	0.0659902095794678
	0.104886531829834	-0.00291824340820313	-0.0451743602752686	-0.136993408203125	-0.011927604675293	0.14350152015686	0.0960304737091064	-0.0321857929229736	-0.0482869148254395	-0.126135110855103	-0.0221779346466064	0.0398600101470947	0.126627206802368	-0.0695736408233643	-0.0516135692596436	-0.116109371185303	-0.0189249515533447	0.132808208465576	0.0433797836303711	-0.0239686965942383	0.0961899757385254	0.0120608806610107	0.0100321769714355	-0.0969431400299072	0.0322785377502441	-0.00191164016723633	0.0472955703735352	0.00310564041137695	0.0165650844573975	-0.0665156841278076	0.0700442790985107	-0.00969362258911133	0.0194852352142334	-0.0512537956237793	0.0459718704223633	-0.0700018405914307	0.0368077754974365	-0.0322222709655762	-0.0442631244659424	0.0364360809326172	0.196194171905518	-0.104206323623657	0.0166873931884766	0.00824165344238281	-0.0491282939910889	0.0534656047821045	0.200992345809937	-0.0841960906982422	0.00559473037719727
	-0.0108926296234131	0.304895162582397	0.0134453773498535	-0.0466787815093994	-0.0433797836303711	-0.102623462677002	0.081249475479126	0.27124285697937	-0.0587656497955322	-0.0182316303253174	-0.150459051132202	0.00658035278320313	-0.279008626937866	-0.228899717330933	-0.16234016418457	-0.299331665039063	-0.208444118499756	-0.206957101821899	-0.0193595886230469	0.0309848785400391	0.0169475078582764	-0.00263190269470215	0.0670695304870605	-0.053572416305542	0.0998194217681885	0.0947146415710449	-0.293590545654297	0.138539552688599	0.173397064208984	-0.196230888366699	-0.207927942276001	-0.232164621353149	-0.22764778137207	-0.280488014221191	-0.118576049804688	-0.152971029281616	-0.0354409217834473	-0.0737428665161133	0.00797295570373535	-0.00308537483215332	0.0140945911407471	0.111366748809814	0.051530122756958	-0.0429158210754395	0.00368905067443848	0.0691182613372803	0.0902974605560303	-0.113173723220825	-0.0131394863128662
	0.0443856716156006	0.0490796566009521	0.0716564655303955	-0.0807738304138184	-0.0556728839874268	-0.0395960807800293	0.0621592998504639	0.0198628902435303	0.0472571849822998	-0.110077619552612	-0.0470819473266602	0.0158641338348389	0.119819641113281	-0.0275759696960449	0.0609266757965088	-0.0134336948394775	-0.0568764209747314	-0.0155918598175049	0.0940976142883301	0.0132861137390137	0.039111852645874	-0.0526621341705322	0.0532026290893555	-0.056126594543457	0.0252406597137451	0.0838756561279297	0.0795848369598389	-0.0671484470367432	-0.0132534503936768	-0.116564989089966	0.0248875617980957	0.0979688167572021	0.0538485050201416	-0.0471580028533936	-0.0370383262634277	-0.126724720001221	0.0945391654968262	0.00171685218811035	0.071213960647583	0.0577323436737061	-0.0335006713867188	-0.0933759212493896	0.0812525749206543	-0.0139005184173584	0.00416135787963867	-0.0186758041381836	0.0412619113922119	-0.0587530136108398	0.0349898338317871
	0.0804460048675537	0.00956439971923828	0.121740818023682	0.0239171981811523	0.0439553260803223	-0.246814727783203	0.00894069671630859	0.0294535160064697	-0.0402340888977051	-0.0101003646850586	0.0587344169616699	-0.00884628295898438	0.0560808181762695	0.00253582000732422	0.068101167678833	-0.0576138496398926	0.0523440837860107	-0.019071102142334	0.013918399810791	-0.0891971588134766	0.0477621555328369	0.0398428440093994	0.0282576084136963	-0.0634851455688477	0.0123031139373779	-0.0359668731689453	-0.047368049621582	-0.00815463066101074	0.109218120574951	-0.0320656299591064	0.0910756587982178	-0.157340526580811	-0.0178515911102295	0.0258934497833252	0.0809640884399414	-0.0837652683258057	0.0681312084197998	-0.0115554332733154	0.00237751007080078	0.0182907581329346	-0.0050957202911377	-0.031435489654541	0.0552690029144287	-0.0636796951293945	-0.137835025787354	0.0606164932250977	0.0431976318359375	0.0557327270507813	-0.00561666488647461
	0.0301957130432129	0.0172665119171143	-0.0413486957550049	0.0679235458374023	0.00231742858886719	-0.0659172534942627	-0.00444459915161133	0.10317325592041	-0.0547451972961426	0.0939016342163086	0.0287075042724609	-0.0805056095123291	0.00064849853515625	0.144113540649414	-0.0720565319061279	0.0652577877044678	-0.0201382637023926	-0.0662813186645508	0.0629572868347168	-0.0214123725891113	0.0533497333526611	-0.0195741653442383	-0.0559477806091309	-0.056704044342041	-0.00954890251159668	-0.0587308406829834	0.0215787887573242	0.0373785495758057	-0.0482156276702881	0.00623393058776855	0.0305070877075195	-0.108094453811646	0.0145418643951416	0.00261044502258301	-0.0447490215301514	0.0161223411560059	0.0583043098449707	0.0393123626708984	-0.0168490409851074	-0.0801825523376465	0.0128099918365479	0.0480968952178955	0.0354077816009521	0.0309009552001953	-0.0363483428955078	-0.0724174976348877	0.0581121444702148	0.018324613571167	0.0839712619781494
	0.016965389251709	-0.0731251239776611	-0.0181243419647217	-0.000200271606445313	0.025705099105835	-7.62939e+06	0	-0.0243508815765381	0.0352985858917236	0.0151183605194092	-0.0252318382263184	0.035377025604248	0.0302655696868896	-0.010188102722168	-0.0253348350524902	0.0245368480682373	0.0497615337371826	-0.0336980819702148	0	-0.0200667381286621	0.0019536018371582	-0.0238611698150635	-0.0498232841491699	0.0383532047271729	-0.0318222045898438	0.0316109657287598	-0.033982515335083	0.0171961784362793	-0.00173497200012207	-0.0095212459564209	-0.00447177886962891	-0.0412170886993408	-0.0111410617828369	0.0129263401031494	-0.0410053730010986	0.102190732955933	-0.00759410858154297	0.0152931213378906	-0.0340924263000488	0.00393295288085938	-0.0273885726928711	0.0655834674835205	-0.0835094451904297	0.0114388465881348	0.0240440368652344	-0.0155608654022217	-0.0264520645141602	0.074150562286377	-0.0617773532867432
	-0.0304625034332275	-0.0425276756286621	-0.0661928653717041	0.162511825561523	-0.0370197296142578	0.0513560771942139	-0.0314047336578369	-0.0976204872131348	-0.165396451950073	0.316563367843628	-0.0653884410858154	0.0726082324981689	-0.132304191589355	-0.110480308532715	-0.0371983051300049	0.192869424819946	0.00555229187011719	0.00974535942077637	-0.112947225570679	-0.0628325939178467	0.0664777755737305	0.0468790531158447	-0.020582914352417	0.0659708976745605	-0.144407510757446	-0.124994277954102	-0.108306646347046	0.0627119541168213	-0.0459568500518799	0.193396091461182	0.00218844413757324	-0.140950202941895	-0.0613088607788086	0.0779776573181152	-0.0268213748931885	0.142656564712524	0.000925302505493164	-0.0242519378662109	-0.0255417823791504	0.00393295288085938	-0.00529599189758301	0.0678894519805908	-0.0150067806243896	0.0969812870025635	-0.136793375015259	-0.0295443534851074	0.0589733123779297	0.0329794883728027	-0.0223398208618164
	0.0321924686431885	-0.051311731338501	0.048698902130127	0.104218006134033	-0.0280337333679199	-0.0546798706054688	0.0228400230407715	-0.0445847511291504	0.0644080638885498	0.0705137252807617	-0.018563985824585	-0.0816411972045898	0.0417459011077881	-0.106311082839966	0.0724639892578125	0.11493968963623	-0.0345628261566162	-0.122221946716309	-0.0250236988067627	-0.019153356552124	-0.0508551597595215	-0.00670862197875977	0.0334439277648926	0.0739808082580566	-0.046576976776123	0.0596075057983398	-0.0769810676574707	-0.0772898197174072	0.0294010639190674	0.0516538619995117	0.0221526622772217	-0.0534498691558838	-0.03336501121521	-0.0607190132141113	0.0253651142120361	0.0732412338256836	0.0561206340789795	0.0269734859466553	-0.056187629699707	0.0110023021697998	0.0176460742950439	-0.0638077259063721	0.0394349098205566	0.0944571495056152	-0.0669741630554199	-0.0206694602966309	-0.0263504981994629	-0.0628190040588379	0.0334138870239258
	-0.0186700820922852	0.0118551254272461	-0.0207664966583252	0.00229978561401367	-0.0201008319854736	0.0398032665252686	0.0246589183807373	-0.0110177993774414	0	0.0394139289855957	-0.0145354270935059	-0.0134835243225098	0.0224390029907227	0.0429832935333252	-0.00950789451599121	-0.0125274658203125	-0.0512473583221436	0.0254428386688232	0.0163898468017578	-0.0370805263519287	-0.0105957984924316	0.00540828704833984	-0.02681565284729	0.0554757118225098	-0.00284123420715332	0.0376262664794922	0.0258712768554688	0.0117504596710205	-0.0211880207061768	0.0247759819030762	0.0587656497955322	0.0362787246704102	-0.0300095081329346	0	-0.0263586044311523	0.00804448127746582	0.0304770469665527	0.067617654800415	-0.0327286720275879	-0.0389623641967773	-0.0781853199005127	0.0058751106262207	0.0228438377380371	0.040492057800293	0.0269286632537842	-0.0462231636047363	-0.0477211475372314	0.00262141227722168	0.0469603538513184
	-0.0312206745147705	-0.119877099990845	0.0733842849731445	0.0623757839202881	0.0454545021057129	0.00815558433532715	-0.0831584930419922	-0.0029299259185791	0.0847084522247314	0.157999277114868	-0.00763559341430664	0.0411276817321777	0.028721809387207	0.0104765892028809	0.0686283111572266	-0.0545015335083008	0.0421218872070313	-0.0768780708312988	-0.0153994560241699	0.0210151672363281	0.0457181930541992	-0.0406465530395508	-0.0559477806091309	-0.00166678428649902	-0.0669832229614258	-0.0368492603302002	0.0485770702362061	-0.0284192562103271	0.0683164596557617	0.0104012489318848	-0.0718474388122559	-0.00228095054626465	0.019176721572876	-0.00547337532043457	0.0262575149536133	-0.00991988182067871	0.0240356922149658	0.063349723815918	-0.0562865734100342	0.0312509536743164	-0.00549626350402832	0.0420985221862793	-0.0118567943572998	-0.0647714138031006	0.0258126258850098	0.0360574722290039	0.00149393081665039	0.0513989925384521	0.0610325336456299
	0.0227286815643311	0.0279092788696289	-0.0361552238464355	-0.0845887660980225	0.101165294647217	0.0242538452148438	0.0170040130615234	0.018418550491333	0.0395262241363525	-0.147046566009521	0.0676953792572021	0.00260519981384277	-0.256357669830322	-0.267849206924438	-0.177136898040771	-0.201189994812012	-0.161725997924805	-0.184351205825806	0.149712085723877	0.00817227363586426	0.0675976276397705	0.00270676612854004	-0.063046932220459	-0.138511180877686	0.191204071044922	0.0304486751556396	-0.000233888626098633	0.0766129493713379	-0.0547001361846924	-0.217681407928467	0.174802780151367	-0.0251700878143311	0.0741844177246094	0.0119059085845947	-0.0220470428466797	-0.211087942123413	0.130578517913818	-0.305764198303223	0.135009527206421	-0.0426614284515381	0.10889458656311	-0.00559592247009277	0.0281472206115723	-0.252562522888184	0.153148651123047	0.00452470779418945	0.0959033966064453	0.00434160232543945	0.0676932334899902
	-0.0606145858764648	0.0634489059448242	-0.00792121887207031	0.0328459739685059	-0.045844554901123	0.0608398914337158	-0.0729110240936279	0.0706796646118164	0.00786685943603516	0.0661940574645996	0.0048825740814209	0.00482344627380371	-0.00622296333312988	0.107001543045044	0.00244617462158203	0.0704939365386963	-0.0464398860931396	0.0208568572998047	-0.104061841964722	0.114540338516235	-0.0298662185668945	0.114827394485474	0.0167067050933838	-0.0366315841674805	-0.149862051010132	0.00450229644775391	-0.030954122543335	0.0985946655273438	0.0239987373352051	0.0518825054168701	-0.0498802661895752	-0.159751653671265	-0.0616350173950195	0.119746208190918	0.0686721801757813	0.0117361545562744	-0.0203404426574707	0.130403995513916	-0.126967906951904	0.0141425132751465	-0.0346240997314453	-0.0322840213775635	0.0362305641174316	0.112998723983765	-0.0616269111633301	0.0102245807647705	0.000896692276000977	-0.0668964385986328	0.0122630596160889
	-0.00846505165100098	0.0480227470397949	0.0547199249267578	-0.0625801086425781	0.00252819061279297	-0.0310585498809814	-0.04136061668396	0.0622947216033936	0.0588905811309814	-0.0736088752746582	0.0242488384246826	-0.0361089706420898	-0.0106046199798584	0.0612847805023193	0.0478458404541016	-0.0937881469726563	0.00548219680786133	-0.0224034786224365	-0.0176732540130615	-0.0619270801544189	-0.0145397186279297	0.0910112857818604	0.0534214973449707	-0.0554671287536621	-0.0199227333068848	-0.0575482845306396	-0.0287265777587891	0.0896322727203369	0.0306563377380371	-0.0329554080963135	-0.0109081268310547	-0.0538206100463867	-0.0170605182647705	0.0999367237091064	0.0308594703674316	-0.0635409355163574	0.068612813949585	-0.0440399646759033	-0.0370187759399414	-0.0725998878479004	-0.0544784069061279	0.0895435810089111	0.0516929626464844	-0.0231540203094482	-0.0524637699127197	-0.0457816123962402	-0.0307216644287109	0.0581109523773193	0.0331649780273438
	0.123991966247559	-0.00267481803894043	-0.0797369480133057	-0.0885202884674072	0.0177431106567383	0.052093505859375	0.0417356491088867	-0.0158183574676514	-0.0192172527313232	-0.0404179096221924	0.00856828689575195	0.0290772914886475	0.0779342651367188	-0.00278234481811523	-0.0482614040374756	-0.0821218490600586	0.00464010238647461	0.0530240535736084	0.103813886642456	0.0596387386322021	0.039644718170166	-0.0307636260986328	0.0192482471466064	-0.0634021759033203	0.079658031463623	0.0581536293029785	0.0155785083770752	-0.0235493183135986	-0.0115807056427002	-0.0637853145599365	0.049027681350708	0.0322926044464111	0.0258710384368896	-0.0465853214263916	-0.00736236572265625	-0.0187861919403076	0.0369718074798584	-0.0299406051635742	0.0125091075897217	0.0266358852386475	0.0230553150177002	-0.0364580154418945	-0.00329327583312988	-0.0304219722747803	0.0247890949249268	0.00699448585510254	0.0195991992950439	0.023127555847168	-0.0480136871337891
	0.068378210067749	0.0239722728729248	0.121232509613037	0.0594019889831543	-0.151565790176392	-0.048184871673584	-0.312203168869019	-0.1725013256073	-0.196307420730591	-0.289779663085938	-0.230476856231689	-0.148277997970581	0.0473177433013916	0.168944358825684	0.0553135871887207	0.0476982593536377	-0.0987160205841064	-0.0932469367980957	0.0682075023651123	-0.00350689888000488	0.0498034954071045	-0.0939912796020508	-0.0678784847259521	0.0721712112426758	0.0235168933868408	0.0724472999572754	0.0170423984527588	-0.135559797286987	-0.0923810005187988	0.165674686431885	0.114530801773071	-0.024183988571167	-0.00461864471435547	-0.0933732986450195	0	0.026641845703125	-0.00134730339050293	-0.0436856746673584	0.194523811340332	0.00453042984008789	-0.0442600250244141	-0.062861442565918	0.0135157108306885	0.063237190246582	-0.0459959506988525	-0.0184159278869629	-0.139807462692261	0.0747201442718506	-0.0665724277496338
	0.106782674789429	-0.0249950885772705	0.184326648712158	0.14623761177063	-0.155787944793701	-0.198739767074585	0.10568642616272	-0.138381958007813	0.227847337722778	0.212523698806763	-0.16503381729126	-0.231959104537964	-0.0204415321350098	-0.0244994163513184	0.0204663276672363	0.219509840011597	-0.12373948097229	-0.00620102882385254	-0.050058126449585	-0.0727055072784424	-0.0187325477600098	0.00429654121398926	0.0160331726074219	0.104107856750488	-0.0968489646911621	0.0642898082733154	0.020272970199585	0.00469565391540527	0.0347096920013428	0.0716578960418701	-0.0653102397918701	0.0532786846160889	-0.0582945346832275	0.026360034942627	-0.00690579414367676	0.132591962814331	-0.0567283630371094	0.131188631057739	-0.0958149433135986	0.0499794483184814	-0.0073997974395752	-0.0879912376403809	0.012763500213623	0.0988509654998779	-0.159144878387451	0.079918384552002	-0.0931360721588135	0.00232219696044922	0.0896494388580322
	0.0370821952819824	0.0558733940124512	0.017587423324585	-0.00461053848266602	-0.0232400894165039	-0.0346553325653076	0.0190126895904541	0.0168526172637939	0.00346660614013672	0.0244503021240234	0.00223398208618164	-0.0303018093109131	-0.00789952278137207	0.0343940258026123	0.0370333194732666	-0.0265867710113525	-0.0121626853942871	-0.0654816627502441	0.0191035270690918	-0.00122475624084473	-0.016911506652832	0.0202555656433105	0.0244669914245605	-0.0418481826782227	0.0052497386932373	-0.00422263145446777	0.0125687122344971	-0.0397653579711914	0.0149991512298584	7.9155e+09	0.035447359085083	-0.0220925807952881	0.00413632392883301	0.0156700611114502	0.0109362602233887	-0.0278685092926025	0.0458850860595703	-0.0352997779846191	0.0130751132965088	-0.0619254112243652	-0.00800156593322754	0.0250649452209473	0.035161018371582	-0.0674126148223877	-0.0248367786407471	-0.0181560516357422	-0.00709342956542969	0.0500960350036621	0.0260088443756104
	0.155393600463867	0.029219388961792	0.00189471244812012	-0.126031398773193	-0.00499892234802246	-0.0879261493682861	0.121070623397827	-0.0403144359588623	-0.0125973224639893	-0.0751984119415283	-0.00798702239990234	-0.0639767646789551	0.124163150787354	0.00939631462097168	-0.0319404602050781	-0.110819816589355	0.0181236267089844	-0.0567944049835205	0.0905055999755859	-0.0170183181762695	0.0578641891479492	-0.000478029251098633	0.0213382244110107	-0.155550479888916	0.044715404510498	0.0303475856781006	0.010481595993042	-0.0232250690460205	0.0356662273406982	-0.176791667938232	0.0656239986419678	-0.0128648281097412	0.039243221282959	0.0111992359161377	-0.0255105495452881	-0.112889528274536	0.023787260055542	-0.102594137191772	0.0146775245666504	0.0241119861602783	0.059499979019165	-0.00105690956115723	-0.038029670715332	-0.0616805553436279	0.0632779598236084	0.00059819221496582	0.0714519023895264	-0.00736522674560547	0.000509500503540039
	-0.0126693248748779	0.159454345703125	0.0641200542449951	-0.0766522884368896	-0.038029670715332	-0.0242021083831787	-0.041550874710083	0.20528769493103	-0.00221037864685059	-0.0917279720306396	-0.0373697280883789	0.0420219898223877	-0.0135953426361084	0.291515827178955	0.0292379856109619	-0.196499109268188	-0.0454947948455811	-0.00191092491149902	-0.225642919540405	-0.325555562973022	-0.192457437515259	-0.194087982177734	-0.106660842895508	-0.167097806930542	0.0582489967346191	0.15873908996582	-0.199496507644653	0.15295147895813	-0.0840463638305664	0.00851559638977051	0.0124139785766602	0.0576324462890625	-0.0753216743469238	0.0787274837493896	0.0182809829711914	-0.0326335430145264	-0.12382984161377	-0.292604923248291	-0.289100408554077	-0.173831462860107	-0.174518823623657	-0.139639616012573	-0.0889713764190674	-0.0871474742889404	-0.0148506164550781	0.0103094577789307	-0.0645065307617188	0.218693017959595	-0.0236344337463379
	-0.0638101100921631	-0.0726139545440674	0.100457191467285	0.045506477355957	0.00414085388183594	-0.0072026252746582	0.152853488922119	-0.265177488327026	-0.0280375480651855	0.241247892379761	-0.27613091468811	0.150261402130127	-0.0873990058898926	0.162587642669678	0.0891158580780029	0.0682113170623779	-0.0766417980194092	-0.0716502666473389	-0.208646059036255	-0.279323816299438	-0.240845203399658	-0.197092771530151	-0.169821500778198	-0.137848615646362	-0.213680744171143	0.365544557571411	0.114121913909912	0.0824975967407227	-0.00778603553771973	-0.18360161781311	0.0690810680389404	-0.0437920093536377	-0.0372092723846436	0.0929758548736572	-0.0654351711273193	-0.00562596321105957	-0.191311359405518	0.122693777084351	0.196518421173096	0.0665888786315918	-0.0691578388214111	-0.0952291488647461	-0.172246217727661	0.217337369918823	-0.0800294876098633	0.0466103553771973	-0.0535013675689697	0.0378801822662354	-0.015627384185791
	0.0240063667297363	-0.0431532859802246	-0.0368843078613281	0.0655348300933838	-0.0331308841705322	0.0806350708007813	-0.0803208351135254	-0.0128622055053711	-0.0509810447692871	0.137558221817017	-0.0331456661224365	0.00764870643615723	-0.0815029144287109	-0.0909113883972168	0.0547053813934326	0.0680208206176758	-0.0431711673736572	0.03031325340271	-0.0649592876434326	0.0562412738800049	-0.0269951820373535	0.0119819641113281	0.0286285877227783	0.0473620891571045	-0.0725908279418945	-0.139158248901367	-0.00961661338806152	0.0245039463043213	0.029179573059082	0.0927979946136475	-0.0693702697753906	-0.0150973796844482	0.0413713455200195	-0.0206530094146729	0.0139386653900146	0.0159659385681152	-0.00328588485717773	0.332863330841064	-0.143588542938232	-0.0104830265045166	-0.0786066055297852	-0.124385356903076	0.0615866184234619	0.285879373550415	-0.101715564727783	-0.0281486511230469	-0.0476181507110596	-0.100660562515259	-0.0283908843994141
	-0.0742204189300537	0.0321919918060303	-0.0160460472106934	0.101608753204346	-0.011573314666748	0.000993251800537109	-0.0770988464355469	0.00657057762145996	0.00496101379394531	0.0598351955413818	-0.0172197818756104	0.0253899097442627	-0.0763144493103027	0.00108742713928223	-0.02742600440979	0.0969521999359131	-0.0294511318206787	0.0793650150299072	-0.05169677734375	0.0743608474731445	-0.0371496677398682	0.047264575958252	-0.0206596851348877	0.0982661247253418	-0.0732934474945068	0.0171935558319092	0.0290060043334961	0.00469565391540527	-0.0267837047576904	0.0580487251281738	-0.101546764373779	-0.00146365165710449	0.0455424785614014	0.0976448059082031	-0.031301736831665	0.0932478904724121	-0.0101344585418701	0.0696651935577393	-0.0319499969482422	0.0260472297668457	-0.000498533248901367	0.0542159080505371	-0.0288796424865723	0.044884204864502	0.0186316967010498	0.00136733055114746	-0.00809526443481445	0.0326130390167236	0.0487680435180664
	0.216217994689941	0.0117347240447998	-0.0713295936584473	-0.0965225696563721	0.0629870891571045	-0.0616829395294189	0.185415506362915	0.0321993827819824	-0.0190572738647461	-0.0736088752746582	-0.0070037841796875	-0.114391088485718	0.132388591766357	-0.027329683303833	-0.0860714912414551	-0.129691600799561	0.0791213512420654	-0.0442938804626465	0.100478887557983	-0.138936042785645	0.0347671508789063	-0.0149776935577393	0.00113511085510254	-0.133281946182251	0.0222020149230957	-0.101261377334595	0.0335812568664551	0.0536768436431885	-0.0227189064025879	-0.0535721778869629	-0.0329747200012207	-0.0256373882293701	0.0335273742675781	-0.100910425186157	0.0502920150756836	-0.042536735534668	-0.0289008617401123	-0.135709524154663	0.0616703033447266	-0.0559499263763428	0.0693249702453613	0.0327587127685547	-0.07246994972229	-0.0788536071777344	-0.0107419490814209	-0.0314657688140869	0.114802360534668	-0.0383627414703369	0.0753715038299561
	0.0115470886230469	-0.000729084014892578	0.0266890525817871	-0.0646717548370361	0.0220410823822021	-0.0197784900665283	0.0462195873260498	-0.000854015350341797	0.00629687309265137	-0.0319550037384033	-0.0395941734313965	0.0153329372406006	0.0460615158081055	-0.0272064208984375	0.0191421508789063	-0.0361728668212891	-0.0133705139160156	0.03031325340271	-0.0103600025177002	0.0423398017883301	0.00593090057373047	0.00453472137451172	-0.0399067401885986	0.0200865268707275	0.00682950019836426	0.0243864059448242	-0.0104014873504639	0.0478274822235107	-0.0571296215057373	0.0289676189422607	-0.0400595664978027	-0.0252740383148193	-0.0315265655517578	0.0785775184631348	-0.016216516494751	0.0654020309448242	0.061211109161377	0.0919978618621826	-0.040147066116333	-0.0198268890380859	0.0146870613098145	-0.00847792625427246	0.0767810344696045	0.0657331943511963	-0.0565948486328125	-0.00969505310058594	-0.0570223331451416	0.0123908519744873	0.0346581935882568
	-0.10880708694458	0.0873126983642578	-0.336357355117798	0.379427194595337	-0.0753848552703857	0.101943969726563	-0.072230339050293	0.0972573757171631	-0.192543745040894	0.230221509933472	-0.0216102600097656	0.011458158493042	-0.1148362159729	0.0110764503479004	-0.241244792938232	0.331515550613403	-0.0104594230651855	0.0542752742767334	0.0198426246643066	0.00646376609802246	-0.141881465911865	0.0311355590820313	-0.0500583648681641	0.0542538166046143	0.00932002067565918	0.0236926078796387	-0.130654573440552	0.0293550491333008	-0.0109729766845703	0.149081945419312	-0.0228404998779297	-0.0746803283691406	-0.186194896697998	-0.00610923767089844	-0.0251255035400391	0.0891644954681396	-0.0581295490264893	-0.108600854873657	0.0870709419250488	-0.0112593173980713	0.03000807762146	-0.00370287895202637	0.0586743354797363	0.0173826217651367	0.080219030380249	-0.0842440128326416	-0.0138192176818848	-0.0150713920593262	0.02825927734375
	0.167170763015747	0.120542049407959	0.0486226081848145	-0.330408811569214	0.0487198829650879	-0.0542831420898438	-0.0408849716186523	-0.136101722717285	0.0132699012756348	0.00812935829162598	0.0781238079071045	0.0440316200256348	-0.111227750778198	0.0276517868041992	0.00748324394226074	-0.120984315872192	0.050849437713623	0.121125221252441	0.0400638580322266	-0.218407869338989	0.0437471866607666	0.198866605758667	0.0248391628265381	-0.293204069137573	0.0554399490356445	-0.0668199062347412	-0.0297603607177734	0.0455894470214844	0.0282187461853027	0.0258638858795166	-0.000421285629272461	-0.09163498878479	0.0169384479522705	0.0276808738708496	0.0103349685668945	-0.0386323928833008	0.115431785583496	-0.0935847759246826	0.142961740493774	-0.104552745819092	0.0610306262969971	0.0832169055938721	0.0794975757598877	-0.310834407806396	0.067080020904541	-0.0521509647369385	0.101487636566162	0.0844390392303467	0.0408637523651123
	-0.0186700820922852	-0.228824377059937	0.0168848037719727	0.0191850662231445	0.0095973014831543	0.0853257179260254	-0.0754415988922119	0.0388624668121338	-0.02105712890625	0.0902190208435059	-0.0119969844818115	0.0183651447296143	0.0152120590209961	-0.0814175605773926	-0.0717244148254395	-0.0149452686309814	-0.0014796257019043	0.0403766632080078	0.0672543048858643	0.06376051902771	-0.0397999286651611	0.00905513763427734	-0.0156774520874023	-0.0109081268310547	0.0434198379516602	-0.169690370559692	0.0470695495605469	-0.0517797470092773	-0.0208055973052979	-0.0478384494781494	0.0844171047210693	-0.0884125232696533	-0.00501060485839844	-0.0333178043365479	-0.00873279571533203	-0.032390832901001	-0.00345468521118164	-0.102225303649902	0.0288341045379639	0.0891389846801758	0.0699903964996338	-0.0334422588348389	-0.045844554901123	-0.121092796325684	0.0879030227661133	0.0830700397491455	0.033200740814209	0.0221683979034424	-0.0610682964324951
	-0.0248844623565674	-0.0976107120513916	-0.00855684280395508	0.194432497024536	-0.0462799072265625	0.00838351249694824	-0.0334851741790771	-0.0316872596740723	7.86781e+09	0.146042346954346	-0.0439815521240234	0.0209372043609619	-0.0329985618591309	-0.113223075866699	0.00693321228027344	0.163947582244873	-0.0573160648345947	0.01277756690979	-0.041379451751709	0.0510644912719727	-0.0802328586578369	-0.0488655567169189	-0.0170552730560303	0.154721260070801	-0.0313100814819336	0.0428147315979004	-0.0588483810424805	-0.0854711532592773	0.0045161247253418	0.142362594604492	-0.0464832782745361	0.0210888385772705	-0.0514748096466064	-0.0642743110656738	-0.0272068977355957	0.165683269500732	0.0105648040771484	0.123482465744019	-0.0341897010803223	-0.016965389251709	-0.0190768241882324	-0.0400230884552002	0.0181872844696045	0.136854648590088	-0.0428705215454102	-0.00565457344055176	-0.0505051612854004	-0.0343649387359619	0.0027153491973877
	0.0173318386077881	-0.0809409618377686	-0.0115001201629639	0.0769646167755127	-0.000703096389770508	-0.0286393165588379	0.0120613574981689	-0.0518984794616699	0.022385835647583	0.0795907974243164	-0.0165836811065674	-0.0199227333068848	-0.00287604331970215	-0.049797534942627	0.0210893154144287	0.0526134967803955	0.00428891181945801	-0.0135083198547363	0.0206634998321533	0.00905132293701172	0.0123803615570068	-0.0439283847808838	-0.0238113403320313	0.0612649917602539	0.027371883392334	-0.050633430480957	0.0193507671356201	-0.0460069179534912	-0.0126450061798096	0.0378537178039551	0.0261292457580566	-0.0155272483825684	0.0113658905029297	-0.0473215579986572	0.0018916130065918	0.0416257381439209	0.00336217880249023	0.0438187122344971	0.00882458686828613	-0.0238254070281982	0.027759313583374	-0.0387821197509766	-0.000421762466430664	0.0502719879150391	-0.0084536075592041	-0.0103838443756104	0.000896692276000977	-0.0230472087860107	0.0144510269165039
	0.0625283718109131	-0.0283358097076416	-0.0117387771606445	-0.0260517597198486	0.0209331512451172	-0.0337162017822266	0.06931471824646	-0.00647807121276855	-0.0123586654663086	-0.037522554397583	0.00369834899902344	-0.0295970439910889	0.0514376163482666	-0.0475473403930664	0.00598978996276855	-0.0281121730804443	0.00105595588684082	-0.00812029838562012	0.0364155769348145	0.0339608192443848	0.0233480930328369	-0.0436820983886719	0.00355339050292969	-0.0105085372924805	0.0389573574066162	0.0300779342651367	0.0226531028747559	-0.0465831756591797	0.00481677055358887	-0.0170235633850098	0.0139164924621582	0.0309779644012451	0.0195622444152832	-0.0425026416778564	0.00883078575134277	-0.00904417037963867	-0.000926017761230469	-0.0198912620544434	0.0217263698577881	0.0236067771911621	0.00914740562438965	-0.0255846977233887	0.00832581520080566	-0.0111799240112305	0.00425577163696289	0.0271062850952148	0.043004035949707	-0.0296895503997803	0.00237607955932617
	0.00684690475463867	0.0376460552215576	0.0627593994140625	-0.00692129135131836	-0.0264580249786377	-0.0208637714385986	0.0156326293945313	0.0436031818389893	-0.0549089908599854	0.0903136730194092	-0.0950808525085449	0.0763225555419922	-0.151117563247681	-0.0264678001403809	0.053107738494873	0.191559553146362	-0.0524153709411621	0.0118684768676758	-0.0791361331939697	0.0932602882385254	0.0640113353729248	-0.162434577941895	-0.134781122207642	0.25597071647644	-0.0793666839599609	-0.0707731246948242	0.0744874477386475	0.0607259273529053	-0.0555617809295654	0.0494391918182373	0.124069929122925	-0.0142898559570313	0.0699462890625	-0.133281707763672	-0.187894105911255	0.148447751998901	-0.00218987464904785	0.157763481140137	-0.163384437561035	-0.0666699409484863	0.046520471572876	0.034822940826416	0.0472919940948486	0.247332096099854	-0.149448156356812	-0.0100393295288086	-0.031536340713501	-0.0972883701324463	-0.165123701095581
	0.00287222862243652	-0.150559663772583	-0.0717446804046631	0.0936596393585205	0.103064298629761	0.00236773490905762	0.14685320854187	-0.0409417152404785	0.00551104545593262	0.0865268707275391	0.0159807205200195	-0.165942430496216	-0.0759236812591553	0.0072333812713623	-0.0158019065856934	0.122567415237427	-0.0940487384796143	0.0993268489837646	-0.0640017986297607	-0.0112490653991699	0.0733318328857422	-0.0996153354644775	-0.0123145580291748	0.122222185134888	0.0257327556610107	0.0735599994659424	0.0576651096343994	-0.132672786712646	-0.0278592109680176	0.0616905689239502	-0.0614371299743652	0.0157318115234375	0.0918927192687988	-0.0478124618530273	-0.00584125518798828	0.0383179187774658	-0.146762847900391	-0.13702130317688	-0.211051464080811	-0.120856046676636	-0.287329912185669	-0.140262365341187	-0.133730888366699	-0.227746486663818	-0.2814040184021	-0.192733526229858	-0.189828634262085	-0.188301563262939	0.023587703704834
	-0.0770549774169922	0.0372910499572754	-0.0437078475952148	0.154172897338867	-0.0236687660217285	0.033618688583374	-0.0385091304779053	0.0964591503143311	-0.0957150459289551	0.00582575798034668	0.0593380928039551	0.0601570606231689	0.0517952442169189	0.0481359958648682	-0.0236477851867676	0.111618757247925	-0.00190234184265137	-0.00397801399230957	0.0237786769866943	0.0191874504089355	-0.0380325317382813	0.0105588436126709	-0.00378942489624023	0.0564677715301514	0.0449581146240234	-0.0781123638153076	0.00412416458129883	0.0290427207946777	-0.0332493782043457	0.050966739654541	0.0283610820770264	-0.0445461273193359	-0.0274581909179688	0.0308618545532227	-0.0406160354614258	0.0678186416625977	-0.0710668563842773	0.0368027687072754	0.0112819671630859	0.0726258754730225	0.0211889743804932	-0.0196049213409424	0.00799036026000977	0.0726165771484375	-0.00816774368286133	0.0490918159484863	-0.00469183921813965	-0.0121200084686279	-0.0706696510314941
	-0.0348265171051025	0.0378828048706055	-0.0615687370300293	0.009674072265625	0.0268094539642334	0.0114955902099609	-0.00194287300109863	-0.108755111694336	-0.093609094619751	0.0827305316925049	0.0517411231994629	0.0682258605957031	-0.122282266616821	0.0947175025939941	-0.0787966251373291	0.0753319263458252	0.032928466796875	-0.0125060081481934	-0.0202035903930664	-0.0772905349731445	0.00842094421386719	-0.0548124313354492	0.0330002307891846	0.0690741539001465	-0.0306277275085449	-0.0462017059326172	0.0228831768035889	-0.00415134429931641	-0.00748276710510254	0.040086030960083	0.0157508850097656	0.114732503890991	-0.0151636600494385	-0.0148818492889404	-0.0447490215301514	0.0829806327819824	-0.07283616065979	0.0711376667022705	0.000761270523071289	0.0667521953582764	-0.00159668922424316	0.00557446479797363	-0.0340518951416016	0.0103163719177246	-0.0675697326660156	0.0516517162322998	0.0356335639953613	0.00149869918823242	-0.0125396251678467
	-0.180257081985474	-0.138074636459351	0.098466157913208	0.105799674987793	-0.0158305168151855	0.0914366245269775	-0.215059757232666	-0.365872621536255	-0.172904968261719	-0.239383697509766	-0.188236236572266	-0.170592546463013	-0.195932388305664	-0.343959093093872	-0.112881422042847	-0.154407978057861	-0.236637353897095	-0.129830598831177	-0.0623490810394287	-0.395559072494507	-0.0581638813018799	0.173656463623047	0.04654860496521	0.0725483894348145	-0.0696966648101807	-0.0405972003936768	0.0624489784240723	-0.129006624221802	0.205787181854248	-0.0656876564025879	0.0900471210479736	0.316252946853638	-0.374375343322754	-0.0236275196075439	-0.105355262756348	0.225620031356812	0.00411772727966309	-0.01190185546875	-0.0585646629333496	0.244277477264404	-0.0205936431884766	-0.137692213058472	-0.113711357116699	-0.219298124313354	-0.226563692092896	-0.19658637046814	-0.170334577560425	-0.182069778442383	-0.24702000617981
[truncated: 1,732 more rows]
[truncated: 41 more columns]
