# Supplementary material for: Towards a harmonized testing strategy for nanofibers by integrating toxicological screening and proteomic profiling
Source: Sci Rep. 2025 Sep 12;15:32430. doi: 10.1038/s41598-025-15423-9 (PMC12432259; doi:10.1038/s41598-025-15423-9)
Supplement: Supplementary file 8 — Supplementary Material 8 [file 41598_2025_15423_MOESM8_ESM.xlsx]

## Sheet: Tabelle1
Supplementary Table 3 V:Significantly detected proteins for 50 µg/mL Mitsui-7 relative to control conditions
Significant	#NAME?	Difference	Protein IDs	Majority protein IDs	id	Symbol color	Symbol type	Symbol size	Show label	Only identified by site	Reverse	Potential contaminant	Taxonomy IDs	Peptides	Razor + unique peptides	Unique peptides	Sequence coverage [%]	Unique + razor sequence coverage [%]	Unique sequence coverage [%]	Mol. weight [kDa]	Q-value	Score	Intensity	MS/MS count	Reporter intensity corrected 1 TMT_dTHP1_M0_50ug_RL_400ng_R1_1	Reporter intensity corrected 2 TMT_dTHP1_M0_50ug_RL_400ng_R1_1	Reporter intensity corrected 3 TMT_dTHP1_M0_50ug_RL_400ng_R1_1	Reporter intensity corrected 4 TMT_dTHP1_M0_50ug_RL_400ng_R1_1	Reporter intensity corrected 5 TMT_dTHP1_M0_50ug_RL_400ng_R1_1	Reporter intensity corrected 6 TMT_dTHP1_M0_50ug_RL_400ng_R1_1	Reporter intensity corrected 1 TMT_dTHP1_M0_50ug_RL_400ng_R1_2	Reporter intensity corrected 2 TMT_dTHP1_M0_50ug_RL_400ng_R1_2	Reporter intensity corrected 3 TMT_dTHP1_M0_50ug_RL_400ng_R1_2	Reporter intensity corrected 4 TMT_dTHP1_M0_50ug_RL_400ng_R1_2	Reporter intensity corrected 5 TMT_dTHP1_M0_50ug_RL_400ng_R1_2	Reporter intensity corrected 6 TMT_dTHP1_M0_50ug_RL_400ng_R1_2	Reporter intensity corrected 1 TMT_dTHP1_M0_50ug_RL_400ng_R1_3	Reporter intensity corrected 2 TMT_dTHP1_M0_50ug_RL_400ng_R1_3	Reporter intensity corrected 3 TMT_dTHP1_M0_50ug_RL_400ng_R1_3	Reporter intensity corrected 4 TMT_dTHP1_M0_50ug_RL_400ng_R1_3	Reporter intensity corrected 5 TMT_dTHP1_M0_50ug_RL_400ng_R1_3	Reporter intensity corrected 6 TMT_dTHP1_M0_50ug_RL_400ng_R1_3	Reporter intensity corrected 1 TMT_dTHP1_M0_50ug_RL_400ng_R2_1	Reporter intensity corrected 2 TMT_dTHP1_M0_50ug_RL_400ng_R2_1	Reporter intensity corrected 3 TMT_dTHP1_M0_50ug_RL_400ng_R2_1	Reporter intensity corrected 4 TMT_dTHP1_M0_50ug_RL_400ng_R2_1	Reporter intensity corrected 5 TMT_dTHP1_M0_50ug_RL_400ng_R2_1	Reporter intensity corrected 6 TMT_dTHP1_M0_50ug_RL_400ng_R2_1	Reporter intensity corrected 1 TMT_dTHP1_M0_50ug_RL_400ng_R2_2
+	8.61994	0.294488	sp|Q9Y2S6|TMA7_HUMAN;sp|A0A024R1R8|TMA7B_HUMAN	sp|Q9Y2S6|TMA7_HUMAN;sp|A0A024R1R8|TMA7B_HUMAN	105	Color2 [A=255, R=0, G=0, B=0]	1	4					-1	1	1	1	14.1	14.1	14.1	7.0662	0	2.6207	2826300000	23	0.178115	0.136432	-0.0652833	-0.202615	0.0791118	-0.0943582	0.167992	0.0661438	-0.147811	-0.323968	0.211241	-0.0461302	0.135007	0.103294	-0.0645216	-0.239911	0.125625	-0.0675616	0.187704	-0.0979602	0.0726628	0.0472646	-0.0252743	-0.231277	0.158816
+	7.55956	-0.276832	sp|A0A494C071|PWWP4_HUMAN	sp|A0A494C071|PWWP4_HUMAN	108	Color2 [A=255, R=0, G=0, B=0]	1	4					-1	1	1	1	0.3	0.3	0.3	217.77	0.0036863	1.7127	328070000	12	0.00194621	-0.149751	-0.0462344	0.258742	-0.106677	0.0631831	-0.103974	-0.116138	-0.106545	0.339494	-0.0241659	0.0247116	0.0261755	-0.238659	0.0311716	0.208239	0.0204859	-0.0788133	0.0394969	0.104896	0.0269599	-0.241617	-0.0967269	0.216238	-0.0177238
+	5.56892	0.0788827	sp|P14598|NCF1_HUMAN;sp|A6NI72|NCF1B_HUMAN;sp|A8MVU1|NCF1C_HUMAN;tr|C9J155|C9J155_HUMAN;tr|H7C1S1|H7C1S1_HUMAN	sp|P14598|NCF1_HUMAN;sp|A6NI72|NCF1B_HUMAN;sp|A8MVU1|NCF1C_HUMAN	119	Color2 [A=255, R=0, G=0, B=0]	1	4					-1	11	11	11	32.8	32.8	32.8	44.681	0	39.374	4050500000	72	0.0719121	-0.164106	-0.16733	-0.00481129	0.0769145	0.0690238	0.0616279	-0.20261	-0.112503	-0.017009	0.0960147	0.061554	0.0796015	-0.204695	-0.0429633	0.0453796	0.0597947	0.0627847	-0.0202036	-0.0815303	0.13879	-0.0174756	-0.103786	0.0290544	0.0503697
+	7.02518	0.289848	sp|O00115|DNS2A_HUMAN	sp|O00115|DNS2A_HUMAN	130	Color2 [A=255, R=0, G=0, B=0]	1	4					-1	1	1	1	1.9	1.9	1.9	39.58	0.0043377	1.6405	442760000	10	-0.0324533	0.388651	0.0211728	-0.31651	0.0239089	-0.0476317	-0.0234892	0.385437	0.0163929	-0.406808	0.0203273	0.0100117	-0.0520899	0.273931	0.0911932	-0.359252	0.116235	-0.100436	-0.024431	-0.173208	-0.0751164	0.356351	0.0968893	-0.340931	-0.00820494
+	6.62629	-0.135409	tr|B7Z3Q4|B7Z3Q4_HUMAN;sp|O00116|ADAS_HUMAN;tr|A0A7P0TAU9|A0A7P0TAU9_HUMAN;tr|A0A7P0T984|A0A7P0T984_HUMAN;tr|A0A1B0GWA2|A0A1B0GWA2_HUMAN;tr|A0A7P0TAL3|A0A7P0TAL3_HUMAN;tr|A0A2R8YEL0|A0A2R8YEL0_HUMAN;tr|A0A7P0T9C9|A0A7P0T9C9_HUMAN;tr|A0A7P0T8Q7|A0A7P0T8Q7_HUMAN;tr|A0A7P0TA54|A0A7P0TA54_HUMAN;tr|B8ZZ81|B8ZZ81_HUMAN	tr|B7Z3Q4|B7Z3Q4_HUMAN;sp|O00116|ADAS_HUMAN;tr|A0A7P0TAU9|A0A7P0TAU9_HUMAN;tr|A0A7P0T984|A0A7P0T984_HUMAN;tr|A0A1B0GWA2|A0A1B0GWA2_HUMAN;tr|A0A7P0TAL3|A0A7P0TAL3_HUMAN;tr|A0A2R8YEL0|A0A2R8YEL0_HUMAN;tr|A0A7P0T9C9|A0A7P0T9C9_HUMAN	131	Color2 [A=255, R=0, G=0, B=0]	1	4					-1	8	8	8	20.8	20.8	20.8	63.846	0	58.246	1306400000	53	-0.102719	0.0699439	0.0103114	0.151653	-0.0353622	0.0127084	-0.0886536	0.119206	0.0413671	0.0735776	0.000698566	-0.00846052	0.0437255	0.0413401	0.00913215	0.0527096	-0.0193529	-0.00390124	-0.0347126	0.0267181	-0.0142241	0.061842	-0.0316818	0.106762	-0.0535779
+	6.17937	-0.28593	sp|O00148|DX39A_HUMAN;tr|K7EQN7|K7EQN7_HUMAN;tr|K7ENP6|K7ENP6_HUMAN;tr|A0A0G2JHN7|A0A0G2JHN7_HUMAN;tr|A0A0D9SEM9|A0A0D9SEM9_HUMAN;tr|K7EL56|K7EL56_HUMAN;tr|K7EIL8|K7EIL8_HUMAN;tr|F6U6E2|F6U6E2_HUMAN;tr|K7EN69|K7EN69_HUMAN;tr|F6S2B7|F6S2B7_HUMAN;tr|F6SXL5|F6SXL5_HUMAN;tr|K7EPJ3|K7EPJ3_HUMAN	sp|O00148|DX39A_HUMAN	133	Color2 [A=255, R=0, G=0, B=0]	1	4					-1	9	4	4	27.6	17.6	17.6	49.129	0	34.796	952850000	45	-0.238153	0.127119	-0.0514643	0.314765	-0.0672615	-0.0257576	-0.214632	0.0451405	-0.114551	0.393438	-0.0570056	-0.0026865	-0.156169	-0.00157213	-0.139527	0.336028	-0.127965	0.00951791	-0.0497136	0.0662799	-0.00729084	-0.039254	0.0431736	0.0445192	-0.075139
+	3.66175	0.0785424	tr|A0A804HKK3|A0A804HKK3_HUMAN;tr|A0A804HKH9|A0A804HKH9_HUMAN;sp|O00170|AIP_HUMAN;tr|A0A804HJ46|A0A804HJ46_HUMAN;tr|E9PMH2|E9PMH2_HUMAN;tr|A0A804HKL7|A0A804HKL7_HUMAN;tr|A0A804HIX8|A0A804HIX8_HUMAN;tr|A0A804HJ38|A0A804HJ38_HUMAN;tr|A0A804HKP8|A0A804HKP8_HUMAN;tr|V9GYQ3|V9GYQ3_HUMAN	tr|A0A804HKK3|A0A804HKK3_HUMAN;tr|A0A804HKH9|A0A804HKH9_HUMAN;sp|O00170|AIP_HUMAN;tr|A0A804HJ46|A0A804HJ46_HUMAN;tr|E9PMH2|E9PMH2_HUMAN;tr|A0A804HKL7|A0A804HKL7_HUMAN;tr|A0A804HIX8|A0A804HIX8_HUMAN;tr|A0A804HJ38|A0A804HJ38_HUMAN;tr|A0A804HKP8|A0A804HKP8_HUMAN;tr|V9GYQ3|V9GYQ3_HUMAN	139	Color2 [A=255, R=0, G=0, B=0]	1	4					-1	6	6	6	27.4	27.4	27.4	30.771	0	27.483	3215700000	49	-0.00715947	0.0345659	-0.0287223	-0.0663474	0.0526557	0.00549293	0.0744166	0.0405235	0.0101402	-0.140264	0.0334258	0.0525606	0.051527	-0.051049	0.0458581	-0.0649016	0.0934484	-0.0143569	-0.0094378	-0.00222921	0.0696855	0.0166368	-0.0146065	-0.00452828	-0.104727
+	5.51154	0.183292	sp|O00182|LEG9_HUMAN;tr|J3KS82|J3KS82_HUMAN;tr|J3KSY2|J3KSY2_HUMAN;sp|Q6DKI2|LEG9C_HUMAN;sp|Q3B8N2|LEG9B_HUMAN	sp|O00182|LEG9_HUMAN;tr|J3KS82|J3KS82_HUMAN	140	Color2 [A=255, R=0, G=0, B=0]	1	4					-1	3	3	3	8.7	8.7	8.7	39.518	0	6.9322	1590000000	32	-0.0302732	0.212939	0.015635	-0.182488	0.0631888	0.0390594	0.0253859	0.000121832	-0.04739	-0.13971	0.0528193	-0.10158	-0.0588319	0.597038	-0.159234	-0.244277	-0.0935225	0.0263431	0.018939	0.00614214	0.185953	0.0512691	-0.0683546	-0.185456	-0.131547
+	4.67909	0.134822	tr|E9PRZ9|E9PRZ9_HUMAN;tr|E9PM92|E9PM92_HUMAN;sp|O00193|SMAP_HUMAN;tr|E9PQA1|E9PQA1_HUMAN	tr|E9PRZ9|E9PRZ9_HUMAN;tr|E9PM92|E9PM92_HUMAN;sp|O00193|SMAP_HUMAN	142	Color2 [A=255, R=0, G=0, B=0]	1	4					-1	3	3	3	34.4	34.4	34.4	10.038	0	11.139	3382100000	55	0.0116391	-0.00170159	0.0632887	-0.128436	0.0590792	7.65324e-05	0.061805	0.0264633	0.0214536	-0.108558	0.010026	0.0519691	0.00101924	-0.0454254	0.155639	-0.0520167	-0.00847483	0.0336008	0.0150721	-0.00514412	0.018724	0.0806506	0.0209651	-0.0708811	0.0322785
+	1.95234	0.0889254	tr|H7BXD8|H7BXD8_HUMAN;tr|E9PN19|E9PN19_HUMAN;tr|F6V2D4|F6V2D4_HUMAN;sp|O00214|LEG8_HUMAN	tr|H7BXD8|H7BXD8_HUMAN;tr|E9PN19|E9PN19_HUMAN;tr|F6V2D4|F6V2D4_HUMAN;sp|O00214|LEG8_HUMAN	144	Color2 [A=255, R=0, G=0, B=0]	1	4					-1	2	2	2	10.3	10.3	10.3	19.569	0	3.3052	189930000	13	0.177049	-0.0086503	-0.011102	-0.13216	-0.0408468	0.0378687	0.0670218	-0.0219963	-0.0315003	-0.100334	0.0146673	0.0795195	0.154624	0.0172997	-0.10897	-0.052948	0.127302	-0.123303	-0.00659156	0.0114317	-0.0578384	0.0236299	0.0884421	-0.0308666	0.100754
+	4.87163	-0.205632	sp|O00264|PGRC1_HUMAN	sp|O00264|PGRC1_HUMAN	149	Color2 [A=255, R=0, G=0, B=0]	1	4					-1	2	2	2	23.1	23.1	23.1	21.671	0	55.317	402870000	15	-0.203671	0.253039	0.00858498	0.144519	-0.0687351	-0.0321522	-0.205541	0.208352	-0.0403154	0.0883269	0.0369031	-0.0168936	-0.163313	0.33863	-0.00696635	0.0217874	-0.0779791	-0.0112736	-0.198246	-0.0313003	0.0636373	0.0667195	-0.0107884	0.0953732	-0.170666
+	2.7741	-0.0864319	sp|O00303|EIF3F_HUMAN;tr|H0YDT6|H0YDT6_HUMAN;tr|A0A1W2PP79|A0A1W2PP79_HUMAN;tr|A0A7I2YQA0|A0A7I2YQA0_HUMAN	sp|O00303|EIF3F_HUMAN;tr|H0YDT6|H0YDT6_HUMAN	152	Color2 [A=255, R=0, G=0, B=0]	1	4					-1	7	7	7	24.4	24.4	24.4	37.563	0	100.24	4511900000	79	-0.0351117	0.0433152	-0.0310612	0.12051	-0.0103693	0.0038929	-0.0681536	0.0625281	0.00307322	0.172539	-0.0858567	0.000843525	-0.144341	0.12407	-0.035012	0.152861	-0.0237129	-0.0290916	0.039254	0.0980022	0.00210977	-0.0719638	-0.00295496	-0.000475883	0.0156929
+	2.77255	-0.0904725	sp|O00422|SAP18_HUMAN;tr|H7BZW6|H7BZW6_HUMAN;tr|U3KPY7|U3KPY7_HUMAN;tr|U3KQ12|U3KQ12_HUMAN	sp|O00422|SAP18_HUMAN;tr|H7BZW6|H7BZW6_HUMAN	155	Color2 [A=255, R=0, G=0, B=0]	1	4					-1	8	8	8	53.6	53.6	53.6	17.561	0	19.086	5930400000	58	-0.0323584	0.0336168	0.0865378	0.043469	-0.0352902	-0.0369277	0.0460405	0.0154054	0.113722	-0.0182316	-0.0558431	0.0370226	-0.112931	-0.0233936	0.0576675	-0.0234394	0.0374639	0.0170116	-0.136913	-0.0910435	0.0473082	0.0353403	0.0607698	0.00791049	-0.0959563
+	1.49964	-0.12133	tr|A0A494C128|A0A494C128_HUMAN;sp|O00567|NOP56_HUMAN;tr|Q5JXT2|Q5JXT2_HUMAN;tr|H0YDU4|H0YDU4_HUMAN	tr|A0A494C128|A0A494C128_HUMAN;sp|O00567|NOP56_HUMAN;tr|Q5JXT2|Q5JXT2_HUMAN	168	Color2 [A=255, R=0, G=0, B=0]	1	4					-1	5	5	5	12.1	12.1	12.1	53.05	0	11.109	1246300000	19	-0.00408673	-0.0137918	0.0632887	0.110442	-0.0781274	-0.0184617	-0.18248	-0.253816	-0.219459	-0.334507	-0.165925	-0.142063	-0.0278871	0.0195668	0.0528793	0.02826	0.0130384	-0.0482378	-0.0108631	0.0417452	-0.00336647	-0.0262125	-0.0243502	0.0736041	-0.301513
+	4.64294	0.183336	tr|A0A804HKZ2|A0A804HKZ2_HUMAN;tr|A0A804HJZ7|A0A804HJZ7_HUMAN;tr|D6REQ6|D6REQ6_HUMAN;tr|A0A087WZM2|A0A087WZM2_HUMAN;tr|D6RHI9|D6RHI9_HUMAN;sp|O00584|RNT2_HUMAN;tr|H0YAE9|H0YAE9_HUMAN	tr|A0A804HKZ2|A0A804HKZ2_HUMAN;tr|A0A804HJZ7|A0A804HJZ7_HUMAN;tr|D6REQ6|D6REQ6_HUMAN;tr|A0A087WZM2|A0A087WZM2_HUMAN;tr|D6RHI9|D6RHI9_HUMAN;sp|O00584|RNT2_HUMAN;tr|H0YAE9|H0YAE9_HUMAN	170	Color2 [A=255, R=0, G=0, B=0]	1	4					-1	2	2	2	10.4	10.4	10.4	18.829	0	3.9029	408380000	13	0.00287223	0.0668161	-0.0418363	-0.0852256	0.0236323	0.067493	0.0449655	0.0624113	-0.0418572	-0.0683227	0.0236304	0.0235803	0.0972106	0.111036	0.0914154	-0.216302	-0.0557051	-0.00359488	0.0146604	-0.0852413	0.0186467	0.187366	0.101482	-0.30325	0.0791049
+	3.25933	-0.449268	sp|O00743|PPP6_HUMAN	sp|O00743|PPP6_HUMAN	173	Color2 [A=255, R=0, G=0, B=0]	1	4					-1	2	2	2	4.9	4.9	4.9	35.144	0.00069469	2.1045	247810000	6	-0.210015	-0.199975	-0.124921	-0.249849	-0.256291	-0.218036	-0.483579	0.945444	0.351828	0.159712	-0.674234	-0.450439	0.033529	0.134897	0.0230336	0.0705888	-0.118608	-0.0418539	-0.531681	-0.73974	-0.66346	0.907241	0.0463288	-0.0438092	-0.905785
+	5.36033	0.0876962	sp|O00754|MA2B1_HUMAN;tr|M0QZ24|M0QZ24_HUMAN;tr|M0R174|M0R174_HUMAN;tr|M0QZG6|M0QZG6_HUMAN;tr|M0R2P5|M0R2P5_HUMAN	sp|O00754|MA2B1_HUMAN	174	Color2 [A=255, R=0, G=0, B=0]	1	4					-1	17	17	17	20	20	20	113.74	0	73.885	6711200000	187	0.03473	0.00460839	0.00197363	0.00160003	-0.0321963	-0.0126669	-0.00472283	0.0414717	-0.00102592	-0.0456026	-0.0581689	0.00688577	0.0555458	0.0435698	-0.0316982	-0.0659459	-0.0214956	0.00533772	-0.00158262	0.000102043	0.0245016	0.00429654	-0.0142243	-0.0272245	0.0280271
+	2.60386	0.0941122	tr|F2Z2Y4|F2Z2Y4_HUMAN;sp|O00764|PDXK_HUMAN	tr|F2Z2Y4|F2Z2Y4_HUMAN;sp|O00764|PDXK_HUMAN	176	Color2 [A=255, R=0, G=0, B=0]	1	4					-1	6	6	6	31.6	31.6	31.6	30.638	0	120.21	3623500000	39	0.00740075	0.0102882	-0.01421	0.0627592	0.039722	0.0285318	0.0648136	-0.0145857	-0.120713	-0.0394866	0.0870314	0.0326056	0.101536	-0.0500479	-0.183513	0.0862768	0.0622249	0.00450039	0.0827444	-0.259176	0.0707281	0.0779355	-0.051548	-0.0410318	-0.0307131
+	3.4208	0.0918748	sp|P47813|IF1AX_HUMAN;sp|O14602|IF1AY_HUMAN;tr|A6NJH9|A6NJH9_HUMAN;tr|X6RAC9|X6RAC9_HUMAN	sp|P47813|IF1AX_HUMAN;sp|O14602|IF1AY_HUMAN;tr|A6NJH9|A6NJH9_HUMAN;tr|X6RAC9|X6RAC9_HUMAN	180	Color2 [A=255, R=0, G=0, B=0]	1	4					-1	4	4	4	29.9	29.9	29.9	16.46	0	14.234	4410900000	29	0.0986633	-0.0177214	0.076684	0.00509429	0.0901809	-0.180608	0.101125	-0.204857	0.0264192	-0.172116	0.0924149	0.0618479	0.0594645	-0.048672	0.0662167	0.0204108	-0.0730817	-0.0773616	-0.00191593	0.0417123	0.00974178	-0.0125644	-0.00037837	-0.0231886	0.0880077
+	3.11444	0.272792	tr|A0A2R8Y7U1|A0A2R8Y7U1_HUMAN;tr|A0A2R8YGD1|A0A2R8YGD1_HUMAN;tr|A0A2R8YD45|A0A2R8YD45_HUMAN;tr|A0A804HJ17|A0A804HJ17_HUMAN;sp|O14773|TPP1_HUMAN	tr|A0A2R8Y7U1|A0A2R8Y7U1_HUMAN;tr|A0A2R8YGD1|A0A2R8YGD1_HUMAN;tr|A0A2R8YD45|A0A2R8YD45_HUMAN;tr|A0A804HJ17|A0A804HJ17_HUMAN;sp|O14773|TPP1_HUMAN	190	Color2 [A=255, R=0, G=0, B=0]	1	4					-1	3	3	3	10.5	10.5	10.5	43.568	0	89.804	2447300000	36	0.00490713	0.0967717	-0.0468872	-0.104569	0.0603604	0.0997345	0.0345321	-0.0156949	0.0500028	-0.107256	0.0490425	-0.0353229	0.426623	-0.230412	0.00866127	-0.580385	0.10115	-0.000458479	0.148511	-0.278701	0.0789695	-0.0341048	-0.063205	-0.0962646	0.37502
+	4.67459	-0.125613	sp|O14949|QCR8_HUMAN	sp|O14949|QCR8_HUMAN	202	Color2 [A=255, R=0, G=0, B=0]	1	4					-1	2	2	2	12.2	12.2	12.2	9.9062	0	8.7846	1082900000	18	-0.0197039	-0.0588837	0.00834942	0.0357776	0.0831647	-0.0397532	-0.0636051	-0.0506349	0.0483255	0.124692	-0.0266545	0.00183964	0.0193331	0.0322683	0.0349536	0.0768466	-0.122819	0.0267181	-0.0207102	-0.256879	-0.0389962	0.07952	0.0497699	0.0628607	-0.0379801
+	4.23457	0.105325	sp|O15143|ARC1B_HUMAN;tr|C9JEY1|C9JEY1_HUMAN;tr|C9K057|C9K057_HUMAN;tr|A0A1W2PNV4|A0A1W2PNV4_HUMAN;tr|C9JTT6|C9JTT6_HUMAN;tr|C9JBJ7|C9JBJ7_HUMAN;tr|F8VXW2|F8VXW2_HUMAN	sp|O15143|ARC1B_HUMAN;tr|C9JEY1|C9JEY1_HUMAN;tr|C9K057|C9K057_HUMAN;tr|A0A1W2PNV4|A0A1W2PNV4_HUMAN	219	Color2 [A=255, R=0, G=0, B=0]	1	4					-1	6	6	6	17.2	17.2	17.2	40.949	0	64.008	12679000000	56	0.0210843	-0.0315604	0.00842786	-0.159841	0.029429	0.0605469	0.0891805	-0.036057	0.0630496	-0.091728	0.116009	0.0603778	0.108344	-0.0189784	0.00638294	-0.0435588	0.0145729	-0.0402033	-0.043952	0.0298693	0.0390358	-0.0349207	-0.0414639	-0.0449543	0.0186627
+	12.0418	0.163838	sp|O15144|ARPC2_HUMAN;tr|H7C3F9|H7C3F9_HUMAN;tr|C9JTV5|C9JTV5_HUMAN;tr|G5E9J0|G5E9J0_HUMAN;tr|G5E9S7|G5E9S7_HUMAN	sp|O15144|ARPC2_HUMAN	220	Color2 [A=255, R=0, G=0, B=0]	1	4					-1	13	13	13	48.3	48.3	48.3	34.333	0	202.32	26642000000	158	0.0928483	0.0557563	-0.00482678	-0.11396	0.0193391	-0.0200884	0.071692	0.0490355	-0.0118814	-0.0868027	0.0225301	-0.0586956	0.0385911	0.018374	0.00928903	-0.11849	0.0441039	-0.0467379	0.0452366	0.011668	0.076005	-0.0350842	0.00181556	-0.0788181	0.143857
+	5.47819	0.100437	tr|E9PES6|E9PES6_HUMAN;tr|E7ES08|E7ES08_HUMAN;tr|E7EQU1|E7EQU1_HUMAN;sp|O15347|HMGB3_HUMAN	tr|E9PES6|E9PES6_HUMAN;tr|E7ES08|E7ES08_HUMAN;tr|E7EQU1|E7EQU1_HUMAN;sp|O15347|HMGB3_HUMAN	232	Color2 [A=255, R=0, G=0, B=0]	1	4					-1	3	2	2	22.2	17.6	17.6	17.522	0	28.985	2193700000	26	0.0797441	-0.141152	-0.0411048	-0.111472	0.052249	0.113082	0.0722196	-0.0933208	-0.0442955	-0.142707	0.0547712	0.112525	-0.0520899	-0.111002	0.0242767	-0.0499492	0.0300348	0.1162	0.144299	0.0325816	0.031328	-0.0388446	-0.0340824	-0.0911012	0.00583196
+	1.18173	0.128404	sp|O15400|STX7_HUMAN	sp|O15400|STX7_HUMAN	237	Color2 [A=255, R=0, G=0, B=0]	1	4					-1	6	6	6	40.2	40.2	40.2	29.815	0	49.162	1275900000	16	0.0775483	-0.00645232	0.134103	-0.0541399	-0.0332029	-0.086627	0.0155413	-0.0583603	0.0798652	-0.0912991	0.0499201	-0.00830626	0.0871248	0.0450935	-0.0150836	-0.203606	0.0126197	0.071753	-0.137004	0.0165341	0.0291839	0.193163	0.352129	-0.623833	0.0961533
+	5.76354	0.134394	tr|A0A7I2V4L6|A0A7I2V4L6_HUMAN;sp|O15498|YKT6_HUMAN;tr|A0A7I2V3A1|A0A7I2V3A1_HUMAN;tr|A0A7I2V3V7|A0A7I2V3V7_HUMAN;tr|H7C3K7|H7C3K7_HUMAN	tr|A0A7I2V4L6|A0A7I2V4L6_HUMAN;sp|O15498|YKT6_HUMAN;tr|A0A7I2V3A1|A0A7I2V3A1_HUMAN;tr|A0A7I2V3V7|A0A7I2V3V7_HUMAN	240	Color2 [A=255, R=0, G=0, B=0]	1	4					-1	5	5	5	20.9	20.9	20.9	21.713	0	14.935	1928900000	48	0.126288	0.0538855	0.0113308	-0.0760193	0.0455906	-0.127791	0.0989685	0.0582008	0.00582552	-0.0156856	0.0379925	-0.130671	0.125098	-0.0445528	0.00512433	-0.107698	0.0384927	-0.0614901	0.0646298	0.0657277	0.0226552	0.0422437	-0.00842619	-0.17503	0.0974805
+	9.44989	0.0990206	sp|O15511|ARPC5_HUMAN;tr|B1ALC0|B1ALC0_HUMAN	sp|O15511|ARPC5_HUMAN;tr|B1ALC0|B1ALC0_HUMAN	241	Color2 [A=255, R=0, G=0, B=0]	1	4					-1	6	6	5	43.7	43.7	38.4	16.32	0	35.731	22853000000	87	0.0730586	0.0750268	-0.0288029	-0.082998	0.043819	-0.058018	0.0193777	0.125592	-0.0275552	-0.0526838	0.0318546	-0.0367382	0.0713336	0.0275333	-0.0616338	-0.0641711	0.0347855	-0.0514803	0.0130937	-0.0470417	0.0540278	0.0202556	0.0279608	-0.0451999	0.0240095
+	1.3785	0.139171	sp|O43148|MCES_HUMAN;tr|K7EP06|K7EP06_HUMAN	sp|O43148|MCES_HUMAN;tr|K7EP06|K7EP06_HUMAN	246	Color2 [A=255, R=0, G=0, B=0]	1	4					-1	3	3	3	8.2	8.2	8.2	54.843	0	7.1275	127170000	14	0.23344	-0.352558	0.0340374	-0.232754	0.207922	-0.0898771	0.173823	-0.0201402	-0.11917	-0.141485	0.107085	-0.0117815	0.309455	-0.0666597	0.137877	-0.13297	-0.140951	-0.114344	0.21335	-0.0701861	0.030333	-0.164041	0.0361776	-0.0738001	0.165605
+	8.85813	-0.30596	tr|H3BUX2|H3BUX2_HUMAN;sp|O43169|CYB5B_HUMAN;tr|A0A8I5QJ67|A0A8I5QJ67_HUMAN;tr|A0A8I5KSY3|A0A8I5KSY3_HUMAN;tr|D6RFH4|D6RFH4_HUMAN;tr|A0A8I5KP74|A0A8I5KP74_HUMAN;tr|A0A8I5QKN7|A0A8I5QKN7_HUMAN;tr|A0A8I5KYK4|A0A8I5KYK4_HUMAN;tr|J3QR91|J3QR91_HUMAN;tr|A0A8I5KSY8|A0A8I5KSY8_HUMAN;tr|A0A8I5KX20|A0A8I5KX20_HUMAN;tr|A0A8I5KVH4|A0A8I5KVH4_HUMAN	tr|H3BUX2|H3BUX2_HUMAN;sp|O43169|CYB5B_HUMAN;tr|A0A8I5QJ67|A0A8I5QJ67_HUMAN;tr|A0A8I5KSY3|A0A8I5KSY3_HUMAN;tr|D6RFH4|D6RFH4_HUMAN;tr|A0A8I5KP74|A0A8I5KP74_HUMAN;tr|A0A8I5QKN7|A0A8I5QKN7_HUMAN;tr|A0A8I5KYK4|A0A8I5KYK4_HUMAN;tr|J3QR91|J3QR91_HUMAN;tr|A0A8I5KSY8|A0A8I5KSY8_HUMAN;tr|A0A8I5KX20|A0A8I5KX20_HUMAN	247	Color2 [A=255, R=0, G=0, B=0]	1	4					-1	4	4	4	44.3	44.3	44.3	15.665	0	62.466	2870300000	39	-0.079993	-0.0738919	0.202908	0.123728	0.00987649	0.00762343	-0.123381	-0.017422	-0.0102916	0.279314	-0.0280788	0.0197272	-0.0290215	0.000604153	0.0466995	0.356047	-0.128273	-0.186753	0.0305593	-0.12576	-0.126776	-0.179298	-0.0152948	0.306297	0.0261428
+	4.16696	0.086451	sp|O43252|PAPS1_HUMAN	sp|O43252|PAPS1_HUMAN	253	Color2 [A=255, R=0, G=0, B=0]	1	4					-1	7	7	7	15.1	15.1	15.1	70.832	0	55.295	2643100000	69	0.0763173	-0.0886705	-0.0122168	-0.0671856	0.0406108	0.033021	0.0377781	-0.12795	0.0489359	-0.0196593	0.0282967	0.0108492	0.0753856	-0.0164089	-0.0300846	-0.0773761	0.0271354	0.0550842	0.0330024	0.0763621	0	-0.00678873	0.0334439	-0.0727153	0.0671217
+	3.06253	0.172779	tr|H3BMB6|H3BMB6_HUMAN;tr|H3BVD9|H3BVD9_HUMAN;sp|O43278|SPIT1_HUMAN	tr|H3BMB6|H3BMB6_HUMAN;tr|H3BVD9|H3BVD9_HUMAN;sp|O43278|SPIT1_HUMAN	255	Color2 [A=255, R=0, G=0, B=0]	1	4					-1	1	1	1	3.4	3.4	3.4	33.066	0.00069493	2.1059	183650000	9	0.0247359	0.042372	0.0497677	-0.179879	0.100182	-0.0436871	0.114424	0.0745065	-0.0403154	-0.154533	0.0385368	-0.00253272	0.0441751	0.00939631	0.139527	-0.0964527	0.0251989	-0.114841	-0.0135496	-0.0477622	0.054781	0.120189	-0.000151396	-0.121067	-0.0126617
+	7.70406	-0.0876636	sp|O43390|HNRPR_HUMAN;tr|B4DT28|B4DT28_HUMAN;tr|A0A6Q8PH35|A0A6Q8PH35_HUMAN;tr|A0A6Q8PH31|A0A6Q8PH31_HUMAN;tr|A0A6Q8PEX7|A0A6Q8PEX7_HUMAN;tr|A0A6Q8PHG0|A0A6Q8PHG0_HUMAN;tr|A0A286YEZ8|A0A286YEZ8_HUMAN	sp|O43390|HNRPR_HUMAN;tr|B4DT28|B4DT28_HUMAN;tr|A0A6Q8PH35|A0A6Q8PH35_HUMAN;tr|A0A6Q8PH31|A0A6Q8PH31_HUMAN;tr|A0A6Q8PEX7|A0A6Q8PEX7_HUMAN	260	Color2 [A=255, R=0, G=0, B=0]	1	4					-1	18	14	14	34.8	28.8	28.8	70.942	0	76.277	6908000000	123	0.0127428	-0.0585041	-0.0122168	0.0873628	-0.0311186	0.025306	-0.0737865	0.0614767	-0.0106888	0.0710888	-0.0151002	0.038218	-0.0566132	0.0432181	-0.0382521	0.084866	0.0555322	-0.00313544	-0.0601776	-0.0071764	-0.0321834	0.00897598	0.0491116	0.0416706	-0.0400386
+	9.54962	0.200335	sp|O43399|TPD54_HUMAN;tr|A0A087WZ51|A0A087WZ51_HUMAN;tr|A0A087WYR3|A0A087WYR3_HUMAN	sp|O43399|TPD54_HUMAN;tr|A0A087WZ51|A0A087WZ51_HUMAN;tr|A0A087WYR3|A0A087WYR3_HUMAN	263	Color2 [A=255, R=0, G=0, B=0]	1	4					-1	9	9	9	59.2	59.2	59.2	22.237	0	294.3	17132000000	123	0.174504	-0.00926137	0.0472472	-0.107046	0.0267406	-0.0466051	0.091959	-0.0211298	0.0596476	-0.0991478	0.015013	-0.03548	0.126033	-0.117937	0.0187523	-0.137903	0.0349231	-0.012198	0.100634	0.0282531	0.0665526	-0.0456545	0.0252111	-0.178258	0.0956066
+	2.20446	0.0918975	tr|R4GMU8|R4GMU8_HUMAN;tr|E9PLX3|E9PLX3_HUMAN;sp|O43504|LTOR5_HUMAN;tr|A0A8Z5A536|A0A8Z5A536_HUMAN	tr|R4GMU8|R4GMU8_HUMAN;tr|E9PLX3|E9PLX3_HUMAN;sp|O43504|LTOR5_HUMAN;tr|A0A8Z5A536|A0A8Z5A536_HUMAN	270	Color2 [A=255, R=0, G=0, B=0]	1	4					-1	1	1	1	12.7	12.7	12.7	8.2153	0	3.0861	508200000	12	-0.0120146	-0.166149	-0.042243	-0.114935	0.0132928	0.235642	0.040118	0.00935984	0.0391424	-0.123172	0.112136	-0.0815601	-0.0536282	0.00819516	0.0559213	-0.0682456	0.00154829	0.0613942	-0.00935411	0.0798733	-0.0645285	0.126188	0.0510855	-0.126166	-0.114816
+	1.93153	-0.114451	sp|O43592|XPOT_HUMAN;tr|F5GYW6|F5GYW6_HUMAN;tr|F8WDU6|F8WDU6_HUMAN	sp|O43592|XPOT_HUMAN	273	Color2 [A=255, R=0, G=0, B=0]	1	4					-1	3	3	3	3.7	3.7	3.7	109.96	0	8.5376	354980000	21	-0.0532818	-0.264464	-0.104917	0.35358	-0.0470786	0.0727351	-0.0602272	0.0994217	-0.163275	0.257757	-0.0607901	0.0214663	0.17011	0.0525711	0.0271471	0.0816636	-0.132899	-0.109473	-0.0296052	-0.0359645	-0.102141	0.0143507	0.194971	-0.0595119	0.0412307
+	6.34283	-0.105554	sp|O43615|TIM44_HUMAN;tr|M0QXU7|M0QXU7_HUMAN;tr|M0R301|M0R301_HUMAN;tr|M0QXM9|M0QXM9_HUMAN;tr|M0R124|M0R124_HUMAN	sp|O43615|TIM44_HUMAN;tr|M0QXU7|M0QXU7_HUMAN	275	Color2 [A=255, R=0, G=0, B=0]	1	4					-1	10	10	10	25.9	25.9	25.9	51.355	0	59.048	3252500000	89	-0.0459862	-0.0749152	0.00732803	0.00259924	-0.0425832	-0.0623214	0.00682569	0.0344634	0.00134039	0.0777798	-0.0370114	0.0117624	-0.0519938	0.00639129	-0.0371983	-0.0016973	0.00119662	0.0632234	-0.0630448	-0.0646453	-0.0238912	-0.0151386	0.00105953	0.0820215	0.0382259
+	1.58992	-0.0901817	tr|J3QS27|J3QS27_HUMAN;tr|J3KTL1|J3KTL1_HUMAN;tr|J3KRB6|J3KRB6_HUMAN;tr|J3KRW6|J3KRW6_HUMAN;tr|H0Y3M2|H0Y3M2_HUMAN;sp|O43670|ZN207_HUMAN;tr|J3QRS9|J3QRS9_HUMAN;tr|X6R4W8|X6R4W8_HUMAN	tr|J3QS27|J3QS27_HUMAN;tr|J3KTL1|J3KTL1_HUMAN;tr|J3KRB6|J3KRB6_HUMAN;tr|J3KRW6|J3KRW6_HUMAN;tr|H0Y3M2|H0Y3M2_HUMAN;sp|O43670|ZN207_HUMAN;tr|J3QRS9|J3QRS9_HUMAN;tr|X6R4W8|X6R4W8_HUMAN	279	Color2 [A=255, R=0, G=0, B=0]	1	4					-1	2	2	2	73.9	73.9	73.9	5.3661	0	4.8851	466250000	15	0.0476196	-0.0354145	0.063591	0.00499463	-0.00718713	-0.0401464	-0.103378	0.167674	-0.0940301	0.100206	-0.0389481	0.0583906	-0.00074172	-0.115185	0.0881503	0.0511696	-0.0229259	-0.00214052	-0.256046	-0.33821	-0.241593	-0.208027	-0.0994232	-0.179994	-0.295475
+	7.29672	0.135873	tr|A0A8V8TL71|A0A8V8TL71_HUMAN;sp|O43707|ACTN4_HUMAN;tr|F5GXS2|F5GXS2_HUMAN;tr|H7C144|H7C144_HUMAN;tr|A0A494C060|A0A494C060_HUMAN;tr|K7EP19|K7EP19_HUMAN;tr|M0QZQ3|M0QZQ3_HUMAN;sp|Q9H254|SPTN4_HUMAN	tr|A0A8V8TL71|A0A8V8TL71_HUMAN;sp|O43707|ACTN4_HUMAN;tr|F5GXS2|F5GXS2_HUMAN;tr|H7C144|H7C144_HUMAN	284	Color2 [A=255, R=0, G=0, B=0]	1	4					-1	40	40	29	58.3	58.3	44.3	99.811	0	323.31	77708000000	573	0.0309222	-0.00291824	-0.00712705	-0.110823	0.0895205	-0.0270808	0.0538108	-0.0713713	0.00967002	-0.13694	0.104033	-0.0116267	0.0539396	-0.0226567	0.00960302	-0.139551	0.0839794	-0.0279229	-0.0336895	-0.0485005	0.0959706	0.0484209	0.0214872	-0.105196	-0.033103
+	4.17755	0.118352	sp|O43768|ENSA_HUMAN;tr|A6NMQ3|A6NMQ3_HUMAN;tr|Q5T5H1|Q5T5H1_HUMAN;tr|A0A1W2PRU0|A0A1W2PRU0_HUMAN	sp|O43768|ENSA_HUMAN;tr|A6NMQ3|A6NMQ3_HUMAN;tr|Q5T5H1|Q5T5H1_HUMAN;tr|A0A1W2PRU0|A0A1W2PRU0_HUMAN	291	Color2 [A=255, R=0, G=0, B=0]	1	4					-1	3	3	2	30.6	30.6	21.5	13.389	0	9.2953	3118300000	47	0.0925004	0.100742	0.0138366	-0.126141	0.047292	-0.0823317	0.0426335	0.0889111	0.00204945	-0.141596	0.0325379	0.00268173	0.0632839	-0.0126245	0.0237329	-0.203032	0.071033	-0.0679619	0.0441065	-0.0358076	-0.0311441	0.0555689	0.0351439	-0.0890749	-0.00644279
+	8.62577	0.10588	sp|O43776|SYNC_HUMAN;tr|K7EJ19|K7EJ19_HUMAN;tr|K7EIU7|K7EIU7_HUMAN;tr|K7EPK2|K7EPK2_HUMAN;tr|K7EQ35|K7EQ35_HUMAN;tr|K7EMQ6|K7EMQ6_HUMAN	sp|O43776|SYNC_HUMAN;tr|K7EJ19|K7EJ19_HUMAN;tr|K7EIU7|K7EIU7_HUMAN	292	Color2 [A=255, R=0, G=0, B=0]	1	4					-1	12	12	11	29	29	27	62.942	0	134.16	7765500000	152	0.0503094	-0.0496764	0.0801256	-0.10156	-0.00281429	-0.0491335	-0.00388837	-0.00341868	0.0682504	-0.0817876	-0.0177855	-0.000997305	0.0509903	0.0275333	0.0598664	-0.0825443	-0.00536156	-0.0292475	0.0103688	-0.0188086	0.0401011	0.00731206	-0.0182815	-0.0743847	-0.00468278
+	2.32674	-0.183824	tr|A0A7P0T893|A0A7P0T893_HUMAN;sp|O43823|AKAP8_HUMAN	tr|A0A7P0T893|A0A7P0T893_HUMAN;sp|O43823|AKAP8_HUMAN	294	Color2 [A=255, R=0, G=0, B=0]	1	4					-1	4	4	4	6.2	6.2	6.2	74.846	0	22.6	624430000	21	-0.354286	0.365833	0.0441093	0.308961	-0.00246215	-0.29852	-0.214095	0.0404048	0.0803876	0.0156162	-0.237646	0.292613	-0.159478	0.187424	0.00189424	0.425675	-0.165224	-0.195824	-0.313317	-0.304949	-0.177078	0.369609	-0.000454187	0.166996	0.0596914
+	11.5908	0.392176	sp|O43914|TYOBP_HUMAN;tr|X6RGC9|X6RGC9_HUMAN;tr|K7ES93|K7ES93_HUMAN	sp|O43914|TYOBP_HUMAN;tr|X6RGC9|X6RGC9_HUMAN;tr|K7ES93|K7ES93_HUMAN	300	Color2 [A=255, R=0, G=0, B=0]	1	4					-1	3	3	3	33.6	33.6	33.6	12.179	0	66.823	748670000	17	0.0175152	0.100742	-0.0448484	-0.383855	0.208226	0.0135417	0.148356	0.018539	-0.0369933	-0.350671	0.199485	-0.0680711	0.0763528	0.111148	0.019376	-0.345494	0.112853	-0.0184519	0.0356038	-0.114027	0.130384	0.126407	0.119361	-0.405235	-0.0251803
+	7.38417	0.151818	sp|O60234|GMFG_HUMAN;tr|M0R0C1|M0R0C1_HUMAN;tr|M0QYJ8|M0QYJ8_HUMAN;tr|M0QYG8|M0QYG8_HUMAN;tr|M0R1D2|M0R1D2_HUMAN;tr|M0QX47|M0QX47_HUMAN;tr|M0QXC2|M0QXC2_HUMAN	sp|O60234|GMFG_HUMAN;tr|M0R0C1|M0R0C1_HUMAN;tr|M0QYJ8|M0QYJ8_HUMAN;tr|M0QYG8|M0QYG8_HUMAN;tr|M0R1D2|M0R1D2_HUMAN	302	Color2 [A=255, R=0, G=0, B=0]	1	4					-1	6	6	5	45.1	45.1	38.7	16.801	0	52.694	10757000000	128	0.162289	0.0390654	0.000158072	-0.0915027	-0.00323677	-0.0569046	0.0363364	0.0190206	-0.0236206	-0.101954	0.0430872	-0.0370529	0.147696	-0.0424352	-0.00118494	-0.0616696	0.0119214	-0.0128915	0.0579276	-0.0775416	0.00950885	-0.00343037	-0.00492835	-0.0531609	0.0650482
+	7.27936	0.146686	sp|O60493|SNX3_HUMAN	sp|O60493|SNX3_HUMAN	313	Color2 [A=255, R=0, G=0, B=0]	1	4					-1	7	7	5	55.6	55.6	45.7	18.762	0	86.526	5254900000	85	0.0261028	0.075603	-0.0684276	-0.102097	0.0471561	0.0107372	0.0962036	-0.00268555	-0.029325	-0.189113	0.0154278	0.098912	0.0397637	0.097657	-0.0388198	-0.0534656	0.0352666	0.00693512	0.0400639	-0.0419912	-0.0366683	0.0675561	0.0193231	-0.0693824	0.0549579
+	3.37841	-0.110526	sp|O60568|PLOD3_HUMAN;tr|H7C2V1|H7C2V1_HUMAN;tr|C9JIX5|C9JIX5_HUMAN;tr|C9JU11|C9JU11_HUMAN;tr|H7C2S8|H7C2S8_HUMAN	sp|O60568|PLOD3_HUMAN;tr|H7C2V1|H7C2V1_HUMAN	319	Color2 [A=255, R=0, G=0, B=0]	1	4					-1	6	6	6	10.7	10.7	10.7	84.784	0	31.56	871500000	41	-0.13923	0.146563	-0.0540862	0.106358	-0.0666726	0.0848932	-0.0722303	0.0746224	0.0686264	-0.0569704	0.048367	-0.0328884	-0.0502653	-0.0568204	0.0619862	0.0439284	0.0358162	0.111965	-0.178138	0.0317335	0.0762274	-0.0283237	-0.0323009	0.149081	-0.0288382
+	9.83443	0.120611	sp|O60664|PLIN3_HUMAN;tr|K7ERZ3|K7ERZ3_HUMAN;tr|K7EL96|K7EL96_HUMAN;tr|K7ER39|K7ER39_HUMAN	sp|O60664|PLIN3_HUMAN;tr|K7ERZ3|K7ERZ3_HUMAN	322	Color2 [A=255, R=0, G=0, B=0]	1	4					-1	18	18	18	56.9	56.9	56.9	47.074	0	323.31	24199000000	234	0.0646584	-0.0104845	0.0187576	-0.100809	0.05604	-0.0249019	0.101125	-0.0115092	0.0334499	-0.0894773	0.0328112	0.00160956	0.05617	-0.0136001	0.025984	-0.0938947	0.0391781	-0.031276	0.0412779	-0.0271533	0.0387313	0.0208838	0.0179033	-0.0870514	0.0303996
+	3.09299	0.0780847	sp|O60749|SNX2_HUMAN;tr|D6RC15|D6RC15_HUMAN	sp|O60749|SNX2_HUMAN	326	Color2 [A=255, R=0, G=0, B=0]	1	4					-1	8	7	7	16.2	14.1	14.1	58.47	0	23.116	1551400000	10	0.0602174	-0.0308156	-0.0312226	-0.0411081	0.0143373	0.0500276	-0.0115104	0.012023	-0.0508177	-0.0307207	0.0667617	0.0351527	0.000648499	0.0190897	0.00543904	-0.0366845	0.029552	-0.00888896	0.0594463	-0.137514	0.0120702	-0.0372901	0.0360301	0.0196953	-0.00593972
+	5.93208	-0.119775	tr|A0A804HJ93|A0A804HJ93_HUMAN;sp|O60762|DPM1_HUMAN;tr|Q5QPK2|Q5QPK2_HUMAN;tr|H0Y368|H0Y368_HUMAN;tr|A0A804HIK9|A0A804HIK9_HUMAN	tr|A0A804HJ93|A0A804HJ93_HUMAN;sp|O60762|DPM1_HUMAN;tr|Q5QPK2|Q5QPK2_HUMAN;tr|H0Y368|H0Y368_HUMAN	327	Color2 [A=255, R=0, G=0, B=0]	1	4					-1	3	3	3	20.5	20.5	20.5	15.178	0	12.982	1360800000	41	-0.038156	0.0544703	-0.131324	0.181431	-0.0085299	0.0162649	-0.0459349	-0.0153251	-0.0208969	0.116545	-0.0228164	0.0618479	0.0816176	-0.0270834	-0.00538015	0.0267916	-0.0365837	0.00190854	-0.126515	-0.0216885	-0.0361869	0.122021	-0.0231957	0.0593631	-0.0186536
+	7.24767	0.084435	sp|O60763|USO1_HUMAN;REV__tr|R4GMN2|R4GMN2_HUMAN;REV__sp|Q5VZ89|DEN4C_HUMAN	sp|O60763|USO1_HUMAN	328	Color2 [A=255, R=0, G=0, B=0]	1	4					-1	18	18	18	21	21	21	107.89	0	200.23	6785500000	118	0.017607	0.0621696	0.0482407	-0.0604916	0.0329368	-0.0266137	0.010869	-0.0252194	0.0315218	-0.059695	0.0222549	-0.00184155	-0.0356565	-0.0236392	0.0245097	-0.0494328	0.014503	-0.00888896	0.0751781	0.0194728	-0.00273967	-0.00191355	0.000227213	-0.0576944	-0.00133657
+	4.5673	-0.0844184	sp|O60884|DNJA2_HUMAN;tr|I3L320|I3L320_HUMAN;tr|A0A087WT48|A0A087WT48_HUMAN	sp|O60884|DNJA2_HUMAN	337	Color2 [A=255, R=0, G=0, B=0]	1	4					-1	12	12	12	45.4	45.4	45.4	45.745	0	109.39	6216100000	123	-0.0149167	-0.0381556	0.00795674	-0.0176194	0.00484157	0.0071671	0.0102265	-0.0493722	-0.0125177	0.126998	-0.0243788	0.0177591	-0.0264704	-0.00266147	-0.0300038	0.0946178	0.000492811	0.0226629	-0.00383449	-0.0798759	0.000312805	-0.00382972	-0.057286	0.114769	-0.0123248
+	6.87253	0.103009	sp|O60925|PFD1_HUMAN;tr|E5RGS4|E5RGS4_HUMAN;tr|D6RGG5|D6RGG5_HUMAN	sp|O60925|PFD1_HUMAN;tr|E5RGS4|E5RGS4_HUMAN	340	Color2 [A=255, R=0, G=0, B=0]	1	4					-1	7	7	7	43.4	43.4	43.4	14.21	0	24.168	7364100000	79	0.0579026	-0.025984	-0.0208466	-0.0619533	0.0599561	-0.00221825	0.07547	-0.0244749	-0.0328715	-0.012738	0.0487046	0.00894499	0.0289943	0.0272961	-0.0138869	-0.0384257	0.0227752	0.0336754	0.0342224	-0.00228024	0.040025	-0.028405	-0.00128722	-0.0777292	0.0202277
+	6.44159	0.0769506	tr|A0A8V8TQK0|A0A8V8TQK0_HUMAN;sp|O75083|WDR1_HUMAN;tr|A0A8V8TNT7|A0A8V8TNT7_HUMAN;tr|A0A8V8TNU2|A0A8V8TNU2_HUMAN;tr|A0A8V8TQ74|A0A8V8TQ74_HUMAN;tr|A0A8V8TP22|A0A8V8TP22_HUMAN;tr|A0A8V8TP31|A0A8V8TP31_HUMAN;tr|D6RD66|D6RD66_HUMAN;tr|A0A8V8TPA9|A0A8V8TPA9_HUMAN;tr|A0A8V8TQ69|A0A8V8TQ69_HUMAN	tr|A0A8V8TQK0|A0A8V8TQK0_HUMAN;sp|O75083|WDR1_HUMAN;tr|A0A8V8TNT7|A0A8V8TNT7_HUMAN;tr|A0A8V8TNU2|A0A8V8TNU2_HUMAN;tr|A0A8V8TQ74|A0A8V8TQ74_HUMAN;tr|A0A8V8TP22|A0A8V8TP22_HUMAN;tr|A0A8V8TP31|A0A8V8TP31_HUMAN;tr|D6RD66|D6RD66_HUMAN	344	Color2 [A=255, R=0, G=0, B=0]	1	4					-1	15	15	15	28.7	28.7	28.7	62.339	0	142.11	19286000000	181	0.0544236	0.0999486	-0.0814078	-0.0772858	0.0204482	-0.0169141	0.025295	0.0921183	-0.0676665	-0.0207822	0.0363584	0.000690222	0.0357008	0.0716722	-0.0289559	-0.0192871	0.0389726	0.00190854	0.0403068	-0.0278463	0.0286474	0.0149817	-0.0456767	-0.0842736	0.0551186
+	1.74489	0.104574	sp|O75223|GGCT_HUMAN;tr|M0QZK8|M0QZK8_HUMAN;tr|B8ZZK2|B8ZZK2_HUMAN;tr|A0A0B4J1Y4|A0A0B4J1Y4_HUMAN;tr|H7BZK5|H7BZK5_HUMAN	sp|O75223|GGCT_HUMAN;tr|M0QZK8|M0QZK8_HUMAN	351	Color2 [A=255, R=0, G=0, B=0]	1	4					-1	5	5	5	32.4	32.4	32.4	21.007	0	42.547	1701100000	30	0.230676	0.0488448	0.0119576	-0.186468	0.00701141	-0.0885763	0.0901361	-0.13329	0.0209873	-0.0376258	0.0579963	-0.0175145	0.253254	-0.0564435	0.000236988	-0.134393	0.0272045	-0.0978177	0.180964	-0.151176	-0.0139079	0.00207019	0.0274408	-0.10733	0.197989
+	2.75285	0.0945513	sp|O75340|PDCD6_HUMAN;tr|H0Y9X3|H0Y9X3_HUMAN;tr|A0A024QZ42|A0A024QZ42_HUMAN;tr|A0A6Q8PH81|A0A6Q8PH81_HUMAN;tr|A0A087WZ38|A0A087WZ38_HUMAN	sp|O75340|PDCD6_HUMAN;tr|H0Y9X3|H0Y9X3_HUMAN;tr|A0A024QZ42|A0A024QZ42_HUMAN	356	Color2 [A=255, R=0, G=0, B=0]	1	4					-1	3	3	3	25.1	25.1	25.1	21.868	0	35.323	916730000	25	0.15764	0.042372	-0.0529385	-0.154262	0.00575209	0.0283818	0.0498862	0.0641623	-0.0940301	-0.0535192	0.110389	-0.0444682	-0.0694904	0.138196	-0.14031	0.0408275	0.138348	-0.0668414	0.0157311	-0.141447	0.0830355	-0.0155413	-0.00743675	0.0144432	0.0506923
+	5.46066	0.15865	tr|E5RIW3|E5RIW3_HUMAN;sp|O75347|TBCA_HUMAN;tr|E5RJD8|E5RJD8_HUMAN;tr|E5RHG6|E5RHG6_HUMAN;tr|E5RIX8|E5RIX8_HUMAN;tr|A0A494C144|A0A494C144_HUMAN	tr|E5RIW3|E5RIW3_HUMAN;sp|O75347|TBCA_HUMAN;tr|E5RJD8|E5RJD8_HUMAN;tr|E5RHG6|E5RHG6_HUMAN;tr|E5RIX8|E5RIX8_HUMAN	357	Color2 [A=255, R=0, G=0, B=0]	1	4					-1	7	7	7	53.6	53.6	53.6	10.08	0	68.891	7986200000	78	0.111083	-0.00255299	0.0146189	-0.0921423	-0.0122819	-0.043057	0.110062	0.0492713	-0.0853002	-0.119997	0.0378563	-0.00738096	0.120758	-0.00666261	0.0740402	-0.092298	-0.012589	-0.0778453	-0.00650811	0.0614159	0.0210378	-0.0381899	0.0345528	-0.136766	0.049402
+	3.52576	-0.101973	sp|O75367|H2AY_HUMAN;tr|A0A8I5KS04|A0A8I5KS04_HUMAN;tr|A0A994J4J7|A0A994J4J7_HUMAN;tr|D6RCF2|D6RCF2_HUMAN;tr|B4DJC3|B4DJC3_HUMAN;tr|A0A7I2YQR8|A0A7I2YQR8_HUMAN;tr|A0A7I2V6E9|A0A7I2V6E9_HUMAN;tr|A0A7I2V2N7|A0A7I2V2N7_HUMAN;tr|A0A7I2YQD6|A0A7I2YQD6_HUMAN;tr|A0A7I2V412|A0A7I2V412_HUMAN;tr|A0A7I2V423|A0A7I2V423_HUMAN;sp|Q9P0M6|H2AW_HUMAN;tr|A0A7I2V4D9|A0A7I2V4D9_HUMAN;tr|A0A7I2V3R0|A0A7I2V3R0_HUMAN;t…	sp|O75367|H2AY_HUMAN;tr|A0A8I5KS04|A0A8I5KS04_HUMAN;tr|A0A994J4J7|A0A994J4J7_HUMAN;tr|D6RCF2|D6RCF2_HUMAN;tr|B4DJC3|B4DJC3_HUMAN	361	Color2 [A=255, R=0, G=0, B=0]	1	4					-1	8	8	1	32	32	2.4	39.183	0	165.05	18889000000	163	-0.0438814	-0.0566077	0.0115659	0.0297127	-0.00499892	-0.0423484	-0.0836482	0.012023	-0.0188975	0.0948443	-0.00953341	0.00229907	0.0253563	-0.0518005	0.0171926	0.0459595	0.00793529	-0.0348716	-0.148492	0.0116341	0.0394924	0.0340178	0.0301859	0.0438268	-0.0630531
+	11.3643	0.247199	sp|O75368|SH3L1_HUMAN	sp|O75368|SH3L1_HUMAN	362	Color2 [A=255, R=0, G=0, B=0]	1	4					-1	8	8	8	85.1	85.1	85.1	12.774	0	167.63	22741000000	169	0.149385	0.108649	-0.0584395	-0.162975	0.00442123	-0.0523002	0.0743287	0.0805163	-0.0121996	-0.17291	0.0436976	0.042841	0.131712	0.103406	-0.0337179	-0.170549	0.000140905	-0.0157461	0.203479	-0.0760534	0.0101302	-0.00430918	0.0223074	-0.23482	0.129962
+	2.2436	-0.171974	sp|O75381|PEX14_HUMAN;tr|K7EK59|K7EK59_HUMAN	sp|O75381|PEX14_HUMAN	365	Color2 [A=255, R=0, G=0, B=0]	1	4					-1	5	5	5	22.3	22.3	22.3	41.236	0	34.92	424320000	13	-0.213209	-0.127951	0.00118446	0.181078	-0.0210276	0.144332	-0.182589	-0.0573447	0.0665188	0.108726	-0.0100961	0.0715868	-0.258853	-0.216467	-0.119798	-0.171329	-0.276102	-0.197916	-0.162866	-0.157117	0.0150914	-0.0056684	0.0496235	0.173059	-0.0986354
+	10.3891	-0.126713	sp|O75390|CISY_HUMAN;tr|B4DJV2|B4DJV2_HUMAN;tr|A0A0C4DGI3|A0A0C4DGI3_HUMAN;tr|H0YIC4|H0YIC4_HUMAN;tr|F8VR34|F8VR34_HUMAN;tr|H0YH82|H0YH82_HUMAN;tr|F8W4S1|F8W4S1_HUMAN;tr|F8VTT8|F8VTT8_HUMAN;tr|F8VPA1|F8VPA1_HUMAN;tr|F8VU34|F8VU34_HUMAN;tr|F8VRI6|F8VRI6_HUMAN;tr|F8W1S4|F8W1S4_HUMAN;tr|F8VPF9|F8VPF9_HUMAN;tr|F8VZK9|F8VZK9_HUMAN;tr|F8VX68|F8VX68_HUMAN;tr|F8VRP1|F8VRP1_HUMAN;tr|F8VX07|F8VX07_HUMAN;tr…	sp|O75390|CISY_HUMAN;tr|B4DJV2|B4DJV2_HUMAN;tr|A0A0C4DGI3|A0A0C4DGI3_HUMAN	366	Color2 [A=255, R=0, G=0, B=0]	1	4					-1	12	12	11	33.3	33.3	31.3	51.712	0	81.202	16424000000	148	-0.021868	-0.0695515	-0.0419991	0.102262	-0.000703096	0.0242538	-0.0200164	0.00669193	-0.0310166	0.133527	-0.0438373	0.0462615	-0.0226054	-0.0339963	-0.0218828	0.0866525	-0.0117369	0.0347202	-0.00734448	-0.0467958	-0.0651011	-0.0156219	-0.00447273	0.0585256	0.000500679
+	3.12778	-0.0901569	sp|O75489|NDUS3_HUMAN;tr|E9PS48|E9PS48_HUMAN;tr|E9PKL8|E9PKL8_HUMAN;tr|G3V194|G3V194_HUMAN	sp|O75489|NDUS3_HUMAN	374	Color2 [A=255, R=0, G=0, B=0]	1	4					-1	6	6	6	31.4	31.4	31.4	30.241	0	22.22	1348900000	43	0.0118229	-0.0341702	-0.0105448	0.064961	-0.0405576	0.0320497	-0.00527978	-0.098273	0.0208318	0.028995	-0.0243077	0.0824196	-0.0405095	-0.0112839	0.0291607	0.0600028	-0.018568	0.046973	-0.0268037	-0.0644674	-0.0264373	0.115269	0.0421448	0.00956607	0.0294185
+	1.08148	0.124442	tr|A0A0A6YYC0|A0A0A6YYC0_HUMAN;tr|E9PJN1|E9PJN1_HUMAN;sp|O75676|KS6A4_HUMAN	tr|A0A0A6YYC0|A0A0A6YYC0_HUMAN;tr|E9PJN1|E9PJN1_HUMAN;sp|O75676|KS6A4_HUMAN	389	Color2 [A=255, R=0, G=0, B=0]	1	4					-1	1	1	1	1.1	1.1	1.1	78.366	0.0013822	2.0353	18735000	9	-0.190647	-0.310908	-0.133574	-0.1761	-0.249766	-0.213168	0.378426	0.370987	-0.156489	-0.136608	-0.353823	-7.65324e-05	-0.171119	0.374872	-0.44644	-0.071178	0.171677	0.115001	0.236217	-0.120316	-0.413136	0.262623	0.0534215	-0.147006	0.13833
+	3.49833	-0.242703	tr|E9PF10|E9PF10_HUMAN;sp|O75694|NU155_HUMAN	tr|E9PF10|E9PF10_HUMAN;sp|O75694|NU155_HUMAN	391	Color2 [A=255, R=0, G=0, B=0]	1	4					-1	2	2	2	1.5	1.5	1.5	148.09	0	8.5742	176870000	16	0.0612845	-0.237677	-0.025744	0.213286	-0.0986774	0.0744057	-0.356573	0.501452	-0.238894	0.477815	-0.272835	-0.0228808	-0.268681	-0.0487971	0.0744152	0.157073	-0.0562906	0.116904	-0.114388	0.174362	-0.0692792	-0.0433536	0.113356	0.0357246	0.0339103
+	7.70182	-0.0879963	sp|O75844|FACE1_HUMAN;tr|A0A6Q8PHG9|A0A6Q8PHG9_HUMAN;tr|A0A6Q8PF67|A0A6Q8PF67_HUMAN;tr|A0A6Q8PH40|A0A6Q8PH40_HUMAN	sp|O75844|FACE1_HUMAN;tr|A0A6Q8PHG9|A0A6Q8PHG9_HUMAN	400	Color2 [A=255, R=0, G=0, B=0]	1	4					-1	12	12	12	24.8	24.8	24.8	54.812	0	39.264	17770000000	146	-0.0166984	-0.0796568	-0.00823903	0.105893	0.0157979	0.00671077	0.0150838	-0.073808	-0.0223384	0.102177	-0.00897074	-0.00214887	-0.0259986	-0.0864134	-0.0476084	0.0571282	-0.00444317	0.0644658	-0.0177574	0.0530162	-0.0113049	-0.0112789	-0.0548465	0.0877054	-0.050981
+	8.73436	0.132178	sp|O75874|IDHC_HUMAN;tr|C9J4N6|C9J4N6_HUMAN;tr|C9JLU6|C9JLU6_HUMAN;tr|C9JJE5|C9JJE5_HUMAN	sp|O75874|IDHC_HUMAN	401	Color2 [A=255, R=0, G=0, B=0]	1	4					-1	19	19	18	54.8	54.8	52.7	46.659	0	106.02	9575700000	177	0.0736759	0.077101	-0.00585747	-0.0995214	0.0341728	0.0310025	0.0923927	0.028019	0.0244038	-0.0282552	0.0173621	-0.00753522	0.041476	-0.0125024	0.0375721	-0.0233381	0.0283096	-0.0275335	0.00987267	0.0257497	-0.00681925	0.027153	-0.0120091	-0.121412	0.0235989
+	3.986	0.113303	sp|O75937|DNJC8_HUMAN;tr|S4R3J5|S4R3J5_HUMAN	sp|O75937|DNJC8_HUMAN	408	Color2 [A=255, R=0, G=0, B=0]	1	4					-1	7	7	7	44.3	44.3	44.3	29.841	0	22.514	3248000000	34	0.0665195	0.0104089	-0.0353453	-0.103171	-0.00662208	0.0557015	0.00985909	0.0125067	0.0104535	-0.0649495	-0.0132656	0.0217686	0.124928	0.00410342	-0.0423939	-0.226073	0.0278952	0.0876563	0.0399828	-0.0924568	-0.0252433	-0.00255203	0.0281091	0.0501227	0.0226953
+	7.60137	-0.115855	sp|O75947|ATP5H_HUMAN;tr|F5H608|F5H608_HUMAN	sp|O75947|ATP5H_HUMAN;tr|F5H608|F5H608_HUMAN	410	Color2 [A=255, R=0, G=0, B=0]	1	4					-1	10	10	10	66.5	66.5	66.5	18.491	0	64.614	20305000000	187	-0.00232053	0.00206351	0.0425761	0.113035	0.0205176	-0.0645576	-0.0201101	-0.107703	0.0578299	0.0945616	0.0267887	-0.0650997	0.042556	-0.162151	0.0575159	0.0962989	-0.0388243	-0.0660415	-0.026634	-0.0314045	0.0177975	-0.0532408	-0.00280333	0.103074	-0.056874
+	4.68534	-0.10442	tr|A0A8I5KT86|A0A8I5KT86_HUMAN;tr|A0A8I5KSQ4|A0A8I5KSQ4_HUMAN;tr|A0A8I5KSW3|A0A8I5KSW3_HUMAN;tr|A0A3B3ITX4|A0A3B3ITX4_HUMAN;sp|O75964|ATP5L_HUMAN	tr|A0A8I5KT86|A0A8I5KT86_HUMAN;tr|A0A8I5KSQ4|A0A8I5KSQ4_HUMAN;tr|A0A8I5KSW3|A0A8I5KSW3_HUMAN;tr|A0A3B3ITX4|A0A3B3ITX4_HUMAN;sp|O75964|ATP5L_HUMAN	411	Color2 [A=255, R=0, G=0, B=0]	1	4					-1	2	2	2	32	32	32	8.2786	0	27.613	3396300000	26	0.0667851	0.0658879	-0.00554013	0.0732598	-0.0355783	-0.0774844	-0.0234892	0.0484462	-0.0435636	0.128103	-0.00489902	-0.0299885	-0.0597975	0.0548997	0.0275345	0.0542481	-0.0441873	0.021158	0.0128462	0.0182476	-0.0464067	-0.00742936	-0.02512	0.0524194	0.03089
+	10.2882	0.294507	sp|O75995|SASH3_HUMAN	sp|O75995|SASH3_HUMAN	413	Color2 [A=255, R=0, G=0, B=0]	1	4					-1	2	2	2	8.7	8.7	8.7	41.595	0	12.24	973440000	20	0.124588	-0.0128109	0.0560882	-0.205843	0.0731781	-0.0533311	0.213596	-0.0487413	0.00244331	-0.227131	0.0947723	-0.0754867	0.0813549	-0.0892391	0.0993989	-0.111467	0.00400829	-0.00558758	0.146707	-0.0533268	0.0724397	0.0344846	0.0109339	-0.23165	0.113003
+	2.98267	-0.0816946	sp|O76021|RL1D1_HUMAN;tr|J3QSV6|J3QSV6_HUMAN;tr|I3L3U9|I3L3U9_HUMAN;tr|I3L3C4|I3L3C4_HUMAN;tr|I3L234|I3L234_HUMAN;tr|I3L1A3|I3L1A3_HUMAN	sp|O76021|RL1D1_HUMAN;tr|J3QSV6|J3QSV6_HUMAN	415	Color2 [A=255, R=0, G=0, B=0]	1	4					-1	13	13	13	28	28	28	54.972	0	54.284	4980400000	96	-0.0300837	-0.0209222	-0.0468054	0.093003	0.0465436	0.0841725	0.0502434	-0.0759916	0.0347598	-0.0313377	-0.045567	0.0331304	0.0451636	0.0177772	-0.0520227	-0.0107167	0.00653386	0.00267148	-0.044467	-0.0133927	0.0507851	-0.00295115	0.022531	0.044596	-0.0467494
+	9.35564	-0.151705	sp|O94925|GLSK_HUMAN;tr|H7BZD1|H7BZD1_HUMAN	sp|O94925|GLSK_HUMAN	435	Color2 [A=255, R=0, G=0, B=0]	1	4					-1	9	9	9	16.7	16.7	16.7	73.46	0	64.03	4116100000	116	0.00776982	0.0166662	-0.0439522	0.0547848	0.000351429	0.0595937	-0.0620599	-0.072525	-0.0264299	0.117937	0.00926256	0.0907254	-0.0353713	-0.0132341	-0.0402808	0.0962057	-0.0172133	0.0665829	-0.0408657	0.03756	-0.0660012	-0.0212715	-0.0173619	0.11323	-0.0527983
+	2.19351	-0.0962802	tr|A0A087WZX2|A0A087WZX2_HUMAN;sp|O95139|NDUB6_HUMAN	tr|A0A087WZX2|A0A087WZX2_HUMAN;sp|O95139|NDUB6_HUMAN	441	Color2 [A=255, R=0, G=0, B=0]	1	4					-1	3	3	3	34	34	34	11.716	0	5.157	450500000	15	-0.090225	-0.0974808	0.128766	0.0536284	0.00987649	-0.0142872	-9.25064e-05	0.144251	-0.114807	-0.0813615	0.0361538	0.0674942	0.0218003	0.140829	-0.068574	-0.0487101	-0.021853	0.0431969	-0.0215552	0.178499	-0.173546	0.0285599	0.067214	0.0269539	-0.109313
+	4.95316	-0.115567	sp|O95168|NDUB4_HUMAN	sp|O95168|NDUB4_HUMAN	442	Color2 [A=255, R=0, G=0, B=0]	1	4					-1	1	1	1	7.8	7.8	7.8	15.208	0.0033602	1.7531	330560000	10	-0.0662358	0.137647	-0.0159662	0.0471539	-0.020885	0.00106978	-0.111446	0.0614767	-0.0253859	0.0918255	0.0165334	0.0201812	-0.0244894	0.090183	-0.054399	0.0412157	-0.00635147	0.0179927	-0.089905	0.0188015	0.0176427	0.092731	0.00128627	-0.0101092	-0.0806906
+	5.58197	-0.084264	sp|O95202|LETM1_HUMAN	sp|O95202|LETM1_HUMAN	446	Color2 [A=255, R=0, G=0, B=0]	1	4					-1	9	9	9	18	18	18	83.353	0	34.769	2347200000	61	-0.0534744	-0.0489221	-0.0578637	0.110071	0.0153112	0.0581996	-0.0511942	-0.0478587	0.00574708	-0.0156856	-0.0463605	0.0247116	-0.0458574	0.0496547	0.0418744	0.0680208	-0.0187821	0.0232644	-0.110249	-0.018137	-0.0720716	0.0691519	0.0606246	0.0244606	-0.0194998
+	4.81672	-0.119736	sp|O95232|LC7L3_HUMAN;tr|J3KPP4|J3KPP4_HUMAN;tr|D6RDI2|D6RDI2_HUMAN;tr|D6RHH0|D6RHH0_HUMAN;tr|U3KQT3|U3KQT3_HUMAN;tr|E7EN55|E7EN55_HUMAN;tr|C9JL41|C9JL41_HUMAN	sp|O95232|LC7L3_HUMAN;tr|J3KPP4|J3KPP4_HUMAN;tr|D6RDI2|D6RDI2_HUMAN	447	Color2 [A=255, R=0, G=0, B=0]	1	4					-1	6	6	6	16	16	16	51.466	0	36.784	1710400000	32	-0.121969	0.288579	-0.0174046	0.0567105	-0.128409	0.0383153	-0.120564	0.275783	-0.0569592	0.0746293	-0.0436213	-0.01511	-0.121879	0.273831	0.0560732	0.0495315	-0.122589	-0.0304954	-0.132708	-0.0471823	0.055985	0.0795953	0.02268	0.0093298	-0.0268805
+	5.57174	-0.0978118	tr|B4DQA8|B4DQA8_HUMAN;tr|K7EJC8|K7EJC8_HUMAN;tr|E9PCW1|E9PCW1_HUMAN;sp|O95249|GOSR1_HUMAN;tr|G5E9T8|G5E9T8_HUMAN;tr|F6RU00|F6RU00_HUMAN	tr|B4DQA8|B4DQA8_HUMAN;tr|K7EJC8|K7EJC8_HUMAN;tr|E9PCW1|E9PCW1_HUMAN;sp|O95249|GOSR1_HUMAN;tr|G5E9T8|G5E9T8_HUMAN;tr|F6RU00|F6RU00_HUMAN	448	Color2 [A=255, R=0, G=0, B=0]	1	4					-1	4	4	4	25.3	25.3	25.3	20.045	0	20.48	596340000	30	0.00970578	-0.0714648	0.00355053	0.0417199	0.0245311	0.0104337	-0.102286	-0.0757346	0.0393727	0.112268	-0.00041914	0.0375457	-0.0416539	-0.00848508	0.0698328	0.0247331	0.0190272	-0.0401247	0.0214839	-0.0144398	-0.0498023	0.0038197	0.016557	0.0408227	-0.0779562
+	5.69213	-0.101031	sp|O95299|NDUAA_HUMAN;tr|E7ESZ7|E7ESZ7_HUMAN;tr|A0A7I2V594|A0A7I2V594_HUMAN;tr|A0A7I2V5U7|A0A7I2V5U7_HUMAN;tr|A0A7I2V4N8|A0A7I2V4N8_HUMAN;tr|A0A7I2V2N6|A0A7I2V2N6_HUMAN;tr|H7C2X4|H7C2X4_HUMAN;tr|A0A087WXC5|A0A087WXC5_HUMAN;tr|H7C1Y7|H7C1Y7_HUMAN;tr|A0A7I2V5B2|A0A7I2V5B2_HUMAN;tr|A0A7I2V327|A0A7I2V327_HUMAN;tr|A0A7I2V419|A0A7I2V419_HUMAN;tr|A0A7I2V2X3|A0A7I2V2X3_HUMAN;tr|A0A7I2V458|A0A7I2V458_HUMA…	sp|O95299|NDUAA_HUMAN;tr|E7ESZ7|E7ESZ7_HUMAN;tr|A0A7I2V594|A0A7I2V594_HUMAN;tr|A0A7I2V5U7|A0A7I2V5U7_HUMAN;tr|A0A7I2V4N8|A0A7I2V4N8_HUMAN;tr|A0A7I2V2N6|A0A7I2V2N6_HUMAN;tr|H7C2X4|H7C2X4_HUMAN;tr|A0A087WXC5|A0A087WXC5_HUMAN;tr|H7C1Y7|H7C1Y7_HUMAN;tr|A0A7I2V5B2|A0A7I2V5B2_HUMAN;tr|A0A7I2V327|A0A7I2V327_HUMAN;tr|A0A7I2V419|A0A7I2V419_HUMAN;tr|A0A7I2V2X3|A0A7I2V2X3_HUMAN;tr|A0A7I2V458|A0A7I2V458_HUMA…	451	Color2 [A=255, R=0, G=0, B=0]	1	4					-1	4	4	4	10.7	10.7	10.7	40.75	0	9.1869	974960000	38	-0.0553043	-0.0684047	0.050607	0.130052	-0.0552347	0.0287566	0.0089407	-0.0207586	0.0926459	-0.0361803	0.00766516	-0.0321043	-0.0179994	-0.0140882	0.0530314	0.0476019	-0.0752316	-0.0159006	-0.0326674	-0.00412083	-0.0687051	0.0471876	0.0524728	0.0270317	-0.0125775
+	1.79332	0.0900975	sp|O95352|ATG7_HUMAN;tr|C9JE55|C9JE55_HUMAN;tr|C9J415|C9J415_HUMAN;tr|C9JFF4|C9JFF4_HUMAN;tr|C9JNU2|C9JNU2_HUMAN;tr|C9JKA3|C9JKA3_HUMAN;tr|C9JGL2|C9JGL2_HUMAN;tr|H7C2R3|H7C2R3_HUMAN;tr|H7BZ92|H7BZ92_HUMAN;tr|H7C2J8|H7C2J8_HUMAN	sp|O95352|ATG7_HUMAN;tr|C9JE55|C9JE55_HUMAN;tr|C9J415|C9J415_HUMAN;tr|C9JFF4|C9JFF4_HUMAN	454	Color2 [A=255, R=0, G=0, B=0]	1	4					-1	6	6	6	14.1	14.1	14.1	77.959	0	25.79	1123400000	49	0.0115471	0.173955	-0.0113409	-0.109851	0.0141284	-0.0124357	0.0121529	0.149428	-0.17837	0.0184014	0.0411873	0.03073	0.0282674	0.00313902	-0.0783796	0.0852423	0.0555999	-0.0207751	0.109304	-0.0270839	0.0375888	-0.00470877	-0.0134599	-0.0851147	0.147178
+	2.17416	0.0896997	sp|O95399|UTS2_HUMAN;tr|Q5H8X8|Q5H8X8_HUMAN	sp|O95399|UTS2_HUMAN;tr|Q5H8X8|Q5H8X8_HUMAN	460	Color2 [A=255, R=0, G=0, B=0]	1	4					-1	1	1	1	6.5	6.5	6.5	14.295	0	2.6767	5673100000	12	0.0977972	0.0536513	0.0994987	0.0467665	-0.0629966	-0.157747	0.0863094	-0.0515192	0.174537	-0.0458102	0.0267887	-0.193039	0.171675	-0.0179989	0.161229	-0.0109179	-0.0100341	-0.279955	-0.0431798	-0.0681169	0.0950191	0.000398397	0.0377271	-0.038667	-0.0486476
+	1.51166	-0.139457	tr|Q5R3B4|Q5R3B4_HUMAN;sp|O95563|MPC2_HUMAN	tr|Q5R3B4|Q5R3B4_HUMAN;sp|O95563|MPC2_HUMAN	467	Color2 [A=255, R=0, G=0, B=0]	1	4					-1	2	2	2	17.1	17.1	17.1	11.681	0	2.9655	289500000	16	-0.242062	-0.295845	-0.132844	-0.26836	-0.211905	-0.132917	-0.16103	0.0197425	-0.180246	0.161963	0.0456619	0.128187	-0.150295	-0.0131123	0.00952458	0.135615	0.0222204	0.0139129	-0.126424	0.181366	-0.344905	0.184985	-0.024812	0.183714	-0.0496843
+	4.97374	-0.159734	tr|A0A7P0TBB1|A0A7P0TBB1_HUMAN;tr|A0A7P0TA76|A0A7P0TA76_HUMAN;sp|O95573|ACSL3_HUMAN;tr|A0A7P0T8L6|A0A7P0T8L6_HUMAN;tr|A0A7P0TB52|A0A7P0TB52_HUMAN;tr|H7BYZ7|H7BYZ7_HUMAN;tr|A0A7P0T905|A0A7P0T905_HUMAN;tr|A0A7P0TBL9|A0A7P0TBL9_HUMAN;tr|C9JC11|C9JC11_HUMAN;tr|F5GWH2|F5GWH2_HUMAN	tr|A0A7P0TBB1|A0A7P0TBB1_HUMAN;tr|A0A7P0TA76|A0A7P0TA76_HUMAN;sp|O95573|ACSL3_HUMAN;tr|A0A7P0T8L6|A0A7P0T8L6_HUMAN;tr|A0A7P0TB52|A0A7P0TB52_HUMAN	469	Color2 [A=255, R=0, G=0, B=0]	1	4					-1	8	6	6	12.5	8.3	8.3	77.514	0	16.719	2066500000	44	-0.0600343	0.0219398	-0.024297	0.211645	-0.0656424	0.0114198	-0.0208604	-0.0169282	-0.0448651	-0.0196593	0.00543952	0.0163951	0.0360625	0.0411053	-0.028795	0.162522	-0.0722671	-0.0081203	0.0141656	0.149605	-0.014303	-0.0140924	-0.0721691	0.0578399	-0.0321636
+	2.1018	0.211656	tr|A0A8Q3SHZ8|A0A8Q3SHZ8_HUMAN;tr|H7C2A3|H7C2A3_HUMAN;tr|A0A8Q3SHY5|A0A8Q3SHY5_HUMAN;sp|O95613|PCNT_HUMAN;tr|A0A8Q3SHZ3|A0A8Q3SHZ3_HUMAN	tr|A0A8Q3SHZ8|A0A8Q3SHZ8_HUMAN;tr|H7C2A3|H7C2A3_HUMAN;tr|A0A8Q3SHY5|A0A8Q3SHY5_HUMAN;sp|O95613|PCNT_HUMAN;tr|A0A8Q3SHZ3|A0A8Q3SHZ3_HUMAN	471	Color2 [A=255, R=0, G=0, B=0]	1	4					-1	2	2	2	2.9	2.9	2.9	85.33	0.00035791	2.3666	1876700000	18	0.156725	0.0650754	0.149568	-0.410076	-0.262107	0.221748	-0.00500131	-0.0928004	0.0412903	-0.13506	0.139351	-0.00553226	0.0812671	0.0263469	0.100283	-0.326976	-0.137306	0.19626	0.185436	0.142629	0.177127	-0.122333	-0.205723	-0.105366	0.177908
+	1.7593	-0.103792	sp|O95716|RAB3D_HUMAN	sp|O95716|RAB3D_HUMAN	473	Color2 [A=255, R=0, G=0, B=0]	1	4					-1	1	1	1	6.8	6.8	6.8	24.267	0	3.8655	128220000	13	-0.130066	-0.133537	-0.0341315	0.241831	-0.0175371	0.0688052	0.126586	-0.195889	-0.222327	0.0747249	0.0543003	0.118542	-0.083662	-0.167842	-0.160116	0.140874	0.109724	0.103457	0.061522	0.0105038	-0.162914	-0.0394175	0.0131857	0.139608	0.0628121
+	4.5812	-0.117801	sp|O96005|CLPT1_HUMAN;tr|K7EQQ1|K7EQQ1_HUMAN;tr|K7EJ16|K7EJ16_HUMAN	sp|O96005|CLPT1_HUMAN;tr|K7EQQ1|K7EQQ1_HUMAN	492	Color2 [A=255, R=0, G=0, B=0]	1	4					-1	4	4	4	10.6	10.6	10.6	76.096	0	56.89	1275100000	26	0.011915	-0.200213	-0.0119779	0.123361	0.0392435	0.0148282	-0.124993	0.124809	0.13966	0.0785427	-0.158235	0.0146501	0.0111711	-0.0307825	-0.0429633	0.0641129	0.0465605	-0.0203876	-0.020288	-0.160591	-0.122002	0.194765	-0.0283587	0.0596676	-0.0358391
+	3.52798	-0.100893	sp|O96008|TOM40_HUMAN;tr|K7EJ57|K7EJ57_HUMAN;tr|K7EKG4|K7EKG4_HUMAN	sp|O96008|TOM40_HUMAN;tr|K7EJ57|K7EJ57_HUMAN	493	Color2 [A=255, R=0, G=0, B=0]	1	4					-1	5	5	5	22.2	22.2	22.2	37.893	0	41.511	2315200000	53	-0.0344467	-0.0262315	-0.019645	0.0811329	-0.0504956	0.122591	-0.0272532	-0.0345571	-0.0104504	-0.00989747	0.0319231	0.0617011	-0.0687127	-0.0556896	-0.0119746	0.0980713	0.000915051	0.0575821	-0.066179	-0.0189466	-0.0392373	0.0323045	-0.0129254	0.0199301	-0.128715
+	6.86834	0.114108	sp|P00338|LDHA_HUMAN;tr|F5GXY2|F5GXY2_HUMAN;tr|F5GYU2|F5GYU2_HUMAN;tr|F5GXH2|F5GXH2_HUMAN;tr|F5H5J4|F5H5J4_HUMAN;tr|F5H6W8|F5H6W8_HUMAN;tr|F5GZQ4|F5GZQ4_HUMAN;tr|F5H8H6|F5H8H6_HUMAN;tr|F5GXC7|F5GXC7_HUMAN;tr|F5GWW2|F5GWW2_HUMAN;tr|F5GXU1|F5GXU1_HUMAN	sp|P00338|LDHA_HUMAN;tr|F5GXY2|F5GXY2_HUMAN	497	Color2 [A=255, R=0, G=0, B=0]	1	4					-1	14	14	14	47	47	47	36.688	0	231.21	46396000000	204	0.141166	-0.0126884	-0.025583	-0.0319736	0.00945759	-0.00850916	0.0662272	-0.0432017	-0.0438075	-0.0355611	0.0462708	0.0084877	0.117857	-0.0126245	-0.0423939	-0.0960262	-0.031177	-0.00873518	0.127707	0.00854421	0.0181062	-0.045819	-0.0131545	-0.069299	0.08376
+	6.34946	-0.0902138	sp|P00367|DHE3_HUMAN;tr|A0A804HKE0|A0A804HKE0_HUMAN;tr|A0A804HJD7|A0A804HJD7_HUMAN;sp|P49448|DHE4_HUMAN;tr|A0A804HJZ0|A0A804HJZ0_HUMAN;tr|A0A804HHS2|A0A804HHS2_HUMAN;tr|A0A804HIA0|A0A804HIA0_HUMAN;tr|A0A804HLC0|A0A804HLC0_HUMAN;tr|A0A804HHU3|A0A804HHU3_HUMAN	sp|P00367|DHE3_HUMAN;tr|A0A804HKE0|A0A804HKE0_HUMAN;tr|A0A804HJD7|A0A804HJD7_HUMAN;sp|P49448|DHE4_HUMAN	498	Color2 [A=255, R=0, G=0, B=0]	1	4					-1	14	14	14	29.2	29.2	29.2	61.397	0	117.44	10491000000	118	-0.0307467	0.0244501	-0.0101471	0.0782921	0.019963	-0.0244353	0.0221119	-0.0378084	-0.0237811	0.0987973	0.00334978	0.000613451	0.0084095	-0.0444281	0.033334	0.08496	-0.0255754	-0.0194581	-0.0309653	0.0326481	-0.0385144	0.045567	-0.0322235	0.0194604	-0.0313954
+	6.2777	-0.212095	sp|P00403|COX2_HUMAN	sp|P00403|COX2_HUMAN	502	Color2 [A=255, R=0, G=0, B=0]	1	4					-1	4	4	4	24.7	24.7	24.7	25.565	0	17.798	3367300000	62	-0.214285	0.0525975	0.0796771	0.3436	-0.113125	-0.110936	-0.0407898	-0.0411925	0.020443	0.184988	-0.136184	0.066689	-0.0992641	-0.175601	0.0810752	0.219167	0.0189579	-0.070286	-0.047303	-0.0476918	-0.102141	0.0131669	0.0660577	0.107425	-0.0911462
+	9.26847	0.191853	sp|P00441|SODC_HUMAN;tr|H7BYH4|H7BYH4_HUMAN	sp|P00441|SODC_HUMAN;tr|H7BYH4|H7BYH4_HUMAN	503	Color2 [A=255, R=0, G=0, B=0]	1	4					-1	5	5	5	31.2	31.2	31.2	15.936	0	43.964	23832000000	79	0.0694394	0.0544703	-0.00974917	-0.0936365	0.0433416	-0.0411682	0.109291	0.00499129	-0.0170605	-0.163636	0.0493801	-0.0143352	0.173073	0.00699282	-0.0641086	-0.151915	0.0391097	0.00190854	0.138941	-0.0939441	0.0478377	-0.00382972	0.0146852	-0.0994902	0.101454
+	6.91523	-0.105673	sp|P00505|AATM_HUMAN	sp|P00505|AATM_HUMAN	506	Color2 [A=255, R=0, G=0, B=0]	1	4					-1	6	6	6	14.2	14.2	14.2	47.517	0	14.536	4472300000	57	0.0218153	-0.081712	-0.056138	0.0689733	0.0365732	0.0274823	0.035615	-0.0376832	-0.0187378	0.0542238	0.0152895	-0.0248299	-0.0159364	-0.00569153	-0.067415	0.0664971	-0.0101757	0.0159543	0.0260696	-0.0118661	-0.0681312	-0.068701	0.0192482	0.0867348	0.0354588
+	10.2452	0.331023	sp|P01040|CYTA_HUMAN;tr|C9J0E4|C9J0E4_HUMAN	sp|P01040|CYTA_HUMAN;tr|C9J0E4|C9J0E4_HUMAN	515	Color2 [A=255, R=0, G=0, B=0]	1	4					-1	5	5	5	68.4	68.4	68.4	11.006	0	48.725	2618800000	45	0.129937	-0.00291824	0.0592761	-0.205958	-0.046788	0.063695	0.200942	-0.0243509	0.067874	-0.261586	0.0424089	-0.0299103	0.144346	0.138415	0.0310168	-0.429008	0.0475829	0.0146692	0.0969806	0.0694432	0.0910602	-0.0188475	-0.00333428	-0.197958	0.112694
+	2.23968	0.0846586	sp|P01584|IL1B_HUMAN;tr|C9JWV2|C9JWV2_HUMAN	sp|P01584|IL1B_HUMAN;tr|C9JWV2|C9JWV2_HUMAN	518	Color2 [A=255, R=0, G=0, B=0]	1	4					-1	2	2	2	9.3	9.3	9.3	30.748	0	4.5688	3462200000	5	0.0498614	0.0404835	0.0381207	-0.135893	0.0209332	0.00830746	-0.0521524	-0.0765059	-0.0120404	-0.0523708	0.0712907	0.0938189	0.0764408	-0.000483513	0.00425839	-0.18545	0.0846434	0.000611067	0.0673337	0.166111	0.0134654	-0.0681162	-0.0308309	-0.0604215	-0.0162876
+	9.29266	-0.225846	tr|Q30118|Q30118_HUMAN;tr|A0A0G2JH46|A0A0G2JH46_HUMAN;tr|A0A0G2JMH6|A0A0G2JMH6_HUMAN;sp|P01903|DRA_HUMAN;tr|A0A1W2PP70|A0A1W2PP70_HUMAN;tr|Q08AS3|Q08AS3_HUMAN;tr|Q5Y7H0|Q5Y7H0_HUMAN;tr|A0A140TA34|A0A140TA34_HUMAN;sp|P01906|DQA2_HUMAN	tr|Q30118|Q30118_HUMAN;tr|A0A0G2JH46|A0A0G2JH46_HUMAN;tr|A0A0G2JMH6|A0A0G2JMH6_HUMAN;sp|P01903|DRA_HUMAN	519	Color2 [A=255, R=0, G=0, B=0]	1	4					-1	3	3	3	16.2	16.2	16.2	25.859	0	13.342	1042400000	23	-0.0292318	-0.10857	0.0301745	0.23479	-0.0854917	-0.00720263	-0.057723	0.0401676	0.0339124	0.0812089	-0.0705884	0.0364244	-0.148136	0.0199244	-0.0509589	0.227202	-0.0643673	0.0607352	-0.0897279	-0.00981021	-0.0265172	-0.04969	-0.0156009	0.195399	-0.204705
+	2.93952	-0.239082	tr|Q5Y7D1|Q5Y7D1_HUMAN;sp|P01911|DRB1_HUMAN;tr|A0A5S8K7D6|A0A5S8K7D6_HUMAN;tr|A0A5S8K798|A0A5S8K798_HUMAN;tr|A2BFX2|A2BFX2_HUMAN;tr|X5D2U9|X5D2U9_HUMAN;tr|A0A0G2JJQ8|A0A0G2JJQ8_HUMAN;sp|P13762|DRB4_HUMAN;REV__tr|E5RFL3|E5RFL3_HUMAN;tr|A0A5S8K7D1|A0A5S8K7D1_HUMAN;sp|Q30154|DRB5_HUMAN;tr|D7RIG5|D7RIG5_HUMAN;tr|A0A182DWH4|A0A182DWH4_HUMAN;sp|P79483|DRB3_HUMAN	tr|Q5Y7D1|Q5Y7D1_HUMAN;sp|P01911|DRB1_HUMAN;tr|A0A5S8K7D6|A0A5S8K7D6_HUMAN;tr|A0A5S8K798|A0A5S8K798_HUMAN;tr|A2BFX2|A2BFX2_HUMAN;tr|X5D2U9|X5D2U9_HUMAN;tr|A0A0G2JJQ8|A0A0G2JJQ8_HUMAN;sp|P13762|DRB4_HUMAN	520	Color2 [A=255, R=0, G=0, B=0]	1	4					-1	3	3	3	11.7	11.7	11.7	30.12	0	7.213	535320000	12	-0.251651	-0.243888	-0.225554	-0.188502	-0.210326	-0.25665	0.0763471	-0.0100348	0.021065	0.166633	-0.104515	-0.0679908	0.000833988	-0.145746	-0.0838935	0.255314	0.00737476	-0.0259771	-0.0828345	-0.145711	-0.117584	0.0182898	0.023946	0.224204	-0.056874
+	4.96555	-0.110553	sp|P02545|LMNA_HUMAN;tr|A0A6Q8PFJ0|A0A6Q8PFJ0_HUMAN;tr|A0A804HL68|A0A804HL68_HUMAN;tr|Q3BDU5|Q3BDU5_HUMAN;tr|A0A6Q8PHQ9|A0A6Q8PHQ9_HUMAN;tr|Q5TCI8|Q5TCI8_HUMAN;tr|A0A6Q8PF80|A0A6Q8PF80_HUMAN;tr|A0A6Q8PGH0|A0A6Q8PGH0_HUMAN;tr|A0A6Q8PFM1|A0A6Q8PFM1_HUMAN;tr|A0A6Q8PF59|A0A6Q8PF59_HUMAN;tr|A0A6Q8PFF5|A0A6Q8PFF5_HUMAN;REV__tr|A0A8V8TNC2|A0A8V8TNC2_HUMAN;REV__sp|Q5VX52|SPAT1_HUMAN	sp|P02545|LMNA_HUMAN;tr|A0A6Q8PFJ0|A0A6Q8PFJ0_HUMAN;tr|A0A804HL68|A0A804HL68_HUMAN;tr|Q3BDU5|Q3BDU5_HUMAN;tr|A0A6Q8PHQ9|A0A6Q8PHQ9_HUMAN;tr|Q5TCI8|Q5TCI8_HUMAN;tr|A0A6Q8PF80|A0A6Q8PF80_HUMAN;tr|A0A6Q8PGH0|A0A6Q8PGH0_HUMAN	521	Color2 [A=255, R=0, G=0, B=0]	1	4					-1	38	38	36	51.8	51.8	50.5	74.139	0	323.31	90971000000	489	-0.0213032	-0.0237596	0.0492334	0.0495732	0.00840974	-0.0402248	-0.0212357	-0.0471025	0.0342975	0.0389242	0.00787354	-0.039573	-0.0269425	-0.0443034	0.0465465	0.0490491	-0.000563383	-0.00958085	-0.0635667	0.0464947	0.0335455	-0.0530753	-0.0110934	0.0669556	-0.0643618
+	4.15043	-0.0908415	sp|P02649|APOE_HUMAN;tr|H0Y7L5|H0Y7L5_HUMAN;tr|E9PEV4|E9PEV4_HUMAN;tr|E7ERP7|E7ERP7_HUMAN	sp|P02649|APOE_HUMAN;tr|H0Y7L5|H0Y7L5_HUMAN;tr|E9PEV4|E9PEV4_HUMAN;tr|E7ERP7|E7ERP7_HUMAN	522	Color2 [A=255, R=0, G=0, B=0]	1	4					-1	12	12	8	47	47	35.3	36.154	0	90.909	8179700000	91	-0.108607	0.179436	0.12826	-0.0268672	-0.0444667	-0.142733	-0.0627358	0.0930331	0.097815	-0.0467458	-0.0713222	-0.0622141	-0.0813069	0.239027	0.180312	0.00577593	-0.0691612	-0.0408318	-0.0856583	-0.147856	-0.0214286	0.212409	0.0472081	0.037194	-0.0895462
+	13.4806	0.329904	sp|P02655|APOC2_HUMAN;tr|K7ER74|K7ER74_HUMAN;tr|Q6P163|Q6P163_HUMAN;tr|V9GYJ8|V9GYJ8_HUMAN	sp|P02655|APOC2_HUMAN;tr|K7ER74|K7ER74_HUMAN;tr|Q6P163|Q6P163_HUMAN;tr|V9GYJ8|V9GYJ8_HUMAN	524	Color2 [A=255, R=0, G=0, B=0]	1	4					-1	5	5	5	52.5	52.5	52.5	11.284	0	52.656	8385300000	98	0.0514731	0.146014	0.0476294	-0.340637	0.0510962	-0.124454	0.0394886	0.185478	0.104654	-0.25761	0.00279212	-0.131175	-0.00920486	0.180935	0.115453	-0.34119	0.0930521	-0.089503	0.00854921	-0.207843	-0.00258303	0.19386	0.0993643	-0.292135	-0.0483024
+	0.505003	-0.567216	sp|P02656|APOC3_HUMAN;tr|B0YIW2|B0YIW2_HUMAN	sp|P02656|APOC3_HUMAN;tr|B0YIW2|B0YIW2_HUMAN	525	Color2 [A=255, R=0, G=0, B=0]	1	4					-1	1	1	1	16.2	16.2	16.2	10.852	0	199.81	29049000000	28	-3.5346	2.00364	1.29419	-2.31027	-4.04486	-3.17442	-1.14911	1.70477	0.936296	-2.21675	-1.36807	-1.14276	-3.54597	1.96647	1.28536	-2.07714	-3.90211	-2.81022	-3.02083	-2.66168	-2.74405	1.78877	0.512369	-2.17675	-3.48659
+	3.34192	0.449891	tr|J3QKN5|J3QKN5_HUMAN;tr|J3KS94|J3KS94_HUMAN;tr|J3QQK6|J3QQK6_HUMAN;sp|P02686|MBP_HUMAN	tr|J3QKN5|J3QKN5_HUMAN;tr|J3KS94|J3KS94_HUMAN;tr|J3QQK6|J3QQK6_HUMAN;sp|P02686|MBP_HUMAN	526	Color2 [A=255, R=0, G=0, B=0]	1	4					-1	1	1	1	34.1	34.1	34.1	4.5188	0	6.933	244120000	12	0.307855	-0.195337	0.0805738	-0.603002	0.108616	0.0423291	0.324219	-0.111387	-0.113782	-0.857582	0.102992	0.259746	0.346228	-0.214758	-0.0725546	-0.706734	0.169299	0.12932	0.162116	0.0694757	-0.020159	-0.233912	-0.105251	0.16537	0.250654
+	5.83676	0.106809	tr|A0A8V8TM41|A0A8V8TM41_HUMAN;sp|P02786|TFR1_HUMAN;tr|A0A8V8TLM6|A0A8V8TLM6_HUMAN;tr|A0A8V8TLK7|A0A8V8TLK7_HUMAN;tr|G3V0E5|G3V0E5_HUMAN;tr|A0A8V8TN37|A0A8V8TN37_HUMAN;tr|A0A8V8TM46|A0A8V8TM46_HUMAN;tr|A0A8V8TLN0|A0A8V8TLN0_HUMAN;tr|A0A8V8TLK4|A0A8V8TLK4_HUMAN;tr|A0A8V8TND0|A0A8V8TND0_HUMAN;tr|F8WBE5|F8WBE5_HUMAN	tr|A0A8V8TM41|A0A8V8TM41_HUMAN;sp|P02786|TFR1_HUMAN;tr|A0A8V8TLM6|A0A8V8TLM6_HUMAN;tr|A0A8V8TLK7|A0A8V8TLK7_HUMAN;tr|G3V0E5|G3V0E5_HUMAN;tr|A0A8V8TN37|A0A8V8TN37_HUMAN;tr|A0A8V8TM46|A0A8V8TM46_HUMAN;tr|A0A8V8TLN0|A0A8V8TLN0_HUMAN	527	Color2 [A=255, R=0, G=0, B=0]	1	4					-1	14	14	14	21.9	21.9	21.9	78.925	0	72.306	6902800000	111	0.0296507	-0.0201831	0.0182116	-0.0591357	-0.00225091	0.023051	0.0128863	0.0578494	-0.000394583	-0.108015	0.0133526	0.047672	0.0403948	-0.0127463	0.0388796	-0.109097	0.0468333	0.0571418	-0.00208259	-0.0205841	0.0834785	0.0312915	0.0101073	-0.103064	0.0508535
+	4.50253	-0.0952978	sp|P04040|CATA_HUMAN	sp|P04040|CATA_HUMAN	532	Color2 [A=255, R=0, G=0, B=0]	1	4					-1	17	17	17	44.8	44.8	44.8	59.755	0	323.31	20620000000	240	-0.0261116	0.0975664	0.02405	0.0920644	-0.0642455	-0.0706453	0.0237498	0.0666096	0.0538077	0.0841553	-0.101288	-0.0693581	0.0114472	0.0161049	0.015162	0.0907812	-0.0460036	-0.03777	0.0671747	-0.0274997	-0.0317037	-0.0655289	-0.0392845	0.0527253	0.0321968
+	11.8188	0.22899	tr|A0A0G2JNZ5|A0A0G2JNZ5_HUMAN;tr|A0A0G2JLB3|A0A0G2JLB3_HUMAN;sp|P04062|GBA1_HUMAN;tr|A0A0G2JNZ0|A0A0G2JNZ0_HUMAN	tr|A0A0G2JNZ5|A0A0G2JNZ5_HUMAN;tr|A0A0G2JLB3|A0A0G2JLB3_HUMAN;sp|P04062|GBA1_HUMAN;tr|A0A0G2JNZ0|A0A0G2JNZ0_HUMAN	533	Color2 [A=255, R=0, G=0, B=0]	1	4					-1	5	5	5	15.6	15.6	15.6	50.263	0	101.85	2061800000	71	0.0551381	-0.00547647	0.0627594	-0.124831	-0.0357223	0.0606201	0.0685213	-0.0124931	0.0303638	-0.108341	0.0295293	-0.0206227	0.0840678	-0.188215	0.165108	-0.208671	0.117469	0.0473428	0.0273771	-0.0727055	0.0541785	-0.0107169	0.0806613	-0.10827	-0.00217247
+	2.66219	-0.168343	sp|P04080|CYTB_HUMAN;tr|A0A1W2PQG6|A0A1W2PQG6_HUMAN;tr|A0A1W2PS52|A0A1W2PS52_HUMAN	sp|P04080|CYTB_HUMAN	536	Color2 [A=255, R=0, G=0, B=0]	1	4					-1	3	3	3	45.9	45.9	45.9	11.139	0	87.61	9252700000	54	-0.0564613	0.0766401	-0.158222	0.168846	-0.115026	0.0574653	-0.0374649	0.0728843	-0.161156	0.291372	-0.112424	0.0450726	0.0236249	0.0940382	0.0113277	0.0218856	-0.0648091	0.0300889	0.0745459	0.0981293	-0.192813	-0.0711265	-0.0327654	0.271168	0.024502
+	14.8766	-0.309928	sp|P04179|SODM_HUMAN;tr|F5H3C5|F5H3C5_HUMAN;tr|F5H4R2|F5H4R2_HUMAN;tr|F5GYZ5|F5GYZ5_HUMAN;tr|G8JLJ2|G8JLJ2_HUMAN;tr|G5E9P6|G5E9P6_HUMAN;tr|F5GXZ9|F5GXZ9_HUMAN	sp|P04179|SODM_HUMAN;tr|F5H3C5|F5H3C5_HUMAN;tr|F5H4R2|F5H4R2_HUMAN;tr|F5GYZ5|F5GYZ5_HUMAN;tr|G8JLJ2|G8JLJ2_HUMAN	539	Color2 [A=255, R=0, G=0, B=0]	1	4					-1	6	6	6	35.1	35.1	35.1	24.75	0	53.885	7043600000	87	-0.0525122	-0.120405	-0.0979679	0.285179	-0.145178	0.114142	-0.0874743	-0.179637	-0.00608706	0.285769	-0.149606	0.0971205	-0.088187	-0.127279	-0.0123727	0.220367	-0.121133	0.118313	-0.0657432	-0.035372	-0.094022	-0.0373719	-0.0428667	0.252446	-0.0899017
+	1.21796	-0.41301	sp|P04196|HRG_HUMAN	sp|P04196|HRG_HUMAN	541	Color2 [A=255, R=0, G=0, B=0]	1	4					-1	1	1	1	1.3	1.3	1.3	59.578	0.0062624	1.528	929660000	13	-1.16454	0.115393	-0.182849	-0.915258	-0.0378132	0.950075	-1.34211	0.203277	-0.274518	-1.11151	0.0461357	0.981787	-0.669769	0.0631368	-0.222511	-0.047472	-0.0283015	0.568547	0.0464461	1.65194	-1.30081	0.415615	-0.456813	-0.875608	0.0950594
+	3.11709	0.106256	sp|P04632|CPNS1_HUMAN;tr|K7EIV0|K7EIV0_HUMAN;tr|K7ELJ7|K7ELJ7_HUMAN;tr|K7EKD8|K7EKD8_HUMAN;tr|A0A0C4DGQ5|A0A0C4DGQ5_HUMAN;tr|U3KQE2|U3KQE2_HUMAN;tr|A0A075B7C0|A0A075B7C0_HUMAN;tr|K7EM73|K7EM73_HUMAN;tr|K7EMQ1|K7EMQ1_HUMAN;tr|U3KPR7|U3KPR7_HUMAN;sp|Q96L46|CPNS2_HUMAN;tr|K7ES78|K7ES78_HUMAN	sp|P04632|CPNS1_HUMAN;tr|K7EIV0|K7EIV0_HUMAN;tr|K7ELJ7|K7ELJ7_HUMAN;tr|K7EKD8|K7EKD8_HUMAN;tr|A0A0C4DGQ5|A0A0C4DGQ5_HUMAN;tr|U3KQE2|U3KQE2_HUMAN;tr|A0A075B7C0|A0A075B7C0_HUMAN;tr|K7EM73|K7EM73_HUMAN	545	Color2 [A=255, R=0, G=0, B=0]	1	4					-1	8	8	8	36.6	36.6	36.6	28.315	0	38.983	3858500000	68	0.133746	0.0219398	0.0175095	-0.0989854	-0.0151913	-0.019856	-0.073981	0.0845475	-0.0654361	-0.0268192	0.0623522	0.0534477	0.104039	-0.0112839	-0.0590811	-0.0609407	0.0487406	-0.00351834	0.0862772	-0.158502	-0.0756106	0.20434	0.0129609	-0.149291	0.0600119
+	6.58961	0.140178	sp|P04792|HSPB1_HUMAN;tr|A0A6Q8PFK8|A0A6Q8PFK8_HUMAN;tr|A0A6Q8PGK1|A0A6Q8PGK1_HUMAN;tr|A0A6Q8PHJ6|A0A6Q8PHJ6_HUMAN;tr|A0A6Q8PFE7|A0A6Q8PFE7_HUMAN;tr|A0A6Q8PF43|A0A6Q8PF43_HUMAN;tr|A0A6Q8PHA6|A0A6Q8PHA6_HUMAN;tr|A0A6Q8PH65|A0A6Q8PH65_HUMAN;tr|A0A6Q8PGY2|A0A6Q8PGY2_HUMAN;tr|C9J3N8|C9J3N8_HUMAN	sp|P04792|HSPB1_HUMAN;tr|A0A6Q8PFK8|A0A6Q8PFK8_HUMAN;tr|A0A6Q8PGK1|A0A6Q8PGK1_HUMAN;tr|A0A6Q8PHJ6|A0A6Q8PHJ6_HUMAN	546	Color2 [A=255, R=0, G=0, B=0]	1	4					-1	8	8	8	54.6	54.6	54.6	22.782	0	130.53	18682000000	130	0.108074	-0.00694036	0.145717	-0.106615	-0.00203967	-0.063519	0.0823851	0.0298121	0.0904989	-0.16341	-0.00693345	-0.0955858	0.11358	0.0289555	0.0870354	-0.170437	0.00660396	-0.0806701	0.0555265	-0.056294	-0.0156462	0.0248835	0.0693798	-0.0766413	0.0281909
+	8.1286	-0.104861	sp|P04843|RPN1_HUMAN;tr|B7Z4L4|B7Z4L4_HUMAN;tr|F8WF32|F8WF32_HUMAN	sp|P04843|RPN1_HUMAN;tr|B7Z4L4|B7Z4L4_HUMAN	548	Color2 [A=255, R=0, G=0, B=0]	1	4					-1	24	24	24	43	43	43	68.569	0	222.77	42413000000	332	0.0330086	-0.0153868	-0.00419283	0.0624716	-0.0174661	0.0199635	0.0105019	-0.0469766	0.0221529	0.0688834	-0.0148177	0.000306845	0.0108032	-0.0530539	0.0034709	0.0696383	0.00456977	-0.00973463	0.00407338	0.0137746	-0.013829	-0.0276737	0.00242019	0.062557	-0.020092
+	7.44625	-0.092681	sp|P04844|RPN2_HUMAN;tr|A0A994J5J1|A0A994J5J1_HUMAN;tr|Q5JYR7|Q5JYR7_HUMAN;tr|Q5JYR4|Q5JYR4_HUMAN;tr|Q5JYR3|Q5JYR3_HUMAN;tr|H0Y5M1|H0Y5M1_HUMAN	sp|P04844|RPN2_HUMAN;tr|A0A994J5J1|A0A994J5J1_HUMAN	549	Color2 [A=255, R=0, G=0, B=0]	1	4					-1	16	16	16	41.8	41.8	41.8	69.283	0	206.81	6156900000	166	-0.00660014	-0.00791717	-0.01421	0.0959086	-0.0191746	0.0212445	-0.0221741	0.000121832	-0.00949717	0.0920143	-0.0179977	0.0220706	-0.0274148	-0.0379615	-0.0359831	0.0702085	-0.00833321	0.0194256	-0.00809765	0.0366983	0.00265622	-0.00135517	0.019099	-0.00476718	-0.0269656
+	3.27331	-0.114322	sp|P04899|GNAI2_HUMAN;sp|P63096|GNAI1_HUMAN;tr|A0A3B3ITM0|A0A3B3ITM0_HUMAN	sp|P04899|GNAI2_HUMAN;sp|P63096|GNAI1_HUMAN	550	Color2 [A=255, R=0, G=0, B=0]	1	4					-1	6	6	4	23.1	23.1	15.8	40.45	0	78.061	3233800000	48	-0.0968552	0.0632164	-0.141482	0.165727	0.0157282	0.0229006	-0.104272	0.0180573	-0.0270729	0.0381403	0.0549059	0.0434365	-0.122383	0.0910912	-0.00974655	0.195312	-0.104307	0.0494113	-0.0220621	-0.0127063	-0.0454378	-0.0203013	0.0103328	0.0798466	0.00832438
+	10.4377	-0.166732	sp|P05023|AT1A1_HUMAN;tr|M0R116|M0R116_HUMAN;tr|A0A2R8YEY8|A0A2R8YEY8_HUMAN;sp|P13637|AT1A3_HUMAN;tr|A0A0A0MT26|A0A0A0MT26_HUMAN;tr|B1AKY9|B1AKY9_HUMAN;sp|P50993|AT1A2_HUMAN;tr|H0Y7C1|H0Y7C1_HUMAN;sp|Q13733|AT1A4_HUMAN;sp|P20648|ATP4A_HUMAN;tr|Q5TC01|Q5TC01_HUMAN;tr|Q5TC02|Q5TC02_HUMAN;tr|M0QXF2|M0QXF2_HUMAN;tr|E9PRA5|E9PRA5_HUMAN	sp|P05023|AT1A1_HUMAN;tr|M0R116|M0R116_HUMAN;tr|A0A2R8YEY8|A0A2R8YEY8_HUMAN;sp|P13637|AT1A3_HUMAN;tr|A0A0A0MT26|A0A0A0MT26_HUMAN	551	Color2 [A=255, R=0, G=0, B=0]	1	4					-1	22	22	19	25.8	25.8	23.8	112.89	0	323.31	15726000000	268	-0.0664299	-0.0379062	-0.0103061	0.176127	-0.0238831	0.048846	0.0198338	-0.0582333	-0.0106094	0.167709	-0.0430453	0.0311053	-0.0422263	-0.0484221	-0.0149238	0.152322	-0.0162873	0.0270932	-0.0554984	0.046149	-0.00469947	-0.0373719	-0.0467708	0.126225	-0.038666
+	4.44479	-0.185589	sp|P05091|ALDH2_HUMAN;tr|S4R3S4|S4R3S4_HUMAN;tr|F8VP50|F8VP50_HUMAN	sp|P05091|ALDH2_HUMAN;tr|S4R3S4|S4R3S4_HUMAN	552	Color2 [A=255, R=0, G=0, B=0]	1	4					-1	6	6	6	16.4	16.4	16.4	56.381	0	22.867	866970000	31	-0.188795	0.0117347	-0.202167	0.306778	0.0367789	0.0554807	-0.281832	-0.0469766	0.100025	0.222047	0.00627446	-0.0121682	-0.102544	0.0571086	-0.000631809	0.162789	-0.142194	0.0879436	-0.0773783	0.0644438	-0.00548434	-0.091697	0.0174546	0.0953732	-0.104368
+	1.37367	0.105923	sp|P05109|S10A8_HUMAN	sp|P05109|S10A8_HUMAN	554	Color2 [A=255, R=0, G=0, B=0]	1	4					-1	3	3	3	28	28	28	10.834	0	5.1079	2010800000	25	0.0154979	-0.0262315	-0.072243	0.130875	-0.0011251	0.00549293	0.0242953	-0.235829	-0.117629	0.149404	0.102862	0.0261433	0.133403	-0.274903	-0.14939	-0.078851	0.142756	0.102888	-0.164825	-0.304025	0.0109842	0.0543416	0.156507	0.0655918	0.104952
+	9.8057	-0.136336	sp|P05141|ADT2_HUMAN;tr|V9GYG0|V9GYG0_HUMAN;sp|P12235|ADT1_HUMAN	sp|P05141|ADT2_HUMAN	557	Color2 [A=255, R=0, G=0, B=0]	1	4					-1	11	11	5	28.9	28.9	13.4	32.852	0	90.805	59268000000	145	-0.0521276	-0.0295753	-0.00554013	0.0858548	-0.0218122	0.0256813	-0.0616739	-0.023731	0.0138171	0.128656	-0.00237751	-0.0343015	-0.0283597	0.00975657	-0.0142858	0.134434	-0.0251453	-0.045397	-0.0896392	0.0662799	-0.00548434	-0.0201397	0.000151396	0.0812719	-0.0439065
+	2.85138	-0.0827734	tr|E7EUY3|E7EUY3_HUMAN;tr|E7ETT1|E7ETT1_HUMAN;sp|P05166|PCCB_HUMAN;tr|E9PDR0|E9PDR0_HUMAN;tr|C9JQS9|C9JQS9_HUMAN;tr|E7EX59|E7EX59_HUMAN;tr|E9PEC3|E9PEC3_HUMAN;tr|E7ETT4|E7ETT4_HUMAN;tr|F8WBI9|F8WBI9_HUMAN;tr|E7ENC1|E7ENC1_HUMAN;tr|H7C5C9|H7C5C9_HUMAN;tr|C9JVW9|C9JVW9_HUMAN;tr|C9JVY9|C9JVY9_HUMAN	tr|E7EUY3|E7EUY3_HUMAN;tr|E7ETT1|E7ETT1_HUMAN;sp|P05166|PCCB_HUMAN;tr|E9PDR0|E9PDR0_HUMAN;tr|C9JQS9|C9JQS9_HUMAN;tr|E7EX59|E7EX59_HUMAN;tr|E9PEC3|E9PEC3_HUMAN;tr|E7ETT4|E7ETT4_HUMAN;tr|F8WBI9|F8WBI9_HUMAN;tr|E7ENC1|E7ENC1_HUMAN	560	Color2 [A=255, R=0, G=0, B=0]	1	4					-1	7	7	7	20.9	20.9	20.9	55.708	0	26.433	898030000	48	0.0128345	-0.0211687	0.0037868	0.170447	-0.0703578	0.00358796	-0.0598416	-0.000731945	-0.0297277	0.101802	-0.0165131	0.0590534	-0.0086453	-0.124114	0.021945	0.082135	0.0551934	-0.0349498	-0.141956	0.210974	-0.0797369	0.0415471	-0.0740006	0.102484	-0.0183156
+	4.14685	-0.287084	sp|P05362|ICAM1_HUMAN;tr|K7EKL8|K7EKL8_HUMAN;tr|E7ESS4|E7ESS4_HUMAN	sp|P05362|ICAM1_HUMAN	563	Color2 [A=255, R=0, G=0, B=0]	1	4					-1	5	5	5	13.5	13.5	13.5	57.825	0	79.273	523810000	31	-0.024224	-0.0591366	0.0315664	0.190316	-0.0772374	0.0155089	-0.167142	-0.205701	-0.0856349	0.413678	-0.0723503	0.0793743	-0.00780654	-0.191385	-0.0733023	0.425527	-0.141339	-0.0137396	-0.0634797	0.0821881	0.0779326	0.046416	-0.130549	0.0517306	-0.0433042
+	3.70199	0.138425	sp|P06400|RB_HUMAN;tr|A0A3B3IS71|A0A3B3IS71_HUMAN	sp|P06400|RB_HUMAN;tr|A0A3B3IS71|A0A3B3IS71_HUMAN	574	Color2 [A=255, R=0, G=0, B=0]	1	4					-1	4	4	4	5.5	5.5	5.5	106.16	0	6.9696	1029300000	12	0.111598	-0.00596428	0.0570757	-0.190345	0.0552962	-0.0280938	-0.01179	0.057615	0.013895	-0.142151	0.100649	-0.0151875	-0.0180933	0.0615163	-0.115457	-0.107698	0.0964153	0.0817492	-0.014895	-0.0452158	-0.0379522	0.188346	0.00754952	-0.108954	0.0453627
+	14.2625	-0.17743	sp|P06576|ATPB_HUMAN;tr|H0YH81|H0YH81_HUMAN;tr|F8W079|F8W079_HUMAN;tr|F8W0P7|F8W0P7_HUMAN;tr|H0YI37|H0YI37_HUMAN	sp|P06576|ATPB_HUMAN;tr|H0YH81|H0YH81_HUMAN;tr|F8W079|F8W079_HUMAN	577	Color2 [A=255, R=0, G=0, B=0]	1	4					-1	26	26	26	76.2	76.2	76.2	56.559	0	323.31	136920000000	746	-0.0514545	0.0218203	-0.021889	0.154712	-0.0229545	0.0229006	-0.0819836	0.0240667	-0.0140305	0.172539	-0.0505512	0.0350029	-0.0794449	0.0096364	-0.0170002	0.129973	-0.0152907	0.0123987	-0.0351391	0.0646551	-0.0557237	-0.0412202	-0.0291307	0.09039	-0.0341282
+	5.61078	0.188592	sp|P06702|S10A9_HUMAN	sp|P06702|S10A9_HUMAN	578	Color2 [A=255, R=0, G=0, B=0]	1	4					-1	4	4	4	43.9	43.9	43.9	13.242	0	12.829	1587300000	37	0.061729	-0.360302	-0.119776	0.0111644	0.14225	0.0443316	0.273949	-0.547775	-0.199411	-0.0641077	0.0963416	0.181028	0.0612423	-0.243515	-0.150091	-0.0573022	0.0890856	0.163144	0.144299	0.12195	0.166228	-0.294091	-0.206072	0.0567727	0.158741
+	5.57642	0.18769	sp|P06703|S10A6_HUMAN;tr|R4GN98|R4GN98_HUMAN	sp|P06703|S10A6_HUMAN;tr|R4GN98|R4GN98_HUMAN	579	Color2 [A=255, R=0, G=0, B=0]	1	4					-1	4	4	4	53.3	53.3	53.3	10.18	0	12.012	87497000000	60	0.0944998	-0.0486708	-0.064044	-0.00541401	-0.0649805	-0.0636787	0.22906	-0.00219679	-0.00886226	-0.213529	-0.0325739	-0.0165832	0.127221	0.000725031	0.0145369	-0.0856118	-0.0371616	-0.136175	0.0956566	-0.0774159	-0.0356259	0.0270748	-0.0113225	-0.121239	0.149287
+	7.17549	0.0813611	sp|P06733|ENOA_HUMAN;tr|A0A2R8Y6G6|A0A2R8Y6G6_HUMAN;tr|K7EM90|K7EM90_HUMAN;tr|A0A2R8YEM5|A0A2R8YEM5_HUMAN;tr|A0A2R8Y879|A0A2R8Y879_HUMAN;tr|K7ERS8|K7ERS8_HUMAN;tr|A0A2R8Y6I8|A0A2R8Y6I8_HUMAN;tr|A0A2R8Y798|A0A2R8Y798_HUMAN;tr|A0A2R8YEG5|A0A2R8YEG5_HUMAN;tr|E5RI09|E5RI09_HUMAN;tr|E5RG95|E5RG95_HUMAN;tr|K7EPM1|K7EPM1_HUMAN;tr|K7EKN2|K7EKN2_HUMAN;tr|E5RGZ4|E5RGZ4_HUMAN;sp|P13929|ENOB_HUMAN	sp|P06733|ENOA_HUMAN;tr|A0A2R8Y6G6|A0A2R8Y6G6_HUMAN;tr|K7EM90|K7EM90_HUMAN;tr|A0A2R8YEM5|A0A2R8YEM5_HUMAN	581	Color2 [A=255, R=0, G=0, B=0]	1	4					-1	20	20	19	55.1	55.1	55.1	47.168	0	323.31	486930000000	806	0.0437558	-0.000242949	-0.0133326	-0.0140781	0.0184371	-0.0316052	0.0594113	-0.0155716	-0.0253859	-0.049243	0.00634408	-0.0260007	0.0722153	-0.0112839	-0.0218828	-0.0431473	0.00288415	-0.0296373	0.0639133	0.0237942	-0.00485659	-0.0191703	-0.00934029	-0.0450361	0.0807636
+	10.0094	0.126711	sp|P06744|G6PI_HUMAN;tr|A0A2U3TZU2|A0A2U3TZU2_HUMAN;tr|K7EQ48|K7EQ48_HUMAN;tr|A0A2R8Y6C7|A0A2R8Y6C7_HUMAN;tr|A0A0J9YYH3|A0A0J9YYH3_HUMAN;tr|A0A0J9YXP8|A0A0J9YXP8_HUMAN;tr|A0A0J9YX90|A0A0J9YX90_HUMAN;tr|K7ERC6|K7ERC6_HUMAN;tr|K7EPY4|K7EPY4_HUMAN;tr|K7EP41|K7EP41_HUMAN;tr|K7ELR7|K7ELR7_HUMAN;tr|A0A2R8YF08|A0A2R8YF08_HUMAN;tr|K7ENA0|K7ENA0_HUMAN;tr|A0A0J9YXM3|A0A0J9YXM3_HUMAN;tr|K7ERK8|K7ERK8_HUMAN;…	sp|P06744|G6PI_HUMAN;tr|A0A2U3TZU2|A0A2U3TZU2_HUMAN;tr|K7EQ48|K7EQ48_HUMAN;tr|A0A2R8Y6C7|A0A2R8Y6C7_HUMAN;tr|A0A0J9YYH3|A0A0J9YYH3_HUMAN;tr|A0A0J9YXP8|A0A0J9YXP8_HUMAN;tr|A0A0J9YX90|A0A0J9YX90_HUMAN	583	Color2 [A=255, R=0, G=0, B=0]	1	4					-1	22	22	15	44.1	44.1	32.1	63.146	0	323.31	53650000000	305	0.0931094	0.0212219	0.00944853	-0.0513375	0.00238776	-0.0144417	0.0725713	0.00523448	-0.013473	-0.0552959	0.0275428	-0.0230365	0.0961704	0.00120807	-0.00879264	-0.0517063	0.0337541	0.0037384	0.100634	-0.0175345	0.0552325	-0.0413842	-0.00873089	-0.0976219	0.0693512
+	6.28466	-0.0866494	sp|P06748|NPM_HUMAN;tr|A0A7I2V5S2|A0A7I2V5S2_HUMAN;tr|A0A7I2YQC0|A0A7I2YQC0_HUMAN;tr|E5RI98|E5RI98_HUMAN;tr|A0A7I2V433|A0A7I2V433_HUMAN;tr|A0A7I2V2X9|A0A7I2V2X9_HUMAN;tr|A0A7I2V3U2|A0A7I2V3U2_HUMAN;tr|A0A7I2V5J8|A0A7I2V5J8_HUMAN;tr|A0A7I2V4G8|A0A7I2V4G8_HUMAN;tr|A0A7I2V3G5|A0A7I2V3G5_HUMAN;tr|A0A7I2V579|A0A7I2V579_HUMAN;tr|E5RGW4|E5RGW4_HUMAN	sp|P06748|NPM_HUMAN;tr|A0A7I2V5S2|A0A7I2V5S2_HUMAN;tr|A0A7I2YQC0|A0A7I2YQC0_HUMAN;tr|E5RI98|E5RI98_HUMAN;tr|A0A7I2V433|A0A7I2V433_HUMAN;tr|A0A7I2V2X9|A0A7I2V2X9_HUMAN;tr|A0A7I2V3U2|A0A7I2V3U2_HUMAN;tr|A0A7I2V5J8|A0A7I2V5J8_HUMAN	584	Color2 [A=255, R=0, G=0, B=0]	1	4					-1	11	11	11	41.8	41.8	41.8	32.575	0	142.4	179610000000	329	0.0192552	-0.0410273	0.0569239	0.0465727	-0.0258138	-0.034812	0.0322735	-0.0682993	0.089313	0.0803523	-0.0337176	-0.0217123	0.00573492	-0.0496724	0.00913215	0.0568407	-0.0231404	0.0142155	0.00374126	0.0544906	0.032093	-0.0722151	-0.0113988	0.0762398	-0.0306277
+	5.64452	-0.15065	tr|A0A8V8TKF7|A0A8V8TKF7_HUMAN;tr|A0A8V8TKT8|A0A8V8TKT8_HUMAN;tr|A0A8V8TLN8|A0A8V8TLN8_HUMAN;tr|A0A8V8TLW9|A0A8V8TLW9_HUMAN;tr|A0A8V8TKG0|A0A8V8TKG0_HUMAN;tr|A0A8V8TLW4|A0A8V8TLW4_HUMAN;sp|P06756|ITAV_HUMAN;tr|A0A8V8TKU8|A0A8V8TKU8_HUMAN;tr|A0A8V8TKI2|A0A8V8TKI2_HUMAN	tr|A0A8V8TKF7|A0A8V8TKF7_HUMAN;tr|A0A8V8TKT8|A0A8V8TKT8_HUMAN;tr|A0A8V8TLN8|A0A8V8TLN8_HUMAN;tr|A0A8V8TLW9|A0A8V8TLW9_HUMAN;tr|A0A8V8TKG0|A0A8V8TKG0_HUMAN;tr|A0A8V8TLW4|A0A8V8TLW4_HUMAN;sp|P06756|ITAV_HUMAN;tr|A0A8V8TKU8|A0A8V8TKU8_HUMAN;tr|A0A8V8TKI2|A0A8V8TKI2_HUMAN	585	Color2 [A=255, R=0, G=0, B=0]	1	4					-1	6	6	6	9.3	9.3	9.3	105.6	0	32.665	949180000	66	-0.084903	-0.0077951	-0.0518734	0.0848174	0.0311494	0.0614262	-0.00964761	-0.138247	-0.0166614	0.300962	-0.0272241	0.0594213	-0.0497856	-0.0604708	-0.0684912	0.0897503	0.0481958	0.052361	-0.0713303	-0.0451984	-0.0464067	-0.0124035	0.0408943	0.0541775	0.0240917
+	7.27527	-0.258622	sp|Q16778|H2B2E_HUMAN;sp|P33778|H2B1B_HUMAN;sp|P23527|H2B1O_HUMAN;sp|P06899|H2B1J_HUMAN;sp|Q6DRA6|H2B2D_HUMAN;sp|Q6DN03|H2B2C_HUMAN	sp|Q16778|H2B2E_HUMAN;sp|P33778|H2B1B_HUMAN;sp|P23527|H2B1O_HUMAN;sp|P06899|H2B1J_HUMAN	588	Color2 [A=255, R=0, G=0, B=0]	1	4					-1	8	8	0	53.2	53.2	0	13.92	0	57.901	423170000000	313	-0.0795028	0.0709851	-0.0274336	0.149489	-0.0554538	-0.00666499	-0.086787	0.0691693	-0.016422	0.125799	-0.0720565	0.0516729	-0.109627	0.0150287	-0.0354974	0.130064	-0.0511744	0.00913835	-0.116824	0.0159624	0.00281239	0.0544951	-0.0594931	0.0971541	-0.102754
+	2.63493	-0.124483	sp|P07099|HYEP_HUMAN	sp|P07099|HYEP_HUMAN	589	Color2 [A=255, R=0, G=0, B=0]	1	4					-1	2	2	2	6.4	6.4	6.4	52.948	0	9.8411	360160000	24	-0.209451	0.0126982	-0.0764015	0.289197	-0.0260284	0.044554	-0.063895	0.126262	0.129384	0.0327389	-0.123037	-0.0217123	-0.154002	-0.0909114	0.0238883	0.168128	0.00821519	0.037328	-0.101291	-0.156681	-0.0884407	0.148213	-0.0689895	0.182945	-0.0286677
+	12.4001	0.270742	sp|P07108|ACBP_HUMAN;tr|B8ZWD1|B8ZWD1_HUMAN	sp|P07108|ACBP_HUMAN;tr|B8ZWD1|B8ZWD1_HUMAN	590	Color2 [A=255, R=0, G=0, B=0]	1	4					-1	3	3	3	50.6	50.6	50.6	10.044	0	22.205	29985000000	91	0.132816	0.072372	0.00386572	-0.191716	0.027982	0.00221491	0.140996	0.0898283	-0.0135527	-0.126794	0.0101647	0.000460148	0.11982	0.0578055	0.0298572	-0.218158	0.0620899	-0.0270665	0.192156	-0.0391932	0.0757082	0.0471876	-0.00644803	-0.180144	0.184094
+	4.63282	0.0859008	sp|P07195|LDHB_HUMAN;tr|A0A5F9ZHM4|A0A5F9ZHM4_HUMAN;tr|A0A3B3IS95|A0A3B3IS95_HUMAN;tr|C9J7H8|C9J7H8_HUMAN;tr|A8MW50|A8MW50_HUMAN;tr|F5H793|F5H793_HUMAN	sp|P07195|LDHB_HUMAN;tr|A0A5F9ZHM4|A0A5F9ZHM4_HUMAN;tr|A0A3B3IS95|A0A3B3IS95_HUMAN	591	Color2 [A=255, R=0, G=0, B=0]	1	4					-1	16	16	16	43.7	43.7	43.7	36.638	0	105.79	67769000000	250	0.031013	-0.0251186	-0.0530205	0.00977349	0.0301173	-0.027003	0.0906572	-0.0041523	-0.0637863	0.00732851	0.0168788	-0.0284233	0.0937407	-0.0440543	-0.00387478	-0.0115213	0.011642	-0.0402818	0.0771523	-0.0250063	0.00811005	0.0133247	0.00897956	-0.0714645	0.055681
+	10.4897	-0.119019	tr|A0A7P0TA35|A0A7P0TA35_HUMAN;tr|A0A7P0TB26|A0A7P0TB26_HUMAN;sp|P07237|PDIA1_HUMAN;tr|A0A7P0TA71|A0A7P0TA71_HUMAN;tr|A0A7P0T8C0|A0A7P0T8C0_HUMAN;tr|H7BZ94|H7BZ94_HUMAN;tr|I3L4M2|I3L4M2_HUMAN;tr|A0A7P0TA97|A0A7P0TA97_HUMAN;tr|A0A7P0T8X1|A0A7P0T8X1_HUMAN;tr|I3L3P5|I3L3P5_HUMAN;tr|A0A7P0T8J3|A0A7P0T8J3_HUMAN;tr|A0A7P0T9U6|A0A7P0T9U6_HUMAN;tr|A0A7P0T9K9|A0A7P0T9K9_HUMAN;tr|H0Y3Z3|H0Y3Z3_HUMAN;tr|I3L…	tr|A0A7P0TA35|A0A7P0TA35_HUMAN;tr|A0A7P0TB26|A0A7P0TB26_HUMAN;sp|P07237|PDIA1_HUMAN;tr|A0A7P0TA71|A0A7P0TA71_HUMAN;tr|A0A7P0T8C0|A0A7P0T8C0_HUMAN;tr|H7BZ94|H7BZ94_HUMAN;tr|I3L4M2|I3L4M2_HUMAN;tr|A0A7P0TA97|A0A7P0TA97_HUMAN;tr|A0A7P0T8X1|A0A7P0T8X1_HUMAN;tr|I3L3P5|I3L3P5_HUMAN;tr|A0A7P0T8J3|A0A7P0T8J3_HUMAN;tr|A0A7P0T9U6|A0A7P0T9U6_HUMAN;tr|A0A7P0T9K9|A0A7P0T9K9_HUMAN;tr|H0Y3Z3|H0Y3Z3_HUMAN;tr|I3L…	594	Color2 [A=255, R=0, G=0, B=0]	1	4					-1	34	34	34	68.5	68.5	68.5	61.042	0	323.31	405150000000	771	0.0209014	-0.0661139	-0.0399673	0.106079	-0.0300417	-0.000152826	0.0166383	-0.0729098	-0.0192971	0.115709	-0.0216103	0.0122948	0.0142949	-0.0716045	-0.0114172	0.1276	-0.0128021	0.00145078	0.0528805	-0.0321345	-0.0337834	-0.0558059	-0.0107121	0.094259	0.00907111
+	15.2486	0.236411	tr|A0A1B0GV23|A0A1B0GV23_HUMAN;tr|A0A1B0GVD5|A0A1B0GVD5_HUMAN;tr|A0A1B0GWE8|A0A1B0GWE8_HUMAN;sp|P07339|CATD_HUMAN;tr|C9JH19|C9JH19_HUMAN;tr|F8W787|F8W787_HUMAN;tr|A0A1B0GW44|A0A1B0GW44_HUMAN;tr|A0A1B0GVP3|A0A1B0GVP3_HUMAN;tr|A0A1B0GU92|A0A1B0GU92_HUMAN;tr|A0A1B0GU03|A0A1B0GU03_HUMAN;tr|F8WD96|F8WD96_HUMAN;tr|H7C469|H7C469_HUMAN;tr|A0A1B0GVF1|A0A1B0GVF1_HUMAN	tr|A0A1B0GV23|A0A1B0GV23_HUMAN;tr|A0A1B0GVD5|A0A1B0GVD5_HUMAN;tr|A0A1B0GWE8|A0A1B0GWE8_HUMAN;sp|P07339|CATD_HUMAN;tr|C9JH19|C9JH19_HUMAN;tr|F8W787|F8W787_HUMAN;tr|A0A1B0GW44|A0A1B0GW44_HUMAN;tr|A0A1B0GVP3|A0A1B0GVP3_HUMAN;tr|A0A1B0GU92|A0A1B0GU92_HUMAN;tr|A0A1B0GU03|A0A1B0GU03_HUMAN;tr|F8WD96|F8WD96_HUMAN;tr|H7C469|H7C469_HUMAN	597	Color2 [A=255, R=0, G=0, B=0]	1	4					-1	12	12	12	35.5	35.5	35.5	43.831	0	104.28	68441000000	304	0.0894527	-0.000121593	-0.0763183	-0.186924	0.0384908	0.0815744	0.0654321	0.028019	-0.0776215	-0.167926	0.0672953	0.0467813	0.00702691	0.0388718	-0.0794642	-0.165616	0.0470376	0.0655613	0.0782566	0.0739734	0.057714	0.0233948	-0.0143006	-0.147972	0.0997415
+	3.53876	0.0769887	tr|H0YMW4|H0YMW4_HUMAN;sp|P07355|ANXA2_HUMAN;tr|H0YN42|H0YN42_HUMAN;tr|H0YMU9|H0YMU9_HUMAN;tr|H0YMD0|H0YMD0_HUMAN;tr|H0YM50|H0YM50_HUMAN;sp|A6NMY6|AXA2L_HUMAN;tr|H0YNP5|H0YNP5_HUMAN;tr|H0YL33|H0YL33_HUMAN;tr|H0YNB8|H0YNB8_HUMAN;tr|H0YKS4|H0YKS4_HUMAN;tr|H0YN28|H0YN28_HUMAN;tr|A0A7I2V4P4|A0A7I2V4P4_HUMAN;tr|H0YMM1|H0YMM1_HUMAN;tr|H0YKX9|H0YKX9_HUMAN;tr|H0YMT9|H0YMT9_HUMAN;tr|H0YLV6|H0YLV6_HUMAN;tr…	tr|H0YMW4|H0YMW4_HUMAN;sp|P07355|ANXA2_HUMAN;tr|H0YN42|H0YN42_HUMAN;tr|H0YMU9|H0YMU9_HUMAN;tr|H0YMD0|H0YMD0_HUMAN;tr|H0YM50|H0YM50_HUMAN;sp|A6NMY6|AXA2L_HUMAN;tr|H0YNP5|H0YNP5_HUMAN;tr|H0YL33|H0YL33_HUMAN;tr|H0YNB8|H0YNB8_HUMAN;tr|H0YKS4|H0YKS4_HUMAN;tr|H0YN28|H0YN28_HUMAN	598	Color2 [A=255, R=0, G=0, B=0]	1	4					-1	24	24	24	49.9	49.9	49.9	41.899	0	323.31	91721000000	352	0.0719121	-0.00486708	0.045258	-0.0411081	-0.0133457	-0.0118961	0.0755577	0.00984454	0.0131917	-0.0424895	-0.0271528	-0.0214789	0.0517952	0.00265646	0.0472345	-0.0593803	-0.00755429	-0.0669212	-0.000499487	-0.00478578	0.0972869	-0.0231323	0.00249577	-0.0242367	0.0132132
+	6.35832	0.147718	sp|P07384|CAN1_HUMAN;tr|E9PL37|E9PL37_HUMAN;tr|E9PLX0|E9PLX0_HUMAN;tr|E9PJJ3|E9PJJ3_HUMAN;tr|E9PLC9|E9PLC9_HUMAN;tr|E9PMC6|E9PMC6_HUMAN;tr|E9PJA6|E9PJA6_HUMAN;tr|E9PSA6|E9PSA6_HUMAN;tr|E9PQB3|E9PQB3_HUMAN;tr|E9PRM1|E9PRM1_HUMAN	sp|P07384|CAN1_HUMAN	599	Color2 [A=255, R=0, G=0, B=0]	1	4					-1	9	9	9	17.5	17.5	17.5	81.889	0	36.924	1940000000	54	0.141755	-0.0123208	-0.0455821	-0.0867126	0.0624485	-0.0290291	0.0728352	-0.12316	-0.0046618	0.0261316	0.0321965	0.069469	0.163836	-0.0709696	0.0583503	-0.186812	0.0596597	-0.0594985	0.0244334	-0.0828624	0.0496523	-0.022404	-0.0124671	-0.0557969	0.0389574
+	2.82346	-0.104903	sp|P07602|SAP_HUMAN;tr|A0A0J9YXB8|A0A0J9YXB8_HUMAN	sp|P07602|SAP_HUMAN;tr|A0A0J9YXB8|A0A0J9YXB8_HUMAN	601	Color2 [A=255, R=0, G=0, B=0]	1	4					-1	8	8	8	19.1	19.1	19.1	58.112	0	37.104	1972400000	67	-0.0580053	0.0141425	-0.0589333	0.0626633	0.0761812	-0.0402248	-0.0740783	0.166479	-0.0590942	0.0839653	0.0415268	0.00970697	-0.22643	0.269927	0.00575376	0.154296	-0.111516	0.0464554	-0.0795758	0.0871906	-0.0820527	0.0567949	0.0575731	0.0856888	-0.0775156
+	7.16563	0.117242	sp|P07686|HEXB_HUMAN;tr|Q5URX0|Q5URX0_HUMAN;tr|H0YA83|H0YA83_HUMAN;tr|H0Y9B6|H0Y9B6_HUMAN	sp|P07686|HEXB_HUMAN;tr|Q5URX0|Q5URX0_HUMAN;tr|H0YA83|H0YA83_HUMAN;tr|H0Y9B6|H0Y9B6_HUMAN	602	Color2 [A=255, R=0, G=0, B=0]	1	4					-1	10	10	10	20.3	20.3	20.3	63.137	0	55.791	15221000000	81	-0.0561719	0.102553	0.0288589	-0.115152	0.00491166	0.0836678	0.00636554	0.136727	-0.0266709	-0.150617	0.0193627	0.0286264	0.0382302	0.123848	0.00575376	-0.134722	0.0156877	0.0467513	-0.0239229	-0.0188432	-0.0452766	0.196574	-0.0167491	-0.160152	0.00699568
+	3.00874	-0.0980261	sp|P07741|APT_HUMAN;tr|H3BQZ9|H3BQZ9_HUMAN;tr|H3BQB1|H3BQB1_HUMAN;tr|H3BQF1|H3BQF1_HUMAN;tr|H3BSW3|H3BSW3_HUMAN	sp|P07741|APT_HUMAN;tr|H3BQZ9|H3BQZ9_HUMAN;tr|H3BQB1|H3BQB1_HUMAN;tr|H3BQF1|H3BQF1_HUMAN	605	Color2 [A=255, R=0, G=0, B=0]	1	4					-1	7	7	7	35.6	35.6	35.6	19.608	0	31.531	5853200000	66	0.0418651	0.112025	-0.128557	0.046088	0.030668	-0.0189264	-0.00398111	0.112905	-0.00703788	0.00070405	0.00759554	0.00703835	-0.0548792	0.0442731	-0.301578	0.184816	0.0449915	0.105163	0.00340915	-0.0757127	-0.126093	0.0996633	-0.0222731	0.0853896	-0.041069
+	5.68607	0.129971	tr|E9PHZ5|E9PHZ5_HUMAN;tr|A0A7I2V440|A0A7I2V440_HUMAN;sp|P07858|CATB_HUMAN;tr|A0A7P0NGZ6|A0A7P0NGZ6_HUMAN;tr|A0A7I2YQK9|A0A7I2YQK9_HUMAN;tr|A0A7I2V668|A0A7I2V668_HUMAN;tr|E9PR21|E9PR21_HUMAN;tr|E9PQM1|E9PQM1_HUMAN;tr|E9PSG5|E9PSG5_HUMAN;tr|A0A7I2V4Z9|A0A7I2V4Z9_HUMAN;tr|A0A7I2V367|A0A7I2V367_HUMAN;tr|E9PS78|E9PS78_HUMAN;tr|E9PCB3|E9PCB3_HUMAN;tr|E9PLY3|E9PLY3_HUMAN;tr|E9PNL5|E9PNL5_HUMAN;tr|A0A7I…	tr|E9PHZ5|E9PHZ5_HUMAN;tr|A0A7I2V440|A0A7I2V440_HUMAN;sp|P07858|CATB_HUMAN;tr|A0A7P0NGZ6|A0A7P0NGZ6_HUMAN;tr|A0A7I2YQK9|A0A7I2YQK9_HUMAN;tr|A0A7I2V668|A0A7I2V668_HUMAN;tr|E9PR21|E9PR21_HUMAN;tr|E9PQM1|E9PQM1_HUMAN;tr|E9PSG5|E9PSG5_HUMAN;tr|A0A7I2V4Z9|A0A7I2V4Z9_HUMAN;tr|A0A7I2V367|A0A7I2V367_HUMAN	607	Color2 [A=255, R=0, G=0, B=0]	1	4					-1	4	4	4	12.9	12.9	12.9	41.295	0	24.401	6821800000	56	0.09901	0.0197847	-0.0455821	-0.0985568	0.0470881	0.0149796	-0.00435209	0.161254	-0.0544994	-0.0523708	0.00592661	-0.0196118	0.0783732	0.031086	0.0235	-0.153357	-0.059149	0.0561869	0.00763869	0.128622	-0.0391569	-0.0209479	0.0893674	-0.133021	0.0159407
+	5.69138	0.0732114	sp|P07900|HS90A_HUMAN;sp|Q14568|HS902_HUMAN;tr|G3V2J8|G3V2J8_HUMAN;sp|Q58FG0|HS905_HUMAN;sp|Q58FF6|H90B4_HUMAN;sp|Q58FG1|HS904_HUMAN	sp|P07900|HS90A_HUMAN	608	Color2 [A=255, R=0, G=0, B=0]	1	4					-1	32	17	17	48.6	30.1	30.1	84.659	0	305.81	97315000000	319	0.0740283	0.00448751	0.0118792	-0.0546596	-0.0301852	-0.037869	0.07178	-0.0207586	0.00841594	-0.0181296	-0.0129132	-0.0380762	0.020613	-0.0237622	0.0238883	-0.0179729	0.00835538	-0.0832577	0.0423291	0.00928783	0.0481405	-0.0347576	-0.00508022	-0.0404606	0.0542343
+	11.5475	-0.125119	sp|P07954|FUMH_HUMAN;tr|A0A804HI24|A0A804HI24_HUMAN;tr|A0A804HKE6|A0A804HKE6_HUMAN	sp|P07954|FUMH_HUMAN;tr|A0A804HI24|A0A804HI24_HUMAN;tr|A0A804HKE6|A0A804HKE6_HUMAN	610	Color2 [A=255, R=0, G=0, B=0]	1	4					-1	19	19	19	53.9	53.9	53.9	54.636	0	221.06	28578000000	290	-0.0408251	0.0120962	-0.0419178	0.106543	-0.0261714	-0.0214844	0.0208366	-0.0320611	-0.00165772	0.0664825	-0.0196259	-0.00591707	-0.0333781	-0.082057	0.0158653	0.0927477	-0.0051496	0.0159543	-0.0352244	-0.0111976	-0.0677214	0.0400753	-0.0201991	0.0741315	0.0114751
+	6.45613	-0.106183	tr|F5GZS6|F5GZS6_HUMAN;tr|A0A7P0Z4A0|A0A7P0Z4A0_HUMAN;tr|A0A7P0TAN7|A0A7P0TAN7_HUMAN;sp|P08195|4F2_HUMAN;tr|A0A7P0Z4P5|A0A7P0Z4P5_HUMAN;tr|F5GZI0|F5GZI0_HUMAN;tr|F5H056|F5H056_HUMAN;tr|A0A7P0TBF8|A0A7P0TBF8_HUMAN;tr|A0A7P0T9F7|A0A7P0T9F7_HUMAN;tr|A0A7P0T8F1|A0A7P0T8F1_HUMAN;tr|A0A7P0T8U7|A0A7P0T8U7_HUMAN;tr|A0A7P0TAS6|A0A7P0TAS6_HUMAN;tr|H0YH36|H0YH36_HUMAN;tr|A0A7P0TAT7|A0A7P0TAT7_HUMAN;tr|F5H0E…	tr|F5GZS6|F5GZS6_HUMAN;tr|A0A7P0Z4A0|A0A7P0Z4A0_HUMAN;tr|A0A7P0TAN7|A0A7P0TAN7_HUMAN;sp|P08195|4F2_HUMAN;tr|A0A7P0Z4P5|A0A7P0Z4P5_HUMAN;tr|F5GZI0|F5GZI0_HUMAN;tr|F5H056|F5H056_HUMAN;tr|A0A7P0TBF8|A0A7P0TBF8_HUMAN;tr|A0A7P0T9F7|A0A7P0T9F7_HUMAN;tr|A0A7P0T8F1|A0A7P0T8F1_HUMAN;tr|A0A7P0T8U7|A0A7P0T8U7_HUMAN;tr|A0A7P0TAS6|A0A7P0TAS6_HUMAN;tr|H0YH36|H0YH36_HUMAN;tr|A0A7P0TAT7|A0A7P0TAT7_HUMAN	613	Color2 [A=255, R=0, G=0, B=0]	1	4					-1	10	10	10	26.2	26.2	26.2	64.872	0	131.37	3264200000	93	-0.0348265	0.0155852	-0.0833313	0.0830235	-0.0180352	0.0598872	-0.0427885	0.0151641	-0.0649409	0.126905	-0.0105183	0.0378444	0.00960684	0.0296659	-0.107097	0.136705	0.00428891	0.00198483	-0.0567966	0.0623119	0.0347672	-0.0217566	-0.0695455	0.0736041	-0.0667207
+	8.75519	0.0862951	sp|P08575|PTPRC_HUMAN;tr|A0A8V8TLH9|A0A8V8TLH9_HUMAN;tr|M3ZCP1|M3ZCP1_HUMAN;tr|A0A075B788|A0A075B788_HUMAN;tr|E9PKH0|E9PKH0_HUMAN;tr|A0A140TA77|A0A140TA77_HUMAN;tr|A0A140TA68|A0A140TA68_HUMAN;tr|A0A0G2JNW2|A0A0G2JNW2_HUMAN;tr|A0A8V8TMR5|A0A8V8TMR5_HUMAN;tr|A0A140TA57|A0A140TA57_HUMAN;tr|M9MMK9|M9MMK9_HUMAN	sp|P08575|PTPRC_HUMAN;tr|A0A8V8TLH9|A0A8V8TLH9_HUMAN	623	Color2 [A=255, R=0, G=0, B=0]	1	4					-1	25	25	24	22.8	22.8	22.3	147.48	0	154.44	16064000000	247	0.0293779	0.0338542	-0.0210071	-0.0927827	0.0321808	-0.0552359	0.0500648	0.0390999	0.0136607	-0.0631609	0.0308976	-0.0376036	0.0435457	0.0385187	0.0107007	-0.102868	0.0441723	-0.0279229	0.0368214	0.024647	-0.00595546	0.0379038	-0.00964499	-0.040379	0.0101492
+	14.1683	-0.182139	sp|P08648|ITA5_HUMAN;tr|H0YIV7|H0YIV7_HUMAN	sp|P08648|ITA5_HUMAN	626	Color2 [A=255, R=0, G=0, B=0]	1	4					-1	13	13	13	20.3	20.3	20.3	114.54	0	154.51	8194500000	161	0.00444484	-0.0978708	-0.0665238	0.207924	-0.0438869	0.0310774	-0.0293274	-0.102719	-0.0608211	0.176552	-0.0372982	0.0365739	-0.0519938	-0.14254	-0.0230861	0.187359	0.0156877	0.0061748	-0.000416279	0.0693135	-0.044631	-0.06095	-0.0550039	0.134342	-0.00879264
+	3.32584	0.0894252	sp|P08670|VIME_HUMAN;tr|B0YJC4|B0YJC4_HUMAN;tr|B0YJC5|B0YJC5_HUMAN;tr|A0A1B0GTT5|A0A1B0GTT5_HUMAN;tr|A0A1B0GVG8|A0A1B0GVG8_HUMAN;sp|P41219|PERI_HUMAN;tr|H7C5W5|H7C5W5_HUMAN;CON__Q9DCV7;sp|P08729|K2C7_HUMAN;CON__P08729;sp|P05787|K2C8_HUMAN;CON__P05787;CON__Q3KNV1;tr|A0A1X7SBR3|A0A1X7SBR3_HUMAN;sp|P14136|GFAP_HUMAN;CON__Q6ISB0;CON__Q9NSB2;CON__Q9H552;sp|Q9NSB2|KRT84_HUMAN;tr|A0A1W2PR46|A0A1W2PR46_H…	sp|P08670|VIME_HUMAN;tr|B0YJC4|B0YJC4_HUMAN;tr|B0YJC5|B0YJC5_HUMAN	627	Color2 [A=255, R=0, G=0, B=0]	1	4					-1	41	41	36	78.1	78.1	70.8	53.651	0	323.31	813350000000	1016	0.0495028	-0.0121984	0.0918102	-0.156603	0.0190616	-0.0124357	0.044338	-0.0149553	0.0967827	-0.136608	0.00919318	-0.0262351	0.0251741	-0.00435758	0.103374	-0.125985	0.0135965	-0.0252771	-0.0587029	0.010031	0.0748918	0.00556684	0.0675752	-0.0875571	-0.0506351
+	4.80834	0.075944	sp|P08758|ANXA5_HUMAN;tr|D6RBL5|D6RBL5_HUMAN;tr|D6RBE9|D6RBE9_HUMAN;tr|E9PHT9|E9PHT9_HUMAN;tr|D6RCN3|D6RCN3_HUMAN	sp|P08758|ANXA5_HUMAN;tr|D6RBL5|D6RBL5_HUMAN;tr|D6RBE9|D6RBE9_HUMAN	630	Color2 [A=255, R=0, G=0, B=0]	1	4					-1	23	23	23	73.4	73.4	73.4	35.936	0	323.31	181870000000	598	0.0735877	0.0298142	-0.0130138	-0.0104449	-0.00443482	-0.0778072	0.0816865	0.0395746	-0.00703788	0.00933003	-0.0190594	-0.0338304	0.094609	0.038048	-0.0505497	0.00219369	0.0129685	-0.0338545	0.109998	-0.0253351	-0.00587678	-0.0438464	-7.55787e-05	-0.058768	0.136129
+	4.32573	-0.170014	tr|C9J9K3|C9J9K3_HUMAN;tr|A0A8V8TMX1|A0A8V8TMX1_HUMAN;sp|P08865|RSSA_HUMAN;tr|A0A0C4DG17|A0A0C4DG17_HUMAN;tr|A0A8V8TLA4|A0A8V8TLA4_HUMAN;sp|A0A8I5KQE6|RPSA2_HUMAN;tr|F8WD59|F8WD59_HUMAN;tr|A0A8V8TMP3|A0A8V8TMP3_HUMAN;tr|A0A8V8TMZ8|A0A8V8TMZ8_HUMAN	tr|C9J9K3|C9J9K3_HUMAN;tr|A0A8V8TMX1|A0A8V8TMX1_HUMAN;sp|P08865|RSSA_HUMAN;tr|A0A0C4DG17|A0A0C4DG17_HUMAN;tr|A0A8V8TLA4|A0A8V8TLA4_HUMAN;sp|A0A8I5KQE6|RPSA2_HUMAN;tr|F8WD59|F8WD59_HUMAN	631	Color2 [A=255, R=0, G=0, B=0]	1	4					-1	11	11	11	49.8	49.8	49.8	29.404	0	161.95	13832000000	132	-0.0768592	-0.0161238	-0.0747366	0.330926	-0.128025	-0.0421124	-0.0989151	-0.030441	-0.106715	0.31438	-0.0889745	-0.115388	-0.139943	-0.0183661	-0.118712	0.254143	-0.0587089	-0.0216279	-0.0284159	0.0732784	-0.0392373	-0.0360641	0.00136185	0.106246	-0.0670705
+	9.83068	-0.1338	tr|F8VNT9|F8VNT9_HUMAN;tr|F8VV56|F8VV56_HUMAN;tr|F8W022|F8W022_HUMAN;tr|F8VWK8|F8VWK8_HUMAN;sp|P08962|CD63_HUMAN	tr|F8VNT9|F8VNT9_HUMAN;tr|F8VV56|F8VV56_HUMAN;tr|F8W022|F8W022_HUMAN;tr|F8VWK8|F8VWK8_HUMAN;sp|P08962|CD63_HUMAN	632	Color2 [A=255, R=0, G=0, B=0]	1	4					-1	2	2	2	13.5	13.5	13.5	14.265	0	7.6446	13313000000	47	-0.0318842	0.305288	-0.0859282	0.0830235	-0.111605	-0.0560303	-0.00918245	0.112115	-0.0706458	0.140392	-0.0524337	-0.0271726	-0.0633764	0.0618637	-0.00292492	0.128969	0.00835538	-0.120394	0.0870614	-0.050348	-0.0553172	-0.00207305	-0.0407631	0.0646062	0.0567248
+	4.26471	0.132338	sp|P09104|ENOG_HUMAN;tr|F5H0C8|F5H0C8_HUMAN;tr|F5H1C3|F5H1C3_HUMAN;tr|U3KQP4|U3KQP4_HUMAN;tr|U3KQQ1|U3KQQ1_HUMAN	sp|P09104|ENOG_HUMAN;tr|F5H0C8|F5H0C8_HUMAN	635	Color2 [A=255, R=0, G=0, B=0]	1	4					-1	10	9	9	38.9	34.8	34.8	47.268	0	83.194	2113800000	70	0.0907598	-0.0496764	0.0132105	-0.109527	0.0628524	-0.00359678	0.17243	-0.130217	-0.0135527	-0.212363	0.0975175	-0.00453162	0.0737133	0.00951648	-0.0561223	-0.142852	0.0872972	0.0076952	0.0549657	0.0167694	0.0806711	0.0299654	-0.0795887	-0.113667	0.00965166
+	5.23494	0.107417	sp|P09211|GSTP1_HUMAN;tr|A8MX94|A8MX94_HUMAN;tr|A0A087X2E9|A0A087X2E9_HUMAN;tr|A0A2R8Y5E5|A0A2R8Y5E5_HUMAN;tr|A0A087X243|A0A087X243_HUMAN	sp|P09211|GSTP1_HUMAN;tr|A8MX94|A8MX94_HUMAN	638	Color2 [A=255, R=0, G=0, B=0]	1	4					-1	8	8	8	55.7	55.7	55.7	23.356	0	297.17	32204000000	174	0.0992696	0.0906248	-0.0499914	-0.0783417	0.00708151	-0.00850916	0.0993137	0.0457313	-0.0590122	-0.0487225	-0.00925207	0.00153303	0.128748	0.0767233	-0.0487516	-0.0863533	0.0174279	-0.0272222	0.138563	0.00626063	-0.0233347	-0.00502849	0.0122855	-0.0551374	0.121469
+	9.36801	0.174403	sp|P09382|LEG1_HUMAN;tr|F8WEI7|F8WEI7_HUMAN	sp|P09382|LEG1_HUMAN	640	Color2 [A=255, R=0, G=0, B=0]	1	4					-1	6	6	6	38.5	38.5	38.5	14.716	0	29.805	46123000000	140	0.0894527	0.0214612	-0.00768304	-0.143721	0.0107837	-0.0190039	0.117496	0.0519795	0.00102496	-0.149054	0.0132141	-0.0474768	0.116147	0.0472004	0.00520301	-0.0830727	-0.0165722	-0.031276	0.0555265	-0.0113003	0.0413933	-0.0157025	-0.0148358	-0.096519	0.0707033
+	4.41628	0.144114	sp|P09467|F16P1_HUMAN;tr|A0A3B3IUC7|A0A3B3IUC7_HUMAN;tr|A0A804HJK9|A0A804HJK9_HUMAN;tr|Q5VZC3|Q5VZC3_HUMAN	sp|P09467|F16P1_HUMAN;tr|A0A3B3IUC7|A0A3B3IUC7_HUMAN	643	Color2 [A=255, R=0, G=0, B=0]	1	4					-1	7	7	7	28.4	28.4	28.4	36.842	0	76.519	4821300000	100	0.104887	-0.00291824	-0.0451744	-0.136993	-0.0119276	0.143502	0.0960305	-0.0321858	-0.0482869	-0.126135	-0.0221779	0.03986	0.126627	-0.0695736	-0.0516136	-0.116109	-0.018925	0.132808	0.0433798	-0.0239687	0.09619	0.0120609	0.0100322	-0.0969431	0.0322785
+	3.85695	0.0965301	sp|P09496|CLCA_HUMAN;tr|F8WF69|F8WF69_HUMAN;tr|C9J8P9|C9J8P9_HUMAN	sp|P09496|CLCA_HUMAN;tr|F8WF69|F8WF69_HUMAN;tr|C9J8P9|C9J8P9_HUMAN	645	Color2 [A=255, R=0, G=0, B=0]	1	4					-1	4	4	4	9.7	9.7	9.7	27.076	0	10.571	7200800000	41	0.0443857	0.0490797	0.0716565	-0.0807738	-0.0556729	-0.0395961	0.0621593	0.0198629	0.0472572	-0.110078	-0.0470819	0.0158641	0.11982	-0.027576	0.0609267	-0.0134337	-0.0568764	-0.0155919	0.0940976	0.0132861	0.0391119	-0.0526621	0.0532026	-0.0561266	0.0252407
+	4.82012	-0.179839	tr|B1AHA8|B1AHA8_HUMAN;tr|A0A7I2V3I1|A0A7I2V3I1_HUMAN;sp|P09601|HMOX1_HUMAN;tr|A0A7I2V277|A0A7I2V277_HUMAN;tr|A0A7I2V3M0|A0A7I2V3M0_HUMAN	tr|B1AHA8|B1AHA8_HUMAN;tr|A0A7I2V3I1|A0A7I2V3I1_HUMAN;sp|P09601|HMOX1_HUMAN	649	Color2 [A=255, R=0, G=0, B=0]	1	4					-1	7	7	7	58.8	58.8	58.8	21.583	0	48.371	3668200000	47	-0.0304625	-0.0425277	-0.0661929	0.162512	-0.0370197	0.0513561	-0.0314047	-0.0976205	-0.165396	0.316563	-0.0653884	0.0726082	-0.132304	-0.11048	-0.0371983	0.192869	0.00555229	0.00974536	-0.112947	-0.0628326	0.0664778	0.0468791	-0.0205829	0.0659709	-0.144408
+	6.25435	-0.108431	tr|E9PEX6|E9PEX6_HUMAN;sp|P09622|DLDH_HUMAN	tr|E9PEX6|E9PEX6_HUMAN;sp|P09622|DLDH_HUMAN	650	Color2 [A=255, R=0, G=0, B=0]	1	4					-1	8	8	8	17.3	17.3	17.3	51.815	0	53.318	11360000000	127	0.0321925	-0.0513117	0.0486989	0.104218	-0.0280337	-0.0546799	0.02284	-0.0445848	0.0644081	0.0705137	-0.018564	-0.0816412	0.0417459	-0.106311	0.072464	0.11494	-0.0345628	-0.122222	-0.0250237	-0.0191534	-0.0508552	-0.00670862	0.0334439	0.0739808	-0.046577
+	5.98302	0.227434	tr|A0A7I2V3E8|A0A7I2V3E8_HUMAN;tr|E9PKT6|E9PKT6_HUMAN;tr|A0A7I2V4X5|A0A7I2V4X5_HUMAN;tr|A0A087X0D5|A0A087X0D5_HUMAN;sp|P09668|CATH_HUMAN;tr|A0A7I2V2L7|A0A7I2V2L7_HUMAN;tr|A0A7I2V673|A0A7I2V673_HUMAN;tr|A0A7I2YQX6|A0A7I2YQX6_HUMAN;tr|A0A7I2YQ92|A0A7I2YQ92_HUMAN;tr|A0A7I2YQH4|A0A7I2YQH4_HUMAN;tr|A0A7I2V3T9|A0A7I2V3T9_HUMAN;tr|A0A7I2V314|A0A7I2V314_HUMAN;tr|A0A7I2V439|A0A7I2V439_HUMAN;tr|A0A7I2V2E4|…	tr|A0A7I2V3E8|A0A7I2V3E8_HUMAN;tr|E9PKT6|E9PKT6_HUMAN;tr|A0A7I2V4X5|A0A7I2V4X5_HUMAN;tr|A0A087X0D5|A0A087X0D5_HUMAN;sp|P09668|CATH_HUMAN;tr|A0A7I2V2L7|A0A7I2V2L7_HUMAN;tr|A0A7I2V673|A0A7I2V673_HUMAN;tr|A0A7I2YQX6|A0A7I2YQX6_HUMAN;tr|A0A7I2YQ92|A0A7I2YQ92_HUMAN;tr|A0A7I2YQH4|A0A7I2YQH4_HUMAN;tr|A0A7I2V3T9|A0A7I2V3T9_HUMAN;tr|A0A7I2V314|A0A7I2V314_HUMAN;tr|A0A7I2V439|A0A7I2V439_HUMAN;tr|A0A7I2V2E4|…	653	Color2 [A=255, R=0, G=0, B=0]	1	4					-1	3	3	3	7.6	7.6	7.6	49.798	0	10.389	2789800000	25	0.0227287	0.0279093	-0.0361552	-0.0845888	0.101165	0.0242538	0.017004	0.0184186	0.0395262	-0.147047	0.0676954	0.0026052	-0.256358	-0.267849	-0.177137	-0.20119	-0.161726	-0.184351	0.149712	0.00817227	0.0675976	0.00270677	-0.0630469	-0.138511	0.191204
+	3.37326	-0.086546	sp|P09669|COX6C_HUMAN	sp|P09669|COX6C_HUMAN	654	Color2 [A=255, R=0, G=0, B=0]	1	4					-1	4	4	4	41.3	41.3	41.3	8.7813	0	6.6208	4971700000	38	-0.0606146	0.0634489	-0.00792122	0.032846	-0.0458446	0.0608399	-0.072911	0.0706797	0.00786686	0.0661941	0.00488257	0.00482345	-0.00622296	0.107002	0.00244617	0.0704939	-0.0464399	0.0208569	-0.104062	0.11454	-0.0298662	0.114827	0.0167067	-0.0366316	-0.149862
+	6.44968	0.100154	sp|P09960|LKHA4_HUMAN;tr|B4DEH5|B4DEH5_HUMAN	sp|P09960|LKHA4_HUMAN	656	Color2 [A=255, R=0, G=0, B=0]	1	4					-1	15	15	15	30	30	30	69.284	0	82.517	9220300000	117	0.123992	-0.00267482	-0.0797369	-0.0885203	0.0177431	0.0520935	0.0417356	-0.0158184	-0.0192173	-0.0404179	0.00856829	0.0290773	0.0779343	-0.00278234	-0.0482614	-0.0821218	0.0046401	0.0530241	0.103814	0.0596387	0.0396447	-0.0307636	0.0192482	-0.0634022	0.079658
+	5.52185	-0.212126	sp|Q71UI9|H2AV_HUMAN;sp|P0C0S5|H2AZ_HUMAN;tr|C9J0D1|C9J0D1_HUMAN;tr|A0A494C189|A0A494C189_HUMAN;tr|C9J386|C9J386_HUMAN	sp|Q71UI9|H2AV_HUMAN;sp|P0C0S5|H2AZ_HUMAN;tr|C9J0D1|C9J0D1_HUMAN;tr|A0A494C189|A0A494C189_HUMAN	658	Color2 [A=255, R=0, G=0, B=0]	1	4					-1	5	3	3	53.9	41.4	41.4	13.509	0	22.959	8667900000	32	0.106783	-0.0249951	0.184327	0.146238	-0.155788	-0.19874	0.105686	-0.138382	0.227847	0.212524	-0.165034	-0.231959	-0.0204415	-0.0244994	0.0204663	0.21951	-0.123739	-0.00620103	-0.0500581	-0.0727055	-0.0187325	0.00429654	0.0160332	0.104108	-0.096849
+	6.35992	0.1599	sp|P0DP25|CALM3_HUMAN;sp|P0DP24|CALM2_HUMAN;sp|P0DP23|CALM1_HUMAN;tr|E7EMB3|E7EMB3_HUMAN;tr|M0QZ52|M0QZ52_HUMAN;tr|Q96HY3|Q96HY3_HUMAN;tr|F8WBR5|F8WBR5_HUMAN;tr|G3V479|G3V479_HUMAN;tr|G3V361|G3V361_HUMAN;tr|A0A590UJI2|A0A590UJI2_HUMAN;tr|A0A590UJC0|A0A590UJC0_HUMAN;tr|G3V226|G3V226_HUMAN;sp|P27482|CALL3_HUMAN;tr|C9J7T9|C9J7T9_HUMAN;sp|P02585|TNNC2_HUMAN	sp|P0DP25|CALM3_HUMAN;sp|P0DP24|CALM2_HUMAN;sp|P0DP23|CALM1_HUMAN;tr|E7EMB3|E7EMB3_HUMAN;tr|M0QZ52|M0QZ52_HUMAN;tr|Q96HY3|Q96HY3_HUMAN	661	Color2 [A=255, R=0, G=0, B=0]	1	4					-1	11	11	11	82.6	82.6	82.6	16.837	0	144.04	55164000000	197	0.155394	0.0292194	0.00189471	-0.126031	-0.00499892	-0.0879261	0.121071	-0.0403144	-0.0125973	-0.0751984	-0.00798702	-0.0639768	0.124163	0.00939631	-0.0319405	-0.11082	0.0181236	-0.0567944	0.0905056	-0.0170183	0.0578642	-0.000478029	0.0213382	-0.15555	0.0447154
+	3.16057	-0.142737	sp|P10412|H14_HUMAN	sp|P10412|H14_HUMAN	665	Color2 [A=255, R=0, G=0, B=0]	1	4					-1	11	2	2	37.4	7.8	7.8	21.865	0	5.2266	27801000000	48	0.0240064	-0.0431533	-0.0368843	0.0655348	-0.0331309	0.0806351	-0.0803208	-0.0128622	-0.050981	0.137558	-0.0331457	0.00764871	-0.0815029	-0.0909114	0.0547054	0.0680208	-0.0431712	0.0303133	-0.0649593	0.0562413	-0.0269952	0.011982	0.0286286	0.0473621	-0.0725908
+	6.59992	-0.106271	tr|A0A7P0TA47|A0A7P0TA47_HUMAN;tr|H0YDD4|H0YDD4_HUMAN;tr|A0A7P0TBK2|A0A7P0TBK2_HUMAN;tr|A0A7P0Z4G4|A0A7P0Z4G4_HUMAN;tr|A0A7P0TAG1|A0A7P0TAG1_HUMAN;tr|A0A7P0T997|A0A7P0T997_HUMAN;tr|A0A7P0TAX2|A0A7P0TAX2_HUMAN;tr|A0A7P0TBE2|A0A7P0TBE2_HUMAN;sp|P10515|ODP2_HUMAN;tr|E9PEJ4|E9PEJ4_HUMAN	tr|A0A7P0TA47|A0A7P0TA47_HUMAN;tr|H0YDD4|H0YDD4_HUMAN;tr|A0A7P0TBK2|A0A7P0TBK2_HUMAN;tr|A0A7P0Z4G4|A0A7P0Z4G4_HUMAN;tr|A0A7P0TAG1|A0A7P0TAG1_HUMAN;tr|A0A7P0T997|A0A7P0T997_HUMAN;tr|A0A7P0TAX2|A0A7P0TAX2_HUMAN;tr|A0A7P0TBE2|A0A7P0TBE2_HUMAN;sp|P10515|ODP2_HUMAN;tr|E9PEJ4|E9PEJ4_HUMAN	666	Color2 [A=255, R=0, G=0, B=0]	1	4					-1	11	11	11	31.2	31.2	31.2	47.799	0	39.942	2962600000	63	-0.0742204	0.032192	-0.016046	0.101609	-0.0115733	0.000993252	-0.0770988	0.00657058	0.00496101	0.0598352	-0.0172198	0.0253899	-0.0763144	0.00108743	-0.027426	0.0969522	-0.0294511	0.079365	-0.0516968	0.0743608	-0.0371497	0.0472646	-0.0206597	0.0982661	-0.0732934
+	6.42262	0.214305	sp|P10599|THIO_HUMAN	sp|P10599|THIO_HUMAN	667	Color2 [A=255, R=0, G=0, B=0]	1	4					-1	5	5	5	41	41	41	11.737	0	50.255	39827000000	70	0.216218	0.0117347	-0.0713296	-0.0965226	0.0629871	-0.0616829	0.185416	0.0321994	-0.0190573	-0.0736089	-0.00700378	-0.114391	0.132389	-0.0273297	-0.0860715	-0.129692	0.0791214	-0.0442939	0.100479	-0.138936	0.0347672	-0.0149777	0.00113511	-0.133282	0.022202
+	2.42145	-0.162667	tr|A0A7I2V4K5|A0A7I2V4K5_HUMAN;sp|P10619|PPGB_HUMAN;tr|X6R5C5|X6R5C5_HUMAN;tr|X6R8A1|X6R8A1_HUMAN;tr|A0A7I2V504|A0A7I2V504_HUMAN;tr|U3KQF1|U3KQF1_HUMAN;tr|U3KQ41|U3KQ41_HUMAN;tr|A0A7I2V3M2|A0A7I2V3M2_HUMAN;tr|A0A7I2V4Q9|A0A7I2V4Q9_HUMAN;tr|U3KQU6|U3KQU6_HUMAN;tr|A0A7I2V2E2|A0A7I2V2E2_HUMAN;tr|A0A7I2V4R8|A0A7I2V4R8_HUMAN;tr|A0A7I2V4D1|A0A7I2V4D1_HUMAN;tr|A0A7I2YQT8|A0A7I2YQT8_HUMAN;tr|A0A7I2V3B2|A…	tr|A0A7I2V4K5|A0A7I2V4K5_HUMAN;sp|P10619|PPGB_HUMAN;tr|X6R5C5|X6R5C5_HUMAN;tr|X6R8A1|X6R8A1_HUMAN	669	Color2 [A=255, R=0, G=0, B=0]	1	4					-1	3	3	3	5.8	5.8	5.8	50.925	0	5.1746	2977800000	25	-0.108807	0.0873127	-0.336357	0.379427	-0.0753849	0.101944	-0.0722303	0.0972574	-0.192544	0.230222	-0.0216103	0.0114582	-0.114836	0.0110765	-0.241245	0.331516	-0.0104594	0.0542753	0.0198426	0.00646377	-0.141881	0.0311356	-0.0500584	0.0542538	0.00932002
+	4.12535	0.24166	sp|P10644|KAP0_HUMAN;tr|K7EM13|K7EM13_HUMAN;tr|K7EPB2|K7EPB2_HUMAN;tr|K7EIE5|K7EIE5_HUMAN;tr|K7EJ40|K7EJ40_HUMAN;tr|K7EK41|K7EK41_HUMAN;tr|K7EMZ6|K7EMZ6_HUMAN;tr|K7EMU2|K7EMU2_HUMAN;tr|K7EPR5|K7EPR5_HUMAN;tr|K7EQK3|K7EQK3_HUMAN;tr|X6RAV4|X6RAV4_HUMAN	sp|P10644|KAP0_HUMAN;tr|K7EM13|K7EM13_HUMAN;tr|K7EPB2|K7EPB2_HUMAN;tr|K7EIE5|K7EIE5_HUMAN;tr|K7EJ40|K7EJ40_HUMAN;tr|K7EK41|K7EK41_HUMAN	670	Color2 [A=255, R=0, G=0, B=0]	1	4					-1	9	9	9	33.1	33.1	33.1	42.981	0	64.485	4717600000	39	0.167171	0.120542	0.0486226	-0.330409	0.0487199	-0.0542831	-0.040885	-0.136102	0.0132699	0.00812936	0.0781238	0.0440316	-0.111228	0.0276518	0.00748324	-0.120984	0.0508494	0.121125	0.0400639	-0.218408	0.0437472	0.198867	0.0248392	-0.293204	0.0554399
+	16.4891	-0.190808	sp|P10809|CH60_HUMAN;tr|A0A7I2V599|A0A7I2V599_HUMAN;tr|A0A7I2V2X6|A0A7I2V2X6_HUMAN;tr|A0A7I2YQK6|A0A7I2YQK6_HUMAN;tr|A0A7I2V5M1|A0A7I2V5M1_HUMAN;tr|A0A7I2V5K3|A0A7I2V5K3_HUMAN;tr|A0A7I2YQ71|A0A7I2YQ71_HUMAN;tr|A0A7I2V369|A0A7I2V369_HUMAN;tr|E7EXB4|E7EXB4_HUMAN;tr|E7ESH4|E7ESH4_HUMAN;tr|C9JL25|C9JL25_HUMAN;tr|C9JL19|C9JL19_HUMAN;tr|C9JCQ4|C9JCQ4_HUMAN;tr|C9J0S9|C9J0S9_HUMAN	sp|P10809|CH60_HUMAN;tr|A0A7I2V599|A0A7I2V599_HUMAN;tr|A0A7I2V2X6|A0A7I2V2X6_HUMAN;tr|A0A7I2YQK6|A0A7I2YQK6_HUMAN;tr|A0A7I2V5M1|A0A7I2V5M1_HUMAN	672	Color2 [A=255, R=0, G=0, B=0]	1	4					-1	34	34	34	70.2	70.2	70.2	61.054	0	323.31	297890000000	1164	-0.0248845	-0.0976107	-0.00855684	0.194432	-0.0462799	0.00838351	-0.0334852	-0.0316873	7.86781e-05	0.146042	-0.0439816	0.0209372	-0.0329986	-0.113223	0.00693321	0.163948	-0.0573161	0.0127776	-0.0413795	0.0510645	-0.0802329	-0.0488656	-0.0170553	0.154721	-0.0313101
+	4.16036	-0.160774	sp|P11166|GTR1_HUMAN;tr|A0A6Q8PFI8|A0A6Q8PFI8_HUMAN	sp|P11166|GTR1_HUMAN;tr|A0A6Q8PFI8|A0A6Q8PFI8_HUMAN	675	Color2 [A=255, R=0, G=0, B=0]	1	4					-1	2	2	2	3.7	3.7	3.7	54.083	0	3.4941	712530000	13	0.0068469	0.0376461	0.0627594	-0.00692129	-0.026458	-0.0208638	0.0156326	0.0436032	-0.054909	0.0903137	-0.0950809	0.0763226	-0.151118	-0.0264678	0.0531077	0.19156	-0.0524154	0.0118685	-0.0791361	0.0932603	0.0640113	-0.162435	-0.134781	0.255971	-0.0793667
+	1.25582	-0.113488	sp|P11169|GTR3_HUMAN;sp|Q8TDB8|GTR14_HUMAN	sp|P11169|GTR3_HUMAN;sp|Q8TDB8|GTR14_HUMAN	676	Color2 [A=255, R=0, G=0, B=0]	1	4					-1	3	3	3	5.4	5.4	5.4	53.924	0	5.2098	497970000	17	0.00287223	-0.15056	-0.0717447	0.0936596	0.103064	0.00236773	0.146853	-0.0409417	0.00551105	0.0865269	0.0159807	-0.165942	-0.0759237	0.00723338	-0.0158019	0.122567	-0.0940487	0.0993268	-0.0640018	-0.0112491	0.0733318	-0.0996153	-0.0123146	0.122222	0.0257328
+	4.28153	-0.0783493	tr|E9PFD2|E9PFD2_HUMAN;sp|P11172|UMPS_HUMAN;tr|F2Z3P2|F2Z3P2_HUMAN;tr|F2Z303|F2Z303_HUMAN;tr|F8WDG4|F8WDG4_HUMAN	tr|E9PFD2|E9PFD2_HUMAN;sp|P11172|UMPS_HUMAN;tr|F2Z3P2|F2Z3P2_HUMAN;tr|F2Z303|F2Z303_HUMAN;tr|F8WDG4|F8WDG4_HUMAN	677	Color2 [A=255, R=0, G=0, B=0]	1	4					-1	4	4	4	12	12	12	37.64	0	17.472	1823900000	39	-0.077055	0.037291	-0.0437078	0.154173	-0.0236688	0.0336187	-0.0385091	0.0964592	-0.095715	0.00582576	0.0593381	0.0601571	0.0517952	0.048136	-0.0236478	0.111619	-0.00190234	-0.00397801	0.0237787	0.0191875	-0.0380325	0.0105588	-0.00378942	0.0564678	0.0449581
+	1.78338	-0.143673	sp|P11182|ODB2_HUMAN	sp|P11182|ODB2_HUMAN	679	Color2 [A=255, R=0, G=0, B=0]	1	4					-1	1	1	1	6.4	6.4	6.4	53.486	0	12.301	68208000	10	-0.180257	-0.138075	0.0984662	0.1058	-0.0158305	0.0914366	-0.21506	-0.365873	-0.172905	-0.239384	-0.188236	-0.170593	-0.195932	-0.343959	-0.112881	-0.154408	-0.236637	-0.129831	-0.0623491	-0.395559	-0.0581639	0.173656	0.0465486	0.0725484	-0.0696967
+	2.88056	-0.0843751	tr|H7C3P7|H7C3P7_HUMAN;sp|P11233|RALA_HUMAN	tr|H7C3P7|H7C3P7_HUMAN;sp|P11233|RALA_HUMAN	682	Color2 [A=255, R=0, G=0, B=0]	1	4					-1	4	4	2	34.8	34.8	12.8	18.26	0	36.257	1790100000	55	0.0408738	0.140625	0.036196	0.0741155	-0.0899734	-0.0520625	0.016547	0.0761271	0.15936	0.0850096	-0.152321	-0.101416	-0.0167799	0.0640621	0.0765889	0.103933	-0.0747864	0.0160298	0.00846648	0.0842104	-0.0338635	0.0474188	-0.00880694	-0.0743012	-0.015528
+	5.56055	-0.163653	sp|P11279|LAMP1_HUMAN	sp|P11279|LAMP1_HUMAN	685	Color2 [A=255, R=0, G=0, B=0]	1	4					-1	4	4	4	10.6	10.6	10.6	44.882	0	68.802	5828700000	58	-0.112111	0.114608	-0.094084	0.115254	-0.109556	0.0364532	-0.042979	0.162017	-0.0971487	0.171825	-0.0476596	-0.00383949	-0.0254323	0.115393	-0.0267017	0.137522	-0.101509	-0.031354	-0.011786	0.05318	-0.0430191	0.0246487	-0.106799	0.0772927	0.00907111
+	10.2843	-0.20254	sp|P11387|TOP1_HUMAN;tr|A0A7P0T852|A0A7P0T852_HUMAN;tr|A0A7P0T9R7|A0A7P0T9R7_HUMAN;tr|E5RIC7|E5RIC7_HUMAN;sp|Q969P6|TOP1M_HUMAN	sp|P11387|TOP1_HUMAN;tr|A0A7P0T852|A0A7P0T852_HUMAN	687	Color2 [A=255, R=0, G=0, B=0]	1	4					-1	17	17	17	24.8	24.8	24.8	90.725	0	68.778	12054000000	142	-0.0147293	0.00654459	-0.0428126	0.173556	-0.031837	-0.0158319	-0.0682507	-0.014709	-0.0651059	0.172896	-0.0150297	-0.0256102	-0.138514	-0.0448022	-0.0571902	0.187009	-0.00606871	-0.00390124	-0.0907028	-0.0592318	-0.0600379	0.00294518	0.036104	0.130071	-0.0927479
+	8.27374	0.11342	sp|P11413|G6PD_HUMAN;tr|E7EUI8|E7EUI8_HUMAN;tr|A0A8Q3SJB9|A0A8Q3SJB9_HUMAN;tr|A0A8Q3WL95|A0A8Q3WL95_HUMAN;tr|A0A8Q3SIN6|A0A8Q3SIN6_HUMAN;tr|A0A8Q3SIS5|A0A8Q3SIS5_HUMAN;tr|A0A8Q3WL93|A0A8Q3WL93_HUMAN;tr|A0A8Q3WLT0|A0A8Q3WLT0_HUMAN;tr|E7EM57|E7EM57_HUMAN;tr|A0A8Q3WL80|A0A8Q3WL80_HUMAN;tr|A0A8Q3WL83|A0A8Q3WL83_HUMAN;tr|E9PD92|E9PD92_HUMAN;tr|A0A8Q3WL90|A0A8Q3WL90_HUMAN;tr|A0A8Q3WLB9|A0A8Q3WLB9_HUMAN	sp|P11413|G6PD_HUMAN;tr|E7EUI8|E7EUI8_HUMAN;tr|A0A8Q3SJB9|A0A8Q3SJB9_HUMAN;tr|A0A8Q3WL95|A0A8Q3WL95_HUMAN;tr|A0A8Q3SIN6|A0A8Q3SIN6_HUMAN;tr|A0A8Q3SIS5|A0A8Q3SIS5_HUMAN;tr|A0A8Q3WL93|A0A8Q3WL93_HUMAN;tr|A0A8Q3WLT0|A0A8Q3WLT0_HUMAN;tr|E7EM57|E7EM57_HUMAN;tr|A0A8Q3WL80|A0A8Q3WL80_HUMAN;tr|A0A8Q3WL83|A0A8Q3WL83_HUMAN;tr|E9PD92|E9PD92_HUMAN	688	Color2 [A=255, R=0, G=0, B=0]	1	4					-1	20	20	20	46.4	46.4	46.4	59.256	0	270.48	49146000000	290	0.1228	-0.00498891	-0.0378573	-0.0447164	0.0194085	-0.060168	0.102504	0.0550349	-0.0282788	-0.051223	0.00418615	-0.0680711	0.0550997	0.0338039	-0.0126116	-0.0621905	0.0188882	-0.0215504	0.105362	-0.0197911	0.0434434	-0.0342679	-0.0073607	-0.0515158	0.124153
+	13.9004	0.199516	sp|P11717|MPRI_HUMAN;tr|A0A7I2V381|A0A7I2V381_HUMAN;tr|A0A7I2YQS7|A0A7I2YQS7_HUMAN;tr|A0A7I2V657|A0A7I2V657_HUMAN;tr|S4R328|S4R328_HUMAN	sp|P11717|MPRI_HUMAN;tr|A0A7I2V381|A0A7I2V381_HUMAN	692	Color2 [A=255, R=0, G=0, B=0]	1	4					-1	26	26	26	11.4	11.4	11.4	274.37	0	163.91	10525000000	219	-0.00604129	0.0365806	0.00882053	-0.22361	0.0641975	0.0225244	0.0472043	0.0473843	-0.0383697	-0.169963	0.0598743	-0.0194564	0.00776434	0.021235	0.049144	-0.236263	0.0293448	0.0178418	0.00664449	0.043792	-0.0113838	0.0586324	0.0476475	-0.180144	0.021791
+	5.73196	0.0939872	sp|P11766|ADHX_HUMAN;tr|H0YAG8|H0YAG8_HUMAN;tr|D6RAY0|D6RAY0_HUMAN;tr|D6R9G2|D6R9G2_HUMAN;tr|D6RFE4|D6RFE4_HUMAN	sp|P11766|ADHX_HUMAN	693	Color2 [A=255, R=0, G=0, B=0]	1	4					-1	7	7	7	21.1	21.1	21.1	39.724	0	57.21	3122000000	47	0.0467219	-0.031188	-0.0439522	-0.102634	0.0271544	0.017096	0.0563915	-0.000487804	0.00818038	-0.0469537	0.0221863	0.007725	0.0617752	0.0021739	-0.031456	-0.0720167	0.0690877	-0.0211625	0.0150721	0.0478113	0.0104408	-0.02808	-0.0426328	-0.0153909	0.0649683
+	7.33952	-0.104547	sp|P11940|PABP1_HUMAN;tr|H0YAR2|H0YAR2_HUMAN;tr|E7EQV3|E7EQV3_HUMAN;tr|A0A7I2V4N4|A0A7I2V4N4_HUMAN;tr|E7ERJ7|E7ERJ7_HUMAN;tr|A0A087WTT1|A0A087WTT1_HUMAN;tr|A0A7I2YQ88|A0A7I2YQ88_HUMAN;tr|A0A7I2YQE4|A0A7I2YQE4_HUMAN;tr|A0A7I2YQ90|A0A7I2YQ90_HUMAN;tr|A0A7I2V649|A0A7I2V649_HUMAN;tr|H0YAP2|H0YAP2_HUMAN;tr|H0YBN4|H0YBN4_HUMAN;sp|Q9H361|PABP3_HUMAN;tr|E5RGH3|E5RGH3_HUMAN;tr|E5RH24|E5RH24_HUMAN;tr|E5RJB…	sp|P11940|PABP1_HUMAN;tr|H0YAR2|H0YAR2_HUMAN;tr|E7EQV3|E7EQV3_HUMAN;tr|A0A7I2V4N4|A0A7I2V4N4_HUMAN;tr|E7ERJ7|E7ERJ7_HUMAN;tr|A0A087WTT1|A0A087WTT1_HUMAN;tr|A0A7I2YQ88|A0A7I2YQ88_HUMAN;tr|A0A7I2YQE4|A0A7I2YQE4_HUMAN;tr|A0A7I2YQ90|A0A7I2YQ90_HUMAN;tr|A0A7I2V649|A0A7I2V649_HUMAN	695	Color2 [A=255, R=0, G=0, B=0]	1	4					-1	15	9	9	26.6	14.5	14.5	70.67	0	35.515	7888000000	102	-0.0319788	0.0221791	-0.00919271	0.128863	-0.0446842	0.0038929	-0.038794	-0.0447104	-0.00252652	0.102458	-0.0444858	0.00780153	-0.011632	-0.0778413	0.00110531	0.101517	-0.00989199	0.0357637	0.0298254	0.0463302	-0.00681925	-0.127111	-0.0413082	0.0876307	-0.0167098
+	7.8678	-0.119968	sp|P12236|ADT3_HUMAN	sp|P12236|ADT3_HUMAN	699	Color2 [A=255, R=0, G=0, B=0]	1	4					-1	8	2	2	25.8	7.4	7.4	32.866	0	10.449	4125700000	35	-0.00585508	-0.0104845	-0.0543323	0.0958149	0.00533175	0.0186059	0.0217476	0.0332723	0.00511813	0.0627291	-0.05548	-0.0508888	-0.0365117	0.0523379	0.00928903	0.0607684	-0.031177	-0.0548091	-0.0808079	0.0714674	-0.0498834	0.0485749	-0.0229652	0.0924003	0.034318
+	2.96916	0.0904095	sp|P12277|KCRB_HUMAN;tr|A0A0S2Z471|A0A0S2Z471_HUMAN;tr|G3V4N7|G3V4N7_HUMAN;tr|G3V461|G3V461_HUMAN;tr|H0YJG0|H0YJG0_HUMAN	sp|P12277|KCRB_HUMAN;tr|A0A0S2Z471|A0A0S2Z471_HUMAN;tr|G3V4N7|G3V4N7_HUMAN	701	Color2 [A=255, R=0, G=0, B=0]	1	4					-1	5	5	5	17.6	17.6	17.6	42.644	0	16.331	780670000	30	0.0642149	-0.0182135	0.0200045	-0.136223	0.072376	-0.00643468	0.0232041	0.0374372	0.0422864	-0.173818	0.0243862	0.0489328	0.0388618	-0.0830808	-0.0337987	-0.0108173	0.0451281	0.0391133	0.0128462	0.117568	-0.068295	0.0324605	-0.0179749	-0.0640655	0.129962
+	10.963	0.132435	tr|A0A804HII9|A0A804HII9_HUMAN;sp|P12814|ACTN1_HUMAN;tr|A0A804HKE2|A0A804HKE2_HUMAN;tr|A0A804HK61|A0A804HK61_HUMAN;tr|A0A804HIN7|A0A804HIN7_HUMAN;tr|A0A804HLD0|A0A804HLD0_HUMAN;tr|A0A7I2V4Y4|A0A7I2V4Y4_HUMAN;tr|A0A804HJU8|A0A804HJU8_HUMAN;tr|A0A804HL31|A0A804HL31_HUMAN;tr|A0A804HLF4|A0A804HLF4_HUMAN;tr|H9KV75|H9KV75_HUMAN;tr|H7C5W8|H7C5W8_HUMAN;tr|H0YJW3|H0YJW3_HUMAN;tr|G3V2N5|G3V2N5_HUMAN;tr|A0A…	tr|A0A804HII9|A0A804HII9_HUMAN;sp|P12814|ACTN1_HUMAN;tr|A0A804HKE2|A0A804HKE2_HUMAN;tr|A0A804HK61|A0A804HK61_HUMAN;tr|A0A804HIN7|A0A804HIN7_HUMAN;tr|A0A804HLD0|A0A804HLD0_HUMAN;tr|A0A7I2V4Y4|A0A7I2V4Y4_HUMAN;tr|A0A804HJU8|A0A804HJU8_HUMAN;tr|A0A804HL31|A0A804HL31_HUMAN;tr|A0A804HLF4|A0A804HLF4_HUMAN;tr|H9KV75|H9KV75_HUMAN	703	Color2 [A=255, R=0, G=0, B=0]	1	4					-1	35	24	24	50.1	36.8	36.8	105.44	0	323.31	35796000000	307	0.0593276	-0.0912561	0.0252926	-0.0917158	0.0563781	-0.0194685	0.0768731	-0.0699625	0.0390656	-0.0733969	0.0646255	-0.0169711	0.0330763	-0.0369689	0.045552	-0.104906	0.0332036	-0.0108118	0.033165	0.0773616	0.0572631	-0.0307636	0.0366206	-0.0955017	-0.00175428
+	6.77123	0.1773	sp|P12955|PEPD_HUMAN;tr|A0A8V8TLL9|A0A8V8TLL9_HUMAN;tr|K7ES25|K7ES25_HUMAN;tr|A0A494C165|A0A494C165_HUMAN;tr|A0A8V8TLN7|A0A8V8TLN7_HUMAN;tr|A0A8V8TNF2|A0A8V8TNF2_HUMAN;tr|A0A8V8TLR1|A0A8V8TLR1_HUMAN;tr|A0A494C194|A0A494C194_HUMAN;tr|A0A8V8TN48|A0A8V8TN48_HUMAN;tr|A0A8V8TLP4|A0A8V8TLP4_HUMAN;tr|A0A8V8TLR6|A0A8V8TLR6_HUMAN;tr|A0A8V8TLP2|A0A8V8TLP2_HUMAN;tr|V9GYE4|V9GYE4_HUMAN;tr|A0A8V8TNH5|A0A8V8TN…	sp|P12955|PEPD_HUMAN;tr|A0A8V8TLL9|A0A8V8TLL9_HUMAN;tr|K7ES25|K7ES25_HUMAN;tr|A0A494C165|A0A494C165_HUMAN;tr|A0A8V8TLN7|A0A8V8TLN7_HUMAN;tr|A0A8V8TNF2|A0A8V8TNF2_HUMAN;tr|A0A8V8TLR1|A0A8V8TLR1_HUMAN;tr|A0A494C194|A0A494C194_HUMAN;tr|A0A8V8TN48|A0A8V8TN48_HUMAN;tr|A0A8V8TLP4|A0A8V8TLP4_HUMAN;tr|A0A8V8TLR6|A0A8V8TLR6_HUMAN	704	Color2 [A=255, R=0, G=0, B=0]	1	4					-1	6	6	6	18.7	18.7	18.7	54.548	0	51.501	1330300000	26	0.193282	-0.0258605	-0.0155668	-0.0933163	0.0340357	-0.0723319	0.11741	-0.118254	0.0839643	-0.131969	0.0386047	-0.0241277	0.0551891	-0.0233936	0.0551615	-0.0394509	-0.0176411	-0.00681496	0.0111949	0.0777805	0.0653572	-0.000557899	0.044862	-0.13921	0.123693
+	3.38671	-0.0796531	sp|P13073|COX41_HUMAN;tr|H3BN72|H3BN72_HUMAN;tr|H3BNV9|H3BNV9_HUMAN;tr|Q86WV2|Q86WV2_HUMAN;tr|H3BPG0|H3BPG0_HUMAN;tr|H3BNI5|H3BNI5_HUMAN	sp|P13073|COX41_HUMAN;tr|H3BN72|H3BN72_HUMAN;tr|H3BNV9|H3BNV9_HUMAN;tr|Q86WV2|Q86WV2_HUMAN;tr|H3BPG0|H3BPG0_HUMAN	707	Color2 [A=255, R=0, G=0, B=0]	1	4					-1	7	7	7	39.1	39.1	39.1	19.576	0	23.989	17761000000	117	0.000463486	-0.0120759	-0.0202057	0.0673506	-0.0291808	0.0374963	-0.0065794	0.0311255	0.0119407	0.0234604	-0.00854897	0.041873	0.0113552	0.0156267	-0.00514221	-0.0739059	-0.0191388	0.0526557	-0.00608993	-0.0085783	-0.0204763	-0.0266182	-0.0211973	0.04475	-0.0569611
+	1.22075	0.148659	sp|P13284|GILT_HUMAN	sp|P13284|GILT_HUMAN	708	Color2 [A=255, R=0, G=0, B=0]	1	4					-1	2	2	2	12	12	12	27.963	0	9.0155	270110000	14	0.046273	0.298588	-0.0284002	-0.257182	0.00875926	-0.0127442	-0.0264995	0.320903	-0.0447023	-0.0868027	-0.0889745	0.0339546	0.00287032	0.302533	0.0876303	-0.0140381	-0.101433	-0.164064	-0.0442092	0.213704	0.00328064	0.0597031	-0.0219657	-0.0788181	0.00025034
+	6.805	-0.0728994	sp|P13667|PDIA4_HUMAN	sp|P13667|PDIA4_HUMAN	713	Color2 [A=255, R=0, G=0, B=0]	1	4					-1	23	23	1	43.3	43.3	2.5	72.932	0	196.2	27374000000	312	0.0212672	-0.0722308	-0.0344551	0.088963	-0.043597	0.0296555	0.0071938	-0.100102	0.0153787	0.106016	-0.0205469	0.0161674	0.0436356	-0.0758018	-0.0271039	0.104583	-0.0427358	-0.00574088	0.00357533	0.011533	-0.0279515	-0.0279174	-0.00629616	0.0684693	0.0387135
+	12.5685	0.160052	sp|P13796|PLSL_HUMAN;tr|Q5TBN3|Q5TBN3_HUMAN;sp|P13797|PLST_HUMAN;tr|Q5TBN5|Q5TBN5_HUMAN;tr|U3KQI3|U3KQI3_HUMAN;tr|H7C4N2|H7C4N2_HUMAN;tr|C9JAM8|C9JAM8_HUMAN	sp|P13796|PLSL_HUMAN	717	Color2 [A=255, R=0, G=0, B=0]	1	4					-1	32	32	31	60.9	60.9	59.5	70.288	0	323.31	308240000000	824	0.125353	0.0650754	-0.0493374	-0.101345	0.0235631	-0.0410111	0.0944726	0.0707958	-0.0434823	-0.0866959	0.0152206	-0.03281	0.0962572	0.0450935	-0.0487516	-0.0910223	0.0294828	-0.0204651	0.0903492	0.0426865	0.0664778	-0.026943	-0.0280499	-0.0763068	0.101844
+	4.26568	-0.111565	tr|A0A8I5KT03|A0A8I5KT03_HUMAN;tr|A0A8I5KYP7|A0A8I5KYP7_HUMAN;sp|P13804|ETFA_HUMAN;tr|A0A8I5KYH4|A0A8I5KYH4_HUMAN;tr|A0A8I5KVL5|A0A8I5KVL5_HUMAN;tr|H0YLU7|H0YLU7_HUMAN;tr|A0A8I5KUR2|A0A8I5KUR2_HUMAN;tr|A0A0S2Z3M4|A0A0S2Z3M4_HUMAN;tr|H0YK49|H0YK49_HUMAN;tr|H3BV91|H3BV91_HUMAN;tr|A0A8I5KUF3|A0A8I5KUF3_HUMAN;tr|A0A8I5KVC9|A0A8I5KVC9_HUMAN;tr|H0YKF0|H0YKF0_HUMAN;tr|H0YL83|H0YL83_HUMAN;tr|H0YM12|H0YM1…	tr|A0A8I5KT03|A0A8I5KT03_HUMAN;tr|A0A8I5KYP7|A0A8I5KYP7_HUMAN;sp|P13804|ETFA_HUMAN;tr|A0A8I5KYH4|A0A8I5KYH4_HUMAN;tr|A0A8I5KVL5|A0A8I5KVL5_HUMAN;tr|H0YLU7|H0YLU7_HUMAN;tr|A0A8I5KUR2|A0A8I5KUR2_HUMAN;tr|A0A0S2Z3M4|A0A0S2Z3M4_HUMAN;tr|H0YK49|H0YK49_HUMAN;tr|H3BV91|H3BV91_HUMAN;tr|A0A8I5KUF3|A0A8I5KUF3_HUMAN;tr|A0A8I5KVC9|A0A8I5KVC9_HUMAN;tr|H0YKF0|H0YKF0_HUMAN	719	Color2 [A=255, R=0, G=0, B=0]	1	4					-1	11	11	11	60.8	60.8	60.8	29.466	0	85.54	4269000000	81	-0.00613451	-0.103993	-0.0728245	0.146147	-0.0569885	0.0164917	0.00838923	-0.0254676	-0.0248241	0.0508273	-0.0508406	-0.00291705	-0.0626986	-0.0880823	-0.0372791	0.265477	-0.0242858	-0.0101192	0.00639606	-0.0861979	-0.0208731	0.00865936	-0.0138421	0.0667284	-0.0020051
+	7.31055	-0.138637	tr|A0A7I2V2U6|A0A7I2V2U6_HUMAN;sp|P13995|MTDC_HUMAN;tr|A0A7I2YQD4|A0A7I2YQD4_HUMAN;tr|A0A7I2V482|A0A7I2V482_HUMAN;tr|B8ZZU9|B8ZZU9_HUMAN;tr|B9A062|B9A062_HUMAN;sp|Q9H903|MTD2L_HUMAN	tr|A0A7I2V2U6|A0A7I2V2U6_HUMAN;sp|P13995|MTDC_HUMAN;tr|A0A7I2YQD4|A0A7I2YQD4_HUMAN	722	Color2 [A=255, R=0, G=0, B=0]	1	4					-1	5	5	5	24.1	24.1	24.1	35.222	0	64.119	1492800000	47	-0.06779	-0.0361614	-0.0210071	0.131788	-0.0256708	0.0556278	-0.00194287	-0.0418203	-0.0367506	0.125615	-0.00763559	0.0715139	-0.064636	0.00975657	-0.0195594	0.154475	-0.0661354	0.0399311	-0.0252779	-0.011729	-0.0493977	-0.0261314	-0.0200455	0.104551	-0.0217016
+	6.51909	-0.0924712	sp|P14314|GLU2B_HUMAN;tr|K7ELL7|K7ELL7_HUMAN;tr|K7EPW7|K7EPW7_HUMAN;tr|A0A7I2V2T6|A0A7I2V2T6_HUMAN;tr|A0A0C4DGP4|A0A0C4DGP4_HUMAN;tr|K7EKX1|K7EKX1_HUMAN;tr|K7EJ70|K7EJ70_HUMAN	sp|P14314|GLU2B_HUMAN;tr|K7ELL7|K7ELL7_HUMAN	725	Color2 [A=255, R=0, G=0, B=0]	1	4					-1	11	11	11	24.1	24.1	24.1	59.425	0	134.86	16210000000	163	0.0721769	-0.0384052	0.0173533	0.105893	-0.0826607	-0.0747449	0.0264757	-0.0549357	0.0745566	0.112734	-0.0637081	-0.0184462	0.041656	-0.0274529	0.00354958	0.119172	-0.0433164	-0.00804353	0.0406306	0.0411835	-0.00352335	-0.147001	-0.00682831	0.091805	0.0252407
+	10.5734	0.138129	sp|P14317|HCLS1_HUMAN;tr|E7EVW7|E7EVW7_HUMAN;tr|F8WDD5|F8WDD5_HUMAN;tr|F8WEZ6|F8WEZ6_HUMAN	sp|P14317|HCLS1_HUMAN;tr|E7EVW7|E7EVW7_HUMAN	726	Color2 [A=255, R=0, G=0, B=0]	1	4					-1	16	16	16	34.6	34.6	34.6	54.013	0	65.543	25751000000	204	0.00592351	0.00291228	0.0203941	-0.0815148	0.0557697	0.015887	0.0851767	0.0109341	0.0244038	-0.0950568	0.0816274	-0.0200005	0.0317168	0.0391068	0.00936747	-0.102761	0.0615501	-0.00382471	0.0522385	-0.0767884	0.0571878	0.0418568	-0.0357108	-0.0859566	0.0486758
+	5.82308	0.103442	sp|P14550|AK1A1_HUMAN;tr|V9GYP9|V9GYP9_HUMAN;tr|Q5T621|Q5T621_HUMAN;tr|V9GYG2|V9GYG2_HUMAN	sp|P14550|AK1A1_HUMAN	729	Color2 [A=255, R=0, G=0, B=0]	1	4					-1	9	9	9	26.8	26.8	26.8	36.573	0	26.546	2719100000	55	0.0202615	0.118753	-0.060827	-0.0514412	-0.00105476	0.0344396	0.0770485	-0.02584	-0.052371	0.0316563	-0.0423257	0.0397854	0.0459716	0.0503552	-0.0520227	-0.110497	0.0257525	0.0224373	-0.00692606	-0.0557282	0.0188012	0.0427079	0.0107086	-0.0620766	0.0300727
+	9.07207	0.110619	sp|P14618|KPYM_HUMAN;tr|A0A8V8TNX9|A0A8V8TNX9_HUMAN;tr|B4DNK4|B4DNK4_HUMAN;tr|A0A8V8TMM5|A0A8V8TMM5_HUMAN;tr|H3BQ34|H3BQ34_HUMAN;tr|H3BT25|H3BT25_HUMAN;tr|H3BUW1|H3BUW1_HUMAN;tr|H3BTJ2|H3BTJ2_HUMAN;tr|H3BN34|H3BN34_HUMAN;tr|H3BQZ3|H3BQZ3_HUMAN;tr|H3BU13|H3BU13_HUMAN;sp|P30613|KPYR_HUMAN	sp|P14618|KPYM_HUMAN;tr|A0A8V8TNX9|A0A8V8TNX9_HUMAN;tr|B4DNK4|B4DNK4_HUMAN;tr|A0A8V8TMM5|A0A8V8TMM5_HUMAN;tr|H3BQ34|H3BQ34_HUMAN	730	Color2 [A=255, R=0, G=0, B=0]	1	4					-1	30	30	3	54.6	54.6	7.3	57.936	0	323.31	483490000000	951	0.0908468	-0.0526969	-0.0247791	-0.0213723	0.0177431	-0.0248239	0.0987096	-0.0527837	-0.0145085	-0.0270243	0.00724816	-0.0256884	0.0986826	-0.0342438	-0.0156422	-0.0189838	-0.00967956	-0.0296373	0.0957346	0.0575655	0.0723653	-0.0782592	-0.0499017	-0.0544784	0.0590506
+	10.5128	-0.115286	sp|P14625|ENPL_HUMAN;tr|A0A7P0TAE1|A0A7P0TAE1_HUMAN;tr|H0YIV0|H0YIV0_HUMAN;tr|A0A7P0T823|A0A7P0T823_HUMAN;tr|A0A7P0TAT8|A0A7P0TAT8_HUMAN;tr|A0A7P0T917|A0A7P0T917_HUMAN;tr|A0A087WT78|A0A087WT78_HUMAN;tr|A0A7P0TAY2|A0A7P0TAY2_HUMAN;tr|A0A7P0TBC2|A0A7P0TBC2_HUMAN;tr|A0A7P0T8R3|A0A7P0T8R3_HUMAN;tr|A0A7P0T885|A0A7P0T885_HUMAN;sp|Q58FF3|ENPLL_HUMAN;tr|A0A7P0Z405|A0A7P0Z405_HUMAN;tr|F8W026|F8W026_HUMAN	sp|P14625|ENPL_HUMAN;tr|A0A7P0TAE1|A0A7P0TAE1_HUMAN;tr|H0YIV0|H0YIV0_HUMAN;tr|A0A7P0T823|A0A7P0T823_HUMAN;tr|A0A7P0TAT8|A0A7P0TAT8_HUMAN;tr|A0A7P0T917|A0A7P0T917_HUMAN;tr|A0A087WT78|A0A087WT78_HUMAN;tr|A0A7P0TAY2|A0A7P0TAY2_HUMAN;tr|A0A7P0TBC2|A0A7P0TBC2_HUMAN	731	Color2 [A=255, R=0, G=0, B=0]	1	4					-1	41	41	39	50.1	50.1	48.3	92.468	0	323.31	205830000000	698	0.0277414	-0.0389042	-0.0103858	0.133066	-0.0419319	-0.019701	0.0300114	-0.0290718	-0.00830674	0.148859	-0.0391636	-0.031477	0.014111	-0.0512996	0.0033133	0.123301	-0.0584888	-0.00558758	0.00116491	0.0258834	-0.0410867	-0.036391	-0.0254283	0.101449	0.0167661
+	5.02722	-0.192949	sp|P14678|RSMB_HUMAN;tr|J3KRY3|J3KRY3_HUMAN;tr|S4R3P3|S4R3P3_HUMAN;tr|J3QLE5|J3QLE5_HUMAN;sp|P63162|RSMN_HUMAN	sp|P14678|RSMB_HUMAN;tr|J3KRY3|J3KRY3_HUMAN;tr|S4R3P3|S4R3P3_HUMAN;tr|J3QLE5|J3QLE5_HUMAN;sp|P63162|RSMN_HUMAN	732	Color2 [A=255, R=0, G=0, B=0]	1	4					-1	2	2	2	5.8	5.8	5.8	24.61	0.0020471	1.916	269990000	14	-0.11834	0.291063	-0.129508	0.172669	-0.0481682	-0.0413256	-0.189847	0.245036	0.0116277	0.154296	-0.0730851	-0.0412292	-0.0555532	0.256534	-0.0727208	0.112911	-0.0753057	-0.0445302	-0.116553	-0.0235193	-0.120981	0.287056	-0.0618613	0.0127933	-0.113461
+	3.71613	-0.0812131	sp|P14780|MMP9_HUMAN	sp|P14780|MMP9_HUMAN	734	Color2 [A=255, R=0, G=0, B=0]	1	4					-1	8	8	8	17.5	17.5	17.5	78.457	0	51.942	2672000000	67	-0.0430212	-0.161387	-0.080405	0.19312	-0.0015471	0.0431452	-0.00463009	-0.0115092	-0.0153852	0.0363748	-0.0319309	0.0801001	-0.00176215	-0.0981379	-0.0490782	0.119356	-0.0217099	0.0460114	-0.0388117	0.000135899	0.0635624	-0.105518	-0.0365646	0.133547	0.0180857
+	4.68882	-0.0765965	sp|P14866|HNRPL_HUMAN;tr|M0QXS5|M0QXS5_HUMAN;tr|A0A3B3ITJ4|A0A3B3ITJ4_HUMAN;tr|M0QYL7|M0QYL7_HUMAN;tr|M0R1W6|M0R1W6_HUMAN;tr|M0R076|M0R076_HUMAN;tr|B4DVF8|B4DVF8_HUMAN	sp|P14866|HNRPL_HUMAN;tr|M0QXS5|M0QXS5_HUMAN;tr|A0A3B3ITJ4|A0A3B3ITJ4_HUMAN	736	Color2 [A=255, R=0, G=0, B=0]	1	4					-1	14	14	9	42.6	42.6	31.1	64.132	0	143.77	20566000000	191	-0.0413976	-0.0304434	0.0447221	0.0567105	0.0065918	-0.0199335	-0.0648618	0.0890257	0.0397563	0.0560646	0.0156353	-0.0297537	-0.0301569	0.0418098	-0.0111783	0.0312901	0.0480597	-0.0411463	-0.0240922	-0.0562232	0.0206525	0.0181324	0.0652621	-0.0128276	-0.050808
+	3.28448	-0.0784017	sp|P14927|QCR7_HUMAN;tr|B7Z2R2|B7Z2R2_HUMAN;tr|E5RHG9|E5RHG9_HUMAN	sp|P14927|QCR7_HUMAN;tr|B7Z2R2|B7Z2R2_HUMAN;tr|E5RHG9|E5RHG9_HUMAN	738	Color2 [A=255, R=0, G=0, B=0]	1	4					-1	4	4	4	38.7	38.7	38.7	13.53	0	17.707	2794100000	38	-0.029989	-0.119481	0.0443389	0.0421088	0.0835629	0.0139959	-0.0461257	-0.050761	-0.0095768	0.0374539	0.0558472	0.0235803	0.00434947	-0.145746	0.0603209	0.078454	-0.0701957	-0.0156691	0.0646298	0.0511138	0.00943112	-0.127024	-0.0286674	0.0818715	-0.0983675
+	11.1511	0.452267	sp|P15104|GLNA_HUMAN;tr|A0A2R8YDT1|A0A2R8YDT1_HUMAN	sp|P15104|GLNA_HUMAN;tr|A0A2R8YDT1|A0A2R8YDT1_HUMAN	740	Color2 [A=255, R=0, G=0, B=0]	1	4					-1	6	6	6	16.1	16.1	16.1	42.064	0	33.102	4764500000	68	0.147293	0.358461	0.138559	-0.465511	0.0419767	-0.233723	0.0664039	0.262526	0.0467227	-0.212946	0.0172241	-0.151304	0.123483	0.367396	0.191628	-0.444677	0.100165	-0.27551	0.0474937	-0.222687	-0.0657556	0.263088	0.0804465	-0.521115	0.0597715
+	4.68566	0.103609	sp|P15121|ALDR_HUMAN;tr|E9PCX2|E9PCX2_HUMAN;tr|E9PEF9|E9PEF9_HUMAN	sp|P15121|ALDR_HUMAN;tr|E9PCX2|E9PCX2_HUMAN	741	Color2 [A=255, R=0, G=0, B=0]	1	4					-1	5	5	5	20.3	20.3	20.3	35.853	0	18.733	3832900000	49	0.140914	0.0513086	-0.0918934	-0.0608046	0.046952	-0.0241244	0.158746	0.138279	-0.139967	-0.0174165	0.0306242	-0.008075	0.0743296	0.0493045	-0.100478	-0.0196917	0.0059731	0.0331531	0.152561	0.0630608	-0.0144608	-0.0161858	0.00657034	-0.0823407	0.134305
+	9.29689	-0.0972219	sp|P15144|AMPN_HUMAN;tr|H0YMC1|H0YMC1_HUMAN;tr|H0YLZ8|H0YLZ8_HUMAN;tr|H0YKT6|H0YKT6_HUMAN	sp|P15144|AMPN_HUMAN	742	Color2 [A=255, R=0, G=0, B=0]	1	4					-1	19	19	19	26.6	26.6	26.6	109.54	0	147.41	8819100000	205	-0.0490537	0.032192	-0.0509729	0.0992754	-0.0340662	-0.0170689	-0.0344317	-0.00476408	0.0117059	0.0628254	-0.0312166	0.00535846	-0.00315452	0.0135927	-0.00158024	0.0795877	-0.061866	-0.00145221	0.0246792	-0.0292513	-0.0167534	0.000637531	-0.0240421	0.0595915	-0.0267103
+	1.34371	-0.127244	sp|P15291|B4GT1_HUMAN	sp|P15291|B4GT1_HUMAN	745	Color2 [A=255, R=0, G=0, B=0]	1	4					-1	2	2	2	8.8	8.8	8.8	43.92	0	13.041	108200000	16	-0.135048	0.104475	0.0328796	-0.034636	-0.0771632	0.143571	-0.149601	0.154148	0.0662928	-0.0259991	0.0792487	-0.0857048	0.0648797	0.0736258	0.188721	0.312518	-0.356166	-0.205834	-0.312903	0.264485	0.0797834	-0.032963	-0.00865483	0.116307	-0.253191
+	7.6173	0.0833917	sp|P15311|EZRI_HUMAN;tr|E9PQ82|E9PQ82_HUMAN;tr|E9PNV3|E9PNV3_HUMAN;tr|A0A2R8Y5P0|A0A2R8Y5P0_HUMAN	sp|P15311|EZRI_HUMAN	746	Color2 [A=255, R=0, G=0, B=0]	1	4					-1	32	21	19	46.4	32.4	31.1	69.412	0	136.69	37349000000	255	0.0771086	-0.0128109	0.0358109	-0.0417261	0.012666	-0.032074	0.042454	0.0127485	-0.0409644	-0.01477	0.031513	-0.0352442	0.0604424	-0.0200808	0.0162559	-0.0539837	0.0185409	-0.0785713	0.0581677	0.031168	0.013078	-0.017153	-0.00873089	-0.0723817	0.0605724
+	2.2996	0.108411	sp|P15531|NDKA_HUMAN	sp|P15531|NDKA_HUMAN	749	Color2 [A=255, R=0, G=0, B=0]	1	4					-1	9	1	1	63.8	9.2	9.2	17.149	0	10.934	2624300000	12	0.0771968	-0.0304434	0.00929141	0.00629067	-0.000703096	-0.0224931	0.108862	-0.129016	-0.0114837	-0.0052433	0.0596063	-0.0313201	0.0981634	-0.0540574	0.0137548	-0.0971999	0.028724	0.00731516	0.0320256	0.0135388	0.0455666	0.0605438	0.000832319	-0.121153	0.102932
+	5.32247	0.0809564	tr|B4DLR8|B4DLR8_HUMAN;tr|H3BNV2|H3BNV2_HUMAN;sp|P15559|NQO1_HUMAN;tr|H3BRK3|H3BRK3_HUMAN	tr|B4DLR8|B4DLR8_HUMAN;tr|H3BNV2|H3BNV2_HUMAN;sp|P15559|NQO1_HUMAN;tr|H3BRK3|H3BRK3_HUMAN	750	Color2 [A=255, R=0, G=0, B=0]	1	4					-1	6	6	6	33.2	33.2	33.2	22.793	0	30.875	6802200000	88	0.102901	0.00291228	-0.0668545	-0.0378172	0.00358009	-0.00428653	0.0752068	-0.114289	-0.0307748	-0.0205779	0.0680287	0.0427666	0.0637274	-0.0385821	-0.0797145	-0.02913	0.0804539	-0.00122261	0.118075	-0.0707755	-0.0244477	-0.0809536	-0.0635214	-7.93934e-05	0.0764945
+	3.97566	0.105833	tr|H7C3P4|H7C3P4_HUMAN;sp|P15586|GNS_HUMAN;tr|F6S8M0|F6S8M0_HUMAN;tr|F5H4C6|F5H4C6_HUMAN;tr|H0YFA9|H0YFA9_HUMAN	tr|H7C3P4|H7C3P4_HUMAN;sp|P15586|GNS_HUMAN;tr|F6S8M0|F6S8M0_HUMAN;tr|F5H4C6|F5H4C6_HUMAN;tr|H0YFA9|H0YFA9_HUMAN	751	Color2 [A=255, R=0, G=0, B=0]	1	4					-1	5	5	5	9.9	9.9	9.9	56.374	0	20.455	3400400000	61	-0.0250733	0.0448468	-0.0034008	-0.0811973	-0.00436425	0.015131	0.103709	0.0720725	0.00574708	-0.0911918	0.0487046	-0.0943573	-0.0121927	0.0637152	0.0153184	-0.106301	0.032722	-0.0160553	-0.0653076	0.0305855	0.018338	0.114754	0.0176041	-0.0879784	0.00516677
+	9.5676	-0.218507	tr|D6R9Z7|D6R9Z7_HUMAN;sp|P15954|COX7C_HUMAN	tr|D6R9Z7|D6R9Z7_HUMAN;sp|P15954|COX7C_HUMAN	755	Color2 [A=255, R=0, G=0, B=0]	1	4					-1	2	2	2	32.1	32.1	32.1	6.3824	0	16.515	3895600000	46	-0.0942786	-0.116581	-0.0339699	0.17107	0.00952744	0.0394313	0.00507617	-0.0856652	0.0441239	0.160793	-0.0411749	-0.011395	-0.0199716	-0.112047	0.00165772	0.177952	0.00400829	0.055305	-0.0110309	0.00195408	-0.14076	-0.0521665	-0.000529766	0.245839	0.00200224
+	10.2613	-0.236262	tr|H0YD13|H0YD13_HUMAN;sp|P16070|CD44_HUMAN;tr|H0Y2P0|H0Y2P0_HUMAN;tr|H0YE40|H0YE40_HUMAN;tr|J3KN83|J3KN83_HUMAN;tr|H0YDW7|H0YDW7_HUMAN;tr|H0YCV9|H0YCV9_HUMAN;tr|H0Y5E4|H0Y5E4_HUMAN;tr|E9PKC6|E9PKC6_HUMAN;tr|Q86UZ1|Q86UZ1_HUMAN;tr|H0YDX6|H0YDX6_HUMAN;tr|H0YD17|H0YD17_HUMAN	tr|H0YD13|H0YD13_HUMAN;sp|P16070|CD44_HUMAN;tr|H0Y2P0|H0Y2P0_HUMAN;tr|H0YE40|H0YE40_HUMAN	756	Color2 [A=255, R=0, G=0, B=0]	1	4					-1	6	6	6	30.6	30.6	30.6	22.683	0	54.688	9192200000	59	-0.00706625	-0.00755072	-0.0117388	0.109422	-0.0943189	-0.00689554	-0.0338635	-0.0623021	-0.0480423	0.154658	-0.0730116	0.0663228	-0.0238297	-0.119512	-0.0267017	0.142141	-0.0799129	-0.00022912	-0.0404375	-0.0636675	-0.0225401	-0.146295	-0.0813494	0.168761	-0.010726
+	5.40223	-0.236593	sp|P16104|H2AX_HUMAN	sp|P16104|H2AX_HUMAN	757	Color2 [A=255, R=0, G=0, B=0]	1	4					-1	5	1	1	37.8	5.6	5.6	15.144	0	2.432	5310900000	19	0.0197127	-0.105953	-0.00657153	0.0553629	0.0077107	0.0395057	0.0214744	-0.0732946	-0.0395043	0.117288	0.0169477	-0.0100043	-0.0482514	-0.0928435	-0.010144	0.121008	0.0124102	0.025743	-0.201209	-0.129122	-0.0103593	0.133834	-0.00530815	0.136652	-0.0208542
+	3.08381	0.0995705	sp|P16150|LEUK_HUMAN;tr|C9JUK7|C9JUK7_HUMAN	sp|P16150|LEUK_HUMAN	758	Color2 [A=255, R=0, G=0, B=0]	1	4					-1	3	3	3	7.5	7.5	7.5	40.321	0	7.4852	1356900000	20	-0.00604129	0.147112	0.0435729	-0.0770745	-0.0590372	0.00785136	-0.0741756	0.104308	0.0395262	0.109099	-0.0457113	-0.0478733	0.0367854	-0.0621102	0.00567508	-0.1133	0.0591867	0.0496328	0.0419247	0.0095582	0.0795615	-0.0397453	0.0315197	-0.095078	-0.042702
+	7.05522	-0.199185	sp|P16401|H15_HUMAN	sp|P16401|H15_HUMAN	764	Color2 [A=255, R=0, G=0, B=0]	1	4					-1	12	12	8	42.9	42.9	31.9	22.58	0	72.566	219650000000	253	-0.0562685	0	-0.013891	0.0916889	-0.0188184	0.0140715	-0.0814943	0.0244265	-0.0171404	0.100206	-0.0091114	0.0390391	-0.0750449	-0.00508499	-0.0109396	0.106345	-0.00649285	0.0168607	-0.0547199	-0.0113347	-0.039398	0.00214982	0.00513816	0.0851653	-0.046577
+	5.41674	-0.158565	sp|P16402|H13_HUMAN;sp|Q02539|H11_HUMAN;sp|P22492|H1T_HUMAN	sp|P16402|H13_HUMAN	765	Color2 [A=255, R=0, G=0, B=0]	1	4					-1	12	10	4	47.5	40.3	19	22.35	0	56.543	81414000000	171	-0.0169797	-0.00352693	-0.00498533	0.0709753	-0.024884	0.00450253	-0.039079	-0.0369325	0.0281219	0.0641739	-0.0315738	0.00780153	-0.0120058	0.0323865	-0.0359023	0.0721083	0.00414848	0.0390391	-0.0438662	0.00940609	-0.0672295	0.00818396	0.00423265	0.029443	-0.0455425
+	1.72536	-0.12119	sp|P16403|H12_HUMAN	sp|P16403|H12_HUMAN	766	Color2 [A=255, R=0, G=0, B=0]	1	4					-1	9	1	1	31	3.8	3.8	21.364	0	2.4665	6666000000	15	-0.021209	-0.0110962	-0.0312226	0.034508	0.087405	-0.0335596	0.0317311	0.063112	-0.0936933	0.0425446	0.0273371	-0.00530124	-0.0961897	0.0510552	0.0290833	0.0679257	-0.0396202	0.0345709	-0.047303	0.00434637	-0.0788283	0.113723	0.0134108	0.0185211	0.0714185
+	5.41527	0.117052	sp|P16885|PLCG2_HUMAN;tr|A0A8V8TL51|A0A8V8TL51_HUMAN;tr|A0A8V8TMG4|A0A8V8TMG4_HUMAN;tr|A0A8V8TMQ0|A0A8V8TMQ0_HUMAN;tr|H3BPZ3|H3BPZ3_HUMAN;tr|A0A8V8TMP2|A0A8V8TMP2_HUMAN;tr|A0A8V8TLH5|A0A8V8TLH5_HUMAN;tr|A0A8V8TL55|A0A8V8TL55_HUMAN	sp|P16885|PLCG2_HUMAN;tr|A0A8V8TL51|A0A8V8TL51_HUMAN;tr|A0A8V8TMG4|A0A8V8TMG4_HUMAN;tr|A0A8V8TMQ0|A0A8V8TMQ0_HUMAN	770	Color2 [A=255, R=0, G=0, B=0]	1	4					-1	11	11	11	13.5	13.5	13.5	147.87	0	109.58	1578100000	79	-0.0310311	0.00109291	0.023273	-0.0468855	0.0947952	-0.0586548	0.084305	-0.130617	0.0490119	-0.0234394	-0.01998	0.0135107	0.0289943	-0.0629935	0.0332568	-0.0561604	0.048945	0.000840187	-0.00408483	-0.0483949	0.106904	0.0137193	0.0450821	-0.0605042	-0.0553119
+	2.96619	0.109579	sp|P16930|FAAA_HUMAN;tr|A0A804HJ13|A0A804HJ13_HUMAN;tr|A0A804HJX2|A0A804HJX2_HUMAN;tr|H0YLC7|H0YLC7_HUMAN;tr|B7Z4W2|B7Z4W2_HUMAN	sp|P16930|FAAA_HUMAN	771	Color2 [A=255, R=0, G=0, B=0]	1	4					-1	5	5	5	17.7	17.7	17.7	46.374	0	41.16	2635300000	58	0.0847378	0.0105293	-0.0404546	-0.0626845	0.0619099	-0.00306058	0.0966358	-0.0432017	-0.0775383	-0.00655723	0.0850565	-0.0120134	0.0301747	0.0767233	-0.0403621	-0.0425308	0.0775874	-0.0210075	0.0178704	-0.0148349	-0.185769	0.115637	-0.0198922	-0.00675797	0.065846
+	6.97328	0.11488	sp|P16949|STMN1_HUMAN;tr|A2A2D0|A2A2D0_HUMAN	sp|P16949|STMN1_HUMAN;tr|A2A2D0|A2A2D0_HUMAN	772	Color2 [A=255, R=0, G=0, B=0]	1	4					-1	6	6	5	38.3	38.3	32.2	17.302	0	40.517	8687000000	114	0.0624397	0.0381193	0.0972853	-0.0787644	-0.0403409	-0.0692813	0.0634871	0.113355	0.0619164	-0.118248	-0.0163009	-0.116302	0.0889559	0.0802717	0.066443	-0.127946	-0.0222106	-0.0622876	0.0425715	-0.0844119	-0.00422883	0.00469351	-0.0039413	-0.154579	0.107434
+	5.23107	-0.103731	sp|P17096|HMGA1_HUMAN;tr|A0A994J434|A0A994J434_HUMAN;tr|A0A669KAX1|A0A669KAX1_HUMAN;tr|A0A1W2PRV2|A0A1W2PRV2_HUMAN	sp|P17096|HMGA1_HUMAN	774	Color2 [A=255, R=0, G=0, B=0]	1	4					-1	7	7	4	44.9	44.9	23.4	11.676	0	97.668	133810000000	156	0.00841546	-0.0695515	-0.00641274	0.055074	-0.0226688	0.0203404	-0.0499494	-0.0517721	0.0335271	0.0737689	-0.00279737	0.02441	-0.0656056	-0.111002	-0.00609374	0.0776031	-0.0439694	0.0531712	-0.00149918	-0.0646629	0.0410895	-0.0669472	0.0046854	0.0802968	0.0331762
+	8.01125	0.133166	sp|P17612|KAPCA_HUMAN;tr|K7ENJ5|K7ENJ5_HUMAN;tr|A0A7I2V5J4|A0A7I2V5J4_HUMAN;tr|A0A087WVC4|A0A087WVC4_HUMAN;sp|P22694|KAPCB_HUMAN;tr|A0A8V8TL59|A0A8V8TL59_HUMAN;tr|K7ERP6|K7ERP6_HUMAN;sp|P22612|KAPCG_HUMAN	sp|P17612|KAPCA_HUMAN;tr|K7ENJ5|K7ENJ5_HUMAN;tr|A0A7I2V5J4|A0A7I2V5J4_HUMAN;tr|A0A087WVC4|A0A087WVC4_HUMAN;sp|P22694|KAPCB_HUMAN;tr|A0A8V8TL59|A0A8V8TL59_HUMAN	777	Color2 [A=255, R=0, G=0, B=0]	1	4					-1	4	4	4	7.4	7.4	7.4	40.589	0	8.9674	1008700000	29	0.0764933	0.0922208	0.00457454	-0.0799274	-0.00845909	-0.0235028	0.00985909	0.0110552	0.044277	-0.0233371	0.0306926	0.00107336	0.0652342	0.0443904	-0.0202	-0.0767448	0.0604701	-0.044215	-0.02986	-0.0531857	0.0284941	0.0789919	0.00362873	-0.050694	-8.34465e-05
+	5.10727	-0.511247	sp|P17676|CEBPB_HUMAN	sp|P17676|CEBPB_HUMAN	780	Color2 [A=255, R=0, G=0, B=0]	1	4					-1	3	3	3	7.8	7.8	7.8	36.105	0	6.999	1290200000	16	-0.152467	0.0716786	0.0430362	0.130783	0.00806046	-0.0461316	-0.385147	0.738745	-0.448205	0.719957	-0.569016	-0.114474	-0.230345	-0.244743	-0.161243	-0.219971	-0.203308	-0.234408	-0.0462708	0.173698	-0.0443087	-0.0523317	-0.0207365	0.101005	-0.370403
+	7.69686	-0.137316	tr|J3KTA4|J3KTA4_HUMAN;sp|P17844|DDX5_HUMAN;tr|A0A0G2JLI4|A0A0G2JLI4_HUMAN;tr|A0A7I2V507|A0A7I2V507_HUMAN;tr|A0A7I2V2S0|A0A7I2V2S0_HUMAN;tr|A0A7I2V5F5|A0A7I2V5F5_HUMAN;tr|J3QSF1|J3QSF1_HUMAN;tr|J3QRQ7|J3QRQ7_HUMAN;tr|J3KTQ4|J3KTQ4_HUMAN;tr|J3QR02|J3QR02_HUMAN;tr|J3KRZ1|J3KRZ1_HUMAN;tr|X6RLV5|X6RLV5_HUMAN;tr|J3QKN9|J3QKN9_HUMAN;tr|J3QLG9|J3QLG9_HUMAN;tr|J3QR62|J3QR62_HUMAN;tr|J3QRN5|J3QRN5_HUMAN	tr|J3KTA4|J3KTA4_HUMAN;sp|P17844|DDX5_HUMAN;tr|A0A0G2JLI4|A0A0G2JLI4_HUMAN;tr|A0A7I2V507|A0A7I2V507_HUMAN;tr|A0A7I2V2S0|A0A7I2V2S0_HUMAN	782	Color2 [A=255, R=0, G=0, B=0]	1	4					-1	23	22	18	40.6	38.8	32.2	69.086	0	118.21	27041000000	307	-0.0614853	0.0090816	-0.0128543	0.046088	-0.035002	0.0596671	-0.0484188	-0.00893021	0.000946283	0.0554836	-0.0164423	0.0499701	-0.0689073	0.0278888	-0.0388198	0.0503025	-0.00345445	0.0625651	-0.00667524	0.113409	-0.00729084	-0.10835	-0.0125434	0.0800717	-0.00854063
+	9.77093	0.419848	sp|P17900|SAP3_HUMAN;tr|H0YBY3|H0YBY3_HUMAN;tr|E5RJD0|E5RJD0_HUMAN	sp|P17900|SAP3_HUMAN;tr|H0YBY3|H0YBY3_HUMAN;tr|E5RJD0|E5RJD0_HUMAN	784	Color2 [A=255, R=0, G=0, B=0]	1	4					-1	2	2	2	7.8	7.8	7.8	20.838	0	3.6649	1180800000	14	0.179344	0.0908527	0.0552521	-0.420083	0.056716	-0.0183842	0.172101	0.0608923	0.036299	-0.256046	-0.00258732	-0.00784349	-0.0086453	0.276927	0.00897503	-0.345748	-0.0122337	0.0820377	0.11385	0.0136905	-0.0368288	0.0868158	0.0992229	-0.273128	0.126908
+	8.97459	0.1907	sp|P17931|LEG3_HUMAN;tr|G3V3R6|G3V3R6_HUMAN	sp|P17931|LEG3_HUMAN	785	Color2 [A=255, R=0, G=0, B=0]	1	4					-1	7	7	7	32	32	32	26.152	0	76.457	20229000000	108	0.0475299	0.101195	-0.0532663	-0.169375	0.0972283	0.0391338	0.0555911	0.0418272	-0.052371	-0.145598	0.115945	0.0190463	0.0708923	0.033922	-0.0408494	-0.21781	0.0505095	0.00571823	0.0451558	-0.0871727	0.0655067	0.0357289	7.58171e-05	-0.051187	0.0858068
+	1.64737	-0.134921	sp|P17947|SPI1_HUMAN	sp|P17947|SPI1_HUMAN	786	Color2 [A=255, R=0, G=0, B=0]	1	4					-1	1	1	1	4.4	4.4	4.4	31.083	0.00069832	2.1403	93237000	11	-0.257843	-0.242467	-0.140101	-0.205811	-0.261528	-0.162685	-0.140808	0.0677736	-0.0639513	0.172539	-0.099865	0.12601	-0.0741663	0.227305	-0.0199597	0.0446057	-0.0252168	-0.0549679	-0.0107791	0.0497017	0.0156331	0.00675702	-0.172927	0.156217	-0.0290937
+	2.72774	0.0975941	tr|H7C580|H7C580_HUMAN;tr|V9GYZ1|V9GYZ1_HUMAN;tr|V9GZ57|V9GZ57_HUMAN;sp|P18084|ITB5_HUMAN	tr|H7C580|H7C580_HUMAN;tr|V9GYZ1|V9GYZ1_HUMAN;tr|V9GZ57|V9GZ57_HUMAN;sp|P18084|ITB5_HUMAN	791	Color2 [A=255, R=0, G=0, B=0]	1	4					-1	1	1	1	11.4	11.4	11.4	9.1323	0	5.6959	9804500000	25	0.163615	0.0480227	-0.0576994	-0.104032	0.019547	-0.023658	0.0809	0.0259843	-0.0679972	-0.106497	0.104618	-0.025142	0.175783	0.106328	-0.0449173	-0.145388	0.00667405	-0.0529852	0.00340915	-0.00444484	0.0396447	0.0371275	-0.0434906	-0.0041306	0.015445
+	1.43203	-0.0954566	sp|P18510|IL1RA_HUMAN	sp|P18510|IL1RA_HUMAN	795	Color2 [A=255, R=0, G=0, B=0]	1	4					-1	4	4	4	30.5	30.5	30.5	20.055	0	48.801	1073500000	26	0.0704112	-0.0375323	-0.114891	0.0109658	0.0198939	0.0406952	0.0272017	-0.0311887	-0.163187	0.134811	-0.0182807	0.0726082	-0.0441363	-0.0582039	-0.035012	0.0454762	-0.0352843	0.042381	-0.05671	-0.0694723	-0.0517464	-0.000876665	0.0430264	0.116819	-0.00812101
+	8.71243	-0.101181	tr|A0A087WXP3|A0A087WXP3_HUMAN;tr|E9PEE8|E9PEE8_HUMAN;sp|P18564|ITB6_HUMAN	tr|A0A087WXP3|A0A087WXP3_HUMAN;tr|E9PEE8|E9PEE8_HUMAN;sp|P18564|ITB6_HUMAN	796	Color2 [A=255, R=0, G=0, B=0]	1	4					-1	1	1	1	1.3	1.3	1.3	75.849	0	3.2335	1619900000	12	-0.0689573	0.0973394	-0.00871587	0.0938473	-0.0470059	0.0138445	-0.00351763	-0.029196	-0.0261085	0.0378461	0.000488997	0.0524867	-0.00176215	-0.0168979	-0.0644388	0.125955	-0.0222106	0.0263431	0.0347099	-0.0267029	-0.0536118	-0.0658627	0.0116098	0.11022	0.0384696
+	8.18667	0.13698	sp|P18669|PGAM1_HUMAN;sp|Q8N0Y7|PGAM4_HUMAN;sp|P15259|PGAM2_HUMAN	sp|P18669|PGAM1_HUMAN;sp|Q8N0Y7|PGAM4_HUMAN	800	Color2 [A=255, R=0, G=0, B=0]	1	4					-1	8	8	8	49.2	49.2	49.2	28.804	0	76.669	33071000000	225	0.0794806	-0.0294514	-0.0432196	-0.0644624	0.00931787	0.0112681	0.0713401	-0.00354099	-0.029325	-0.0837061	0.0388768	0.0182893	0.040575	0.0363989	-0.00847483	-0.092298	0.0312066	-0.00589418	0.11485	-0.0654457	0.00148511	-0.00758958	-0.00934029	-0.153255	0.201115
+	9.04356	-0.123991	sp|P18859|ATP5J_HUMAN;tr|A8MUH2|A8MUH2_HUMAN	sp|P18859|ATP5J_HUMAN;tr|A8MUH2|A8MUH2_HUMAN	802	Color2 [A=255, R=0, G=0, B=0]	1	4					-1	4	4	4	46.3	46.3	46.3	12.587	0	81.008	12202000000	52	-0.027529	0.0378828	-0.00118542	0.0887749	-0.158767	-0.0574613	-0.0225499	0.0320799	0.031213	0.0662901	-0.0127723	-0.0339873	-0.0358462	-0.0524271	0.0334883	0.0743847	-0.0117369	0.0151229	-0.0322418	-0.0526388	-0.024766	0.0299654	-0.0473182	0.0708878	0.0258968
+	7.08902	0.132576	tr|J3QRS3|J3QRS3_HUMAN;sp|P19105|ML12A_HUMAN;tr|J3KTJ1|J3KTJ1_HUMAN	tr|J3QRS3|J3QRS3_HUMAN;sp|P19105|ML12A_HUMAN;tr|J3KTJ1|J3KTJ1_HUMAN	803	Color2 [A=255, R=0, G=0, B=0]	1	4					-1	10	10	1	70.1	70.1	16.9	20.457	0	70.074	13636000000	81	0.0540662	0.00509286	0.0205498	-0.0472991	-0.0144103	-0.0222602	0.0255675	0.0121441	0.0386815	-0.0556097	-0.00693345	-0.0504918	0.0163121	-0.0754199	0.104623	-0.028214	-0.00783753	-0.064363	0.00531816	-0.0134785	0.0810409	-0.029299	0.00943089	-0.0425832	0.0137095
+	2.49094	-0.0854324	sp|P20700|LMNB1_HUMAN;tr|E9PBF6|E9PBF6_HUMAN;tr|A0A0D9SFE5|A0A0D9SFE5_HUMAN;tr|A0A0D9SFY5|A0A0D9SFY5_HUMAN	sp|P20700|LMNB1_HUMAN;tr|E9PBF6|E9PBF6_HUMAN;tr|A0A0D9SFE5|A0A0D9SFE5_HUMAN	826	Color2 [A=255, R=0, G=0, B=0]	1	4					-1	30	28	27	56.1	54.6	53.2	66.408	0	323.31	34793000000	287	0.0290146	-0.0516894	0.0767589	-0.0367901	0.0441599	-0.0129755	-0.0184236	-0.0767632	0.0725327	-0.00100708	-0.00510931	-0.00676441	0.00471902	-0.0110402	0.0394175	0.00547767	-0.0222819	0.014518	-0.0717676	-0.0057416	0.024271	0.0131669	-0.00416899	0.0422099	-0.056874
+	10.4085	0.250263	sp|P20962|PTMS_HUMAN;tr|F5GXR3|F5GXR3_HUMAN	sp|P20962|PTMS_HUMAN;tr|F5GXR3|F5GXR3_HUMAN	831	Color2 [A=255, R=0, G=0, B=0]	1	4					-1	1	1	1	10.8	10.8	10.8	11.53	0	13.764	466540000	12	0.100481	0.0543532	0.122974	-0.244323	0.00393057	-0.0406964	0.0897019	-0.000975847	0.149721	-0.272729	0.0273371	-0.0339873	0.0713336	0.072592	0.0862174	-0.309434	0.0878272	-0.0487909	0.0448332	-0.0719545	-0.0253229	0.0683923	0.120963	-0.166014	0.121162
+	10.8131	0.0775634	sp|P21333|FLNA_HUMAN;tr|Q60FE5|Q60FE5_HUMAN;tr|A0A7P0NMY4|A0A7P0NMY4_HUMAN;tr|A0A087WWY3|A0A087WWY3_HUMAN;tr|A0A7I2V3E6|A0A7I2V3E6_HUMAN;tr|F8WE98|F8WE98_HUMAN;tr|H0Y5C6|H0Y5C6_HUMAN;tr|H0Y5F3|H0Y5F3_HUMAN;tr|H7C2E7|H7C2E7_HUMAN;tr|A0A669KBC6|A0A669KBC6_HUMAN	sp|P21333|FLNA_HUMAN;tr|Q60FE5|Q60FE5_HUMAN;tr|A0A7P0NMY4|A0A7P0NMY4_HUMAN	837	Color2 [A=255, R=0, G=0, B=0]	1	4					-1	93	93	80	46.1	46.1	41.7	280.74	0	323.31	320910000000	1545	0.0136616	-0.00681829	0.0274644	-0.0654047	0.0336924	-0.00973988	0.0128863	0.0119021	0.0297456	-0.0572844	0.0155661	0.0057404	0.0211611	-0.0401967	0.0303211	-0.0610449	0.0419853	-0.00413108	0.000249624	-0.0158317	0.0386553	-0.00247216	0.0161829	-0.0512693	0.0216265
+	4.85279	-0.13225	sp|P21589|5NTD_HUMAN;tr|Q96B60|Q96B60_HUMAN;tr|H0Y7R7|H0Y7R7_HUMAN	sp|P21589|5NTD_HUMAN;tr|Q96B60|Q96B60_HUMAN	840	Color2 [A=255, R=0, G=0, B=0]	1	4					-1	14	14	14	35.5	35.5	35.5	63.367	0	168.75	5538800000	131	-0.0205505	-0.0210454	-0.0574527	0.0739255	-0.0543587	0.0812132	0.067816	0.0351777	0.00126147	0.0571291	-0.0472987	0.0633166	-0.052186	0.0107167	-0.0534153	0.0856185	-0.0259337	0.0612478	-0.0960317	-0.0279157	-0.0594673	0.0518839	-0.0533535	0.152867	-0.12243
+	1.47532	0.0931113	sp|P21730|C5AR1_HUMAN	sp|P21730|C5AR1_HUMAN	841	Color2 [A=255, R=0, G=0, B=0]	1	4					-1	2	2	2	5.4	5.4	5.4	39.335	0	9.0662	4098800000	26	0.0854373	-0.0162466	-0.0871024	-0.0549715	-0.00422335	0.0989497	0.0308263	0.048564	-0.132079	-0.0316465	0.0397606	0.0800276	0.118966	-0.147485	-0.207204	-0.0199952	0.0682149	0.136218	0.095345	0.0743124	0.0713236	-0.0899999	-0.0974555	0.0122428	-0.00828886
+	3.37569	-0.119073	sp|P21796|VDAC1_HUMAN;tr|C9JI87|C9JI87_HUMAN	sp|P21796|VDAC1_HUMAN;tr|C9JI87|C9JI87_HUMAN	842	Color2 [A=255, R=0, G=0, B=0]	1	4					-1	16	16	16	73.9	73.9	73.9	30.772	0	305.48	39088000000	276	0.0301957	-0.0405273	0.00882053	0.0249012	0.0105743	0.0289812	0.0260217	-0.0463467	-0.0184181	0.00130773	-0.00798702	0.0290022	0.0120907	-0.0479221	0.0305531	0.0536714	-0.0191388	0.0262682	-0.0692327	0.034874	0.020267	0.0160851	-0.024735	0.059972	-0.0668082
+	4.13726	-0.1302	sp|P21964|COMT_HUMAN;tr|A0A7I2V370|A0A7I2V370_HUMAN;tr|E7EMS6|E7EMS6_HUMAN;tr|E7EUU8|E7EUU8_HUMAN;tr|A0A7I2V3G7|A0A7I2V3G7_HUMAN;tr|H7BZ45|H7BZ45_HUMAN;tr|F8WBW9|F8WBW9_HUMAN	sp|P21964|COMT_HUMAN;tr|A0A7I2V370|A0A7I2V370_HUMAN;tr|E7EMS6|E7EMS6_HUMAN;tr|E7EUU8|E7EUU8_HUMAN;tr|A0A7I2V3G7|A0A7I2V3G7_HUMAN;tr|H7BZ45|H7BZ45_HUMAN	845	Color2 [A=255, R=0, G=0, B=0]	1	4					-1	4	4	4	17.3	17.3	17.3	30.037	0	12.562	1901900000	48	0.033643	0.0166662	0.0869842	0.152463	-0.0949192	-0.115649	-0.0111375	0.0784388	-0.00118375	0.0744381	-0.0887516	-0.0493803	0.0182354	-0.00593424	-0.0590811	0.0681162	-0.0700479	0.0481558	-0.0158203	-0.0263565	0.0405574	0.0155334	-0.0190482	0.0686963	-0.0365238
+	5.21464	-0.198742	sp|P22087|FBRL_HUMAN;tr|M0QXL5|M0QXL5_HUMAN;tr|M0R0P1|M0R0P1_HUMAN;tr|M0R299|M0R299_HUMAN;tr|M0R2Q4|M0R2Q4_HUMAN;tr|M0R2U2|M0R2U2_HUMAN;tr|M0R1H0|M0R1H0_HUMAN;tr|M0R2B0|M0R2B0_HUMAN;tr|M0QXC9|M0QXC9_HUMAN	sp|P22087|FBRL_HUMAN;tr|M0QXL5|M0QXL5_HUMAN;tr|M0R0P1|M0R0P1_HUMAN;tr|M0R299|M0R299_HUMAN;tr|M0R2Q4|M0R2Q4_HUMAN;tr|M0R2U2|M0R2U2_HUMAN;tr|M0R1H0|M0R1H0_HUMAN;tr|M0R2B0|M0R2B0_HUMAN	849	Color2 [A=255, R=0, G=0, B=0]	1	4					-1	8	8	8	32.1	32.1	32.1	33.784	0	50.826	5212700000	53	-0.018764	-0.0729971	0.0822165	0.251783	-0.112213	-0.0794215	0.0455928	-0.0828209	0.106853	0.178154	-0.0620294	-0.123302	-0.00101972	0.0234959	0.0999885	0.036164	-0.0454221	-0.0648422	-0.0760612	0.0743449	0.0691638	0.00302482	0.0415564	0.0272653	-0.076195
+	4.28876	-0.10732	sp|P22695|QCR2_HUMAN;tr|H3BRG4|H3BRG4_HUMAN;tr|H3BSJ9|H3BSJ9_HUMAN;tr|H3BP04|H3BP04_HUMAN;tr|H3BUE4|H3BUE4_HUMAN;tr|H3BUI9|H3BUI9_HUMAN	sp|P22695|QCR2_HUMAN;tr|H3BRG4|H3BRG4_HUMAN;tr|H3BSJ9|H3BSJ9_HUMAN	855	Color2 [A=255, R=0, G=0, B=0]	1	4					-1	9	9	9	32.9	32.9	32.9	48.442	0	68.88	4912100000	50	-0.00846505	-0.184391	0.0895851	0.0810382	-0.00867128	-0.017765	-0.0774889	-0.0476065	0.073957	0.0598352	-0.0256586	0.0362	-0.0289271	0.123404	0.0245097	0.128148	-0.106125	-0.0436637	-0.0169148	-0.0417988	0.0634129	-0.0700388	-0.0280499	0.047055	-0.0144312
+	9.34895	-0.14657	sp|P23141|EST1_HUMAN;tr|H3BQV8|H3BQV8_HUMAN;tr|A0A140TA63|A0A140TA63_HUMAN;tr|H3BSU0|H3BSU0_HUMAN;tr|H3BQR4|H3BQR4_HUMAN;sp|Q9UKY3|CES1P_HUMAN	sp|P23141|EST1_HUMAN	857	Color2 [A=255, R=0, G=0, B=0]	1	4					-1	19	19	19	43.9	43.9	43.9	62.52	0	186.59	25543000000	294	0.0183396	-0.10543	0.00520444	0.173733	-0.0315497	-0.045027	-0.0212357	-0.0264609	0.00629687	0.166364	-0.0659003	-0.0231924	-0.0301569	-0.0766938	-0.0141263	0.183586	-0.022568	-0.024267	-0.0110309	0.0043292	-0.0560486	-0.058044	0.0172303	0.0739055	-0.0334446
+	1.06778	-0.119919	sp|P23258|TBG1_HUMAN;sp|Q9NRH3|TBG2_HUMAN;tr|A0A7P0T9G6|A0A7P0T9G6_HUMAN;tr|K7EIS0|K7EIS0_HUMAN;tr|K7EKE5|K7EKE5_HUMAN	sp|P23258|TBG1_HUMAN;sp|Q9NRH3|TBG2_HUMAN;tr|A0A7P0T9G6|A0A7P0T9G6_HUMAN;tr|K7EIS0|K7EIS0_HUMAN	860	Color2 [A=255, R=0, G=0, B=0]	1	4					-1	4	4	4	19.1	19.1	19.1	51.169	0	23.654	515840000	14	-0.138005	-0.331388	0.129777	0.431406	0.111417	-0.348153	-0.212425	-0.232632	-0.170198	-0.173089	-0.210868	-0.18115	0.0777586	-0.237233	0.0809259	-0.00569892	-0.0386074	0.066437	-0.104599	0.181546	0.131884	0.0141139	-0.103623	-0.0133078	0.184829
+	8.55736	-0.1033	tr|A0A7P0Z497|A0A7P0Z497_HUMAN;sp|P23284|PPIB_HUMAN;tr|A0A7P0TB45|A0A7P0TB45_HUMAN;tr|A0A7P0T7U3|A0A7P0T7U3_HUMAN	tr|A0A7P0Z497|A0A7P0Z497_HUMAN;sp|P23284|PPIB_HUMAN;tr|A0A7P0TB45|A0A7P0TB45_HUMAN	861	Color2 [A=255, R=0, G=0, B=0]	1	4					-1	11	11	11	55.8	55.8	55.8	20.21	0	137.68	58485000000	212	0.0424957	-0.125564	-0.0410235	0.120142	-0.0078938	-0.0312927	0.0440691	-0.0765059	-0.0414515	0.121457	0.00397706	-0.0165055	0.0106194	-0.074656	-0.0664222	0.154834	-0.0135126	0.0011456	-0.0455835	-0.0267549	-0.0203972	-0.0412202	-0.0165193	0.0956702	-0.01283
+	8.06222	-0.109737	tr|A0A1W2PQT3|A0A1W2PQT3_HUMAN;tr|A0A1W2PPH1|A0A1W2PPH1_HUMAN;tr|A0A1W2PQH3|A0A1W2PQH3_HUMAN;tr|A0A1W2PQY8|A0A1W2PQY8_HUMAN;sp|P23368|MAOM_HUMAN;tr|A0A1W2PQ37|A0A1W2PQ37_HUMAN;tr|A0A1W2PQF8|A0A1W2PQF8_HUMAN;tr|A0A1W2PR68|A0A1W2PR68_HUMAN;tr|A0A1W2PRH1|A0A1W2PRH1_HUMAN;tr|A0A1W2PRS2|A0A1W2PRS2_HUMAN;tr|A0A1W2PRY9|A0A1W2PRY9_HUMAN;tr|A0A1W2PQH4|A0A1W2PQH4_HUMAN;tr|Q6TCH8|Q6TCH8_HUMAN;tr|E9PMB9|E9PM…	tr|A0A1W2PQT3|A0A1W2PQT3_HUMAN;tr|A0A1W2PPH1|A0A1W2PPH1_HUMAN;tr|A0A1W2PQH3|A0A1W2PQH3_HUMAN;tr|A0A1W2PQY8|A0A1W2PQY8_HUMAN;sp|P23368|MAOM_HUMAN;tr|A0A1W2PQ37|A0A1W2PQ37_HUMAN;tr|A0A1W2PQF8|A0A1W2PQF8_HUMAN;tr|A0A1W2PR68|A0A1W2PR68_HUMAN	862	Color2 [A=255, R=0, G=0, B=0]	1	4					-1	9	9	9	20.5	20.5	20.5	59.787	0	163.46	3771400000	107	-0.0558827	0.0479052	0.0395818	0.0678279	-0.106223	-0.037555	0.00110912	0.0308869	0.0142076	0.12155	-0.051275	-0.0266254	-0.0183749	0.0439217	-0.0156422	0.0875919	-0.00500822	-0.0351064	-0.0342863	0.00327778	-0.00430751	0.0325384	-0.0150654	0.0816467	0.0026691
+	6.04685	0.120774	sp|P23528|COF1_HUMAN;tr|G3V1A4|G3V1A4_HUMAN;tr|E9PK25|E9PK25_HUMAN;tr|E9PP50|E9PP50_HUMAN;tr|E9PQB7|E9PQB7_HUMAN;tr|E9PLJ3|E9PLJ3_HUMAN;tr|E9PS23|E9PS23_HUMAN	sp|P23528|COF1_HUMAN;tr|G3V1A4|G3V1A4_HUMAN;tr|E9PK25|E9PK25_HUMAN;tr|E9PP50|E9PP50_HUMAN;tr|E9PQB7|E9PQB7_HUMAN;tr|E9PLJ3|E9PLJ3_HUMAN;tr|E9PS23|E9PS23_HUMAN	868	Color2 [A=255, R=0, G=0, B=0]	1	4					-1	13	13	9	59.6	59.6	38.6	18.502	0	212.67	174790000000	381	0.132224	-0.0399029	-0.064044	-0.0770745	0.0378747	-0.0043633	0.132502	0.0387437	-0.0963895	-0.0675843	0.0170858	7.67708e-05	0.0983365	0.039695	-0.0717244	-0.0364797	0.00513124	-0.0198452	0.17109	-0.000935555	-0.00862765	-0.0157831	-0.0424771	-0.0528316	0.12354
+	2.28083	-0.297618	sp|P23919|KTHY_HUMAN;tr|H7BZ20|H7BZ20_HUMAN;tr|H7C312|H7C312_HUMAN;tr|G5E9E9|G5E9E9_HUMAN	sp|P23919|KTHY_HUMAN;tr|H7BZ20|H7BZ20_HUMAN;tr|H7C312|H7C312_HUMAN	872	Color2 [A=255, R=0, G=0, B=0]	1	4					-1	4	4	4	26.4	26.4	26.4	23.819	0	24.707	633730000	24	-0.0229042	0.056107	0.00496817	-0.0272748	0.0131536	0.0212445	-0.424189	-0.249624	-0.309088	0.846979	-0.115978	0.000766754	-0.217566	-0.29864	-0.410412	0.710155	-0.063484	0.0758176	-0.198723	-0.423861	-0.352873	0.494765	-0.0564198	0.15764	-0.0783968
+	6.54559	0.0792048	sp|P24534|EF1B_HUMAN;tr|C9JZW3|C9JZW3_HUMAN;tr|F8WF65|F8WF65_HUMAN;tr|F2Z2G2|F2Z2G2_HUMAN	sp|P24534|EF1B_HUMAN	875	Color2 [A=255, R=0, G=0, B=0]	1	4					-1	10	9	9	54.2	51.1	51.1	24.763	0	80.447	30542000000	134	0.0886679	-0.0754271	0.0664606	-0.0802448	-0.00994468	-0.0046699	0.0477412	-0.144839	0.017796	-0.0307207	0.00376797	0.0361252	0.0594645	-0.0730023	0.0842075	-0.0433531	0.0193748	-0.0286241	0.0656643	-0.0331781	0.0705047	-0.0433536	0.0272923	-0.0515981	0.0580084
+	11.049	-0.13277	sp|P24539|AT5F1_HUMAN;tr|Q5QNZ2|Q5QNZ2_HUMAN	sp|P24539|AT5F1_HUMAN;tr|Q5QNZ2|Q5QNZ2_HUMAN	876	Color2 [A=255, R=0, G=0, B=0]	1	4					-1	8	8	8	34.4	34.4	34.4	28.908	0	47.137	11509000000	96	-0.0384417	0.0507224	0.00236797	0.099649	-0.0359385	0.00495982	0.00618148	0.0294535	-0.0310972	0.08235	6.98566e-05	-0.00661039	-0.0588319	-0.0322649	0.062289	0.0734365	-0.062969	0.00229001	0.00614738	0.0410514	-0.0461645	-0.0027914	-0.0052321	0.0914328	-0.0431321
+	3.77723	0.0942368	sp|P24666|PPAC_HUMAN;tr|F2Z2Q9|F2Z2Q9_HUMAN;tr|G5E9R5|G5E9R5_HUMAN;tr|D3YTI2|D3YTI2_HUMAN	sp|P24666|PPAC_HUMAN;tr|F2Z2Q9|F2Z2Q9_HUMAN;tr|G5E9R5|G5E9R5_HUMAN	877	Color2 [A=255, R=0, G=0, B=0]	1	4					-1	3	3	3	20.3	20.3	20.3	18.042	0	43.996	2163300000	45	0.0717356	0.0838788	-0.0782351	0.0537248	-0.0616755	7.65324e-05	0.0728352	-0.0121241	0.0424397	-0.0403142	-0.0109408	-0.00923204	0.0951297	0.0236149	0.00284028	-0.14981	0.041301	-0.00489736	0.130296	-0.0277424	0.0226552	-0.0155413	0.0196218	-0.112981	0.167836
+	9.06941	-0.109842	tr|A0A5F9ZHJ7|A0A5F9ZHJ7_HUMAN;sp|P24752|THIL_HUMAN;tr|A0A5F9ZHL1|A0A5F9ZHL1_HUMAN;tr|A0A5F9ZHH9|A0A5F9ZHH9_HUMAN;tr|A0A5F9ZHD4|A0A5F9ZHD4_HUMAN;tr|A0A5F9ZI66|A0A5F9ZI66_HUMAN;tr|A0A5F9ZHJ0|A0A5F9ZHJ0_HUMAN;tr|H0YEL7|H0YEL7_HUMAN;tr|A0A5F9ZHL7|A0A5F9ZHL7_HUMAN;tr|E9PRQ6|E9PRQ6_HUMAN	tr|A0A5F9ZHJ7|A0A5F9ZHJ7_HUMAN;sp|P24752|THIL_HUMAN;tr|A0A5F9ZHL1|A0A5F9ZHL1_HUMAN;tr|A0A5F9ZHH9|A0A5F9ZHH9_HUMAN;tr|A0A5F9ZHD4|A0A5F9ZHD4_HUMAN;tr|A0A5F9ZI66|A0A5F9ZI66_HUMAN;tr|A0A5F9ZHJ0|A0A5F9ZHJ0_HUMAN	878	Color2 [A=255, R=0, G=0, B=0]	1	4					-1	11	11	11	43.8	43.8	43.8	33.504	0	91.749	12493000000	179	-0.0281909	0.026479	-0.0180442	0.0621841	-0.020457	-0.0153685	0.00985909	-0.030441	-0.0109272	0.0648477	-0.0322881	0.0108492	-0.0361314	0.0224254	0.000710726	0.0845838	-0.0166435	-0.00512743	0.0138359	0.00681901	-0.0169115	-0.0256445	-0.0321462	0.089272	-0.00602365
+	6.83041	-0.192238	sp|P25205|MCM3_HUMAN;tr|J3KQ69|J3KQ69_HUMAN;tr|A0A499FHX9|A0A499FHX9_HUMAN;tr|Q7Z6P5|Q7Z6P5_HUMAN	sp|P25205|MCM3_HUMAN;tr|J3KQ69|J3KQ69_HUMAN;tr|A0A499FHX9|A0A499FHX9_HUMAN	880	Color2 [A=255, R=0, G=0, B=0]	1	4					-1	14	14	14	21.9	21.9	21.9	90.98	0	64.969	2396400000	91	-0.0172615	0.0527148	0.108539	0.0836847	-0.0913205	0.0447023	-0.16569	0.229102	0.145805	0.200925	-0.160497	-0.025142	-0.0953975	0.135777	0.0714872	0.0490491	-0.128966	-0.0280786	-0.0682721	0.038322	-0.154011	0.154455	0.0421448	0.0715673	-0.076371
+	14.6056	-0.116961	sp|P25705|ATPA_HUMAN;tr|K7EK77|K7EK77_HUMAN;tr|K7ERX7|K7ERX7_HUMAN;tr|K7EJP1|K7EJP1_HUMAN;tr|K7ENJ4|K7ENJ4_HUMAN;tr|K7EQH4|K7EQH4_HUMAN;tr|K7ESA0|K7ESA0_HUMAN	sp|P25705|ATPA_HUMAN;tr|K7EK77|K7EK77_HUMAN	885	Color2 [A=255, R=0, G=0, B=0]	1	4					-1	24	24	24	50.1	50.1	50.1	59.75	0	323.31	162240000000	495	-0.0123887	-0.0266027	0.0168848	0.113497	-0.0232401	-0.0337162	-0.0334852	-0.0196455	0.0145981	0.106858	-0.018564	-0.019845	-0.0206296	-0.0200808	0.0101521	0.10829	-0.00975037	-0.0128145	-0.000499487	0.0156596	-0.0150928	-0.045079	-0.00591588	0.0686207	-0.00845671
+	8.12265	0.240881	tr|A0A7P0T904|A0A7P0T904_HUMAN;tr|A0A7P0T8U1|A0A7P0T8U1_HUMAN;tr|A0A7P0TAQ0|A0A7P0TAQ0_HUMAN;tr|A0A7P0T844|A0A7P0T844_HUMAN;tr|U3KQE7|U3KQE7_HUMAN;tr|A0A7P0T8H4|A0A7P0T8H4_HUMAN;sp|P25774|CATS_HUMAN;tr|A0A804DAZ0|A0A804DAZ0_HUMAN;tr|U3KPS4|U3KPS4_HUMAN;tr|A0A7P0T8A1|A0A7P0T8A1_HUMAN;tr|A0A7P0TB77|A0A7P0TB77_HUMAN;tr|A0A7P0T7Z6|A0A7P0T7Z6_HUMAN	tr|A0A7P0T904|A0A7P0T904_HUMAN;tr|A0A7P0T8U1|A0A7P0T8U1_HUMAN;tr|A0A7P0TAQ0|A0A7P0TAQ0_HUMAN;tr|A0A7P0T844|A0A7P0T844_HUMAN;tr|U3KQE7|U3KQE7_HUMAN;tr|A0A7P0T8H4|A0A7P0T8H4_HUMAN;sp|P25774|CATS_HUMAN;tr|A0A804DAZ0|A0A804DAZ0_HUMAN	886	Color2 [A=255, R=0, G=0, B=0]	1	4					-1	3	3	3	12.1	12.1	12.1	26.746	0	25.248	4556400000	32	0.151391	0.00739074	-0.029851	-0.158612	0.0644665	0.0287566	-0.0377498	0.0802858	-0.100951	-0.190835	0.0920873	0.135885	0.178652	-0.0919416	-0.0401185	-0.108989	0.0428057	0.00145078	0.131436	0.110388	0.00740981	-0.0520837	-0.0287447	-0.0834329	0.214559
+	2.60205	0.0833199	tr|A0A024RA52|A0A024RA52_HUMAN;sp|P25787|PSA2_HUMAN;tr|A0A7I2YQP7|A0A7I2YQP7_HUMAN;tr|C9JCK5|C9JCK5_HUMAN;tr|A0A7I2V2H3|A0A7I2V2H3_HUMAN;tr|H3BT36|H3BT36_HUMAN	tr|A0A024RA52|A0A024RA52_HUMAN;sp|P25787|PSA2_HUMAN;tr|A0A7I2YQP7|A0A7I2YQP7_HUMAN;tr|C9JCK5|C9JCK5_HUMAN;tr|A0A7I2V2H3|A0A7I2V2H3_HUMAN	888	Color2 [A=255, R=0, G=0, B=0]	1	4					-1	4	4	4	29.1	29.1	29.1	25.898	0	54.022	5415300000	63	0.00444484	-0.0587571	0.086761	0.0266705	0.00980663	-0.0077405	0.0749433	-0.112046	0.0345287	-0.0241556	0.015013	-0.0409136	-0.0672555	-0.0171425	0.0098381	0.0258117	0.0334101	-0.044924	-0.00952172	0.00835824	0.0700579	-0.0208671	0.0178285	-0.0430734	0.0580084
+	9.94211	0.108455	sp|P26038|MOES_HUMAN;tr|A0A8V8TKR9|A0A8V8TKR9_HUMAN;tr|V9GZ54|V9GZ54_HUMAN;REV__tr|E5RJE3|E5RJE3_HUMAN;tr|E9PNP4|E9PNP4_HUMAN;REV__tr|E5RGS5|E5RGS5_HUMAN;REV__tr|E5RGQ3|E5RGQ3_HUMAN;REV__sp|Q9H446|RWDD1_HUMAN	sp|P26038|MOES_HUMAN;tr|A0A8V8TKR9|A0A8V8TKR9_HUMAN	892	Color2 [A=255, R=0, G=0, B=0]	1	4					-1	43	43	31	63.4	63.4	47.8	67.819	0	323.31	155050000000	704	0.0865731	-0.000242949	-0.0539222	-0.0594485	0.047564	-0.024513	0.0789754	0.00499129	-0.0562208	-0.0238485	0.0458648	-0.051604	0.0809166	-0.00860667	-0.0617988	-0.0375035	0.0661986	-0.0468168	0.0749409	3.38554e-05	0.0476866	-0.00534844	-0.0275869	-0.0669706	0.114314
+	5.4924	-0.0861991	sp|P26368|U2AF2_HUMAN;tr|K7ELP8|K7ELP8_HUMAN	sp|P26368|U2AF2_HUMAN	894	Color2 [A=255, R=0, G=0, B=0]	1	4					-1	8	8	8	24.6	24.6	24.6	53.5	0	75.684	7484200000	106	-0.0301785	0.0450823	0.00772095	0.132701	-0.0288939	0.019134	0.00710177	0.0858121	-0.01722	0.0303757	0.0221174	-0.070163	-0.0392709	-0.110611	0.0269921	0.0572243	-0.0214241	0.00731516	0.00846648	-0.0499783	-0.0586526	0.0892148	0.0183518	-0.00206375	-0.00275779
+	11.6517	0.271064	sp|P26447|S10A4_HUMAN	sp|P26447|S10A4_HUMAN	897	Color2 [A=255, R=0, G=0, B=0]	1	4					-1	5	5	5	36.6	36.6	36.6	11.728	0	15.636	24004000000	67	0.0685551	0.0799768	0.0557842	-0.214177	0.0236323	-0.0611246	0.180937	0.0451405	0.0858982	-0.198899	0.0263083	-0.0874963	0.11854	0.0860901	-0.00712514	-0.157802	0.0847762	-0.0966737	0.0562472	-0.146595	0.0776362	0.0227673	0.00785065	-0.16548	0.122926
+	5.75583	0.11315	sp|P26583|HMGB2_HUMAN;tr|D6R9A6|D6R9A6_HUMAN	sp|P26583|HMGB2_HUMAN;tr|D6R9A6|D6R9A6_HUMAN	898	Color2 [A=255, R=0, G=0, B=0]	1	4					-1	7	7	6	28.7	28.7	25.4	24.033	0	21.802	22717000000	66	-0.0287585	0.109325	0.00662041	-0.049783	0.0102952	0.00290155	0.0105019	0.030051	0.0509169	-0.183387	0.0217044	-0.0225689	0.0244453	0.0404003	0.0209336	-0.0469565	0.0241606	0.0640275	0.0860422	-0.0674753	0.00281239	-0.0159442	0.0436876	-0.127032	0.0783935
+	2.73861	-0.105381	sp|P27105|STOM_HUMAN	sp|P27105|STOM_HUMAN	904	Color2 [A=255, R=0, G=0, B=0]	1	4					-1	4	4	4	18.8	18.8	18.8	31.73	0	18.739	1074900000	39	-0.0215857	0.0847952	-0.0732398	0.00349808	-0.0772374	0.0581996	-0.27164	-0.00513101	0.0141294	0.191965	0.135921	-0.083509	-0.0446143	0.0716722	-0.0417435	-0.0230339	0.0753837	0.00784731	-0.053942	0.0719528	-0.0926871	0.0640543	-0.000681162	0.0711899	-0.0675952
+	4.63604	0.108309	sp|P27348|1433T_HUMAN;tr|E9PG15|E9PG15_HUMAN	sp|P27348|1433T_HUMAN	905	Color2 [A=255, R=0, G=0, B=0]	1	4					-1	13	8	8	43.3	33.5	33.5	27.764	0	323.31	12698000000	110	0.0706763	0.0119758	0.00772095	-0.108232	-0.0471511	-0.0746644	0.0984504	0.00268054	-0.00426602	-0.0648444	-0.00510931	-0.0175145	0.101623	0.0422792	0.00638294	-0.0827558	-0.0262206	-0.0877159	0.0563273	0.0590351	0.00445056	-0.0779228	0.00890422	0.00712132	0.0662448
+	5.37991	0.0850833	sp|P27816|MAP4_HUMAN;tr|A0A804HKE7|A0A804HKE7_HUMAN;tr|E7EVA0|E7EVA0_HUMAN;tr|H7C456|H7C456_HUMAN;tr|H7C4C5|H7C4C5_HUMAN;tr|B5MEG9|B5MEG9_HUMAN;tr|A0A0J9YVV8|A0A0J9YVV8_HUMAN;tr|A0A0J9YW37|A0A0J9YW37_HUMAN;tr|H0Y2V1|H0Y2V1_HUMAN;tr|F8W9U4|F8W9U4_HUMAN	sp|P27816|MAP4_HUMAN;tr|A0A804HKE7|A0A804HKE7_HUMAN;tr|E7EVA0|E7EVA0_HUMAN	913	Color2 [A=255, R=0, G=0, B=0]	1	4					-1	16	16	16	16.5	16.5	16.5	121	0	36.344	3698500000	93	0.0115471	-0.0947542	0.0251372	-0.0793986	0.0388329	0.0335438	0.0396683	-0.0488675	0.0298228	-0.139045	0.000209808	-0.00437784	0.0309916	0.038048	0.0102303	-0.0864592	-0.0082624	0.0185962	0.0323513	0.0654514	0.0273435	0.0059638	0.0326302	-0.0987256	-0.0058558
+	8.00806	-0.122711	tr|A0A7P0TAE9|A0A7P0TAE9_HUMAN;tr|A0A7P0T840|A0A7P0T840_HUMAN;sp|P27824|CALX_HUMAN;tr|A0A7P0T937|A0A7P0T937_HUMAN;tr|A0A7P0T8G1|A0A7P0T8G1_HUMAN;tr|A0A7P0T9L0|A0A7P0T9L0_HUMAN;tr|A0A7P0Z4D6|A0A7P0Z4D6_HUMAN;tr|A0A7P0TB65|A0A7P0TB65_HUMAN;tr|A0A7P0Z484|A0A7P0Z484_HUMAN;tr|D6RGY2|D6RGY2_HUMAN;tr|A0A7P0TAR9|A0A7P0TAR9_HUMAN;tr|A0A7P0Z4H2|A0A7P0Z4H2_HUMAN;tr|A0A7P0TAN9|A0A7P0TAN9_HUMAN;tr|A0A7P0T8N1|…	tr|A0A7P0TAE9|A0A7P0TAE9_HUMAN;tr|A0A7P0T840|A0A7P0T840_HUMAN;sp|P27824|CALX_HUMAN;tr|A0A7P0T937|A0A7P0T937_HUMAN;tr|A0A7P0T8G1|A0A7P0T8G1_HUMAN;tr|A0A7P0T9L0|A0A7P0T9L0_HUMAN;tr|A0A7P0Z4D6|A0A7P0Z4D6_HUMAN;tr|A0A7P0TB65|A0A7P0TB65_HUMAN;tr|A0A7P0Z484|A0A7P0Z484_HUMAN;tr|D6RGY2|D6RGY2_HUMAN;tr|A0A7P0TAR9|A0A7P0TAR9_HUMAN;tr|A0A7P0Z4H2|A0A7P0Z4H2_HUMAN	914	Color2 [A=255, R=0, G=0, B=0]	1	4					-1	20	20	20	29.1	29.1	29.1	71.295	0	209.67	71605000000	307	0.0537088	-0.0818408	0.00662041	0.067637	-0.0565498	-0.0180748	0.0446968	-0.0690668	-0.019697	0.060318	-0.0167956	-0.0145676	0.0114472	-0.065774	-0.0103827	0.112911	-0.0347791	-0.0319788	-0.00300002	-0.0160894	-0.0254023	-0.0454078	0.00355339	0.0998213	-0.0204308
+	4.00096	-0.432021	tr|A2ACR1|A2ACR1_HUMAN;tr|A0A0G2JJA7|A0A0G2JJA7_HUMAN;sp|P28065|PSB9_HUMAN;tr|A2ACR0|A2ACR0_HUMAN;tr|A0A0G2JJQ0|A0A0G2JJQ0_HUMAN;tr|A0A0G2JJ13|A0A0G2JJ13_HUMAN;tr|A0A0G2JHI2|A0A0G2JHI2_HUMAN	tr|A2ACR1|A2ACR1_HUMAN;tr|A0A0G2JJA7|A0A0G2JJA7_HUMAN;sp|P28065|PSB9_HUMAN;tr|A2ACR0|A2ACR0_HUMAN;tr|A0A0G2JJQ0|A0A0G2JJQ0_HUMAN	915	Color2 [A=255, R=0, G=0, B=0]	1	4					-1	4	4	4	28.1	28.1	28.1	20.96	0	18.29	1926100000	27	-0.210523	-0.132604	-0.179088	0.70624	-0.0925941	-0.166385	-0.255326	-0.219976	-0.187864	0.755566	-0.0857084	-0.141374	-0.216381	-0.238801	-0.227587	0.738362	-0.120062	-0.0763142	-0.201305	-0.281344	-0.16888	0.295456	0.0618579	0.0944078	0.0258968
+	9.00955	0.132648	sp|P28482|MK01_HUMAN;tr|H0YDH9|H0YDH9_HUMAN;tr|F6SU90|F6SU90_HUMAN;tr|E9PBK7|E9PBK7_HUMAN;tr|E9PJF0|E9PJF0_HUMAN;tr|E9PQW4|E9PQW4_HUMAN;sp|P27361|MK03_HUMAN	sp|P28482|MK01_HUMAN	922	Color2 [A=255, R=0, G=0, B=0]	1	4					-1	5	5	5	19.2	19.2	19.2	41.389	0	15.033	1164400000	29	0.0665195	0.0482576	-0.0398047	-0.141622	0.0715737	0.0114198	0.0350735	-0.0305657	0.0477915	-0.122296	0.0738153	-0.0145676	0.0910459	-0.00884986	-0.0689881	-0.0893226	0.0291378	0.0569215	0.104434	-0.0538738	0.0018754	0.0219829	-0.00325823	-0.0704646	0.0277815
+	9.32362	0.0994081	sp|P29350|PTN6_HUMAN;tr|F5H0N8|F5H0N8_HUMAN;tr|F5H5H9|F5H5H9_HUMAN;tr|F5H1Z8|F5H1Z8_HUMAN;tr|F5GY79|F5GY79_HUMAN;tr|F5H1V7|F5H1V7_HUMAN;tr|F5H4Z1|F5H4Z1_HUMAN;tr|F5GXD4|F5GXD4_HUMAN;tr|U3KQS1|U3KQS1_HUMAN	sp|P29350|PTN6_HUMAN	927	Color2 [A=255, R=0, G=0, B=0]	1	4					-1	21	21	21	40.8	40.8	40.8	67.56	0	323.31	31028000000	273	0.0882318	-0.0395284	-0.00142264	-0.0507154	0.0314934	-0.0503201	0.101987	0.00414038	0.00157666	-0.0537281	0.0392849	-0.0493009	0.06142	-0.0446775	-0.0243707	-0.0379133	0.0318956	-0.0155146	0.0699532	0.0399768	0.0528221	-0.0243475	0.03898	-0.0800753	0.0404193
+	7.01325	0.0799648	sp|P29401|TKT_HUMAN;tr|E9PFF2|E9PFF2_HUMAN;tr|F8W888|F8W888_HUMAN;tr|F8WAX4|F8WAX4_HUMAN	sp|P29401|TKT_HUMAN	930	Color2 [A=255, R=0, G=0, B=0]	1	4					-1	23	23	23	45.9	45.9	45.9	67.877	0	323.31	107370000000	443	0.00832319	-0.00158	-0.0253417	-0.0568438	0.0242546	0.026207	0.0338097	-0.0305657	-0.0288422	-0.0486183	0.0109971	0.0203323	0.0470486	-0.0299184	-0.0107009	-0.0383232	-0.0101757	0.024091	0.114619	-0.0179994	0.0249629	-0.0399091	0.0061183	-0.0666385	0.108054
+	3.20064	-0.129748	sp|P29966|MARCS_HUMAN	sp|P29966|MARCS_HUMAN	936	Color2 [A=255, R=0, G=0, B=0]	1	4					-1	4	4	4	18.7	18.7	18.7	31.554	0	43.842	3312700000	27	0.0145802	-0.0677679	0.167685	0.062855	-0.0134165	-0.146874	-0.0461257	-0.104029	0.191145	0.0380423	-0.112046	-0.0888007	0.0525999	-0.169608	0.105358	0.0390806	-0.0177836	-0.0297933	0.00979018	0.155815	0.0664032	-0.182369	0.0102577	0.0345633	-0.0453703
+	7.40111	-0.100337	sp|P30040|ERP29_HUMAN;tr|F8VY02|F8VY02_HUMAN;tr|F8W1G0|F8W1G0_HUMAN	sp|P30040|ERP29_HUMAN;tr|F8VY02|F8VY02_HUMAN	937	Color2 [A=255, R=0, G=0, B=0]	1	4					-1	11	11	11	44.8	44.8	44.8	28.993	0	172.04	23939000000	180	0.0393403	-0.0355389	-0.0142896	0.0984344	-0.014765	-0.0166049	0.0419154	0.00134087	-0.00989437	0.0877585	-0.0555525	-0.0112402	0.040575	-0.0382097	0.000868559	0.06354	-0.0385351	-0.0399675	0.0229595	-0.0743694	-0.0336235	-0.0595379	0.000302792	0.106762	0.0317886
+	5.28825	0.0791524	sp|P30041|PRDX6_HUMAN	sp|P30041|PRDX6_HUMAN	938	Color2 [A=255, R=0, G=0, B=0]	1	4					-1	16	16	16	68.3	68.3	68.3	25.035	0	139.7	36039000000	251	0.0756133	0.0709851	-0.00744462	-0.038228	0.00806046	-0.0279379	0.0164557	0.0825908	-0.0286813	-0.0157874	-0.0269394	-0.00499344	0.0649683	-0.0145764	-0.0169201	-0.0575099	0.0213187	-0.0224812	0.121446	-0.035459	-0.0377114	-0.0111985	0.00128627	-0.016273	0.0563233
+	3.61986	0.100477	sp|P30046|DOPD_HUMAN;tr|J3KQ18|J3KQ18_HUMAN;tr|H7C342|H7C342_HUMAN;sp|A6NHG4|DDTL_HUMAN;tr|B5MC82|B5MC82_HUMAN	sp|P30046|DOPD_HUMAN;tr|J3KQ18|J3KQ18_HUMAN;tr|H7C342|H7C342_HUMAN;sp|A6NHG4|DDTL_HUMAN;tr|B5MC82|B5MC82_HUMAN	941	Color2 [A=255, R=0, G=0, B=0]	1	4					-1	4	4	4	33.1	33.1	33.1	12.712	0	21.062	5449500000	74	0.148632	0.00363946	-0.135309	-0.0904369	0.0579319	-0.025213	-0.0342422	0.0140777	0.0170946	-0.0579128	0.0396926	0.0188193	-0.0774877	-0.0830808	-0.0122132	0.00527883	-0.0784252	0.132041	0.0179527	-0.132156	0.0167928	0.0286379	0.0940554	-0.107843	0.0104809
+	6.13237	-0.121073	sp|P30048|PRDX3_HUMAN	sp|P30048|PRDX3_HUMAN	942	Color2 [A=255, R=0, G=0, B=0]	1	4					-1	7	7	7	30.9	30.9	30.9	27.692	0	111.01	29381000000	154	0.0251005	-0.0494249	-0.0451744	0.147141	0.00351	-0.0298092	0.0162728	-0.0526571	-0.0217776	0.0963514	-0.0252318	-0.0194564	0.0532253	-0.0081203	-0.0288756	0.088249	-0.00529099	-0.00742912	0.0130937	-0.0563469	-0.108787	-0.00486851	0.0223818	0.117843	0.034807
+	4.21413	-0.103641	sp|P30049|ATPD_HUMAN	sp|P30049|ATPD_HUMAN	943	Color2 [A=255, R=0, G=0, B=0]	1	4					-1	4	4	4	49.4	49.4	49.4	17.49	0	120.82	8021500000	46	0.0187974	-0.0120759	0.0577588	0.0931907	-0.00253248	-0.0702441	0.0547903	-0.0586143	0.0882745	0.0513129	-0.0197675	0.0152571	0.0667393	-0.0777137	0.0337198	0.0796821	0.0113626	0.0322568	-0.0845106	0.097748	0.0330105	-0.0806165	0.015584	0.0519602	-0.0267103
+	4.77042	-0.100017	sp|P30084|ECHM_HUMAN	sp|P30084|ECHM_HUMAN	945	Color2 [A=255, R=0, G=0, B=0]	1	4					-1	6	6	6	25.5	25.5	25.5	31.387	0	21.274	5461100000	40	-0.0468483	0.0191855	-0.0321918	0.0203695	0.00428104	-0.00827837	0.0780122	-0.0449622	-0.012836	0.0600286	-0.00447845	-0.0174367	-0.00929809	-0.0165312	-0.0372791	0.0369425	0.0464242	0.0465293	0.0265601	-0.0587535	-0.0990386	0.0364285	-0.047631	0.0823212	0.0689535
+	5.26304	0.181849	sp|P30085|KCY_HUMAN;tr|A0A8V8TMN5|A0A8V8TMN5_HUMAN;tr|Q5T0D2|Q5T0D2_HUMAN;tr|A0A494BXC7|A0A494BXC7_HUMAN	sp|P30085|KCY_HUMAN;tr|A0A8V8TMN5|A0A8V8TMN5_HUMAN;tr|Q5T0D2|Q5T0D2_HUMAN;tr|A0A494BXC7|A0A494BXC7_HUMAN	946	Color2 [A=255, R=0, G=0, B=0]	1	4					-1	8	8	8	43.9	43.9	43.9	22.222	0	73.361	4618500000	71	0.0751734	-0.147058	0.0121927	0.0148337	0.00973678	0.0273323	0.228271	-0.182126	-0.117971	-0.071492	0.267348	-0.238277	0.0805662	0.0881381	-0.0114172	0.00328898	-0.0637782	0.0076952	0.159584	0.0529342	-0.0168324	0.0172668	0.0355132	-0.208001	0.0838389
+	8.60607	0.163948	sp|P30086|PEBP1_HUMAN	sp|P30086|PEBP1_HUMAN	947	Color2 [A=255, R=0, G=0, B=0]	1	4					-1	6	6	6	41.7	41.7	41.7	21.057	0	68.536	16667000000	89	0.0773726	0.0799768	-0.0265484	-0.104462	0.00673175	-0.00152946	-0.054647	0.150307	0.0105317	-0.0951643	-0.0189886	-0.0712905	-0.0163114	0.00253582	-0.00522161	-0.115569	0.0222204	0.00731516	0.132424	-0.163844	0.0864275	-0.0089519	-0.0228882	-0.195685	0.151018
+	10.3278	-0.241604	sp|P30405|PPIF_HUMAN;tr|R4GN99|R4GN99_HUMAN;tr|H0Y548|H0Y548_HUMAN	sp|P30405|PPIF_HUMAN	951	Color2 [A=255, R=0, G=0, B=0]	1	4					-1	5	4	4	28.5	25.1	25.1	22.04	0	110.96	35657000000	93	-0.0103321	-0.00474501	0.0246716	0.233088	-0.127411	-0.068079	0.0210187	-0.0654891	-0.0125973	0.183659	-0.0648768	-0.0181355	-0.0118189	-0.0712235	-0.0204403	0.154745	-0.095402	0.00853086	-0.0125415	0.00220871	-0.108534	-0.0245094	0.00400615	0.111909	-0.102574
+	2.00929	-0.120194	tr|I3L159|I3L159_HUMAN;tr|I3L1F5|I3L1F5_HUMAN;sp|P30519|HMOX2_HUMAN;tr|A0A087WT44|A0A087WT44_HUMAN;tr|I3L1Y2|I3L1Y2_HUMAN;tr|I3L276|I3L276_HUMAN;tr|I3L4P8|I3L4P8_HUMAN;tr|A0A1B0GXH0|A0A1B0GXH0_HUMAN;tr|I3L463|I3L463_HUMAN	tr|I3L159|I3L159_HUMAN;tr|I3L1F5|I3L1F5_HUMAN;sp|P30519|HMOX2_HUMAN;tr|A0A087WT44|A0A087WT44_HUMAN	953	Color2 [A=255, R=0, G=0, B=0]	1	4					-1	3	3	3	22.3	22.3	22.3	26.578	0	36.267	486830000	15	-0.178052	-0.0967011	0.127393	0.202456	-0.00443482	-0.0569839	-0.0844321	-0.281879	0.0856752	-0.0238485	0.167244	0.00360012	-0.200531	-0.0690665	0.131907	0.184728	-0.0650301	0.0117171	-0.0404375	-0.000850439	-0.0345843	0.0438676	0.0399375	0.016562	0.105263
+	2.18569	0.092631	tr|C9J0K6|C9J0K6_HUMAN;sp|P30626|SORCN_HUMAN	tr|C9J0K6|C9J0K6_HUMAN;sp|P30626|SORCN_HUMAN	958	Color2 [A=255, R=0, G=0, B=0]	1	4					-1	2	2	2	14.2	14.2	14.2	17.605	0	7.688	638710000	13	-0.0179186	0.0890269	0.0205498	-0.144717	0.0384908	0.0364532	0.0647252	-0.0939715	0.0195093	-0.0247698	-0.00588083	0.0447009	0.126797	-0.0518005	-0.105822	-0.0567832	0.0505095	0.0383697	0.0903492	-0.0552866	0.0583901	-0.0777545	-0.025043	0.00767374	0.00707865
+	9.89747	0.147009	sp|P30740|ILEU_HUMAN;tr|H7BXK7|H7BXK7_HUMAN;tr|C9J7N5|C9J7N5_HUMAN;tr|A0A1B0GU38|A0A1B0GU38_HUMAN;sp|P50453|SPB9_HUMAN;sp|O75830|SPI2_HUMAN	sp|P30740|ILEU_HUMAN	959	Color2 [A=255, R=0, G=0, B=0]	1	4					-1	11	11	10	39.3	39.3	36.7	42.741	0	115.41	5738700000	114	0.0485168	0.00835729	0.0275419	-0.102957	-0.0127783	-0.0446329	0.122685	0.034106	0.0264192	-0.0891562	-0.0213976	-0.000613451	0.0460615	0.00879574	0.0124242	-0.0305562	0.00288415	-0.0252771	0.118305	-0.0227072	0.0257313	-0.0112789	-0.000984192	-0.0961797	0.0949032
+	8.428	0.160496	sp|P31146|COR1A_HUMAN;tr|H3BRY3|H3BRY3_HUMAN;tr|H3BTU6|H3BTU6_HUMAN;tr|H3BRJ0|H3BRJ0_HUMAN;tr|H3BNA2|H3BNA2_HUMAN;tr|H3BU76|H3BU76_HUMAN;tr|H3BSL1|H3BSL1_HUMAN	sp|P31146|COR1A_HUMAN;tr|H3BRY3|H3BRY3_HUMAN;tr|H3BTU6|H3BTU6_HUMAN	963	Color2 [A=255, R=0, G=0, B=0]	1	4					-1	10	9	9	22.3	20.8	20.8	51.026	0	109.27	23255000000	155	0.103074	0.0122166	-0.0408609	-0.0728583	0.0268786	-0.0316052	0.101384	0.0439579	-0.036346	-0.0358708	-0.00861931	-0.0650997	0.0702746	0.0453277	-0.0094285	-0.0600042	0.00891519	-0.0551267	0.0315371	-0.00816774	0.0229633	0.00810456	-0.00113583	-0.096858	0.0651281
+	3.03419	0.113229	sp|P31150|GDIA_HUMAN;tr|G5E9U5|G5E9U5_HUMAN	sp|P31150|GDIA_HUMAN	964	Color2 [A=255, R=0, G=0, B=0]	1	4					-1	11	6	6	35.1	20.6	20.6	50.582	0	25.905	2173100000	55	0.0473504	0.00896096	-0.034698	0.0633337	-0.0173237	-0.0128984	-0.0236771	0.0405235	0.107366	-0.104981	-0.00195742	-0.0672674	-0.0270369	0.0467324	0.00126314	-0.0155501	0.0227752	-0.0380056	0.0531213	-0.0607383	-0.0253229	0.0302775	0.0190244	-0.115728	0.0459287
+	1.75965	-0.118854	sp|P31153|METK2_HUMAN	sp|P31153|METK2_HUMAN	965	Color2 [A=255, R=0, G=0, B=0]	1	4					-1	5	5	5	10.9	10.9	10.9	43.66	0	8.0867	1114000000	28	0.0185227	0.109888	0.0607915	0.0152297	-0.140367	0.023427	-0.0488012	-0.00709057	0.0217645	0.0237575	-0.0179269	0.0710759	-0.0278871	-0.0801392	-0.031456	0.170612	-0.00946689	0.0466774	0.0360909	0.0711274	0.0851011	-0.0253203	-0.0156009	0.0996733	-0.0211084
+	4.1754	-0.0897538	sp|P31689|DNJA1_HUMAN	sp|P31689|DNJA1_HUMAN	967	Color2 [A=255, R=0, G=0, B=0]	1	4					-1	12	12	12	40.8	40.8	40.8	44.868	0	99.8	7822700000	119	-0.00986505	-0.125564	0.00764227	0.0987148	-0.0139842	0.035708	-0.00574374	-0.0816588	-7.89165e-05	0.0973866	-0.0114336	0.0337298	0.0419261	-0.132966	-0.0241296	0.0194266	0.0643814	0.0313601	0.0169659	-0.0463042	0.0291073	-0.0510929	0.00657034	0.0240705	-0.00409675
+	4.3286	-0.0974358	sp|P31930|QCR1_HUMAN	sp|P31930|QCR1_HUMAN	969	Color2 [A=255, R=0, G=0, B=0]	1	4					-1	7	7	6	21.2	21.2	19.8	52.645	0	45.688	6516400000	54	9.27448e-05	-0.00975037	0.0484698	-0.0389476	-0.00704575	0.043961	-0.017113	0.00863266	0.0417502	0.0998309	-0.0201218	0.00206923	-0.0514174	-0.00593424	-0.0599866	0.0684969	0.0209718	0.0277677	0.0300701	0.0151381	0.0132329	-0.0078299	-0.023042	0.0570014	-0.0577428
+	2.13409	-0.091797	sp|P31937|3HIDH_HUMAN;tr|H7BZL2|H7BZL2_HUMAN	sp|P31937|3HIDH_HUMAN;tr|H7BZL2|H7BZL2_HUMAN	970	Color2 [A=255, R=0, G=0, B=0]	1	4					-1	3	3	3	15.5	15.5	15.5	35.329	0	20.904	489230000	25	-0.0254507	0.220674	0.0389667	0.0375338	-0.0742004	0.0738974	-0.096936	0.0721884	0.0366066	-0.00282121	-0.0390201	0.0746486	0.0383205	0.0141914	-0.0699825	0.117058	-0.0561442	0.0217602	-0.0230768	0.12412	-0.0535307	0.00715351	0.0284803	0.00767374	0.0840752
+	5.09338	0.102631	sp|P31946|1433B_HUMAN;tr|Q4VY20|Q4VY20_HUMAN;tr|Q4VY19|Q4VY19_HUMAN;tr|A0A0J9YWE8|A0A0J9YWE8_HUMAN;tr|A0A0J9YWZ2|A0A0J9YWZ2_HUMAN	sp|P31946|1433B_HUMAN	974	Color2 [A=255, R=0, G=0, B=0]	1	4					-1	13	8	7	57.3	47.2	43.5	28.082	0	256.64	42289000000	154	0.100049	-0.0235126	-0.0368843	-0.0466788	0.0233557	-0.0230367	0.112458	-0.0208824	-0.000473499	-0.102062	0.0369713	-0.0239718	0.0875609	-0.0520513	-0.00656962	-0.0592763	0.0059731	-0.048712	0.167833	-0.0149896	-0.0219047	-0.064362	-0.0174384	-0.0161126	0.141967
+	10.8972	0.121667	sp|P31948|STIP1_HUMAN;tr|F5H783|F5H783_HUMAN;tr|F5GXD8|F5GXD8_HUMAN;tr|H0YGI8|H0YGI8_HUMAN	sp|P31948|STIP1_HUMAN	976	Color2 [A=255, R=0, G=0, B=0]	1	4					-1	35	35	35	58.9	58.9	58.9	62.639	0	144.06	87618000000	437	0.061729	-0.0336726	-0.00110626	-0.0659282	0.0141284	7.65324e-05	0.0671983	-0.023483	-0.00894165	-0.066319	0.0237677	-0.00383949	0.0580406	0.00253582	0.00378609	-0.0605245	0.0174279	-0.0304174	0.0802267	0.00166535	0.0413175	-0.0250769	-0.0242732	-0.06722	0.0970902
+	9.09406	0.159445	sp|P31949|S10AB_HUMAN	sp|P31949|S10AB_HUMAN	977	Color2 [A=255, R=0, G=0, B=0]	1	4					-1	5	5	5	42.9	42.9	42.9	11.74	0	61.848	180510000000	232	0.0544236	-0.0166152	-0.027353	-0.110067	0.0387645	0.0174737	0.104397	-0.0780499	-0.0271533	-0.0832796	0.0543678	0.0354519	0.08974	-0.0199583	-0.035012	-0.122939	0.0763857	0.00860691	0.0810139	-0.00637341	0.00709867	-0.0413842	0.0101073	-0.0735497	0.136205
+	2.78394	0.103178	tr|I3L0V6|I3L0V6_HUMAN;tr|K7ENA6|K7ENA6_HUMAN;sp|P32121|ARRB2_HUMAN;tr|I3L412|I3L412_HUMAN;tr|E9PM35|E9PM35_HUMAN;sp|P49407|ARRB1_HUMAN	tr|I3L0V6|I3L0V6_HUMAN;tr|K7ENA6|K7ENA6_HUMAN;sp|P32121|ARRB2_HUMAN;tr|I3L412|I3L412_HUMAN;tr|E9PM35|E9PM35_HUMAN;sp|P49407|ARRB1_HUMAN	979	Color2 [A=255, R=0, G=0, B=0]	1	4					-1	2	2	2	23.4	23.4	23.4	7.3695	0	3.2223	728190000	17	0.00277948	0.00751162	0.0495389	-0.145713	0.0146852	0.0694611	0.0981915	0.0275407	-0.070066	-0.155878	0.0175002	0.092021	-0.00074172	-0.0631199	0.0111711	-0.0728562	0.0587134	0.0478601	0.0291731	0.0564539	-0.0183363	-0.0215948	0.0261035	-0.0124276	0.0189922
+	6.84066	0.23367	sp|P33241|LSP1_HUMAN;tr|E7EMG9|E7EMG9_HUMAN;tr|E9PBD8|E9PBD8_HUMAN;tr|C9JDV1|C9JDV1_HUMAN;tr|C9JU59|C9JU59_HUMAN	sp|P33241|LSP1_HUMAN;tr|E7EMG9|E7EMG9_HUMAN;tr|E9PBD8|E9PBD8_HUMAN	986	Color2 [A=255, R=0, G=0, B=0]	1	4					-1	4	4	4	19.5	19.5	19.5	37.191	0	19.539	1241900000	28	0.158388	0.0338542	0.00402308	-0.36157	0.134395	-0.0355952	0.141834	0.016973	0.0228519	-0.177114	0.066895	-0.06968	0.086863	0.0612848	-0.00656962	-0.248657	0.0817852	0.0068593	-0.0640018	0.341115	0.0635624	-0.0765777	-0.0217352	-0.0598426	-0.108232
+	3.99891	-0.165184	tr|A0A0C4DGL3|A0A0C4DGL3_HUMAN;tr|H0YNW5|H0YNW5_HUMAN;sp|P33316|DUT_HUMAN;tr|H0YKC5|H0YKC5_HUMAN;tr|H0YMP1|H0YMP1_HUMAN;tr|H0YMM5|H0YMM5_HUMAN;tr|H0YNJ9|H0YNJ9_HUMAN;tr|H0YKI0|H0YKI0_HUMAN	tr|A0A0C4DGL3|A0A0C4DGL3_HUMAN;tr|H0YNW5|H0YNW5_HUMAN;sp|P33316|DUT_HUMAN;tr|H0YKC5|H0YKC5_HUMAN	987	Color2 [A=255, R=0, G=0, B=0]	1	4					-1	3	3	3	28.4	28.4	28.4	15.395	0	20.665	553060000	24	-0.168118	0.0446112	-0.107468	0.175507	-0.0585248	0.151369	-0.0960462	0.126933	-0.0392611	0.0576127	-0.065681	0.0910854	-0.0620213	0.159236	-0.01301	0.0503988	-0.0593691	0.0102766	0.00266147	-0.095015	-0.0743752	0.0543416	0.06106	0.0245385	-0.109313
+	6.09325	-0.134658	tr|A0A3B3IU45|A0A3B3IU45_HUMAN;sp|P33991|MCM4_HUMAN;tr|A0A3B3IT92|A0A3B3IT92_HUMAN;tr|A0A3B3IS57|A0A3B3IS57_HUMAN;tr|E5RG31|E5RG31_HUMAN;tr|A0A3B3ITP6|A0A3B3ITP6_HUMAN;tr|A0A8V8TKP2|A0A8V8TKP2_HUMAN;tr|E5RFR3|E5RFR3_HUMAN;tr|A0A3B3IRR8|A0A3B3IRR8_HUMAN	tr|A0A3B3IU45|A0A3B3IU45_HUMAN;sp|P33991|MCM4_HUMAN;tr|A0A3B3IT92|A0A3B3IT92_HUMAN;tr|A0A3B3IS57|A0A3B3IS57_HUMAN;tr|E5RG31|E5RG31_HUMAN;tr|A0A3B3ITP6|A0A3B3ITP6_HUMAN	989	Color2 [A=255, R=0, G=0, B=0]	1	4					-1	9	9	9	13.5	13.5	13.5	91.19	0	44.533	2405200000	52	-0.104912	-0.0516894	0.0099194	0.147503	-0.0605757	0.0788271	-0.0826688	0.0947473	0.0794175	-0.00989747	-0.051275	0.0110774	-0.0838585	-0.027576	-0.0103033	0.105696	-0.0648091	0.0466032	-0.0482495	-0.164168	-0.0906041	0.128012	-0.00508022	0.105141	-0.276505
+	4.62224	-0.132879	sp|P33992|MCM5_HUMAN;tr|B1AHB1|B1AHB1_HUMAN;tr|B1AHA9|B1AHA9_HUMAN	sp|P33992|MCM5_HUMAN;tr|B1AHB1|B1AHB1_HUMAN	990	Color2 [A=255, R=0, G=0, B=0]	1	4					-1	8	8	8	15.1	15.1	15.1	82.285	0	28.638	2238400000	54	-0.0814643	0.0448468	0.0787051	-0.00120139	-0.0278902	-0.00643468	-0.0937753	0.181935	0.126786	0.124322	-0.116432	-0.0365021	-0.0960906	-0.00848508	0.0793571	0.0369425	0.0341668	0.0354657	-0.0950532	-0.0525858	-0.107944	0.078162	0.0905054	-0.000714064	-0.139617
+	14.1423	-0.122953	sp|P34897|GLYM_HUMAN;tr|H0YIZ0|H0YIZ0_HUMAN;tr|G3V2Y4|G3V2Y4_HUMAN;tr|G3V5L0|G3V5L0_HUMAN;tr|G3V4W5|G3V4W5_HUMAN;tr|G3V540|G3V540_HUMAN;tr|G3V241|G3V241_HUMAN;tr|G3V3Y8|G3V3Y8_HUMAN;tr|G3V4T0|G3V4T0_HUMAN;tr|G3V4X0|G3V4X0_HUMAN;tr|G3V2W0|G3V2W0_HUMAN;tr|G3V2E4|G3V2E4_HUMAN;tr|G3V2D2|G3V2D2_HUMAN;tr|G3V2Y1|G3V2Y1_HUMAN;tr|G3V3C6|G3V3C6_HUMAN;sp|P34896|GLYC_HUMAN	sp|P34897|GLYM_HUMAN;tr|H0YIZ0|H0YIZ0_HUMAN;tr|G3V2Y4|G3V2Y4_HUMAN	992	Color2 [A=255, R=0, G=0, B=0]	1	4					-1	13	13	13	31.2	31.2	31.2	55.992	0	167.57	12006000000	162	-0.0314102	-0.00389218	-0.0313034	0.106729	-0.0240974	0.026582	0.0131612	-0.00856209	-0.0160232	0.0985153	-0.0528686	0.0104687	-0.00417662	-0.00836349	-0.0254955	0.104304	-0.0539496	0.0308368	0.00340915	-0.0498023	-0.0311441	-0.00239229	-0.00972128	0.101079	-0.0156124
+	7.83943	0.184921	sp|P34910|EVI2B_HUMAN	sp|P34910|EVI2B_HUMAN	993	Color2 [A=255, R=0, G=0, B=0]	1	4					-1	3	3	3	11.2	11.2	11.2	48.666	0	58.856	4964600000	64	0.150806	0.0615878	-0.00427198	-0.157495	0.0669513	-0.0498455	0.0897887	-0.0283253	0.0389121	-0.0253844	0.104488	-0.0304585	0.123993	0.0267029	-0.0213215	-0.0677226	0.0418484	-0.0763948	0.0358474	0.032831	0.113714	-0.0298684	0.0220838	-0.0109081	-0.0492523
+	10.639	0.102218	sp|P34932|HSP74_HUMAN	sp|P34932|HSP74_HUMAN	994	Color2 [A=255, R=0, G=0, B=0]	1	4					-1	33	33	32	46	46	44	94.33	0	304.2	39491000000	419	0.0674934	-0.0292034	0.0157914	-0.083528	0.0422497	-0.032074	0.0608304	-0.0267093	0.000867367	-0.0876579	0.0234241	0.0146501	0.0882587	-0.0588331	0.00654006	-0.0484006	0.0291378	-0.0151284	0.0432181	0.0253823	0.0399489	-0.0276737	0.000227213	-0.0827608	0.0505309
+	6.15286	-0.0994544	sp|P35232|PHB1_HUMAN;tr|C9JW96|C9JW96_HUMAN;tr|C9JZ20|C9JZ20_HUMAN;tr|E7ESE2|E7ESE2_HUMAN;tr|E9PCW0|E9PCW0_HUMAN;tr|A0A8I5KWR0|A0A8I5KWR0_HUMAN	sp|P35232|PHB1_HUMAN;tr|C9JW96|C9JW96_HUMAN;tr|C9JZ20|C9JZ20_HUMAN;tr|E7ESE2|E7ESE2_HUMAN;tr|E9PCW0|E9PCW0_HUMAN	996	Color2 [A=255, R=0, G=0, B=0]	1	4					-1	13	13	13	58.1	58.1	58.1	29.804	0	119.76	23022000000	212	-0.0266783	-0.000485897	0.0155568	0.0677326	0.0191309	-0.0224931	0.0169125	-0.106652	0.0342975	0.0757759	-0.00426817	-0.0296752	0.0250831	-0.0770762	0.0137548	0.0300202	0.0272045	-0.00551081	-0.0537691	-0.0250063	-0.0072124	0.0208054	7.58171e-05	0.0687718	-0.068383
+	5.6197	-0.64321	sp|P35542|SAA4_HUMAN;tr|A0A096LPE2|A0A096LPE2_HUMAN	sp|P35542|SAA4_HUMAN;tr|A0A096LPE2|A0A096LPE2_HUMAN	1005	Color2 [A=255, R=0, G=0, B=0]	1	4					-1	1	1	1	6.2	6.2	6.2	14.746	0	2.6767	828400000	12	-0.948867	1.22608	0.80522	-0.422093	-0.695808	-1.09889	-1.19084	1.30682	0.878558	-0.439466	-0.994073	-1.01092	-0.651689	0.999396	0.623509	-0.320357	-0.455696	-0.707475	-0.606898	-1.12489	-0.752875	1.02308	0.278968	-0.39206	-1.19181
+	3.57965	-0.102336	tr|B1APM4|B1APM4_HUMAN;sp|P35610|SOAT1_HUMAN	tr|B1APM4|B1APM4_HUMAN;sp|P35610|SOAT1_HUMAN	1009	Color2 [A=255, R=0, G=0, B=0]	1	4					-1	5	5	5	25.4	25.4	25.4	29.892	0	8.9529	901840000	10	-0.112312	-0.0514376	-0.00403452	0.0124547	0.0408158	0.103652	-0.0583005	-0.0543025	-0.0489397	0.00452209	0.00808215	0.144722	-0.0884826	-0.0671661	0.041414	0.0103405	-0.00854564	0.0998261	-0.0719428	0.0157268	-0.0549922	0.0718079	0.0106335	0.0589063	-0.066371
+	3.81584	-0.12324	tr|A0A7P0TA85|A0A7P0TA85_HUMAN;sp|P35613|BASI_HUMAN;tr|A0A087WUV8|A0A087WUV8_HUMAN;tr|A0A7P0TB04|A0A7P0TB04_HUMAN;tr|A0A7P0T8A7|A0A7P0T8A7_HUMAN;tr|I3L192|I3L192_HUMAN;tr|R4GMX5|R4GMX5_HUMAN;tr|R4GN83|R4GN83_HUMAN;tr|A0A2R8YDZ0|A0A2R8YDZ0_HUMAN	tr|A0A7P0TA85|A0A7P0TA85_HUMAN;sp|P35613|BASI_HUMAN;tr|A0A087WUV8|A0A087WUV8_HUMAN;tr|A0A7P0TB04|A0A7P0TB04_HUMAN;tr|A0A7P0T8A7|A0A7P0T8A7_HUMAN	1010	Color2 [A=255, R=0, G=0, B=0]	1	4					-1	7	7	7	31.6	31.6	31.6	28.991	0	40.965	10226000000	80	0.0567439	-0.0620503	-0.0423243	0.0751607	-0.00457573	-0.0244353	0.070636	0.0091176	-0.0718062	0.107885	-0.0637081	0.00932598	0.108172	-0.0569463	-0.0324249	0.13616	-0.0128732	0.00450039	0.0138359	-0.0484302	0.0264225	-0.0984206	-0.0524113	0.125498	0.0749896
+	2.4555	0.128919	sp|P35754|GLRX1_HUMAN	sp|P35754|GLRX1_HUMAN	1014	Color2 [A=255, R=0, G=0, B=0]	1	4					-1	1	1	1	10.4	10.4	10.4	11.776	0	3.3111	281360000	12	0.0619953	-0.0352898	-0.0712466	0.0593059	-0.0139842	0.0424774	0.0844796	0.0709119	0.0333729	0.00120711	-0.00672293	-0.111571	0.0651455	0.000966549	-0.0241296	0.0797765	-0.0906703	0.0302384	0.114157	0.103314	-0.00941443	0.0638256	-0.0522544	-0.141221	0.103321
+	6.78647	0.141696	sp|P36222|CH3L1_HUMAN;tr|H0Y3U8|H0Y3U8_HUMAN	sp|P36222|CH3L1_HUMAN;tr|H0Y3U8|H0Y3U8_HUMAN	1016	Color2 [A=255, R=0, G=0, B=0]	1	4					-1	6	6	6	21.7	21.7	21.7	42.625	0	56.084	4467600000	69	0.0936308	-0.0410273	-0.0487652	-0.085438	0.0137804	0.0639875	0.035615	-0.160702	-0.0364268	-0.138047	0.0760045	0.128117	0.10024	-0.0459244	-0.0363879	-0.0590684	0.0199997	0.0421586	0.0745459	0.105386	0.0320165	-0.0717125	0.0131109	-0.113581	0.145594
+	1.63028	-0.129809	sp|P36406|TRI23_HUMAN	sp|P36406|TRI23_HUMAN	1017	Color2 [A=255, R=0, G=0, B=0]	1	4					-1	1	1	1	1.7	1.7	1.7	64.066	0	5.3143	327510000	16	-0.0162294	0.0957489	-0.0905471	0.397393	-0.101691	-0.180348	0.0950785	-0.010649	-0.157808	0.154386	0.0394208	-0.0618939	-0.0673525	-0.082057	-0.0531695	0.0486634	0.0587811	0.0802324	0.0243516	0.270136	-0.0892723	-0.10835	-0.0318365	0.0900922	-0.0304573
+	6.10887	-0.131501	sp|P36542|ATPG_HUMAN	sp|P36542|ATPG_HUMAN	1019	Color2 [A=255, R=0, G=0, B=0]	1	4					-1	7	7	7	25.2	25.2	25.2	32.996	0	39.239	6676700000	96	-0.168639	-0.13754	-0.0305769	0.115161	0.0598211	0.0141473	-0.0318773	-0.0219963	0.0222306	0.0372577	0.0199828	0.0389645	-0.0949023	-0.0568204	0.0134418	0.0903127	-0.0141525	-0.0244999	-0.0867188	0.0693135	0.0268831	0.0211194	0.0635247	0.0626328	-0.128167
+	2.41451	-0.0927486	sp|P36551|HEM6_HUMAN;tr|H0YA22|H0YA22_HUMAN	sp|P36551|HEM6_HUMAN	1021	Color2 [A=255, R=0, G=0, B=0]	1	4					-1	5	5	5	13.2	13.2	13.2	50.151	0	24.24	193010000	18	-0.122473	0.0482576	0.0138366	-0.0158982	-0.0055635	0.103866	0.0411966	-0.104029	-0.115576	0.025835	0.0432229	0.10163	-0.116041	-0.138676	0.0714872	0.0639222	-0.0761962	0.156717	0.0758891	-0.0860534	-0.0472953	0.0242569	0.0145352	0.00261521	-0.0392663
+	5.34638	-0.0890947	sp|P36957|ODO2_HUMAN;tr|Q86SW4|Q86SW4_HUMAN;tr|H0YJF9|H0YJF9_HUMAN;tr|G3V3F0|G3V3F0_HUMAN;tr|G3V5M3|G3V5M3_HUMAN	sp|P36957|ODO2_HUMAN;tr|Q86SW4|Q86SW4_HUMAN	1027	Color2 [A=255, R=0, G=0, B=0]	1	4					-1	9	9	9	25.6	25.6	25.6	48.755	0	78.429	4871300000	71	-0.0796988	0.00666547	0.0248268	0.0424004	-0.0479503	-0.0119731	-0.103179	0.196162	0.00511813	0.0674434	-0.00967407	-0.0557432	-0.0445187	0.107114	0.0377259	0.0108356	-0.0270095	-0.00742912	-0.0680976	0.0108244	-0.0490739	0.0552621	-0.037885	0.0313847	-0.103471
+	2.65852	-0.0995075	tr|M0QXN5|M0QXN5_HUMAN;sp|P37198|NUP62_HUMAN;tr|M0QX10|M0QX10_HUMAN;tr|M0QYY0|M0QYY0_HUMAN;tr|M0QX13|M0QX13_HUMAN;tr|M0QZL5|M0QZL5_HUMAN;tr|M0R1S1|M0R1S1_HUMAN;tr|M0QX64|M0QX64_HUMAN;tr|M0R302|M0R302_HUMAN	tr|M0QXN5|M0QXN5_HUMAN;sp|P37198|NUP62_HUMAN	1029	Color2 [A=255, R=0, G=0, B=0]	1	4					-1	4	4	4	11	11	11	45.615	0	42.506	934920000	48	-0.0293262	-0.0486708	0.11271	0.0592098	-0.0733128	-0.0126669	-0.175994	-0.182264	0.114014	-0.00726509	0.0664949	-0.0172038	-0.0268481	-0.144409	0.104697	0.00905204	0.0451281	-0.0225587	-0.0975449	-0.0212226	0.0119152	-0.0792689	0.00860333	0.100487	0.049644
+	7.6905	0.103368	sp|P37802|TAGL2_HUMAN;tr|X6RJP6|X6RJP6_HUMAN;tr|C9J5W6|C9J5W6_HUMAN;sp|Q9UI15|TAGL3_HUMAN	sp|P37802|TAGL2_HUMAN;tr|X6RJP6|X6RJP6_HUMAN	1032	Color2 [A=255, R=0, G=0, B=0]	1	4					-1	9	9	9	55.8	55.8	55.8	22.391	0	151.14	60856000000	263	0.00915289	0.0298142	-0.0164454	-0.0585103	0.0223181	-0.0350468	0.0456824	0.0476205	0.017952	-0.0755165	-0.00960374	-0.0376036	0.0237162	0.0256348	-0.0233269	-0.073276	0.0238836	-0.0189936	0.042814	0.00835824	0.0849538	-0.0222421	-0.0158305	-0.0697985	0.0914595
+	11.5089	0.127185	sp|P37837|TALDO_HUMAN;tr|F2Z393|F2Z393_HUMAN;tr|E9PM01|E9PM01_HUMAN;tr|E9PKI8|E9PKI8_HUMAN	sp|P37837|TALDO_HUMAN;tr|F2Z393|F2Z393_HUMAN	1033	Color2 [A=255, R=0, G=0, B=0]	1	4					-1	13	13	13	35.6	35.6	35.6	37.54	0	122.74	41649000000	187	0.053262	0.0018208	-0.00728583	-0.114719	0.00785065	0.0382409	0.0505114	-0.0254676	0.00959182	-0.102818	0.0212226	0.027724	0.0575066	0.0164633	0.00638294	-0.0975201	0.00856543	0.044827	0.0872965	0.020395	0.0462484	-0.0683668	0.00973153	-0.0669706	0.129962
+	4.9302	-0.0914747	sp|P38117|ETFB_HUMAN;tr|M0QY67|M0QY67_HUMAN	sp|P38117|ETFB_HUMAN;tr|M0QY67|M0QY67_HUMAN	1034	Color2 [A=255, R=0, G=0, B=0]	1	4					-1	8	8	8	28.6	28.6	28.6	27.843	0	28.024	4991200000	60	0.0110869	0.0624025	-0.021889	0.047735	-0.0391126	-0.00229478	0.00802135	0.0225067	-0.00410771	0.0117278	-0.00826788	0.0245607	-0.0226054	0.0587342	-0.0228453	0.0303133	-0.0120916	0.00913835	0.0319443	-0.0825562	-0.0612612	0.0292628	0.00777555	0.0507355	0.058249
+	6.90934	0.310674	tr|A0A0A0MT32|A0A0A0MT32_HUMAN;tr|Q5T073|Q5T073_HUMAN;sp|P38571|LICH_HUMAN	tr|A0A0A0MT32|A0A0A0MT32_HUMAN;tr|Q5T073|Q5T073_HUMAN;sp|P38571|LICH_HUMAN	1037	Color2 [A=255, R=0, G=0, B=0]	1	4					-1	2	2	2	8.1	8.1	8.1	32.57	0	2.9333	602990000	13	-0.271162	-0.248876	-0.128089	-0.202171	-0.223075	-0.256437	0.000369787	0.37419	-0.0250647	-0.513826	0.0859127	0.0243347	0.0914807	0.268623	-0.0807998	-0.326726	-0.0229974	0.0878718	0.115541	-0.045444	-0.188083	0.351925	0.0878012	-0.436024	0.0930259
+	7.53109	-0.0972431	tr|A0A7I2V2G2|A0A7I2V2G2_HUMAN;sp|P38646|GRP75_HUMAN;tr|D6RCD7|D6RCD7_HUMAN;tr|A0A7I2YQB2|A0A7I2YQB2_HUMAN;tr|A0A7I2V3F7|A0A7I2V3F7_HUMAN;tr|A0A7I2V2S7|A0A7I2V2S7_HUMAN;tr|A0A3B3ITI4|A0A3B3ITI4_HUMAN;tr|H0Y8S0|H0Y8S0_HUMAN	tr|A0A7I2V2G2|A0A7I2V2G2_HUMAN;sp|P38646|GRP75_HUMAN;tr|D6RCD7|D6RCD7_HUMAN;tr|A0A7I2YQB2|A0A7I2YQB2_HUMAN;tr|A0A7I2V3F7|A0A7I2V3F7_HUMAN;tr|A0A7I2V2S7|A0A7I2V2S7_HUMAN	1039	Color2 [A=255, R=0, G=0, B=0]	1	4					-1	33	32	12	63.1	62	24.9	66.601	0	323.31	163050000000	612	0.0128345	-0.0332997	-0.0200455	0.042789	-0.0119984	0.00937104	0.00590515	-0.0319366	0.00841594	0.0482013	0.00488257	0.0110013	-0.032335	-0.0278225	0.00315571	0.00746441	0.0060432	0.014518	-0.00550485	0.00881457	-0.00415039	-0.06095	0.00438356	0.0631645	-0.0288382
+	0.964099	-0.115963	tr|G5E9F5|G5E9F5_HUMAN;tr|B5MC53|B5MC53_HUMAN;tr|B5MCF8|B5MCF8_HUMAN;sp|P39210|MPV17_HUMAN	tr|G5E9F5|G5E9F5_HUMAN;tr|B5MC53|B5MC53_HUMAN;tr|B5MCF8|B5MCF8_HUMAN;sp|P39210|MPV17_HUMAN	1043	Color2 [A=255, R=0, G=0, B=0]	1	4					-1	1	1	1	20.4	20.4	20.4	12.958	0	13.017	57160000	12	-0.205592	-0.28774	-0.160569	-0.279045	-0.220869	-0.183321	-0.221315	-0.323599	-0.191422	-0.262226	-0.199392	-0.187274	-0.205236	-0.228726	-0.144099	-0.168581	-0.209384	-0.19884	-0.36395	0.0175591	0.11328	0.0325384	0.0898652	0.0770671	-0.0471804
+	4.1099	-0.106506	sp|P39656|OST48_HUMAN;tr|A0A0C4DGS1|A0A0C4DGS1_HUMAN;tr|U3KQ84|U3KQ84_HUMAN	sp|P39656|OST48_HUMAN;tr|A0A0C4DGS1|A0A0C4DGS1_HUMAN;tr|U3KQ84|U3KQ84_HUMAN	1044	Color2 [A=255, R=0, G=0, B=0]	1	4					-1	7	7	7	20.8	20.8	20.8	50.8	0	88.277	5345800000	43	-0.0330224	-0.0174756	-0.0487652	0.0245078	0.144795	-0.0162184	0.0139854	0.124921	-0.107735	0.114315	-0.0804539	0.0250132	-0.056035	-0.0254834	-0.0525141	0.0336316	0.000774384	0.0766871	-0.0293503	-0.094434	0.0805233	0.00350189	-0.0514696	0.155077	-0.0764589
+	5.84329	0.113859	tr|H0YN26|H0YN26_HUMAN;sp|P39687|AN32A_HUMAN;tr|H7BZ09|H7BZ09_HUMAN;sp|O95626|AN32D_HUMAN;sp|O43423|AN32C_HUMAN	tr|H0YN26|H0YN26_HUMAN;sp|P39687|AN32A_HUMAN	1045	Color2 [A=255, R=0, G=0, B=0]	1	4					-1	8	8	7	45.8	45.8	45.8	19.997	0	56.669	13932000000	105	0.102815	0.0842223	0.0266116	-0.113419	-0.0269592	-0.00413322	0.103278	0.0536256	0.045959	-0.124488	-0.0266545	0.0198786	0.0771439	0.0496547	0.0646317	-0.0497427	-0.030026	0.00221395	0.159435	0.0164669	0.043216	-0.0186861	-0.0638378	-0.117018	0.112926
+	1.71266	-0.21915	sp|Q13948|CASP_HUMAN;tr|A0A2R8YDI1|A0A2R8YDI1_HUMAN;tr|A0A2R8Y852|A0A2R8Y852_HUMAN;sp|P39880|CUX1_HUMAN	sp|Q13948|CASP_HUMAN;tr|A0A2R8YDI1|A0A2R8YDI1_HUMAN;tr|A0A2R8Y852|A0A2R8Y852_HUMAN;sp|P39880|CUX1_HUMAN	1047	Color2 [A=255, R=0, G=0, B=0]	1	4					-1	1	1	1	2.9	2.9	2.9	77.454	0	8.4273	50611000	14	-0.23684	-0.288074	0.118106	0.153543	-0.0554538	0.185442	-0.657275	-0.589574	0.418209	0.366367	-0.372787	0.313684	-0.52857	-0.42081	0.0810006	0.295301	0.166729	0.0991843	0.0116906	0.204496	-0.154186	-0.108178	0.150383	0.00253606	-0.00728154
+	12.0785	0.23504	sp|P40121|CAPG_HUMAN;tr|E7ENU9|E7ENU9_HUMAN;tr|A0A979HLS2|A0A979HLS2_HUMAN;tr|A0A979HLS1|A0A979HLS1_HUMAN;tr|B8ZZL6|B8ZZL6_HUMAN;tr|H7C0X8|H7C0X8_HUMAN	sp|P40121|CAPG_HUMAN;tr|E7ENU9|E7ENU9_HUMAN;tr|A0A979HLS2|A0A979HLS2_HUMAN;tr|A0A979HLS1|A0A979HLS1_HUMAN;tr|B8ZZL6|B8ZZL6_HUMAN	1048	Color2 [A=255, R=0, G=0, B=0]	1	4					-1	10	10	10	37.6	37.6	37.6	38.498	0	134.38	57453000000	199	0.144023	-0.0103621	-0.0340507	-0.0918226	0.0357506	0.00419784	0.119965	0	-0.0298083	-0.175863	0.0386047	-0.00838351	0.13602	-0.022043	-0.0428007	-0.143293	-0.0295229	0.0371046	0.158092	0.0161474	0.0839949	-0.0509276	-0.0340824	-0.143497	0.130725
+	4.45504	0.158528	sp|P40306|PSB10_HUMAN;tr|J3QQN1|J3QQN1_HUMAN;tr|J3QL48|J3QL48_HUMAN	sp|P40306|PSB10_HUMAN;tr|J3QQN1|J3QQN1_HUMAN	1051	Color2 [A=255, R=0, G=0, B=0]	1	4					-1	4	4	4	17.2	17.2	17.2	28.936	0	37.751	2408300000	34	0.0414145	0.0999486	0.0650265	-0.161855	-0.00683403	-0.086627	0.0310073	0.155791	-0.0593407	-0.0918353	0.0484345	-0.109088	0.189502	-0.0170202	0.129021	-0.0848708	0.0037272	-0.212192	0.042814	0.0256162	-0.024209	0.0434039	0.0231271	-0.0425832	0.0603321
+	4.28977	0.12179	tr|Q5QNY5|Q5QNY5_HUMAN;sp|P40855|PEX19_HUMAN;tr|E9PS71|E9PS71_HUMAN;tr|B7Z8B3|B7Z8B3_HUMAN;tr|H0YJ60|H0YJ60_HUMAN;tr|H0YDY4|H0YDY4_HUMAN	tr|Q5QNY5|Q5QNY5_HUMAN;sp|P40855|PEX19_HUMAN;tr|E9PS71|E9PS71_HUMAN;tr|B7Z8B3|B7Z8B3_HUMAN;tr|H0YJ60|H0YJ60_HUMAN	1056	Color2 [A=255, R=0, G=0, B=0]	1	4					-1	6	6	6	38.3	38.3	38.3	26.137	0	36.536	1831000000	31	0.0821116	-0.031188	0.0728588	-0.0114532	0.00945759	-0.0897145	0.104225	0.00414038	-0.0688243	-0.0187414	0.00738716	0.0275736	0.061331	0.0616322	0.0314033	-0.139551	0.0132477	-0.00436091	-0.0327525	0.0436931	-0.00556278	0.0421662	0.0258803	-0.0240753	-0.0316513
+	5.64208	0.122437	sp|P40925|MDHC_HUMAN;tr|A0A5K1VW95|A0A5K1VW95_HUMAN;tr|B9A041|B9A041_HUMAN;tr|B8ZZ51|B8ZZ51_HUMAN;tr|C9JF79|C9JF79_HUMAN;tr|C9JRL4|C9JRL4_HUMAN;tr|C9JLV6|C9JLV6_HUMAN	sp|P40925|MDHC_HUMAN;tr|A0A5K1VW95|A0A5K1VW95_HUMAN;tr|B9A041|B9A041_HUMAN;tr|B8ZZ51|B8ZZ51_HUMAN	1057	Color2 [A=255, R=0, G=0, B=0]	1	4					-1	13	13	13	37.1	37.1	37.1	36.426	0	78.192	38933000000	176	0.123566	0.0895977	-0.0288029	-0.066452	-0.0643189	-0.0280159	0.0709	0.137614	-0.0492661	-0.0515361	0.00481296	-0.0252981	0.0366046	0.132032	0.00748324	-0.0264852	-0.021853	0.00701118	0.0905056	-0.0428843	-0.025084	0.0287161	0.0229781	-0.0763905	0.0679185
+	10.1835	-0.122292	sp|P40926|MDHM_HUMAN;tr|G3XAL0|G3XAL0_HUMAN	sp|P40926|MDHM_HUMAN;tr|G3XAL0|G3XAL0_HUMAN	1058	Color2 [A=255, R=0, G=0, B=0]	1	4					-1	11	11	11	38.5	38.5	38.5	35.503	0	255.67	73063000000	256	0.00583124	-0.0288315	-0.032434	0.144156	-0.00274372	0.0178511	-0.00583649	-0.0496247	-0.0182583	0.117566	-0.0332172	0.0123708	-0.00194764	-0.0403209	-0.0511224	0.111249	-0.0197098	-0.00835109	0.00241232	0.0107567	-0.0561299	-0.00887179	0.0442016	0.0702837	-0.0144312
+	9.93577	-0.0903067	sp|P40939|ECHA_HUMAN;tr|H0YFD6|H0YFD6_HUMAN;tr|A0A2R8Y4F5|A0A2R8Y4F5_HUMAN;tr|A0A2R8YG21|A0A2R8YG21_HUMAN;tr|A0A2R8Y688|A0A2R8Y688_HUMAN	sp|P40939|ECHA_HUMAN;tr|H0YFD6|H0YFD6_HUMAN;tr|A0A2R8Y4F5|A0A2R8Y4F5_HUMAN;tr|A0A2R8YG21|A0A2R8YG21_HUMAN	1059	Color2 [A=255, R=0, G=0, B=0]	1	4					-1	25	25	25	43	43	43	82.999	0	323.31	55154000000	373	-0.0200801	-0.0425277	-0.0143695	0.0301046	0.0130143	0.0412152	-0.0163648	-0.0344324	0.0288954	0.0583861	-0.0433333	0.0464842	-0.0226054	-0.00860667	-0.0107806	0.0842073	-0.0289481	0.0390391	-0.047303	0.0162988	-0.000703812	-0.0284863	-0.000756979	0.0707369	-0.0035944
+	5.45637	0.0916336	sp|P41240|CSK_HUMAN;tr|H3BUM9|H3BUM9_HUMAN;tr|H3BN15|H3BN15_HUMAN;tr|H3BU69|H3BU69_HUMAN	sp|P41240|CSK_HUMAN;tr|H3BUM9|H3BUM9_HUMAN	1064	Color2 [A=255, R=0, G=0, B=0]	1	4					-1	4	4	4	10.2	10.2	10.2	50.704	0	45.002	1506800000	69	0.00906062	-0.0126884	0.0398123	-0.0776024	0.072844	-0.0341856	0.0921326	-0.0536695	-0.0153852	-0.0167034	0.0518086	-0.0304585	0.0631063	-0.0225341	0.0257514	-0.0671997	0.00814533	0.00579429	0.0646298	-0.0502424	0.0177975	0.0591679	-0.0430226	-0.0540664	0.0486758
+	3.36448	-0.11636	sp|P42126|ECI1_HUMAN;tr|H3BS70|H3BS70_HUMAN;tr|Q96DC0|Q96DC0_HUMAN	sp|P42126|ECI1_HUMAN;tr|H3BS70|H3BS70_HUMAN;tr|Q96DC0|Q96DC0_HUMAN	1068	Color2 [A=255, R=0, G=0, B=0]	1	4					-1	2	2	2	9.3	9.3	9.3	32.816	0	25.662	1111500000	24	-0.0370135	-0.00730658	0.112491	0.095253	-0.0389681	-0.0766783	-0.174323	-0.027828	-0.0338404	0.044888	0.0654936	0.110395	0.0401244	-0.114793	0.0202329	0.0717287	-0.014935	0.00670719	-0.052042	-0.0538738	-0.0939386	0.0679362	0.106623	0.0106688	0.0231061
+	3.39776	0.0894386	tr|A0A669KB53|A0A669KB53_HUMAN;tr|A0A669KBA4|A0A669KBA4_HUMAN;sp|P42224|STAT1_HUMAN;tr|A0A669KB56|A0A669KB56_HUMAN;tr|A0A669KB68|A0A669KB68_HUMAN;tr|A0A8V8TN81|A0A8V8TN81_HUMAN;tr|A0A669KBI6|A0A669KBI6_HUMAN;tr|J3KPM9|J3KPM9_HUMAN;tr|A0A669KB52|A0A669KB52_HUMAN;tr|A0A669KB75|A0A669KB75_HUMAN;tr|E7EPD2|E7EPD2_HUMAN;tr|A0A669KB17|A0A669KB17_HUMAN;tr|A0A8V8TLI6|A0A8V8TLI6_HUMAN;tr|D2KFR9|D2KFR9_HUMA…	tr|A0A669KB53|A0A669KB53_HUMAN;tr|A0A669KBA4|A0A669KBA4_HUMAN;sp|P42224|STAT1_HUMAN;tr|A0A669KB56|A0A669KB56_HUMAN;tr|A0A669KB68|A0A669KB68_HUMAN;tr|A0A8V8TN81|A0A8V8TN81_HUMAN;tr|A0A669KBI6|A0A669KBI6_HUMAN;tr|J3KPM9|J3KPM9_HUMAN;tr|A0A669KB52|A0A669KB52_HUMAN;tr|A0A669KB75|A0A669KB75_HUMAN;tr|E7EPD2|E7EPD2_HUMAN	1070	Color2 [A=255, R=0, G=0, B=0]	1	4					-1	9	9	9	12.9	12.9	12.9	91.172	0	32.624	2421200000	51	0.0581701	-0.0279644	-0.0320301	-0.0277848	0.0169098	0.059227	0.0642831	0.00559878	-0.0410454	-0.14304	0.0466092	0.0479686	0.0792508	0.00855565	-0.0337179	-0.172459	0.0252683	0.0843453	0.0932395	0.0533111	-0.0135922	0.0262926	-0.0316818	-0.0245595	0.017591
+	6.79439	0.1427	sp|P42677|RS27_HUMAN;sp|Q71UM5|RS27L_HUMAN;tr|C9JLI6|C9JLI6_HUMAN;tr|H0YMV8|H0YMV8_HUMAN	sp|P42677|RS27_HUMAN;sp|Q71UM5|RS27L_HUMAN;tr|C9JLI6|C9JLI6_HUMAN;tr|H0YMV8|H0YMV8_HUMAN	1078	Color2 [A=255, R=0, G=0, B=0]	1	4					-1	2	2	2	28.6	28.6	28.6	9.461	0	8.8403	5673900000	44	-0.0147293	-0.0179675	0.0376592	-0.0610135	-0.0173237	0.00374055	0.0120614	-0.0898123	-0.0125973	-0.108883	0.0760708	0.0385914	0.0255382	-0.0438051	-0.0109396	-0.0875189	0.0917313	0.0105798	0.0301518	0.0293362	0.0470812	-0.0406466	-0.0352454	-0.0312717	-0.0262852
+	9.56546	-0.0982508	tr|A0A804HKI2|A0A804HKI2_HUMAN;sp|P42704|LPPRC_HUMAN;tr|A0A804HKJ0|A0A804HKJ0_HUMAN;tr|A0A804HKR3|A0A804HKR3_HUMAN;tr|A0A804HIG4|A0A804HIG4_HUMAN;tr|A0A804HI14|A0A804HI14_HUMAN;tr|A0A804HIN4|A0A804HIN4_HUMAN;tr|A0A804HK30|A0A804HK30_HUMAN;tr|A0A804HL40|A0A804HL40_HUMAN;tr|A0A804HJZ1|A0A804HJZ1_HUMAN;tr|A0A804HI40|A0A804HI40_HUMAN;tr|A0A804HHY9|A0A804HHY9_HUMAN;tr|A0A804HIQ7|A0A804HIQ7_HUMAN;tr|A0…	tr|A0A804HKI2|A0A804HKI2_HUMAN;sp|P42704|LPPRC_HUMAN;tr|A0A804HKJ0|A0A804HKJ0_HUMAN;tr|A0A804HKR3|A0A804HKR3_HUMAN;tr|A0A804HIG4|A0A804HIG4_HUMAN;tr|A0A804HI14|A0A804HI14_HUMAN;tr|A0A804HIN4|A0A804HIN4_HUMAN;tr|A0A804HK30|A0A804HK30_HUMAN;tr|A0A804HL40|A0A804HL40_HUMAN;tr|A0A804HJZ1|A0A804HJZ1_HUMAN;tr|A0A804HI40|A0A804HI40_HUMAN;tr|A0A804HHY9|A0A804HHY9_HUMAN;tr|A0A804HIQ7|A0A804HIQ7_HUMAN;tr|A0…	1080	Color2 [A=255, R=0, G=0, B=0]	1	4					-1	48	48	1	41.3	41.3	1.3	161.67	0	323.31	24118000000	479	-0.0178246	0.0095644	0.0115659	0.0736403	-0.0546505	0.0146012	-0.036706	0.0344634	0.00283694	0.0623436	-0.0214684	0.0238822	-0.0432765	0.0411053	-0.0210812	0.0219839	-0.018069	0.00906253	-0.0043354	-0.0378311	-0.046649	0.00937176	-0.00850248	0.0584495	-0.00142002
+	1.06776	0.117447	tr|A0A7P0Z417|A0A7P0Z417_HUMAN;tr|A0A7P0TAN5|A0A7P0TAN5_HUMAN;tr|A0A7P0TA78|A0A7P0TA78_HUMAN;tr|A0A7P0TAC5|A0A7P0TAC5_HUMAN;sp|P42858|HD_HUMAN	tr|A0A7P0Z417|A0A7P0Z417_HUMAN;tr|A0A7P0TAN5|A0A7P0TAN5_HUMAN;tr|A0A7P0TA78|A0A7P0TA78_HUMAN;tr|A0A7P0TAC5|A0A7P0TAC5_HUMAN;sp|P42858|HD_HUMAN	1085	Color2 [A=255, R=0, G=0, B=0]	1	4					-1	1	1	1	1	1	1	241.86	0	8.1455	76710000	17	0.304329	0.391895	-0.1264	-0.176821	-0.20809	-0.0722516	-0.00788021	-0.370764	0.259757	-0.439876	-0.0595517	0.293364	0.322558	-0.0337489	-0.40465	0.0770359	-0.341103	0.324477	0.0364156	0.192821	-0.106007	-0.00726914	-0.0270469	0.037426	-0.25682
+	4.00626	-0.0989672	tr|A8MXP9|A8MXP9_HUMAN;sp|P43243|MATR3_HUMAN;tr|A0A0R4J2E8|A0A0R4J2E8_HUMAN;tr|D6REM6|D6REM6_HUMAN;tr|B3KM87|B3KM87_HUMAN;tr|D6R991|D6R991_HUMAN;tr|H0Y8T4|H0Y8T4_HUMAN;tr|A0A1B0GX04|A0A1B0GX04_HUMAN;tr|D6RIA2|D6RIA2_HUMAN;tr|D6RE02|D6RE02_HUMAN;tr|D6RB45|D6RB45_HUMAN;tr|D6RBI2|D6RBI2_HUMAN;tr|D6R8Z5|D6R8Z5_HUMAN;tr|D6REK4|D6REK4_HUMAN;tr|D6RCM3|D6RCM3_HUMAN;tr|D6RBS2|D6RBS2_HUMAN;tr|D6RAY2|D6RAY2…	tr|A8MXP9|A8MXP9_HUMAN;sp|P43243|MATR3_HUMAN;tr|A0A0R4J2E8|A0A0R4J2E8_HUMAN;tr|D6REM6|D6REM6_HUMAN;tr|B3KM87|B3KM87_HUMAN;tr|D6R991|D6R991_HUMAN	1089	Color2 [A=255, R=0, G=0, B=0]	1	4					-1	17	17	17	23.4	23.4	23.4	99.966	0	229.61	10738000000	172	-0.0633254	-0.0587571	0.0381978	-0.073174	-0.00584555	0.0581996	-0.0742731	0.0407605	-0.0348098	0.000804663	0.026377	0.000690222	-0.11584	0.0822136	-0.00736308	0.0447025	-0.0420108	0.0356147	-0.110159	0.083312	-0.0210316	0.00238848	-0.00850248	0.059896	-0.0341282
+	6.55545	-0.139858	sp|P43307|SSRA_HUMAN;tr|A0A3B3IRT8|A0A3B3IRT8_HUMAN;tr|C9J3L8|C9J3L8_HUMAN;tr|C9J5W0|C9J5W0_HUMAN;tr|E9PAL7|E9PAL7_HUMAN;tr|C9IZQ1|C9IZQ1_HUMAN;tr|C9JBX5|C9JBX5_HUMAN	sp|P43307|SSRA_HUMAN;tr|A0A3B3IRT8|A0A3B3IRT8_HUMAN;tr|C9J3L8|C9J3L8_HUMAN;tr|C9J5W0|C9J5W0_HUMAN;tr|E9PAL7|E9PAL7_HUMAN;tr|C9IZQ1|C9IZQ1_HUMAN	1092	Color2 [A=255, R=0, G=0, B=0]	1	4					-1	6	6	6	30.8	30.8	30.8	32.235	0	158.06	4059100000	69	-0.0173552	0.00339723	-0.0275142	0.061609	0.00694156	0.00297809	-0.0212357	-0.100102	-0.0464935	0.107512	-0.0606444	0.0411277	0.0575955	-0.0707157	-0.0506315	0.157968	-0.0235698	-0.0615699	-0.0420649	0.118211	-0.0629756	0.00850081	-0.0651834	0.0822463	-0.049166
+	4.67183	-0.146618	sp|P45880|VDAC2_HUMAN;tr|A0A0A0MR02|A0A0A0MR02_HUMAN;tr|Q5JSD2|Q5JSD2_HUMAN;tr|Q5JSD1|Q5JSD1_HUMAN;tr|A2A3S1|A2A3S1_HUMAN	sp|P45880|VDAC2_HUMAN;tr|A0A0A0MR02|A0A0A0MR02_HUMAN	1100	Color2 [A=255, R=0, G=0, B=0]	1	4					-1	9	9	9	33.7	33.7	33.7	31.566	0	127.38	14970000000	132	0.00952148	-0.0666225	-0.0526927	0.0575762	-0.0459898	0.0395801	0.0120614	0.0305285	-0.0531075	0.0361784	0.0287075	0.0396364	-0.0325246	-0.072875	-0.0282311	0.0305088	-0.022568	0.0440862	-0.105584	0.00154638	0.00811005	0.0102425	-0.0138421	0.0601244	-0.0774276
+	5.27907	-0.10759	sp|P46087|NOP2_HUMAN;tr|F5GYR3|F5GYR3_HUMAN;tr|F5H359|F5H359_HUMAN;tr|F5H8G6|F5H8G6_HUMAN;tr|F5GWB7|F5GWB7_HUMAN;tr|F5H709|F5H709_HUMAN	sp|P46087|NOP2_HUMAN	1106	Color2 [A=255, R=0, G=0, B=0]	1	4					-1	10	10	8	15.1	15.1	12.7	89.301	0	36.678	2704500000	84	-0.106209	-0.0429029	-0.056056	0.0867033	0.0353394	0.0913646	-0.0210481	-0.0783074	-0.00561166	0.0567422	-0.0103776	0.0693228	-0.0352764	0.143895	-0.057601	0.0105386	0.000915051	0.00891066	-0.0640018	0.0371459	0.0640113	-0.0560544	0.0343311	0.0207903	-0.101499
+	2.46392	0.0986456	tr|D6RAY7|D6RAY7_HUMAN;tr|D6R9P4|D6R9P4_HUMAN;sp|P46926|GNPI1_HUMAN;tr|D6RFF8|D6RFF8_HUMAN;tr|D6RB13|D6RB13_HUMAN;tr|D6R917|D6R917_HUMAN;sp|Q8TDQ7|GNPI2_HUMAN	tr|D6RAY7|D6RAY7_HUMAN;tr|D6R9P4|D6R9P4_HUMAN;sp|P46926|GNPI1_HUMAN;tr|D6RFF8|D6RFF8_HUMAN;tr|D6RB13|D6RB13_HUMAN;tr|D6R917|D6R917_HUMAN	1118	Color2 [A=255, R=0, G=0, B=0]	1	4					-1	4	4	4	25.3	25.3	25.3	26.987	0	13.942	664440000	21	0.0281961	0.0331421	-0.0680964	-0.0726478	0.098542	0.0491414	-0.00788021	0.0246661	-0.0130749	0.00261426	-0.0312166	0.0705647	0.10757	-0.0400724	0.0918603	-0.153245	0.0115025	-0.0299494	0.055927	0.0225561	-0.0366683	0.124873	-0.0577586	-0.0701315	0.0464139
+	9.20986	0.0851467	sp|P46940|IQGA1_HUMAN;tr|A0A0J9YXZ5|A0A0J9YXZ5_HUMAN;tr|H0YLE8|H0YLE8_HUMAN;tr|H0YKA5|H0YKA5_HUMAN;tr|A0A087WWP1|A0A087WWP1_HUMAN;tr|E9PDT6|E9PDT6_HUMAN;tr|F2Z2E2|F2Z2E2_HUMAN;sp|Q86VI3|IQGA3_HUMAN	sp|P46940|IQGA1_HUMAN;tr|A0A0J9YXZ5|A0A0J9YXZ5_HUMAN;tr|H0YLE8|H0YLE8_HUMAN	1121	Color2 [A=255, R=0, G=0, B=0]	1	4					-1	59	59	57	49.3	49.3	48.3	189.25	0	323.31	54822000000	824	0.011915	0.0262403	0.0108604	-0.0843766	0.036916	0.0082314	-0.0102062	0.0395746	0.0356066	-0.0613744	0.0342448	0.00841141	-0.00529265	0.0319138	0.0260615	-0.0626073	0.0351293	0.0076952	-0.0117021	0.00315905	0.0521436	0.0390675	0.019099	-0.0810816	-0.00510168
+	7.45398	-0.106449	sp|P46977|STT3A_HUMAN	sp|P46977|STT3A_HUMAN	1123	Color2 [A=255, R=0, G=0, B=0]	1	4					-1	7	7	7	11.1	11.1	11.1	80.529	0	58.822	2477200000	63	0.0290146	0.0483751	0.0355797	0.112757	-0.0752368	-0.022959	-0.0329175	0.00814772	-0.0447836	0.149222	0.0332892	-0.0448639	0.0428262	-0.0577006	0.0810006	0.130975	-0.0261488	-0.0424044	0.0310483	-0.0345881	0.00974178	-0.0626967	-0.0323009	0.0733025	-0.0232279
+	6.91339	0.111096	sp|P47756|CAPZB_HUMAN;tr|B1AK88|B1AK88_HUMAN;tr|B1AK87|B1AK87_HUMAN;tr|B1AK85|B1AK85_HUMAN;tr|A0A6I8PRV6|A0A6I8PRV6_HUMAN;tr|A0A6I8PIN8|A0A6I8PIN8_HUMAN	sp|P47756|CAPZB_HUMAN;tr|B1AK88|B1AK88_HUMAN;tr|B1AK87|B1AK87_HUMAN	1125	Color2 [A=255, R=0, G=0, B=0]	1	4					-1	10	10	10	33.5	33.5	33.5	30.628	0	99.007	26725000000	134	0.0649245	0.00618172	0.0317209	-0.0560114	0.033555	-0.0268474	0.0538108	0.0240667	0.0212982	-0.0693784	0.0285022	-0.0508094	0.14292	-0.00617695	-0.0393066	-0.0582368	0.0209718	-0.0669212	0.100712	0.0407703	0.0217311	0.000557661	0.00423265	-0.10494	0.0960751
+	5.50791	-0.11292	sp|P48047|ATPO_HUMAN;tr|A0A494C0K9|A0A494C0K9_HUMAN;tr|H7C0C1|H7C0C1_HUMAN;tr|H7C086|H7C086_HUMAN;tr|H7C068|H7C068_HUMAN	sp|P48047|ATPO_HUMAN;tr|A0A494C0K9|A0A494C0K9_HUMAN;tr|H7C0C1|H7C0C1_HUMAN	1129	Color2 [A=255, R=0, G=0, B=0]	1	4					-1	6	6	6	31	31	31	23.277	0	45.893	12012000000	111	-0.104812	-0.00364876	-0.0398047	0.11322	-0.0085299	0.0285318	-0.0754416	0.0125067	-0.0277965	0.0705137	0.0293922	0.0219195	-0.0852344	0.00615072	-0.00744247	0.0979781	0.0368462	-0.0479221	-0.0551522	0.0480909	-0.0180988	-0.00470877	-0.0141478	0.0926235	-0.050808
+	5.81009	0.121356	sp|P48163|MAOX_HUMAN	sp|P48163|MAOX_HUMAN	1132	Color2 [A=255, R=0, G=0, B=0]	1	4					-1	10	10	10	23.8	23.8	23.8	64.149	0	104.66	5779600000	72	0.00878406	-0.00901699	-0.0200455	-0.0721216	0.0747137	-0.0309803	0.0787129	-0.00134206	0.00551105	-0.0429044	0.0545695	0.00398254	0.0519741	0.0963011	-0.0181193	-0.0088079	-0.0688655	-0.0159006	0.0608039	0.0294862	0.0441263	-0.0380263	-0.0269699	-0.0157917	0.0343995
+	5.24925	-0.187744	sp|P48723|HSP13_HUMAN	sp|P48723|HSP13_HUMAN	1143	Color2 [A=255, R=0, G=0, B=0]	1	4					-1	2	2	2	4.7	4.7	4.7	51.927	0	7.2977	60241000	15	-0.165723	0.0161858	-0.0886137	0.290834	0.0395854	-0.0515079	-0.115947	-0.137308	0.195354	0.115152	0.178833	-0.326114	-0.034327	0.020401	0.0229559	0.163502	-0.0219245	-0.0886903	-0.167253	-0.0356333	0.113063	-0.0382717	-0.0101023	0.120837	-0.0123248
+	5.78948	-0.101285	sp|P48735|IDHP_HUMAN;tr|H0YL11|H0YL11_HUMAN	sp|P48735|IDHP_HUMAN	1146	Color2 [A=255, R=0, G=0, B=0]	1	4					-1	16	15	15	33.4	31.4	31.4	50.909	0	84.035	13006000000	141	-0.0460823	-0.00511074	-0.126745	0.05969	-0.034714	0.0482547	-0.0319717	0.0537431	-0.01212	0.0327389	-0.0091114	0.0332053	-0.0140634	0.0200436	-0.0686567	0.0503988	-0.0664303	0.0311358	-0.0274823	-0.0541563	-0.0771773	-0.0468886	-0.0235035	0.112203	0.0276177
+	1.92947	-0.0865073	sp|P48960|AGRE5_HUMAN;tr|K7EPE8|K7EPE8_HUMAN;tr|M0QY55|M0QY55_HUMAN;tr|B4DWB8|B4DWB8_HUMAN;tr|M0R0K5|M0R0K5_HUMAN	sp|P48960|AGRE5_HUMAN	1149	Color2 [A=255, R=0, G=0, B=0]	1	4					-1	4	4	3	6.5	6.5	5.5	91.868	0	58.242	1939400000	38	-0.117736	0.264309	0.181891	-0.011554	-0.128025	-0.0803101	-0.2319	0.340491	0.0211427	0.0154171	-0.142494	-0.0496185	-0.127943	0.327982	0.0720882	-0.101797	-0.0377398	-0.0583844	0.00970745	0.393962	-0.0726471	-0.0759056	-0.0964842	0.0520368	-0.0194151
+	8.79331	-0.114922	sp|P49257|LMAN1_HUMAN	sp|P49257|LMAN1_HUMAN	1153	Color2 [A=255, R=0, G=0, B=0]	1	4					-1	11	11	11	26.3	26.3	26.3	57.548	0	81.494	6790100000	82	0.00850749	-0.0409021	0.0164943	0.0597858	-0.00563383	-0.019546	-0.0161777	-0.100494	0.0251019	0.107698	0.00265265	0.0211639	0.00601196	-0.0148206	0.0354161	0.164482	-0.057023	0.0120201	0.000832319	-0.0200667	0.0243478	-0.0676987	-0.0152948	0.0732269	-0.00133657
+	5.49424	-0.0851418	sp|P49411|EFTU_HUMAN;tr|H3BNU3|H3BNU3_HUMAN	sp|P49411|EFTU_HUMAN	1160	Color2 [A=255, R=0, G=0, B=0]	1	4					-1	19	19	19	47.5	47.5	47.5	49.874	0	143.92	30761000000	245	0.0399718	0.0197847	-0.0506458	0.0268669	-0.0315497	0.0543034	0.0267479	-0.00183034	0.00456786	0.0105295	-0.042038	0.0481913	0.0246277	-0.0109186	-0.0283115	0.0428631	-0.0156467	0.0222869	0.0535226	0.00365114	-0.0380325	-0.017395	-0.0107121	0.0700569	0.0447962
+	5.91101	0.075621	tr|A0A6Q8PFY2|A0A6Q8PFY2_HUMAN;sp|P49588|SYAC_HUMAN;tr|A0A6Q8PF33|A0A6Q8PF33_HUMAN;tr|A0A6Q8PGE8|A0A6Q8PGE8_HUMAN;tr|H3BPK7|H3BPK7_HUMAN;tr|A0A6Q8PGN5|A0A6Q8PGN5_HUMAN;tr|A0A6Q8PGR9|A0A6Q8PGR9_HUMAN;tr|A0A6Q8PGB5|A0A6Q8PGB5_HUMAN;tr|A0A6Q8PFK3|A0A6Q8PFK3_HUMAN;tr|A0A6Q8PHJ2|A0A6Q8PHJ2_HUMAN;tr|A0A6Q8PH44|A0A6Q8PH44_HUMAN;tr|A0A6Q8PHP7|A0A6Q8PHP7_HUMAN;tr|A0A6Q8PHP3|A0A6Q8PHP3_HUMAN;tr|A0A6Q8PF77|…	tr|A0A6Q8PFY2|A0A6Q8PFY2_HUMAN;sp|P49588|SYAC_HUMAN;tr|A0A6Q8PF33|A0A6Q8PF33_HUMAN;tr|A0A6Q8PGE8|A0A6Q8PGE8_HUMAN;tr|H3BPK7|H3BPK7_HUMAN;tr|A0A6Q8PGN5|A0A6Q8PGN5_HUMAN;tr|A0A6Q8PGR9|A0A6Q8PGR9_HUMAN;tr|A0A6Q8PGB5|A0A6Q8PGB5_HUMAN;tr|A0A6Q8PFK3|A0A6Q8PFK3_HUMAN;tr|A0A6Q8PHJ2|A0A6Q8PHJ2_HUMAN;tr|A0A6Q8PH44|A0A6Q8PH44_HUMAN;tr|A0A6Q8PHP7|A0A6Q8PHP7_HUMAN;tr|A0A6Q8PHP3|A0A6Q8PHP3_HUMAN;tr|A0A6Q8PF77|…	1165	Color2 [A=255, R=0, G=0, B=0]	1	4					-1	24	24	24	30.5	30.5	30.5	107.93	0	163.55	12187000000	231	0.0443857	0.0484927	-0.00863624	-0.00732374	0.0062418	-0.00459313	0.0680804	0.00170636	0.00126147	-0.0613744	0.0227365	-0.0257664	0.0577736	0.0420446	-0.0129304	-0.0547087	0.00161862	-0.0141253	0.0966692	-0.0747633	0.0195727	-0.028161	0.0118351	-0.0315959	0.0749896
+	5.76263	0.0922037	sp|P49591|SYSC_HUMAN;tr|Q5T5C7|Q5T5C7_HUMAN	sp|P49591|SYSC_HUMAN;tr|Q5T5C7|Q5T5C7_HUMAN	1168	Color2 [A=255, R=0, G=0, B=0]	1	4					-1	10	10	10	25.1	25.1	25.1	58.777	0	58.904	3654100000	80	0.0949342	-0.0147731	-0.00134349	-0.0758083	0.0400639	0.0254562	0.10302	0.100901	0.043282	-0.0717037	0.0165334	-0.0321825	0.0819678	-0.051049	0.0304759	-0.00941062	0.0273426	-0.00773644	0.0417631	-0.0339088	0.0387313	0.00127435	-0.00606799	-0.0759726	0.053993
+	3.37963	-0.193965	tr|H0Y8E6|H0Y8E6_HUMAN;sp|P49736|MCM2_HUMAN	tr|H0Y8E6|H0Y8E6_HUMAN;sp|P49736|MCM2_HUMAN	1172	Color2 [A=255, R=0, G=0, B=0]	1	4					-1	8	8	8	11.4	11.4	11.4	93.998	0	32.148	1244500000	38	-0.11482	0.0361068	0.10832	0.0637169	-0.0696199	-0.0817654	-0.129335	0.0355346	0.154052	0.134994	-0.0434773	-0.0899429	-0.0368919	0.0411053	0.163205	0.0107367	-0.0575359	-0.126719	-0.305579	-0.358246	-0.255376	0.377604	0.234238	-0.0181994	-0.218821
+	3.30642	-0.0896218	tr|G3V4F2|G3V4F2_HUMAN;sp|Q86TX2|ACOT1_HUMAN;tr|A0A087WT95|A0A087WT95_HUMAN;sp|P49753|ACOT2_HUMAN;sp|Q3I5F7|ACOT6_HUMAN	tr|G3V4F2|G3V4F2_HUMAN;sp|Q86TX2|ACOT1_HUMAN;tr|A0A087WT95|A0A087WT95_HUMAN;sp|P49753|ACOT2_HUMAN	1174	Color2 [A=255, R=0, G=0, B=0]	1	4					-1	3	3	3	11.9	11.9	11.9	43.733	0	8.4662	526130000	14	-0.0359671	0.170613	0.0637422	-0.0319736	-0.115711	0.0341411	-0.0671847	0.140936	0.0448887	0.0522838	-0.0328598	-0.0517631	-0.105333	0.38444	0.0897098	-0.0417087	-0.121823	-0.098881	-0.0319865	-0.021395	-0.0958595	0.238917	-0.0542178	-0.0389116	-0.148011
+	7.82846	-0.125017	sp|P49755|TMEDA_HUMAN;tr|G3V2K7|G3V2K7_HUMAN	sp|P49755|TMEDA_HUMAN	1176	Color2 [A=255, R=0, G=0, B=0]	1	4					-1	7	7	7	35.2	35.2	35.2	24.976	0	59.43	11243000000	120	-0.0284746	-0.0898335	-0.0319493	0.147232	-0.00952005	0.0219221	0.0170953	-0.0882556	0.00472522	0.0780659	0.00383759	-0.0342231	0.00969911	-0.0214295	0.0190642	0.174242	-0.0709352	-0.0219381	0.0135887	0.0687301	-0.0180988	-0.0926313	-0.0463018	0.142269	-0.00133657
+	3.07043	-0.104671	sp|P49756|RBM25_HUMAN;tr|H0YE46|H0YE46_HUMAN;tr|E9PQU5|E9PQU5_HUMAN	sp|P49756|RBM25_HUMAN	1177	Color2 [A=255, R=0, G=0, B=0]	1	4					-1	4	4	4	5	5	5	100.18	0	12.911	756980000	28	0.0785148	-0.00999498	0.0569239	0.0432746	0.0118995	-0.131554	0.0669336	0	-0.019537	0.128564	0.0514715	-0.170682	0.0358818	-0.0388303	0.0559974	0.115769	-0.0245721	-0.0996993	0.00987267	0.0294862	-0.0420525	-0.0930562	0.0975261	0.0327034	-0.0718887
+	8.55339	-0.141069	tr|H0YL72|H0YL72_HUMAN;sp|P50213|IDH3A_HUMAN;tr|H0YMU3|H0YMU3_HUMAN;tr|H0YLI6|H0YLI6_HUMAN;tr|H0YKD0|H0YKD0_HUMAN;tr|H0YM64|H0YM64_HUMAN;tr|H0YNF5|H0YNF5_HUMAN	tr|H0YL72|H0YL72_HUMAN;sp|P50213|IDH3A_HUMAN;tr|H0YMU3|H0YMU3_HUMAN	1189	Color2 [A=255, R=0, G=0, B=0]	1	4					-1	9	9	9	32.6	32.6	32.6	35.786	0	53.868	8278400000	86	-0.0520313	0.0721409	-0.0322723	0.0718324	0.020864	-0.0122044	-0.00974059	0.00219345	-0.0176194	0.0253406	-0.0236685	0.0696151	-0.0253382	0.104193	0.0440974	0.0632536	-0.014508	0.000534773	-0.0173361	-0.0479028	-0.0567806	0.0498841	0.00747418	0.0652888	-0.0123248
+	11.0138	0.114155	sp|P50395|GDIB_HUMAN;tr|Q5SX87|Q5SX87_HUMAN;tr|V9GYF8|V9GYF8_HUMAN;tr|Q5SX90|Q5SX90_HUMAN;tr|V9GYJ7|V9GYJ7_HUMAN;tr|Q5SX86|Q5SX86_HUMAN;tr|Q5SX91|Q5SX91_HUMAN	sp|P50395|GDIB_HUMAN;tr|Q5SX87|Q5SX87_HUMAN	1192	Color2 [A=255, R=0, G=0, B=0]	1	4					-1	20	20	15	49.7	49.7	35.1	50.663	0	157.52	26735000000	270	0.067759	0.066932	-0.0137315	-0.0635209	0.0267406	-0.0447905	0.110319	-0.036432	-0.0445397	-0.066319	0.0467446	-0.00476241	0.036695	-0.0103097	-0.0197997	-0.0420167	0.043694	-0.00919652	0.0932395	0.0427196	0.0448847	-0.0226467	-0.0466144	-0.0512693	0.0950594
+	4.17432	-0.0857637	tr|E9PJH8|E9PJH8_HUMAN;sp|P50454|SERPH_HUMAN;tr|E9PNX1|E9PNX1_HUMAN;tr|E9PK86|E9PK86_HUMAN;tr|E9PMI5|E9PMI5_HUMAN;tr|E9PR70|E9PR70_HUMAN;tr|E9PPV6|E9PPV6_HUMAN;tr|E9PQ34|E9PQ34_HUMAN;tr|E9PIG2|E9PIG2_HUMAN;tr|E9PRS3|E9PRS3_HUMAN;tr|E9PLA6|E9PLA6_HUMAN;tr|E9PKH2|E9PKH2_HUMAN	tr|E9PJH8|E9PJH8_HUMAN;sp|P50454|SERPH_HUMAN;tr|E9PNX1|E9PNX1_HUMAN;tr|E9PK86|E9PK86_HUMAN;tr|E9PMI5|E9PMI5_HUMAN;tr|E9PR70|E9PR70_HUMAN;tr|E9PPV6|E9PPV6_HUMAN;tr|E9PQ34|E9PQ34_HUMAN;tr|E9PIG2|E9PIG2_HUMAN;tr|E9PRS3|E9PRS3_HUMAN	1196	Color2 [A=255, R=0, G=0, B=0]	1	4					-1	5	5	5	21.3	21.3	21.3	40.953	0	114.68	2137200000	56	-0.0350165	-0.015878	-0.0363171	0.0940347	-0.034498	0.0512824	0.0358856	-0.00819397	0.0101402	0.0961633	-0.0439816	0.0775585	0.0080409	0.00132871	-0.0233269	0.00706744	-0.0527074	0.141699	-0.0207946	0.0862942	-0.0109107	-0.00390959	-0.0213509	0.0162482	-0.0125775
+	6.72824	0.102206	sp|P50502|F10A1_HUMAN;sp|Q8NFI4|F10A5_HUMAN;tr|F6VDH7|F6VDH7_HUMAN;tr|H7C3I1|H7C3I1_HUMAN;sp|Q8IZP2|ST134_HUMAN;tr|F8WAQ7|F8WAQ7_HUMAN	sp|P50502|F10A1_HUMAN;sp|Q8NFI4|F10A5_HUMAN;tr|F6VDH7|F6VDH7_HUMAN;tr|H7C3I1|H7C3I1_HUMAN;sp|Q8IZP2|ST134_HUMAN	1198	Color2 [A=255, R=0, G=0, B=0]	1	4					-1	10	10	10	26.6	26.6	26.6	41.331	0	52.973	18394000000	153	0.0745568	0.0274327	-0.0437894	-0.0667665	0.0224564	-0.0189264	0.0796757	0.0432479	0.0486307	-0.13241	0.0271313	-0.0303018	0.0498269	0.0153875	0.00928903	-0.0519133	-0.011169	-0.0017581	0.0815647	0.0174415	0.00538564	0	-0.0208902	-0.082005	0.088793
+	8.58072	0.273921	tr|A0A2C9F2P4|A0A2C9F2P4_HUMAN;sp|P50897|PPT1_HUMAN;tr|A0A286YFF7|A0A286YFF7_HUMAN;tr|Q5T0S4|Q5T0S4_HUMAN;tr|A0A286YFE3|A0A286YFE3_HUMAN;tr|A0A286YFL8|A0A286YFL8_HUMAN;tr|E9PIA8|E9PIA8_HUMAN;tr|E9PK48|E9PK48_HUMAN;tr|A0A286YFL6|A0A286YFL6_HUMAN;tr|E9PSE5|E9PSE5_HUMAN	tr|A0A2C9F2P4|A0A2C9F2P4_HUMAN;sp|P50897|PPT1_HUMAN;tr|A0A286YFF7|A0A286YFF7_HUMAN;tr|Q5T0S4|Q5T0S4_HUMAN;tr|A0A286YFE3|A0A286YFE3_HUMAN;tr|A0A286YFL8|A0A286YFL8_HUMAN;tr|E9PIA8|E9PIA8_HUMAN	1204	Color2 [A=255, R=0, G=0, B=0]	1	4					-1	6	6	6	18.7	18.7	18.7	34.136	0	116.11	14971000000	73	0.0699694	0.0680912	0.124497	-0.393024	0.0784464	-0.0394392	0.124298	0.0918894	0.00684643	-0.295154	0.027817	0.0888517	0.139053	0.0469666	-0.0426378	-0.278	0.055871	0.0466032	0.0884712	-0.0524094	-0.0675573	0.160314	0.134887	-0.192418	0.14763
+	4.20566	-0.115072	tr|E7EPB3|E7EPB3_HUMAN;sp|P50914|RL14_HUMAN	tr|E7EPB3|E7EPB3_HUMAN;sp|P50914|RL14_HUMAN	1205	Color2 [A=255, R=0, G=0, B=0]	1	4					-1	3	3	3	25.8	25.8	25.8	14.558	0	35.588	5387300000	58	-0.107908	0.0490797	-0.000869274	0.0832124	-0.0575736	0.0754943	-0.0629289	0.0317221	0.0881262	0.127366	-0.120452	-0.0419395	-0.00948477	0.0811858	-0.00252938	0.0474086	-0.137539	0.0169361	0.0133412	0.109112	0.0140851	0.0577905	-0.0179749	0.0405142	-0.0939946
+	8.59754	0.124849	sp|P50995|ANX11_HUMAN;tr|H0Y6E1|H0Y6E1_HUMAN;tr|E5RIN3|E5RIN3_HUMAN;sp|P27216|ANX13_HUMAN	sp|P50995|ANX11_HUMAN	1208	Color2 [A=255, R=0, G=0, B=0]	1	4					-1	12	12	12	22	22	22	54.389	0	110.28	9409500000	123	0.0603952	0.148647	0.00685644	-0.170951	0.0352707	-0.0477898	0.0155413	0.152064	-0.0192971	-0.121748	0.00808215	-0.0796137	0.0430961	0.126397	0.0190642	-0.114596	0.0395894	-0.0394964	0.0488625	-0.0757844	-0.00760531	0.110184	-0.0165958	-0.0905945	0.0640104
+	7.47757	-0.278509	tr|H3BU81|H3BU81_HUMAN;tr|H3BUD9|H3BUD9_HUMAN;tr|H3BS49|H3BS49_HUMAN;tr|H3BVH7|H3BVH7_HUMAN;tr|H3BN55|H3BN55_HUMAN;sp|P51159|RB27A_HUMAN;tr|K7ES41|K7ES41_HUMAN;sp|O00194|RB27B_HUMAN	tr|H3BU81|H3BU81_HUMAN;tr|H3BUD9|H3BUD9_HUMAN;tr|H3BS49|H3BS49_HUMAN;tr|H3BVH7|H3BVH7_HUMAN;tr|H3BN55|H3BN55_HUMAN;sp|P51159|RB27A_HUMAN;tr|K7ES41|K7ES41_HUMAN;sp|O00194|RB27B_HUMAN	1215	Color2 [A=255, R=0, G=0, B=0]	1	4					-1	2	2	2	29.6	29.6	29.6	7.8818	0	4.8115	426140000	21	-0.0626473	0.0707536	-0.105512	0.273553	-0.117464	0.0327969	-0.183114	-0.017669	-0.123632	0.32229	-0.00118804	0.0316305	-0.107828	0.0657952	-0.0328288	0.363822	-0.101735	-0.073498	-0.180683	0.0834565	-0.0901046	0.061002	-0.0943816	0.25118	-0.0553119
+	3.11223	-0.139797	sp|P51398|RT29_HUMAN;tr|V9GY11|V9GY11_HUMAN;tr|V9GYJ9|V9GYJ9_HUMAN;tr|V9GYL9|V9GYL9_HUMAN;tr|V9GYF7|V9GYF7_HUMAN;tr|V9GZ61|V9GZ61_HUMAN;tr|V9GYL4|V9GYL4_HUMAN;tr|V9GYJ3|V9GYJ3_HUMAN;tr|V9GYW1|V9GYW1_HUMAN;tr|V9GYA7|V9GYA7_HUMAN;tr|V9GZ03|V9GZ03_HUMAN	sp|P51398|RT29_HUMAN;tr|V9GY11|V9GY11_HUMAN;tr|V9GYJ9|V9GYJ9_HUMAN;tr|V9GYL9|V9GYL9_HUMAN	1217	Color2 [A=255, R=0, G=0, B=0]	1	4					-1	4	4	4	13.8	13.8	13.8	45.566	0	20.962	491320000	36	-0.0938826	-0.0909972	0.0245161	0.134799	0.0908408	-0.0676785	-0.0848246	-0.0974901	-0.0265102	-0.0371094	0.165501	0.0252392	-0.237205	0.000483274	-0.0384953	0.105974	0.0194442	-0.0776036	-0.00183272	-0.0208948	-0.0135922	0.0393002	0.0329261	0.044673	-0.102305
+	2.66162	-0.10437	sp|P51452|DUS3_HUMAN;tr|K7ES89|K7ES89_HUMAN;tr|K7ELG5|K7ELG5_HUMAN	sp|P51452|DUS3_HUMAN;tr|K7ES89|K7ES89_HUMAN;tr|K7ELG5|K7ELG5_HUMAN	1218	Color2 [A=255, R=0, G=0, B=0]	1	4					-1	2	2	2	14.6	14.6	14.6	20.478	0	9.5053	396830000	16	0.0673165	-0.119349	-0.0018971	0.0282414	0.0345848	-0.00551367	0.0275645	0.064512	-0.10222	0.198734	-0.0769858	-0.0117815	-0.0728011	-0.133894	-0.0438585	0.219253	-0.0529265	0.0841291	0.0240242	-0.12039	-0.0737989	0.0641303	-0.0927663	0.154436	0.0584896
+	3.34445	-0.165064	sp|P51571|SSRD_HUMAN;tr|A6NLM8|A6NLM8_HUMAN	sp|P51571|SSRD_HUMAN;tr|A6NLM8|A6NLM8_HUMAN	1222	Color2 [A=255, R=0, G=0, B=0]	1	4					-1	4	4	4	30.6	30.6	30.6	18.998	0	57.173	2253500000	42	-0.128544	0.0381193	-0.080405	0.170358	-0.016897	0.00106978	-0.0225499	-0.145379	0.07882	-0.100118	0.00676131	-0.00422406	-0.0361314	-0.0616055	-0.0617988	0.0622983	0.00870538	0.0280674	-0.0315609	0.0110269	-0.0786629	0.0100842	-0.0412302	0.271234	0.0103979
+	1.55442	-0.104974	tr|G5E9A6|G5E9A6_HUMAN;sp|P51784|UBP11_HUMAN	tr|G5E9A6|G5E9A6_HUMAN;sp|P51784|UBP11_HUMAN	1230	Color2 [A=255, R=0, G=0, B=0]	1	4					-1	3	2	2	4.1	2.6	2.6	105.03	0	3.9809	76605000	15	-0.251692	-0.166354	-0.117388	-0.265912	-0.273709	-0.296863	-0.193649	-0.137308	-0.179085	0.0381403	0.217143	0.139649	-0.184462	-0.237972	-0.1433	-0.240288	-0.187371	-0.201087	-0.203029	-0.158578	-0.221884	0.250216	0.161659	0.037735	-0.00938082
+	2.42755	-0.0905026	tr|A0A7I2V2R3|A0A7I2V2R3_HUMAN;tr|A0A7I2V402|A0A7I2V402_HUMAN;tr|A0A7I2V4J6|A0A7I2V4J6_HUMAN;sp|P51991|ROA3_HUMAN;tr|A0A7I2V5D8|A0A7I2V5D8_HUMAN;tr|A0A7I2V4G0|A0A7I2V4G0_HUMAN	tr|A0A7I2V2R3|A0A7I2V2R3_HUMAN;tr|A0A7I2V402|A0A7I2V402_HUMAN;tr|A0A7I2V4J6|A0A7I2V4J6_HUMAN;sp|P51991|ROA3_HUMAN;tr|A0A7I2V5D8|A0A7I2V5D8_HUMAN;tr|A0A7I2V4G0|A0A7I2V4G0_HUMAN	1238	Color2 [A=255, R=0, G=0, B=0]	1	4					-1	11	10	10	29.6	27.5	27.5	35.411	0	203.15	15382000000	135	0.053977	0.0262403	-0.0204461	0.0315738	-0.0530455	-0.0354385	-0.0446947	0.0537431	-0.0759575	-0.0367997	-0.054101	-0.00499344	-0.00920486	0.0132337	-0.00308323	0.000698328	-0.0947251	0.015274	0.0195141	0.0055325	0.0277271	-0.0692861	-0.0140715	-0.061166	-0.0806906
+	13.0537	0.185997	sp|P52209|6PGD_HUMAN;tr|K7EPF6|K7EPF6_HUMAN;tr|K7EMN2|K7EMN2_HUMAN;tr|K7EM49|K7EM49_HUMAN;tr|K7ELN9|K7ELN9_HUMAN	sp|P52209|6PGD_HUMAN	1239	Color2 [A=255, R=0, G=0, B=0]	1	4					-1	21	21	21	44.7	44.7	44.7	53.139	0	323.31	123780000000	356	0.107471	0.0528319	-0.0364792	-0.0850134	0.0254982	-0.0105095	0.138394	0.0114181	-0.0171404	-0.0848799	0.0226676	-0.0365808	0.0956502	0.0125148	-0.0189192	-0.124352	0.052412	-0.0676417	0.132652	0.0656626	0.0310984	-0.0351658	-0.00561213	-0.110838	0.115008
+	3.56571	-0.293943	tr|A0A7I2V351|A0A7I2V351_HUMAN;tr|A0A7I2V487|A0A7I2V487_HUMAN;tr|A0A7I2YQE1|A0A7I2YQE1_HUMAN;sp|P52292|IMA1_HUMAN;tr|A0A7I2V3Z3|A0A7I2V3Z3_HUMAN	tr|A0A7I2V351|A0A7I2V351_HUMAN;tr|A0A7I2V487|A0A7I2V487_HUMAN;tr|A0A7I2YQE1|A0A7I2YQE1_HUMAN;sp|P52292|IMA1_HUMAN;tr|A0A7I2V3Z3|A0A7I2V3Z3_HUMAN	1241	Color2 [A=255, R=0, G=0, B=0]	1	4					-1	5	5	5	11.3	11.3	11.3	55.086	0	18.364	541020000	24	-0.140354	0.094043	-0.0610743	-0.0244224	-0.0941689	0.0609133	-0.0355685	-0.0848889	-0.0408833	0.0832055	-0.0743351	0.0537434	-0.108827	0.203467	-0.0809669	0.171055	-0.189189	0.0570683	-0.214767	0.605425	-0.188529	0.0221398	-0.155877	0.170877	-0.22383
+	5.4347	0.161732	sp|P52565|GDIR1_HUMAN;tr|J3KRE2|J3KRE2_HUMAN;tr|J3KTF8|J3KTF8_HUMAN;tr|J3QQX2|J3QQX2_HUMAN;tr|J3KRY1|J3KRY1_HUMAN;tr|J3KS60|J3KS60_HUMAN	sp|P52565|GDIR1_HUMAN;tr|J3KRE2|J3KRE2_HUMAN;tr|J3KTF8|J3KTF8_HUMAN;tr|J3QQX2|J3QQX2_HUMAN;tr|J3KRY1|J3KRY1_HUMAN	1247	Color2 [A=255, R=0, G=0, B=0]	1	4					-1	7	7	7	46.6	46.6	46.6	23.207	0	200.78	17681000000	108	0.180572	-0.0898335	0.10421	0.00269914	-0.0258138	-0.187468	0.162055	0.0267029	0.0989938	-0.0774269	0.017293	-0.0907593	0.0812671	-0.102543	0.12091	-0.0584447	-0.0148637	-0.0789747	0.141811	0.133978	0.0948727	-0.139696	0.0077002	-0.198322	0.111767
+	3.01054	0.103689	sp|P52566|GDIR2_HUMAN;tr|H0YGX7|H0YGX7_HUMAN;tr|F5H3P3|F5H3P3_HUMAN;tr|F5H6Q0|F5H6Q0_HUMAN;tr|F5H2R5|F5H2R5_HUMAN	sp|P52566|GDIR2_HUMAN;tr|H0YGX7|H0YGX7_HUMAN;tr|F5H3P3|F5H3P3_HUMAN;tr|F5H6Q0|F5H6Q0_HUMAN	1248	Color2 [A=255, R=0, G=0, B=0]	1	4					-1	10	10	10	59.7	59.7	59.7	22.988	0	78.901	37709000000	176	0.0846503	-0.0133014	-0.0727413	0.0563257	0.00736117	-0.0947664	0.158332	-0.0344324	0.0139732	-0.0544596	0.00974846	-0.124388	0.118369	0.0137126	-0.00427079	-0.0611491	-0.00345445	-0.101583	0.16924	-0.0759099	0.0561354	-0.0658627	-0.0128491	-0.154226	0.134913
+	5.76812	-0.167069	sp|P52815|RM12_HUMAN;tr|B4DLN1|B4DLN1_HUMAN	sp|P52815|RM12_HUMAN;tr|B4DLN1|B4DLN1_HUMAN	1257	Color2 [A=255, R=0, G=0, B=0]	1	4					-1	3	3	3	28.3	28.3	28.3	21.348	0	81.773	3572100000	59	-0.20506	-0.0142825	0.0249045	0.107287	-0.0196731	0.0531251	-0.0807118	0.0569119	0.0344517	0.00572538	-0.0430453	-0.0641372	-0.143215	0.177626	0.0113277	0.133434	-0.0202096	-0.0748653	-0.151171	-0.146595	-0.174517	0.117621	0.0768628	0.159203	-0.0349834
+	5.13369	-0.186624	tr|F5H2U8|F5H2U8_HUMAN;sp|P52926|HMGA2_HUMAN;tr|F5H2A4|F5H2A4_HUMAN;tr|F5H6H0|F5H6H0_HUMAN;tr|H0YFY4|H0YFY4_HUMAN	tr|F5H2U8|F5H2U8_HUMAN;sp|P52926|HMGA2_HUMAN;tr|F5H2A4|F5H2A4_HUMAN;tr|F5H6H0|F5H6H0_HUMAN	1260	Color2 [A=255, R=0, G=0, B=0]	1	4					-1	5	5	5	51.5	51.5	51.5	10.767	0	31.888	2556200000	43	0.125523	-0.0635726	0.0344231	0.251026	-0.102445	-0.177925	0.107575	-0.110597	0.10392	0.204772	-0.0396659	-0.148072	0.0259025	-0.0754199	0.11195	0.140603	-0.0885723	-0.102977	-0.0823054	0.0462313	0.0416973	-0.176594	-0.0175149	0.238596	-0.0538378
+	2.30718	-0.0999357	tr|H7C3P6|H7C3P6_HUMAN;tr|A0A8V8TPW9|A0A8V8TPW9_HUMAN;tr|H0YCR0|H0YCR0_HUMAN;tr|A0A8V8TR21|A0A8V8TR21_HUMAN;tr|A0A8V8TQF7|A0A8V8TQF7_HUMAN;tr|H0YEN4|H0YEN4_HUMAN;sp|P52948|NUP98_HUMAN;tr|A0A3B3ITD8|A0A3B3ITD8_HUMAN;tr|A0A8V8TRC7|A0A8V8TRC7_HUMAN;tr|A0A8V8TPX4|A0A8V8TPX4_HUMAN;tr|H0YCT1|H0YCT1_HUMAN;tr|A0A8V8TQG1|A0A8V8TQG1_HUMAN	tr|H7C3P6|H7C3P6_HUMAN;tr|A0A8V8TPW9|A0A8V8TPW9_HUMAN;tr|H0YCR0|H0YCR0_HUMAN;tr|A0A8V8TR21|A0A8V8TR21_HUMAN;tr|A0A8V8TQF7|A0A8V8TQF7_HUMAN;tr|H0YEN4|H0YEN4_HUMAN;sp|P52948|NUP98_HUMAN;tr|A0A3B3ITD8|A0A3B3ITD8_HUMAN;tr|A0A8V8TRC7|A0A8V8TRC7_HUMAN;tr|A0A8V8TPX4|A0A8V8TPX4_HUMAN	1261	Color2 [A=255, R=0, G=0, B=0]	1	4					-1	3	3	3	4.5	4.5	4.5	85.676	0	6.7365	265660000	14	-0.134132	0.0766401	-0.0690904	0.197403	-0.0175371	0.0157359	-0.0203915	-0.0122471	-0.0702317	0.100863	-0.0375133	0.0864701	-0.0823858	-0.0967155	-0.115885	0.0445089	0.147468	0.0589764	-0.119896	0.0239115	-0.216877	0.102189	0.06106	0.153723	0.0290093
+	7.19028	-0.190846	sp|P53597|SUCA_HUMAN;tr|A0A494C0D1|A0A494C0D1_HUMAN;tr|H7C233|H7C233_HUMAN	sp|P53597|SUCA_HUMAN;tr|A0A494C0D1|A0A494C0D1_HUMAN	1268	Color2 [A=255, R=0, G=0, B=0]	1	4					-1	5	5	5	21.1	21.1	21.1	36.249	0	33.161	3273700000	37	-0.0628409	0.068207	-0.0598385	0.231981	-0.083554	0.0282319	-0.0670879	0.0499783	-0.0673358	0.175305	-0.0157359	0.0509329	-0.206722	-0.0138443	-0.0481799	0.207548	-0.00592709	0.0771942	-0.0170834	-0.0890524	-0.120131	0.0322268	-0.0188949	0.122441	-0.0303719
+	5.63088	-0.245773	sp|P53985|MOT1_HUMAN;tr|Q5T8R3|Q5T8R3_HUMAN;tr|Q5T8R5|Q5T8R5_HUMAN	sp|P53985|MOT1_HUMAN;tr|Q5T8R3|Q5T8R3_HUMAN;tr|Q5T8R5|Q5T8R5_HUMAN	1277	Color2 [A=255, R=0, G=0, B=0]	1	4					-1	2	2	2	4	4	4	53.944	0	3.1693	371070000	13	0.0855246	0.152149	-0.0175645	0.291243	-0.153128	-0.224496	0.0882239	0.00462675	-0.0451906	0.289067	-0.0561335	-0.19418	0.0952165	0.106328	-0.0770462	0.284854	-0.171078	-0.118651	0.00473738	0.0498824	-0.0329032	-0.0817122	0.00762486	0.102484	-0.0201766
+	5.51571	0.0962033	sp|P54578|UBP14_HUMAN;tr|A6NJA2|A6NJA2_HUMAN;tr|J3QQT6|J3QQT6_HUMAN;tr|J3KS55|J3KS55_HUMAN	sp|P54578|UBP14_HUMAN;tr|A6NJA2|A6NJA2_HUMAN	1284	Color2 [A=255, R=0, G=0, B=0]	1	4					-1	13	13	13	29.6	29.6	29.6	56.068	0	118.64	4743300000	104	0.0612845	-0.000242949	-0.000553131	-0.0474024	0.0196857	-0.0528553	0.0975003	0.0572634	0.056541	-0.0849867	0.036767	-0.0402825	0.0632839	0.038754	0.033411	-0.032392	0.00393796	7.65324e-05	0.0169659	0.0733755	0.0652826	-0.0261314	0.0501354	-0.0615799	0.0191569
+	12.3838	-0.176068	sp|P54709|AT1B3_HUMAN;tr|C9JA36|C9JA36_HUMAN;tr|C9JXZ1|C9JXZ1_HUMAN;tr|H7C547|H7C547_HUMAN;tr|F8WBY4|F8WBY4_HUMAN;tr|H7C4L9|H7C4L9_HUMAN;tr|C9J6S2|C9J6S2_HUMAN	sp|P54709|AT1B3_HUMAN;tr|C9JA36|C9JA36_HUMAN	1287	Color2 [A=255, R=0, G=0, B=0]	1	4					-1	8	8	8	31.2	31.2	31.2	31.512	0	88.506	9046600000	100	0.0147638	-0.0306916	-0.0492556	0.177455	-0.031765	0.0431452	-0.0609021	-0.0638311	-0.133722	0.163312	-0.00251746	0.104344	0.0252652	-0.172874	-0.0431259	0.166173	-0.0237129	0.0657072	-0.0584428	0.0275025	-0.028111	-0.0958636	-0.0475528	0.189777	-0.0689085
+	6.90494	0.0973193	sp|P54727|RD23B_HUMAN;tr|Q5W0S5|Q5W0S5_HUMAN;tr|Q5W0S4|Q5W0S4_HUMAN;tr|H0Y579|H0Y579_HUMAN	sp|P54727|RD23B_HUMAN;tr|Q5W0S5|Q5W0S5_HUMAN	1289	Color2 [A=255, R=0, G=0, B=0]	1	4					-1	10	10	7	29.3	29.3	23	43.171	0	97.395	7438900000	131	0.0615511	0.0310037	0.00921297	-0.0442004	-0.0013361	-0.00329041	0.0473833	0.034106	-0.0207369	-0.0168054	0.025279	0.0166225	0.0900013	0.0349841	0.0098381	-0.0862472	-0.0242858	0.0117171	0.0281937	0.0111785	0.0120702	-0.0379446	-0.0150654	-0.0359809	0.0464947
+	6.1064	0.243816	sp|P55008|AIF1_HUMAN;tr|Q5STX8|Q5STX8_HUMAN	sp|P55008|AIF1_HUMAN;tr|Q5STX8|Q5STX8_HUMAN	1295	Color2 [A=255, R=0, G=0, B=0]	1	4					-1	3	3	3	25.9	25.9	25.9	16.703	0	52.161	1240300000	42	0.207569	0.222236	0.0733843	-0.203076	0.0153806	-0.265988	-0.0701907	0.184298	0.129961	-0.11334	-0.0441976	-0.0633357	0.0558133	0.201996	0.0389564	-0.12055	-0.023355	-0.0595782	-0.00166583	-0.0841596	0.0562856	0.112766	0.0840216	-0.251626	0.0750687
+	4.66045	-0.0994281	sp|P55145|MANF_HUMAN;tr|H7C2D6|H7C2D6_HUMAN	sp|P55145|MANF_HUMAN	1302	Color2 [A=255, R=0, G=0, B=0]	1	4					-1	6	6	6	28.6	28.6	28.6	20.7	0	61.172	3663200000	63	-0.058295	-0.0579982	-0.0372086	0.0885866	0.00112414	0.0546715	0.00875688	-0.0588684	-0.0131545	0.117659	-0.059406	0.0391138	0.00185251	0.00723338	-0.0489149	0.115124	-0.0833406	0.0643928	0.0558469	-0.0444264	-0.102813	0.0375931	0.00988197	0.0564678	-0.00526929
+	9.03055	0.203967	tr|A0A5K1VW54|A0A5K1VW54_HUMAN;tr|A0A5K1VW94|A0A5K1VW94_HUMAN;sp|P55263|ADK_HUMAN;tr|A0A5F9ZH31|A0A5F9ZH31_HUMAN;tr|A0A5F9ZH83|A0A5F9ZH83_HUMAN;tr|A0A5F9ZH72|A0A5F9ZH72_HUMAN;tr|A0A5F9ZHJ1|A0A5F9ZHJ1_HUMAN;tr|A0A5F9ZH76|A0A5F9ZH76_HUMAN;tr|A0A5F9ZGZ8|A0A5F9ZGZ8_HUMAN	tr|A0A5K1VW54|A0A5K1VW54_HUMAN;tr|A0A5K1VW94|A0A5K1VW94_HUMAN;sp|P55263|ADK_HUMAN;tr|A0A5F9ZH31|A0A5F9ZH31_HUMAN;tr|A0A5F9ZH83|A0A5F9ZH83_HUMAN;tr|A0A5F9ZH72|A0A5F9ZH72_HUMAN	1305	Color2 [A=255, R=0, G=0, B=0]	1	4					-1	5	5	5	21.3	21.3	21.3	38.753	0	32.988	2636000000	41	0.0681129	-0.0729971	0.0414252	-0.108664	0.0601583	-0.0192361	0.200138	-0.0789514	-0.00110483	-0.0597999	-0.0053196	-0.0213232	0.0553675	-0.0173872	0.0255187	-0.0952797	-0.0028193	-0.000381947	0.120834	-0.0866311	0.0586152	-0.019978	-0.0598085	-0.0809138	0.124765
+	10.8843	0.115231	tr|E9PLK3|E9PLK3_HUMAN;sp|P55786|PSA_HUMAN;tr|A0A7I2V389|A0A7I2V389_HUMAN;tr|A0A7I2V3W8|A0A7I2V3W8_HUMAN;tr|A0A8V8TQ95|A0A8V8TQ95_HUMAN;tr|E9PPZ2|E9PPZ2_HUMAN;sp|A6NEC2|PSAL_HUMAN;tr|A0A7I2V604|A0A7I2V604_HUMAN;tr|A0A7I2V5D4|A0A7I2V5D4_HUMAN;tr|H0YDG0|H0YDG0_HUMAN;tr|E9PP11|E9PP11_HUMAN;tr|E9PJY4|E9PJY4_HUMAN;tr|E9PPD4|E9PPD4_HUMAN	tr|E9PLK3|E9PLK3_HUMAN;sp|P55786|PSA_HUMAN;tr|A0A7I2V389|A0A7I2V389_HUMAN;tr|A0A7I2V3W8|A0A7I2V3W8_HUMAN;tr|A0A8V8TQ95|A0A8V8TQ95_HUMAN	1309	Color2 [A=255, R=0, G=0, B=0]	1	4					-1	22	22	22	30.4	30.4	30.4	102.99	0	221.57	11758000000	252	0.0468118	0.0206232	-0.0419991	-0.0620577	0.0194085	0.0193603	0.0412865	0.0170937	-0.0305333	-0.0331905	0.0325379	0.0169256	0.0516164	-0.00714827	-0.0316982	-0.0592763	0.0171497	0.00731516	0.0630369	-0.0164335	0.0200355	0.0230811	0.0288513	-0.0793207	0.0552793
+	2.84403	-0.0998977	sp|P56378|ATP68_HUMAN;tr|A0A0A0MTQ5|A0A0A0MTQ5_HUMAN;tr|G3V556|G3V556_HUMAN	sp|P56378|ATP68_HUMAN;tr|A0A0A0MTQ5|A0A0A0MTQ5_HUMAN;tr|G3V556|G3V556_HUMAN	1319	Color2 [A=255, R=0, G=0, B=0]	1	4					-1	2	2	2	27.6	27.6	27.6	6.662	0	2.7687	1191600000	23	-0.11462	0.00847793	-0.115747	0.0860434	-0.0166836	0.170103	-0.12691	0.0037756	-0.11438	0.126445	0.0679619	0.0637569	-0.134337	0.0206394	-0.0736346	0.110972	-0.00606871	0.106653	-0.141221	-0.0737071	0.0312514	0.00818396	-0.0073607	0.0717182	-0.0268805
+	1.47358	-0.0931941	sp|P56537|IF6_HUMAN;tr|B7ZBH1|B7ZBH1_HUMAN;tr|A0A0U1RQV5|A0A0U1RQV5_HUMAN	sp|P56537|IF6_HUMAN	1321	Color2 [A=255, R=0, G=0, B=0]	1	4					-1	5	5	5	30.2	30.2	30.2	26.599	0	53.877	4699900000	44	-0.0879557	0.127453	0.0793781	0.180372	-0.144401	-0.105746	0.0391285	0.0228667	0.0693784	0.0688834	-0.00405788	-0.0612538	-0.0655086	0.0833549	-0.0585876	0.165728	-0.0209954	-0.00827408	0.0476549	0.188232	0.0519927	-0.0426147	-0.136944	0.0093298	-0.0530581
+	2.2251	0.0845883	sp|P58546|MTPN_HUMAN;tr|C9JL85|C9JL85_HUMAN	sp|P58546|MTPN_HUMAN;tr|C9JL85|C9JL85_HUMAN	1328	Color2 [A=255, R=0, G=0, B=0]	1	4					-1	5	5	5	39	39	39	12.895	0	65.394	6412400000	42	0.139062	-0.0173526	0.011801	-0.129858	0.0905769	-0.211339	0.0856125	0.0213056	0.0273483	-0.0520575	-0.00307751	-0.0514452	0.041656	0.0514052	0.00858283	0.0556889	0.0750494	-0.112939	0.0986919	-0.0646808	-0.00776243	0.00873852	-0.0105598	-0.0814173	0.128589
+	9.42111	0.133163	sp|P59998|ARPC4_HUMAN;tr|F8WCF6|F8WCF6_HUMAN;tr|F8WDD7|F8WDD7_HUMAN;tr|H7C0A3|H7C0A3_HUMAN;tr|A0A0A6YYG9|A0A0A6YYG9_HUMAN;tr|R4GN08|R4GN08_HUMAN;tr|F8WE39|F8WE39_HUMAN	sp|P59998|ARPC4_HUMAN;tr|F8WCF6|F8WCF6_HUMAN;tr|F8WDD7|F8WDD7_HUMAN;tr|H7C0A3|H7C0A3_HUMAN;tr|A0A0A6YYG9|A0A0A6YYG9_HUMAN;tr|R4GN08|R4GN08_HUMAN	1329	Color2 [A=255, R=0, G=0, B=0]	1	4					-1	4	4	4	21.4	21.4	21.4	19.667	0	32.719	10453000000	70	0.0301049	0.0155852	0.0434196	-0.0245242	0.0569186	-0.0773232	0.0365167	0.0757799	-0.00134158	-0.0958095	0.1477	-0.0415449	0.0196991	0.100591	-0.0162811	-0.0881553	0.0385613	-0.0372996	0.104511	-0.0820522	0.0177975	-0.00686884	0.0275152	-0.0910168	0.00857329
+	10.524	0.129586	sp|P60174|TPIS_HUMAN;tr|U3KPZ0|U3KPZ0_HUMAN;tr|U3KQF3|U3KQF3_HUMAN;tr|U3KPS5|U3KPS5_HUMAN	sp|P60174|TPIS_HUMAN;tr|U3KPZ0|U3KPZ0_HUMAN	1331	Color2 [A=255, R=0, G=0, B=0]	1	4					-1	11	11	11	56.6	56.6	56.6	26.669	0	307.6	147670000000	328	0.0913692	0.0295763	-0.0434637	-0.0841644	0.0342414	0.026207	0.0515821	0.0522149	-0.0184979	-0.102926	-0.0103776	0.0243347	0.0813549	-0.0208163	-0.00411224	-0.12055	-0.00705886	0.0302384	0.0713007	-0.0139074	0.00981951	-0.00726914	0.0128858	-0.0707979	0.0960751
+	7.76482	0.156859	tr|F8W1R7|F8W1R7_HUMAN;sp|P60660|MYL6_HUMAN;tr|J3KND3|J3KND3_HUMAN;tr|G8JLA2|G8JLA2_HUMAN;tr|G3V1V0|G3V1V0_HUMAN;tr|B7Z6Z4|B7Z6Z4_HUMAN;tr|F8VPF3|F8VPF3_HUMAN;tr|G3V1Y7|G3V1Y7_HUMAN;tr|F8VZU9|F8VZU9_HUMAN;tr|F8W180|F8W180_HUMAN;tr|H0YI43|H0YI43_HUMAN;tr|F8VXL3|F8VXL3_HUMAN;tr|F8W1I5|F8W1I5_HUMAN;sp|P14649|MYL6B_HUMAN;tr|A0A8Q3SIC5|A0A8Q3SIC5_HUMAN	tr|F8W1R7|F8W1R7_HUMAN;sp|P60660|MYL6_HUMAN;tr|J3KND3|J3KND3_HUMAN;tr|G8JLA2|G8JLA2_HUMAN;tr|G3V1V0|G3V1V0_HUMAN;tr|B7Z6Z4|B7Z6Z4_HUMAN;tr|F8VPF3|F8VPF3_HUMAN;tr|G3V1Y7|G3V1Y7_HUMAN;tr|F8VZU9|F8VZU9_HUMAN;tr|F8W180|F8W180_HUMAN	1335	Color2 [A=255, R=0, G=0, B=0]	1	4					-1	7	7	7	46.9	46.9	46.9	16.29	0	138.5	28996000000	138	0.0603063	0.0265982	0.0781064	-0.178293	0.00568199	-0.019856	0.0702837	0.0331531	0.0819535	-0.118139	0.0133526	-0.0621343	0.0513482	0.0327411	0.0908225	-0.147376	0.0171497	-0.0468168	-0.00550485	0.0223718	0.0871639	0.0367391	0.0545151	-0.13363	0.0516591
+	10.0943	-0.27988	sp|P60903|S10AA_HUMAN	sp|P60903|S10AA_HUMAN	1341	Color2 [A=255, R=0, G=0, B=0]	1	4					-1	2	2	2	17.5	17.5	17.5	11.203	0	22.873	4449800000	27	0.0101664	-0.171885	0.0118792	0.24631	-0.106677	0.0256813	-0.0287614	-0.266145	0.0392959	0.220839	-0.08393	0.0800276	-0.0296836	-0.144409	0.0335653	0.214961	-0.117691	0.0470469	-0.082041	-0.199287	-0.0722361	0.00095582	0.0373583	0.158919	-0.13732
+	3.96753	0.126942	sp|P60953|CDC42_HUMAN;tr|A0A8Q3WLC5|A0A8Q3WLC5_HUMAN;tr|A0A590UJK8|A0A590UJK8_HUMAN;tr|A0A8Q3SI43|A0A8Q3SI43_HUMAN;tr|Q5JYX0|Q5JYX0_HUMAN	sp|P60953|CDC42_HUMAN;tr|A0A8Q3WLC5|A0A8Q3WLC5_HUMAN;tr|A0A590UJK8|A0A590UJK8_HUMAN;tr|A0A8Q3SI43|A0A8Q3SI43_HUMAN;tr|Q5JYX0|Q5JYX0_HUMAN	1342	Color2 [A=255, R=0, G=0, B=0]	1	4					-1	5	5	5	25.7	25.7	25.7	21.258	0	37.849	15869000000	118	0.111254	0.149523	-0.146283	-0.0672905	-0.0123529	0.00503588	0.127602	0.0721884	-0.0399909	-0.0287688	0.0221174	-0.0466845	0.0811796	0.099576	-0.111527	-0.017771	0.00758505	0.0100491	0.0252516	0.111396	0.0465512	-0.0415483	0.0108588	-0.0814173	0.11978
+	4.98784	-0.191116	tr|F6RFD5|F6RFD5_HUMAN;sp|P60981|DEST_HUMAN	tr|F6RFD5|F6RFD5_HUMAN;sp|P60981|DEST_HUMAN	1343	Color2 [A=255, R=0, G=0, B=0]	1	4					-1	3	2	2	25.2	20	20	15.397	0	21.956	860050000	33	-0.0479984	0.160867	-0.0747366	0.218025	-0.12864	0.0403979	-0.0424078	0.00316739	-0.0962207	0.220666	-0.0467935	0.0138907	-0.0386996	0.168192	-0.0905213	0.271442	-0.0368004	-0.0930839	-0.0213015	-0.0429544	-0.0633841	0.114974	-0.0591774	0.0853896	-0.123158
+	2.1433	-0.279503	sp|P60985|KTDAP_HUMAN	sp|P60985|KTDAP_HUMAN	1345	Color2 [A=255, R=0, G=0, B=0]	1	4					-1	1	1	1	11.1	11.1	11.1	11.05	0.00069614	2.1157	29007000	9	-0.797467	1.03729	0.116431	-0.12167	-0.249268	-0.206656	-0.249928	0.911485	0.148583	-0.532164	-0.0985928	-0.311764	-0.467319	0.915638	-0.132411	0.220709	-0.300731	-0.232332	-0.412099	0.0446332	-0.442697	0.874281	0.0215619	-0.586431	-0.628912
+	7.15266	-0.189427	sp|P61009|SPCS3_HUMAN	sp|P61009|SPCS3_HUMAN	1347	Color2 [A=255, R=0, G=0, B=0]	1	4					-1	2	2	2	11.1	11.1	11.1	20.313	0	11.896	1114000000	37	-0.137596	-0.0133014	-0.00641274	0.287477	-0.06903	-0.00989366	-0.0150561	0.0524499	-0.0637038	0.229535	-0.0053196	-0.111488	0.0351582	-0.099432	0.0451694	0.191909	-0.0565836	-0.0817208	-0.0737815	0.0640371	-0.0593858	-0.0479593	-0.0324557	0.0947049	-0.0337009
+	4.48377	0.0919575	sp|P61088|UBE2N_HUMAN;tr|F8VQQ8|F8VQQ8_HUMAN;tr|F8VSD4|F8VSD4_HUMAN;tr|F8VV71|F8VV71_HUMAN;sp|Q5JXB2|UE2NL_HUMAN;tr|F8VZ29|F8VZ29_HUMAN	sp|P61088|UBE2N_HUMAN;tr|F8VQQ8|F8VQQ8_HUMAN;tr|F8VSD4|F8VSD4_HUMAN;tr|F8VV71|F8VV71_HUMAN;sp|Q5JXB2|UE2NL_HUMAN	1355	Color2 [A=255, R=0, G=0, B=0]	1	4					-1	7	7	7	65.8	65.8	65.8	17.138	0	106.14	18815000000	124	0.153227	-0.0461602	-0.0142896	-0.0127652	0.0223181	-0.053093	0.0470254	-0.027828	0.00267935	-0.031235	0.00620484	-0.0252199	0.0460615	0.0828986	-0.100816	-0.0232365	-0.0350678	0.0338995	0.0440259	0.0421085	0.0476866	-0.0147362	0.0061183	-0.0418482	0.0828934
+	3.68687	0.100021	sp|P61586|RHOA_HUMAN;tr|A0A7I2YQV1|A0A7I2YQV1_HUMAN;tr|A0A994J514|A0A994J514_HUMAN;sp|P08134|RHOC_HUMAN;tr|A0A7I2V3G1|A0A7I2V3G1_HUMAN;tr|C9JNR4|C9JNR4_HUMAN;tr|C9JX21|C9JX21_HUMAN;tr|Q5JR08|Q5JR08_HUMAN;tr|A0A7I2V5E6|A0A7I2V5E6_HUMAN;tr|U3KQA9|U3KQA9_HUMAN;tr|Q5JR05|Q5JR05_HUMAN;sp|P62745|RHOB_HUMAN;tr|E9PQH6|E9PQH6_HUMAN;tr|C9JRM1|C9JRM1_HUMAN;tr|E9PN11|E9PN11_HUMAN;tr|Q5JR07|Q5JR07_HUMAN;tr|Q5…	sp|P61586|RHOA_HUMAN;tr|A0A7I2YQV1|A0A7I2YQV1_HUMAN;tr|A0A994J514|A0A994J514_HUMAN;sp|P08134|RHOC_HUMAN;tr|A0A7I2V3G1|A0A7I2V3G1_HUMAN;tr|C9JNR4|C9JNR4_HUMAN;tr|C9JX21|C9JX21_HUMAN;tr|Q5JR08|Q5JR08_HUMAN	1373	Color2 [A=255, R=0, G=0, B=0]	1	4					-1	4	4	4	30.6	30.6	30.6	21.768	0	88.74	14162000000	69	0.102901	0.0499012	0.0053618	-0.0526862	-0.0513692	-0.0534897	0.126247	0.0123858	-0.0366697	-0.0501807	0.0132835	-0.0438356	0.0516164	0.0589662	0.100725	-0.0633368	-0.031033	-0.132151	-0.00952172	0.0628493	0.00764322	0.017503	0.0405264	-0.0949085	0.0211329
+	12.0433	-0.168761	sp|P61604|CH10_HUMAN;tr|B8ZZL8|B8ZZL8_HUMAN;tr|B8ZZ54|B8ZZ54_HUMAN;tr|S4R3N1|S4R3N1_HUMAN	sp|P61604|CH10_HUMAN;tr|B8ZZL8|B8ZZL8_HUMAN;tr|B8ZZ54|B8ZZ54_HUMAN	1374	Color2 [A=255, R=0, G=0, B=0]	1	4					-1	9	9	9	74.5	74.5	74.5	10.932	0	97.875	109930000000	201	0.0159566	0.00606084	-0.0318687	0.151022	-0.0789437	-0.00160599	-0.0123494	-0.00611067	-0.0368314	0.132058	-0.0605714	0.0210884	0.0230777	-0.0603447	-0.0385764	0.156805	-0.104837	-0.00742912	0.0238605	0.000560999	-0.0813906	-0.0482888	-0.00728464	0.161191	0.0045011
+	4.2216	0.160315	tr|A0A1B0GW76|A0A1B0GW76_HUMAN;tr|A0A994J7L2|A0A994J7L2_HUMAN;tr|A0A1B0GWF2|A0A1B0GWF2_HUMAN;tr|A0A1B0GVQ5|A0A1B0GVQ5_HUMAN;tr|A0A2R8Y5D4|A0A2R8Y5D4_HUMAN;tr|A0A0D9SG72|A0A0D9SG72_HUMAN;tr|A0A1B0GTP9|A0A1B0GTP9_HUMAN;sp|P61764|STXB1_HUMAN	tr|A0A1B0GW76|A0A1B0GW76_HUMAN;tr|A0A994J7L2|A0A994J7L2_HUMAN;tr|A0A1B0GWF2|A0A1B0GWF2_HUMAN;tr|A0A1B0GVQ5|A0A1B0GVQ5_HUMAN;tr|A0A2R8Y5D4|A0A2R8Y5D4_HUMAN;tr|A0A0D9SG72|A0A0D9SG72_HUMAN;tr|A0A1B0GTP9|A0A1B0GTP9_HUMAN;sp|P61764|STXB1_HUMAN	1377	Color2 [A=255, R=0, G=0, B=0]	1	4					-1	2	2	2	6.1	6.1	6.1	41.265	0	7.0161	350250000	18	-0.100331	0.124336	-0.00593686	-0.0278871	-0.107586	0.165136	0.030283	-0.0279522	0.0256443	-0.137272	0.0575936	0.0385168	0.0775831	-0.00508499	-0.0170801	-0.193187	0.0466969	0.0695708	0.131816	-0.0106323	-0.0845382	0.144758	-0.0481007	-0.119773	0.0507729
+	4.1916	0.103095	sp|P61769|B2MG_HUMAN;tr|H0YLF3|H0YLF3_HUMAN;tr|F5H6I0|F5H6I0_HUMAN	sp|P61769|B2MG_HUMAN;tr|H0YLF3|H0YLF3_HUMAN;tr|F5H6I0|F5H6I0_HUMAN	1378	Color2 [A=255, R=0, G=0, B=0]	1	4					-1	3	3	3	22.7	22.7	22.7	13.714	0	14.762	9020900000	53	0.0635939	0.0753725	-0.0293672	-0.072753	0.0541458	-0.00551367	0.018374	0.0564427	-0.0242624	0.0234604	0.00933218	-0.0121682	0.124333	0.00410342	-0.0849822	-0.0445874	0.0531588	0.0372534	0.0914435	-0.0544386	0.00904274	0.0928805	-0.0118566	-0.130848	0.0240095
+	9.86001	0.229523	tr|J3KMY5|J3KMY5_HUMAN;sp|P61916|NPC2_HUMAN;tr|H0YIZ1|H0YIZ1_HUMAN;tr|G3V3E8|G3V3E8_HUMAN;tr|E7EMS2|E7EMS2_HUMAN;tr|G3V3D1|G3V3D1_HUMAN;tr|G3V2V8|G3V2V8_HUMAN	tr|J3KMY5|J3KMY5_HUMAN;sp|P61916|NPC2_HUMAN;tr|H0YIZ1|H0YIZ1_HUMAN;tr|G3V3E8|G3V3E8_HUMAN;tr|E7EMS2|E7EMS2_HUMAN;tr|G3V3D1|G3V3D1_HUMAN	1380	Color2 [A=255, R=0, G=0, B=0]	1	4					-1	3	3	3	16.9	16.9	16.9	16.23	0	17.163	14690000000	36	0.120498	0.0146234	-0.0727413	-0.162638	0.0630543	-0.00658822	0.100177	-0.0493722	-0.0723865	-0.156214	0.0695608	0.0259173	0.124248	-0.0343676	-0.0232465	-0.0799053	0.0744476	-0.0571916	0.163008	0.00202203	0.0174882	0.0121398	-0.00515628	-0.166548	0.121085
+	4.62164	0.10765	sp|P61956|SUMO2_HUMAN;sp|Q6EEV6|SUMO4_HUMAN	sp|P61956|SUMO2_HUMAN;sp|Q6EEV6|SUMO4_HUMAN	1382	Color2 [A=255, R=0, G=0, B=0]	1	4					-1	2	2	1	23.2	23.2	10.5	10.871	0	20.743	9953500000	32	0.00314999	-0.00657439	0.125221	-0.158053	0.0669513	-0.0488963	-0.0114172	0.0433664	-0.00902081	-0.0794461	0.0878861	-0.0132513	0.0328951	0.0108366	-0.0323441	-0.119141	0.0872972	0.0168607	0.0383625	0.00315905	0.0635624	-0.0307636	0.13716	-0.152902	0.00100136
+	5.34498	0.123048	tr|H3BRV9|H3BRV9_HUMAN;sp|P61970|NTF2_HUMAN;tr|A0A8V8TRD3|A0A8V8TRD3_HUMAN;tr|A0A8V8TPY3|A0A8V8TPY3_HUMAN;tr|A0A8V8TR25|A0A8V8TR25_HUMAN	tr|H3BRV9|H3BRV9_HUMAN;sp|P61970|NTF2_HUMAN;tr|A0A8V8TRD3|A0A8V8TRD3_HUMAN;tr|A0A8V8TPY3|A0A8V8TPY3_HUMAN;tr|A0A8V8TR25|A0A8V8TR25_HUMAN	1385	Color2 [A=255, R=0, G=0, B=0]	1	4					-1	2	2	2	22.4	22.4	22.4	12.159	0	7.5945	4394300000	46	0.105576	0.0312414	-0.0871024	-0.0429628	0.0848889	0.000535011	0.0634871	-0.0404398	-0.046901	-0.0421786	0.0499876	-0.0241277	0.0841553	0.0608213	-0.066505	0.0106378	0.0345793	-0.0175235	0.018939	-0.042464	0.0471568	-0.0360641	-0.0165193	-0.0761397	0.111612
+	1.76237	-0.11918	sp|P62244|RS15A_HUMAN;tr|I3L3P7|I3L3P7_HUMAN;tr|I3L246|I3L246_HUMAN;tr|H3BV27|H3BV27_HUMAN;tr|H3BT37|H3BT37_HUMAN;tr|I3L303|I3L303_HUMAN	sp|P62244|RS15A_HUMAN;tr|I3L3P7|I3L3P7_HUMAN;tr|I3L246|I3L246_HUMAN	1393	Color2 [A=255, R=0, G=0, B=0]	1	4					-1	5	1	1	44.6	15.4	15.4	14.839	0	8.0703	603850000	12	0.0507569	-0.0643346	-0.0699193	0.0329437	0.0856178	-0.0212514	-0.0244293	-0.0752206	0.0953066	0.112641	-0.0377283	-0.0416238	-0.0602808	-0.000120878	-0.0771296	0.282723	-0.0937479	0.0111866	-0.0969217	-0.110535	-0.00383687	0.112324	0.0765758	-0.0257702	-0.155058
+	3.47274	-0.161801	sp|P62304|RUXE_HUMAN;tr|A6NHK2|A6NHK2_HUMAN	sp|P62304|RUXE_HUMAN;tr|A6NHK2|A6NHK2_HUMAN	1402	Color2 [A=255, R=0, G=0, B=0]	1	4					-1	2	2	2	25	25	25	10.803	0	6.5189	1393800000	24	-0.104613	0.194163	-0.0590978	0.19093	-0.134029	0.0286067	-0.0305545	-0.0319366	-0.000710249	0.205122	-0.0942602	0.0148778	0.0130093	0.0970924	-0.0628707	0.0508807	-0.0199955	-0.00252318	-0.0384696	-0.0186882	0.186572	-0.143828	-0.0921206	0.0993772	-0.119434
+	2.73409	-0.188679	sp|P62310|LSM3_HUMAN	sp|P62310|LSM3_HUMAN	1403	Color2 [A=255, R=0, G=0, B=0]	1	4					-1	1	1	1	11.8	11.8	11.8	11.845	0	5.5448	945070000	12	-0.461056	1.0014	0.45629	-0.331416	-0.505984	-0.435798	-0.469172	1.02568	0.505925	-0.385484	-0.505648	-0.516042	-0.447341	1.01772	0.384973	-0.319237	-0.515439	-0.367522	-0.630417	-0.737016	-0.558156	1.03153	0.163012	-0.503128	-0.679492
+	3.32698	0.118255	sp|P62312|LSM6_HUMAN	sp|P62312|LSM6_HUMAN	1404	Color2 [A=255, R=0, G=0, B=0]	1	4					-1	1	1	1	10	10	10	9.1275	0.00035613	2.3319	1348200000	16	0.0406933	0.000121593	-0.0409422	-0.0591357	0.0791783	-0.00198865	0.0555911	-0.0164349	0.0588906	-0.0908701	0.0433586	-0.040046	0.0737133	-0.021307	0.0168803	-0.14605	0.0414379	0.0255177	0.0770733	0.0209985	0.0422289	0.00588441	0.0284059	-0.141046	-0.287766
+	3.99056	-0.114825	sp|P62318|SMD3_HUMAN;tr|H3BT13|H3BT13_HUMAN	sp|P62318|SMD3_HUMAN	1407	Color2 [A=255, R=0, G=0, B=0]	1	4					-1	3	3	3	20.6	20.6	20.6	13.916	0	6.0657	1472100000	36	-0.0497255	0.0615878	0.016104	0.0255895	-0.0480955	0.052978	-0.131663	0.209091	-0.0491028	0.0905027	-0.0373697	0.0160158	-0.0438497	0.0756917	0.0560732	0.066783	-0.137384	0.0505183	-0.0662661	0.0135725	-0.0735521	0.199699	-0.109246	0.0137365	-0.0627043
+	5.6322	0.302183	sp|P62328|TYB4_HUMAN	sp|P62328|TYB4_HUMAN	1408	Color2 [A=255, R=0, G=0, B=0]	1	4					-1	4	4	3	68.2	68.2	68.2	5.0526	0	20.593	105830000000	92	0.322985	0.0113733	-0.0546603	-0.108987	0.00854945	-0.247268	0.324662	0.0344634	0.00291562	-0.19659	-0.00321746	-0.249539	0.33525	-0.00544906	-0.115543	-0.17719	-0.0188534	-0.280883	0.151812	-0.0255601	-0.00705528	-0.0667803	0.00325108	-0.178527	0.303156
+	4.06698	0.0793134	sp|P62495|ERF1_HUMAN;tr|B7Z7P8|B7Z7P8_HUMAN;tr|I3L492|I3L492_HUMAN;tr|D6RCB3|D6RCB3_HUMAN	sp|P62495|ERF1_HUMAN;tr|B7Z7P8|B7Z7P8_HUMAN	1413	Color2 [A=255, R=0, G=0, B=0]	1	4					-1	9	9	9	21.3	21.3	21.3	49.03	0	64.289	4129000000	98	0.0907598	-0.016001	-0.0415111	-0.0641487	0.0855515	0.00785136	0.130054	-0.0128622	-0.0183382	-0.0302069	0.0165334	-0.0410714	0.0757372	-0.0967155	-0.0041914	0.00498056	0.0199304	0.0567012	0.0359285	0.0665398	0.00632024	-0.0304379	-0.0154479	-0.000475883	0.034318
+	5.90451	-0.0786047	sp|P62701|RS4X_HUMAN	sp|P62701|RS4X_HUMAN	1414	Color2 [A=255, R=0, G=0, B=0]	1	4					-1	13	13	4	44.9	44.9	17.5	29.597	0	94.039	30677000000	181	0.0758774	-0.0341702	0.0402734	0.0451186	-0.0659366	-0.0745034	0.0361559	0.0332723	0.0201318	0.0773029	-0.00405788	-0.116967	-0.011632	-0.0192232	0.0224895	0.0932155	-0.0444777	-0.00835109	-0.0101085	0.037643	-0.0186534	-0.0372901	0.0055151	0.0699813	0.0584896
+	3.30761	-0.126104	sp|P62805|H4_HUMAN	sp|P62805|H4_HUMAN	1418	Color2 [A=255, R=0, G=0, B=0]	1	4					-1	8	8	8	58.3	58.3	58.3	11.367	0	66.211	200010000000	234	-0.0699303	0.0735269	0.0375822	0.0666819	-0.00253248	-0.0273144	-0.0531113	0.0889111	-0.0157042	0.0182025	-0.0177855	-0.0223353	0.0112634	0.053503	0.00110531	0.0494349	-0.0022552	-0.0156691	-0.0409513	-0.0310049	0.0420012	0.0553389	-0.00439668	0.0102751	-0.0909684
+	4.85333	-0.105487	tr|E7ETK0|E7ETK0_HUMAN;tr|A0A2R8Y849|A0A2R8Y849_HUMAN;sp|P62847|RS24_HUMAN;tr|A0A2R8YD14|A0A2R8YD14_HUMAN;tr|A0A2R8Y8A0|A0A2R8Y8A0_HUMAN	tr|E7ETK0|E7ETK0_HUMAN;tr|A0A2R8Y849|A0A2R8Y849_HUMAN;sp|P62847|RS24_HUMAN;tr|A0A2R8YD14|A0A2R8YD14_HUMAN;tr|A0A2R8Y8A0|A0A2R8Y8A0_HUMAN	1424	Color2 [A=255, R=0, G=0, B=0]	1	4					-1	4	4	4	34.4	34.4	34.4	15.197	0	13.763	6212200000	65	-0.0729516	0.0644948	0.0150099	0.12639	-0.0507867	0.028007	-0.115947	-0.0652337	-0.0650234	0.154658	-0.0282924	0.0314806	-0.0889754	0.050472	-0.0281506	0.0935893	-0.0234265	0.0552313	-0.11556	0.0521636	0.0190327	0.0898139	-0.0211205	0.0365756	-0.0697844
+	2.04565	-0.12089	sp|P62854|RS26_HUMAN;sp|Q5JNZ5|RS26L_HUMAN	sp|P62854|RS26_HUMAN;sp|Q5JNZ5|RS26L_HUMAN	1426	Color2 [A=255, R=0, G=0, B=0]	1	4					-1	3	3	3	27	27	27	13.015	0	8.7522	6160900000	25	-0.0622599	0.238492	0.0706038	0.0937533	-0.089076	-0.12871	0.00921631	0.158306	-0.0420198	0.0691712	-0.038661	-0.0485868	-0.15834	0.204516	-0.0456507	0.0416033	0.0097549	0.0155764	-0.19053	-0.0122433	-0.232686	0.237971	-0.0152183	0.171722	-0.0156124
+	5.80402	-0.0877272	tr|Q5VVC8|Q5VVC8_HUMAN;sp|P62913|RL11_HUMAN	tr|Q5VVC8|Q5VVC8_HUMAN;sp|P62913|RL11_HUMAN	1434	Color2 [A=255, R=0, G=0, B=0]	1	4					-1	7	7	7	47.3	47.3	47.3	19.024	0	171.36	15577000000	100	-0.0248845	-0.0359123	0.00811362	0.0590177	0.0128751	-0.0110486	0.0206542	0.0509205	0.0140514	0.0730038	0.00842929	-0.00260973	0.000926495	0.0264657	0.0034709	0.0600028	0.0047102	-0.0314322	-0.0140541	0.0894458	-0.0529628	0.0485749	0.053859	0.0429802	-0.0220404
+	9.42517	0.15774	sp|P62937|PPIA_HUMAN;tr|F8WE65|F8WE65_HUMAN;tr|C9J5S7|C9J5S7_HUMAN;tr|A0A7I2V5J5|A0A7I2V5J5_HUMAN;tr|E5RIZ5|E5RIZ5_HUMAN;tr|A0A7I2V4V1|A0A7I2V4V1_HUMAN;tr|A0A7P0S768|A0A7P0S768_HUMAN;tr|A0A0H2UH34|A0A0H2UH34_HUMAN;sp|Q9Y536|PAL4A_HUMAN;sp|P0DN37|PAL4G_HUMAN;sp|P0DN26|PAL4F_HUMAN;sp|F5H284|PAL4D_HUMAN;sp|A0A0B4J2A2|PAL4C_HUMAN;sp|A0A075B767|PAL4H_HUMAN;sp|A0A075B759|PAL4E_HUMAN	sp|P62937|PPIA_HUMAN;tr|F8WE65|F8WE65_HUMAN;tr|C9J5S7|C9J5S7_HUMAN	1436	Color2 [A=255, R=0, G=0, B=0]	1	4					-1	9	9	9	43.6	43.6	43.6	18.012	0	132.01	398870000000	436	0.149302	-0.0274689	0.00646305	-0.0768633	0.0357506	-0.0642381	0.121156	-0.0426993	-0.0319035	-0.0505974	0.0464063	-0.0490627	0.126457	-0.0252373	-0.0239689	-0.0849767	0.0520725	-0.0453181	0.0980697	-0.00209308	0.029567	-0.0116	0.0210397	-0.0940616	0.0749896
+	6.21151	0.162696	sp|P62942|FKB1A_HUMAN;tr|Q1JUQ3|Q1JUQ3_HUMAN;tr|Q5W0X3|Q5W0X3_HUMAN;tr|Q1JUQ5|Q1JUQ5_HUMAN;tr|A0A087WZM5|A0A087WZM5_HUMAN;tr|A0A087WTS4|A0A087WTS4_HUMAN;tr|F6T7Q3|F6T7Q3_HUMAN;tr|A0A087WV48|A0A087WV48_HUMAN;tr|A0A7I2V3S6|A0A7I2V3S6_HUMAN	sp|P62942|FKB1A_HUMAN;tr|Q1JUQ3|Q1JUQ3_HUMAN;tr|Q5W0X3|Q5W0X3_HUMAN;tr|Q1JUQ5|Q1JUQ5_HUMAN;tr|A0A087WZM5|A0A087WZM5_HUMAN;tr|A0A087WTS4|A0A087WTS4_HUMAN;tr|F6T7Q3|F6T7Q3_HUMAN;tr|A0A087WV48|A0A087WV48_HUMAN;tr|A0A7I2V3S6|A0A7I2V3S6_HUMAN	1437	Color2 [A=255, R=0, G=0, B=0]	1	4					-1	2	2	2	25	25	25	11.951	0	34.35	10654000000	53	0.104024	0.128453	0.0143061	-0.133476	-0.00831771	-0.00482345	0.0890934	0.146676	0.0223081	-0.149277	-0.0520716	-0.0071497	-0.0887785	0.0545506	0.0286963	-0.0936816	0.0142243	-0.0186067	0.123281	-0.0591786	0.0712492	-0.0692024	-0.00477648	-0.190064	0.157544
+	4.88207	0.11279	sp|P62993|GRB2_HUMAN;tr|J3KT38|J3KT38_HUMAN;tr|J3QRL5|J3QRL5_HUMAN	sp|P62993|GRB2_HUMAN;tr|J3KT38|J3KT38_HUMAN	1438	Color2 [A=255, R=0, G=0, B=0]	1	4					-1	8	8	8	46.5	46.5	46.5	25.206	0	120.73	4022900000	68	0.145533	-0.0652239	-0.010704	-0.104569	0.031631	0.0225244	0.112715	-0.0440817	0.0100617	-0.0323668	0.0107198	-0.0902696	0.126797	0.0975442	-0.0449986	-0.0782187	0.0347855	-0.0621281	0.066062	-0.0347795	0.0241942	-0.00951314	-0.0105598	-0.0145893	0.0409875
+	3.90191	-0.128167	sp|P62995|TRA2B_HUMAN;tr|H7BXF3|H7BXF3_HUMAN;tr|H7C2L4|H7C2L4_HUMAN	sp|P62995|TRA2B_HUMAN;tr|H7BXF3|H7BXF3_HUMAN;tr|H7C2L4|H7C2L4_HUMAN	1439	Color2 [A=255, R=0, G=0, B=0]	1	4					-1	7	7	6	23.6	23.6	20.5	33.665	0	85.819	5620700000	78	-0.108807	0.0118551	-0.117203	0.115254	0.00442123	-0.0204759	0.00249434	0.000121832	-0.0161827	-0.0275369	0.0638905	-0.0435987	0.0450737	-0.0182438	-0.027426	0.0877798	0.0142243	-0.000687599	-0.0164096	-0.00765491	0.0746691	-0.0343494	-0.0175917	0.0275764	-0.020092
+	2.30618	-0.0874116	sp|P63218|GBG5_HUMAN;sp|A0A804HLA8|GBG5B_HUMAN	sp|P63218|GBG5_HUMAN;sp|A0A804HLA8|GBG5B_HUMAN	1449	Color2 [A=255, R=0, G=0, B=0]	1	4					-1	2	2	2	27.9	27.9	27.9	7.3184	0	6.4314	2228200000	18	-0.0710018	0.0717943	0.0264564	-0.025135	0.0180209	0.0213199	0.0405676	-0.0351818	-0.0878968	0.1552	-0.103839	0.0898609	0.0467794	0.0867732	-0.106927	0.0322661	-0.0179262	0.0284419	0.0347912	-0.0707576	-0.119027	0.0721867	0.0108588	0.0585256	0.0229416
+	2.49257	0.104115	tr|Q8WVC2|Q8WVC2_HUMAN;sp|P63220|RS21_HUMAN;tr|Q9BYK1|Q9BYK1_HUMAN;tr|Q9BYK2|Q9BYK2_HUMAN	tr|Q8WVC2|Q8WVC2_HUMAN;sp|P63220|RS21_HUMAN;tr|Q9BYK1|Q9BYK1_HUMAN	1450	Color2 [A=255, R=0, G=0, B=0]	1	4					-1	4	4	4	56.8	56.8	56.8	8.85	0	65.144	7621500000	48	0.162206	-0.015878	0.113367	-0.108232	-0.0605757	-0.117306	0.0366969	-0.321303	0.128158	-0.179164	0.0765345	0.0958295	0.0805662	-0.0920703	0.0772626	-0.0955997	0.0479915	-0.0409889	0.0154018	0.020328	0.0939937	-0.0587077	0.029593	-0.0700483	0.0182505
+	8.5334	0.415264	sp|P63313|TYB10_HUMAN;CON__P21752	sp|P63313|TYB10_HUMAN	1454	Color2 [A=255, R=0, G=0, B=0]	1	4					-1	3	2	2	50	50	50	5.0256	0	7.0976	8711700000	42	0.313463	-0.102558	0.0274644	-0.157942	0.0303926	-0.213287	0.219881	-0.0954039	0.0099833	-0.088835	0.0293922	-0.0960777	0.319813	-0.100209	0.148461	-0.190452	-0.0654721	-0.209716	0.061203	-0.0402243	0.142762	-0.113858	0.040453	-0.217009	0.225383
+	3.89883	-0.122157	sp|P67809|YBOX1_HUMAN;tr|H0Y449|H0Y449_HUMAN;tr|C9J5V9|C9J5V9_HUMAN;tr|A0A0D9SEI8|A0A0D9SEI8_HUMAN;sp|Q9Y2T7|YBOX2_HUMAN;sp|P16989|YBOX3_HUMAN	sp|P67809|YBOX1_HUMAN;tr|H0Y449|H0Y449_HUMAN	1456	Color2 [A=255, R=0, G=0, B=0]	1	4					-1	5	5	5	27.2	27.2	27.2	35.924	0	242.07	16771000000	49	-0.0424478	-0.0108514	0.0249045	0.0594978	-0.0046463	0.029206	-0.0670879	-0.165481	0.0382209	0.0780659	0.0734835	-0.00722694	-0.0707555	-0.122798	0.0260615	0.0978849	0.0843112	0.0464554	-0.0347979	-0.0523391	0.00296855	-0.0855966	0.149496	0.0256298	-0.0431321
+	5.53037	-0.169517	tr|H0YNG3|H0YNG3_HUMAN;sp|P67812|SC11A_HUMAN;tr|H0YKT4|H0YKT4_HUMAN;tr|H0YNX5|H0YNX5_HUMAN;tr|H0YNA5|H0YNA5_HUMAN	tr|H0YNG3|H0YNG3_HUMAN;sp|P67812|SC11A_HUMAN;tr|H0YKT4|H0YKT4_HUMAN	1457	Color2 [A=255, R=0, G=0, B=0]	1	4					-1	3	3	3	12.9	12.9	12.9	18.651	0	9.9566	844050000	33	-0.0999334	0.0380011	-0.0299315	0.174443	-0.0561843	0.0389106	-0.123582	0.0198629	0.0415969	0.0877585	0.0152206	-0.00422406	-0.118253	-0.07899	-0.0557117	0.15582	0.0319645	0.063004	-0.017926	0.0425379	0.0624397	0.0230029	-0.031914	0.0401285	-0.0511541
+	5.50192	0.157357	sp|P68133|ACTS_HUMAN;sp|P68032|ACTC_HUMAN;sp|P63267|ACTH_HUMAN;sp|P62736|ACTA_HUMAN;tr|A6NL76|A6NL76_HUMAN;tr|A0A804HKV3|A0A804HKV3_HUMAN;tr|F8WB63|F8WB63_HUMAN;tr|B8ZZJ2|B8ZZJ2_HUMAN;tr|C9JFL5|C9JFL5_HUMAN;tr|F6UVQ4|F6UVQ4_HUMAN;tr|F6QUT6|F6QUT6_HUMAN	sp|P68133|ACTS_HUMAN;sp|P68032|ACTC_HUMAN;sp|P63267|ACTH_HUMAN;sp|P62736|ACTA_HUMAN;tr|A6NL76|A6NL76_HUMAN;tr|A0A804HKV3|A0A804HKV3_HUMAN	1460	Color2 [A=255, R=0, G=0, B=0]	1	4					-1	13	1	1	31.3	4.2	4.2	42.051	0	5.5345	62041000000	52	0.0694394	-0.123578	0.0137584	-0.0789757	0.0564456	-0.0413256	0.0210187	-0.0221202	0.0206764	-0.096132	0.0656941	0.039263	0.0559025	-0.0815454	-0.0414183	-0.116326	0.11961	0.0108833	0.025579	-0.154863	0.0740747	0.0521145	0.107115	-0.1159	0.141286
+	3.78119	0.0999523	sp|P68036|UB2L3_HUMAN;tr|A0A8Q3WL22|A0A8Q3WL22_HUMAN;sp|A0A1B0GUS4|UB2L5_HUMAN	sp|P68036|UB2L3_HUMAN;tr|A0A8Q3WL22|A0A8Q3WL22_HUMAN	1461	Color2 [A=255, R=0, G=0, B=0]	1	4					-1	6	6	6	51.9	51.9	51.9	17.861	0	73.604	11314000000	114	0.0544236	-0.0210454	0.0277743	-0.0818326	-0.00796437	0.0765092	0.124213	0.0010972	0.000394344	-0.0058496	-0.0360081	-0.0285015	0.152957	0.00386238	-0.0386577	-0.0774815	-0.0264356	0.061321	0.0481379	-0.0359297	0.00140691	-0.0634458	-0.0145299	-0.0464282	0.128742
+	4.6559	-0.0853558	sp|P68366|TBA4A_HUMAN;tr|C9JEV8|C9JEV8_HUMAN;tr|C9JQ00|C9JQ00_HUMAN;tr|C9JJQ8|C9JJQ8_HUMAN;tr|C9JDL2|C9JDL2_HUMAN	sp|P68366|TBA4A_HUMAN	1464	Color2 [A=255, R=0, G=0, B=0]	1	4					-1	14	3	3	38.6	7.6	7.6	49.924	0	18.864	2828100000	55	0.041054	-0.0326784	-0.0192447	0.082551	0.0180902	-0.0610449	0.00147867	-0.00586557	-0.0610681	0.151308	0.00139666	0.00558758	-0.000277996	0.0418098	-0.0905213	0.112265	-0.0306013	0.0318832	-0.0196128	0.107124	-0.0512602	-0.000557899	-0.0107121	0.0586779	0.048353
+	8.06988	-0.853672	tr|G3V1N2|G3V1N2_HUMAN;sp|P69905|HBA_HUMAN	tr|G3V1N2|G3V1N2_HUMAN;sp|P69905|HBA_HUMAN	1468	Color2 [A=255, R=0, G=0, B=0]	1	4					-1	5	1	1	41.8	10.9	10.9	11.948	0	13.656	252850000	18	-0.672913	0.96334	0.505309	0.235641	-0.488917	-0.981303	-0.209472	-0.192661	-0.166464	-0.321292	-0.207353	-0.137367	-0.505887	0.728091	0.487501	0.142954	-0.55648	-0.456865	-0.815647	-0.462395	-1.05792	0.833905	0.395414	-0.0319204	-0.740951
+	5.07644	0.21887	sp|P78324|SHPS1_HUMAN	sp|P78324|SHPS1_HUMAN	1469	Color2 [A=255, R=0, G=0, B=0]	1	4					-1	3	3	3	9.7	9.7	9.7	54.966	0	49.301	1183100000	26	-0.0273399	0.206216	0.0106251	-0.270519	0.0848227	0.00313044	0.0671983	0.0564427	-0.0123587	-0.18019	0.0655603	0.0110774	0.0961704	0.00951648	0.0928233	-0.136366	-0.0707133	-0.0588617	0.0732803	-0.0643253	0.108501	-0.0698714	-0.0434906	-0.0135479	-0.0238218
+	7.81293	0.150084	sp|P78417|GSTO1_HUMAN;tr|Q5TA02|Q5TA02_HUMAN;tr|Q5TA01|Q5TA01_HUMAN	sp|P78417|GSTO1_HUMAN;tr|Q5TA02|Q5TA02_HUMAN	1475	Color2 [A=255, R=0, G=0, B=0]	1	4					-1	12	12	12	38.2	38.2	38.2	27.566	0	73.604	31040000000	195	0.0926745	-0.0121984	-0.0581105	-0.00440979	0.0196164	0.0174737	0.139905	-0.063576	-0.0262692	-0.0874441	-0.00370765	-0.0254543	0.098856	-0.0203259	-0.0889244	-0.0587566	0.0407534	-0.0208526	0.121905	0.0535078	0.00655389	-0.0379446	-0.00637221	-0.0808301	0.146876
+	9.8516	-0.136751	sp|P80303|NUCB2_HUMAN;tr|E9PKG6|E9PKG6_HUMAN;tr|E9PLR0|E9PLR0_HUMAN;tr|E9PLE9|E9PLE9_HUMAN;tr|A0A2R8Y6G7|A0A2R8Y6G7_HUMAN;tr|H0YEG8|H0YEG8_HUMAN;tr|E9PJP3|E9PJP3_HUMAN;tr|H0YD18|H0YD18_HUMAN;tr|E9PM22|E9PM22_HUMAN	sp|P80303|NUCB2_HUMAN;tr|E9PKG6|E9PKG6_HUMAN	1479	Color2 [A=255, R=0, G=0, B=0]	1	4					-1	11	11	11	32.1	32.1	32.1	50.222	0	39.751	4072200000	96	-0.0598409	0.0269558	0.0114093	0.124096	-0.0146942	-0.000535011	-0.0451715	-0.0487413	0.0141294	0.13022	-0.0212557	-0.0305367	-0.0388901	-0.0328829	-0.0216422	0.113741	-0.00211406	-0.00282931	-0.0183475	-0.0468309	0.0115273	-0.032474	0.0104833	0.106246	-0.110934
+	3.85455	0.123384	sp|P80723|BASP1_HUMAN;tr|U3KQP0|U3KQP0_HUMAN	sp|P80723|BASP1_HUMAN	1480	Color2 [A=255, R=0, G=0, B=0]	1	4					-1	14	14	14	62.6	62.6	62.6	22.693	0	247.46	28641000000	147	0.173928	-0.080941	0.0252926	-0.114502	0.0580668	-0.0556328	0.149023	-0.0795956	0.0169389	-0.012738	0.00703955	-0.0285797	0.15903	-0.0116494	-0.0402808	-0.0484006	0.0458105	-0.0799432	0.0233691	0.066215	0.0748174	-0.0685339	-0.0164428	-0.0341928	0.0831299
+	2.99877	-0.176901	tr|A0A8Q3WKJ5|A0A8Q3WKJ5_HUMAN;tr|A0A8Q3WKE1|A0A8Q3WKE1_HUMAN;tr|E7EPW2|E7EPW2_HUMAN;tr|A0A8Q3WKH6|A0A8Q3WKH6_HUMAN;tr|A0A8Q3SHU8|A0A8Q3SHU8_HUMAN;sp|P82663|RT25_HUMAN	tr|A0A8Q3WKJ5|A0A8Q3WKJ5_HUMAN;tr|A0A8Q3WKE1|A0A8Q3WKE1_HUMAN;tr|E7EPW2|E7EPW2_HUMAN;tr|A0A8Q3WKH6|A0A8Q3WKH6_HUMAN;tr|A0A8Q3SHU8|A0A8Q3SHU8_HUMAN;sp|P82663|RT25_HUMAN	1484	Color2 [A=255, R=0, G=0, B=0]	1	4					-1	1	1	1	11.8	11.8	11.8	11.849	0	2.9067	70095000	12	-0.116629	0.0293384	-0.254544	-0.0249314	0.164244	0.157412	-0.379603	-0.0301919	0.333978	0.161423	0.0204651	-0.198573	-0.117548	-0.218128	0.0998411	0.0656393	0.103577	-0.0165188	0.0155666	0.134164	-0.000547409	-0.0963748	-0.0311403	0.0735285	0.0122201
+	4.81116	0.22771	sp|P84101|SERF2_HUMAN	sp|P84101|SERF2_HUMAN	1502	Color2 [A=255, R=0, G=0, B=0]	1	4					-1	1	1	1	13.6	13.6	13.6	6.8998	0.0017188	1.9868	2695700000	22	-0.254672	-0.317182	-0.186576	-0.217703	-0.235999	-0.242216	-0.191473	-0.283887	-0.145106	-0.202533	-0.163097	-0.218944	0.228312	-0.0688128	0.0782354	-0.220598	0.0186102	-0.0743825	0.170424	-0.135066	0.0813365	-0.00311089	0.100424	-0.302272	0.0975585
+	6.66088	-0.0821765	sp|P84103|SRSF3_HUMAN;tr|A0A087X2D0|A0A087X2D0_HUMAN	sp|P84103|SRSF3_HUMAN;tr|A0A087X2D0|A0A087X2D0_HUMAN	1503	Color2 [A=255, R=0, G=0, B=0]	1	4					-1	5	5	4	30.5	30.5	30.5	19.329	0	92.785	14516000000	85	-0.04704	0.0304091	0.0147753	-0.000700712	-0.0101569	-0.00750995	-0.012536	0.0198629	-0.0312586	0.0117278	0.0146673	0.0145741	-0.0221345	-0.043556	0.00378609	0.0289447	0.0216658	-0.00505066	0.00357533	-0.0334215	-0.020159	-0.0757377	0.0553167	0.0566201	0.0239275
+	4.34254	-0.190339	tr|K7EMV3|K7EMV3_HUMAN;tr|A0A590UJJ6|A0A590UJJ6_HUMAN;tr|B4DEB1|B4DEB1_HUMAN;tr|K7EK07|K7EK07_HUMAN;sp|P84243|H33_HUMAN;tr|K7ES00|K7ES00_HUMAN;tr|K7EP01|K7EP01_HUMAN;sp|Q71DI3|H32_HUMAN;sp|Q16695|H31T_HUMAN;sp|P68431|H31_HUMAN;sp|Q6NXT2|H3C_HUMAN	tr|K7EMV3|K7EMV3_HUMAN;tr|A0A590UJJ6|A0A590UJJ6_HUMAN;tr|B4DEB1|B4DEB1_HUMAN;tr|K7EK07|K7EK07_HUMAN;sp|P84243|H33_HUMAN;tr|K7ES00|K7ES00_HUMAN;tr|K7EP01|K7EP01_HUMAN;sp|Q71DI3|H32_HUMAN;sp|Q16695|H31T_HUMAN;sp|P68431|H31_HUMAN	1504	Color2 [A=255, R=0, G=0, B=0]	1	4					-1	3	3	2	25	25	17.4	10.334	0	7.8952	99373000000	45	-0.0599375	-0.0304434	0.0307159	0.0373385	-0.0188184	0.0505445	-0.127011	0.289717	0.0268064	0.0861478	-0.031074	-0.0350084	-0.0531473	0.0469666	0.0373411	0.078454	0.0183322	0.00815105	-0.222809	-0.0589659	-0.0338635	0.119676	0.0453756	0.111028	-0.207884
+	1.77286	-0.0869636	tr|C9JFR7|C9JFR7_HUMAN;sp|P99999|CYC_HUMAN	tr|C9JFR7|C9JFR7_HUMAN;sp|P99999|CYC_HUMAN	1510	Color2 [A=255, R=0, G=0, B=0]	1	4					-1	3	3	3	31.7	31.7	31.7	11.333	0	10.085	1716100000	39	-0.0458906	0.258025	-0.124935	0.0944097	0.0294976	-0.107803	-0.0309324	0.251505	-0.063374	0.0898407	-0.0488157	-0.06968	-0.0622146	0.164638	-0.117426	0.0846779	0.0243685	-0.0461857	-0.087338	-0.187737	-0.06551	-0.0221612	0.0146103	0.207128	0.0383883
+	3.86224	-0.161439	sp|Q00059|TFAM_HUMAN;tr|H7BYN3|H7BYN3_HUMAN	sp|Q00059|TFAM_HUMAN;tr|H7BYN3|H7BYN3_HUMAN	1512	Color2 [A=255, R=0, G=0, B=0]	1	4					-1	3	3	3	10.2	10.2	10.2	29.096	0	4.7399	1340800000	15	-0.0537632	0.106959	-0.000869274	0.207318	-0.140677	-0.144506	0.0241134	0.0511558	0.0275803	0.175572	-0.0551169	-0.131763	-0.0914421	-0.000604391	0.0397248	0.177246	-0.105746	-0.0651619	0.0101209	-0.104051	-0.0485079	-0.0864422	0.0427325	0.146217	-0.0259452
+	5.07474	-0.109742	tr|F8VVM2|F8VVM2_HUMAN;sp|Q00325|S25A3_HUMAN;tr|F8VWR4|F8VWR4_HUMAN;tr|F8VWQ0|F8VWQ0_HUMAN	tr|F8VVM2|F8VVM2_HUMAN;sp|Q00325|S25A3_HUMAN;tr|F8VWR4|F8VWR4_HUMAN;tr|F8VWQ0|F8VWQ0_HUMAN	1514	Color2 [A=255, R=0, G=0, B=0]	1	4					-1	6	6	6	16.4	16.4	16.4	36.161	0	62.901	15039000000	89	-0.0300837	0.0158255	-0.073905	0.106729	-0.0115733	0.0386131	0.0462196	-0.0133543	-0.0303721	0.0779705	0.00815153	-0.0186017	0.0306284	0.021235	0.00126314	0.0204108	0.0110831	-0.0414605	-0.0388973	-0.0314739	-0.0124087	-0.0332077	0.023946	0.164592	-0.0285826
+	8.40095	0.0926407	sp|Q00341|VIGLN_HUMAN;tr|A0A024R4E5|A0A024R4E5_HUMAN;tr|H0Y394|H0Y394_HUMAN;tr|H7C0A4|H7C0A4_HUMAN;tr|H7C2D1|H7C2D1_HUMAN;tr|H7BZC3|H7BZC3_HUMAN;tr|C9JIZ1|C9JIZ1_HUMAN;tr|C9J5E5|C9J5E5_HUMAN;tr|C9JZI8|C9JZI8_HUMAN;tr|C9JMQ6|C9JMQ6_HUMAN;tr|C9JQ82|C9JQ82_HUMAN;tr|C9JHZ8|C9JHZ8_HUMAN;tr|C9JK79|C9JK79_HUMAN;tr|C9JHS7|C9JHS7_HUMAN;tr|C9JT62|C9JT62_HUMAN;tr|C9JHN6|C9JHN6_HUMAN;tr|C9JEJ8|C9JEJ8_HUMAN;t…	sp|Q00341|VIGLN_HUMAN;tr|A0A024R4E5|A0A024R4E5_HUMAN;tr|H0Y394|H0Y394_HUMAN	1515	Color2 [A=255, R=0, G=0, B=0]	1	4					-1	20	20	20	24.2	24.2	24.2	141.45	0	88.739	4270300000	124	0.00878406	-0.0440297	0.0214062	-0.0661378	0.0302551	-0.00720263	0.0513146	-0.0242269	0.0572236	-0.0840261	0.00334978	0.0331304	-0.0135953	0.00627089	-0.00704575	-0.0974133	-0.0230689	0.0490422	-0.00224948	0.0392985	0.0143948	0.0130088	0.0133357	-0.0508585	0.0285182
+	4.73924	0.12284	sp|Q00722|PLCB2_HUMAN;tr|Q9BVT6|Q9BVT6_HUMAN	sp|Q00722|PLCB2_HUMAN	1521	Color2 [A=255, R=0, G=0, B=0]	1	4					-1	10	10	10	9.9	9.9	9.9	134.02	0	30.093	1453500000	62	-0.0243185	-0.0656052	-0.0242167	0.013149	0.0602257	0.0404723	0.0350735	0.0702152	0.0553269	-0.210964	0.0378563	0.019803	0.044894	0.0423968	0.0939336	-0.112329	0.0355415	-0.0348716	-0.038213	0.0782475	-0.0586526	0.143677	0.0267723	-0.0883157	0.0420418
+	6.5829	0.131522	sp|Q00765|REEP5_HUMAN;tr|E2QRG8|E2QRG8_HUMAN	sp|Q00765|REEP5_HUMAN;tr|E2QRG8|E2QRG8_HUMAN	1522	Color2 [A=255, R=0, G=0, B=0]	1	4					-1	2	2	2	10.6	10.6	10.6	21.493	0	3.9825	2329300000	23	0.0520101	-0.103993	0.0214062	-0.136223	0.0480402	0.0797675	0.0824726	-0.0926704	0.0048039	-0.0957019	0.0100954	0.0758133	0.132642	-0.0584557	0.00157881	-0.03229	-0.0556319	0.0337503	0.0196784	0.011786	0.0655067	-0.0673645	0.100494	-0.109639	0.0443106
+	4.4251	-0.102731	sp|Q00839|HNRPU_HUMAN;tr|A0A1X7SBS1|A0A1X7SBS1_HUMAN;tr|Q5RI18|Q5RI18_HUMAN;tr|A0A1W2PQL0|A0A1W2PQL0_HUMAN;tr|A0A1W2PP34|A0A1W2PP34_HUMAN;tr|A0A1W2PPL4|A0A1W2PPL4_HUMAN;tr|A0A1W2PPH7|A0A1W2PPH7_HUMAN;tr|A0A1W2PQ74|A0A1W2PQ74_HUMAN;tr|A0A1W2PRZ7|A0A1W2PRZ7_HUMAN;tr|A0A1W2PQD4|A0A1W2PQD4_HUMAN;tr|A0A1W2PPE9|A0A1W2PPE9_HUMAN;tr|A0A1W2PRI6|A0A1W2PRI6_HUMAN;tr|A0A1W2PNG3|A0A1W2PNG3_HUMAN;tr|A0A087WZF3…	sp|Q00839|HNRPU_HUMAN;tr|A0A1X7SBS1|A0A1X7SBS1_HUMAN;tr|Q5RI18|Q5RI18_HUMAN;tr|A0A1W2PQL0|A0A1W2PQL0_HUMAN;tr|A0A1W2PP34|A0A1W2PP34_HUMAN;tr|A0A1W2PPL4|A0A1W2PPL4_HUMAN;tr|A0A1W2PPH7|A0A1W2PPH7_HUMAN;tr|A0A1W2PQ74|A0A1W2PQ74_HUMAN;tr|A0A1W2PRZ7|A0A1W2PRZ7_HUMAN;tr|A0A1W2PQD4|A0A1W2PQD4_HUMAN	1524	Color2 [A=255, R=0, G=0, B=0]	1	4					-1	19	19	2	27.2	27.2	3.4	90.583	0	296.61	92872000000	308	-0.0189519	-0.0109739	0.0146189	0.046185	-0.00732827	0.00374055	-0.0348105	-0.00880742	0.0200541	0.00241351	0.0168097	0.0118384	-0.00445557	-0.00266147	0.0218673	-0.0262821	0.000563145	0.00754333	-0.0234153	0.00659895	0.00452828	-0.0160248	0.0290737	0.0478225	-0.0420141
+	4.17277	-0.14103	sp|Q01081|U2AF1_HUMAN;tr|K7EJH3|K7EJH3_HUMAN;tr|A0A1B0GW87|A0A1B0GW87_HUMAN;tr|K7EJM7|K7EJM7_HUMAN;tr|M0QYK5|M0QYK5_HUMAN;tr|M0R2N4|M0R2N4_HUMAN;sp|Q8WU68|U2AF4_HUMAN	sp|Q01081|U2AF1_HUMAN	1525	Color2 [A=255, R=0, G=0, B=0]	1	4					-1	5	5	5	22.1	22.1	22.1	27.872	0	115.89	4807500000	53	-0.0419705	0.0528319	0.0286264	0.105055	-0.0441766	-0.0416403	-0.0153365	0.0361295	0.0083375	0.0704179	-0.0339322	-0.0154974	0.0134687	0.0545506	0.0369563	-0.00339675	-0.0171423	-0.0694842	-0.0425794	0.117364	-0.0365078	-0.083822	-0.00835013	0.0901666	0.0611327
+	1.02987	-0.177149	sp|Q01085|TIAR_HUMAN	sp|Q01085|TIAR_HUMAN	1526	Color2 [A=255, R=0, G=0, B=0]	1	4					-1	1	1	1	2.1	2.1	2.1	41.59	0.00035039	2.1757	46473000	9	-0.189006	-0.125034	0.172529	-0.0717008	-0.0559652	0.18228	0.0513146	-0.0811427	0.11168	-0.052475	-0.0353637	0.00803018	-0.16643	-0.269313	0.230784	0.101517	-0.0785737	0.0737143	-0.233872	-0.226661	-0.233451	-0.19694	-0.121197	-0.21325	-0.444131
+	6.53626	0.160874	sp|Q01469|FABP5_HUMAN;tr|I6L8B7|I6L8B7_HUMAN	sp|Q01469|FABP5_HUMAN	1529	Color2 [A=255, R=0, G=0, B=0]	1	4					-1	5	5	5	25.9	25.9	25.9	15.164	0	28.679	30405000000	73	0.0886679	0.0613551	-0.0206063	-0.125486	-0.0172527	-0.0223379	0.0565693	0.0215459	-0.0340018	-0.0676897	0.0396247	-0.0600538	0.099375	-0.0129902	-0.0334754	-0.0594842	0.000422478	-0.0602152	0.0507927	-0.0566299	0.0315576	-0.0212715	0.053932	-0.132934	0.110685
+	10.9546	0.116107	sp|Q01518|CAP1_HUMAN;tr|Q5T0R1|Q5T0R1_HUMAN;tr|Q5T0R4|Q5T0R4_HUMAN;tr|Q5T0R3|Q5T0R3_HUMAN;tr|Q5T0R2|Q5T0R2_HUMAN;tr|Q5T0R5|Q5T0R5_HUMAN;tr|Q5T0R7|Q5T0R7_HUMAN;tr|Q5T0R6|Q5T0R6_HUMAN;tr|Q5T0S3|Q5T0S3_HUMAN;tr|Q5T0R8|Q5T0R8_HUMAN	sp|Q01518|CAP1_HUMAN	1530	Color2 [A=255, R=0, G=0, B=0]	1	4					-1	29	29	17	60.6	60.6	33.7	51.901	0	323.31	248100000000	642	0.0790417	-0.00852799	0.0398891	-0.0911827	0.0331428	-0.0587344	0.0488141	-0.0334334	0.0302091	-0.0731852	0.0364945	-0.0117815	0.053761	0.00108743	0.0157871	-0.073591	0.0585105	-0.0157461	0.0337343	0.0095582	0.0485184	-0.04549	-0.0204294	-0.0743847	0.0530279
+	2.5978	-0.0826185	sp|Q01581|HMCS1_HUMAN;tr|D6RIW1|D6RIW1_HUMAN;sp|P54868|HMCS2_HUMAN	sp|Q01581|HMCS1_HUMAN	1531	Color2 [A=255, R=0, G=0, B=0]	1	4					-1	6	6	6	15.2	15.2	15.2	57.293	0	28.887	1790200000	44	-0.00893164	0.033498	0.0258358	-0.00923586	-0.0238116	0.0610597	-0.157726	0.149098	-0.0303721	0.0550961	-0.0477319	0.138187	-0.0761192	0.130708	0.0425649	0.0503025	-0.143593	0.0845616	-0.0842457	-0.0964324	0.0379698	0.0820062	0.0577912	-0.033462	-0.129719
+	4.664	-0.0868809	sp|Q02218|ODO1_HUMAN;tr|E9PCR7|E9PCR7_HUMAN;tr|E9PDF2|E9PDF2_HUMAN;tr|E9PFG7|E9PFG7_HUMAN;tr|C9J4G7|C9J4G7_HUMAN;sp|Q9ULD0|OGDHL_HUMAN	sp|Q02218|ODO1_HUMAN;tr|E9PCR7|E9PCR7_HUMAN;tr|E9PDF2|E9PDF2_HUMAN;tr|E9PFG7|E9PFG7_HUMAN	1537	Color2 [A=255, R=0, G=0, B=0]	1	4					-1	15	15	15	19.6	19.6	19.6	115.93	0	115.58	6016600000	141	-0.0949719	0.075949	0.0215619	0.0487995	-0.0391126	-0.0369277	-0.0259347	-0.0915005	0.016315	0.00070405	0.0144598	0.0207105	-0.0965862	-0.00641966	0.0229559	0.00328898	-0.0440421	0.00701118	-0.0146425	0.0353882	-0.0798197	-0.0197358	-0.0219657	0.11616	-0.0383229
+	5.61173	0.0854301	sp|Q02790|FKBP4_HUMAN;tr|F5H120|F5H120_HUMAN;tr|F5H1U3|F5H1U3_HUMAN	sp|Q02790|FKBP4_HUMAN	1542	Color2 [A=255, R=0, G=0, B=0]	1	4					-1	7	7	7	20	20	20	51.804	0	60.359	2023800000	53	0.0467219	-0.0799136	0.0635154	-0.0339189	-0.024884	0.0204158	0.0520282	0.0314834	0.0112364	0.0278108	0.0142522	-0.0766184	0.0689497	-0.0737653	0.0644052	-0.0500524	0.0202084	-0.0402818	0.00639606	0.0778127	0.0383506	0.0313694	0.0104833	-0.046592	-0.0238218
+	6.30755	0.095733	sp|Q02818|NUCB1_HUMAN;tr|C9JKZ2|C9JKZ2_HUMAN;tr|H7BZI1|H7BZI1_HUMAN;tr|C9JBD3|C9JBD3_HUMAN;tr|C9J3C1|C9J3C1_HUMAN	sp|Q02818|NUCB1_HUMAN;tr|C9JKZ2|C9JKZ2_HUMAN;tr|H7BZI1|H7BZI1_HUMAN	1544	Color2 [A=255, R=0, G=0, B=0]	1	4					-1	11	11	11	31	31	31	53.879	0	87.4	4230600000	110	0.0322833	-0.0164924	0.0446455	-0.111796	0.0105047	0.0431452	-0.0124428	-0.0244749	0.037683	-0.0797651	0.0401685	0.00520563	0.0736251	0.013114	-0.0204403	-0.0343323	-0.036006	0.0216095	0.0658233	-0.0405564	0.0238864	0.012219	0.0477209	-0.0982161	0.0365989
+	3.49453	-0.0820855	sp|Q02880|TOP2B_HUMAN;tr|A0A8V8TPE3|A0A8V8TPE3_HUMAN;tr|A0A8V8TP20|A0A8V8TP20_HUMAN;tr|E9PCY5|E9PCY5_HUMAN;tr|A0A8V8TN33|A0A8V8TN33_HUMAN;sp|P11388|TOP2A_HUMAN;tr|J3KTB7|J3KTB7_HUMAN	sp|Q02880|TOP2B_HUMAN;tr|A0A8V8TPE3|A0A8V8TPE3_HUMAN;tr|A0A8V8TP20|A0A8V8TP20_HUMAN;tr|E9PCY5|E9PCY5_HUMAN;tr|A0A8V8TN33|A0A8V8TN33_HUMAN	1546	Color2 [A=255, R=0, G=0, B=0]	1	4					-1	15	15	15	11	11	11	183.26	0	38.085	2857100000	88	-0.0877588	0.10955	-0.0159662	-0.0153925	0.0105047	0.0357823	-0.0848246	-0.00745845	0.00535393	0.0627291	0.00731754	0.056917	-0.0701716	0.05827	-0.0176394	0.0471189	0.0346479	0.0588295	-0.0655689	0.0110438	-0.0589783	0.0690761	0.00400615	0.0301423	-0.0602651
+	3.21561	-0.0793525	sp|Q03252|LMNB2_HUMAN	sp|Q03252|LMNB2_HUMAN	1550	Color2 [A=255, R=0, G=0, B=0]	1	4					-1	13	10	10	20	17.3	17.3	69.948	0	42.496	2144400000	46	-0.0710018	-0.0156324	0.122321	0.00289893	0.0243928	0.0412152	-0.0863941	0.0465581	0.117363	-0.0341177	0.00104785	-0.0863559	-0.0300622	0.0766089	0.00826859	0.0367479	-0.0244288	-0.00505066	-0.104509	-0.0609512	-0.0337033	0.12385	0.0106335	0.0292876	-0.00125289
+	4.72387	-0.11925	tr|A0A8V8TNH0|A0A8V8TNH0_HUMAN;sp|Q03518|TAP1_HUMAN;tr|A0A140T9T7|A0A140T9T7_HUMAN;tr|A0A8V8TN61|A0A8V8TN61_HUMAN;tr|A0A8V8TM76|A0A8V8TM76_HUMAN;tr|A0A2R8Y4Y0|A0A2R8Y4Y0_HUMAN	tr|A0A8V8TNH0|A0A8V8TNH0_HUMAN;sp|Q03518|TAP1_HUMAN;tr|A0A140T9T7|A0A140T9T7_HUMAN;tr|A0A8V8TN61|A0A8V8TN61_HUMAN;tr|A0A8V8TM76|A0A8V8TM76_HUMAN;tr|A0A2R8Y4Y0|A0A2R8Y4Y0_HUMAN	1553	Color2 [A=255, R=0, G=0, B=0]	1	4					-1	4	4	4	6.1	6.1	6.1	76.447	0	26.097	1459900000	36	-0.0431166	-0.045408	0.059655	0.021553	0.0234249	-0.0145187	-0.0743704	-0.244442	0.0184195	0.0791142	0.0457294	0.103702	-0.0210998	-0.00593424	0.0125027	0.0269873	0.0397263	0.00259519	-0.00818157	0.0483539	-0.039398	-0.0901694	0.0609875	0.0743575	0.0542343
+	8.49132	0.153456	sp|Q04760|LGUL_HUMAN	sp|Q04760|LGUL_HUMAN	1559	Color2 [A=255, R=0, G=0, B=0]	1	4					-1	7	7	7	35.3	35.3	35.3	20.777	0	41.27	21883000000	150	0.0754373	0.0263596	-0.0531845	-0.118082	0.0342414	-0.0303557	0.0794129	0.0704474	-0.0840454	-0.0212927	0.00815153	0.0229011	0.0465999	0.06464	-0.0498955	-0.0468533	-0.00621009	0.0468252	0.12725	-0.0394204	0.0622897	-0.0698714	-0.0175149	-0.107843	0.116318
+	6.88661	-0.190429	sp|Q04837|SSBP_HUMAN;tr|A0A0G2JLD8|A0A0G2JLD8_HUMAN;tr|E7EUY5|E7EUY5_HUMAN;tr|C9K0U8|C9K0U8_HUMAN	sp|Q04837|SSBP_HUMAN;tr|A0A0G2JLD8|A0A0G2JLD8_HUMAN;tr|E7EUY5|E7EUY5_HUMAN;tr|C9K0U8|C9K0U8_HUMAN	1560	Color2 [A=255, R=0, G=0, B=0]	1	4					-1	5	5	5	43.9	43.9	43.9	17.259	0	20.277	4816500000	29	0.0227287	-0.151504	0.0914397	0.088963	-0.00845909	-0.0440023	-0.0265937	-0.133691	-0.0418572	0.152757	0.018811	0.0351527	0.0126419	-0.175874	-0.074466	0.0905938	0.0765193	0.0375512	-0.0132976	0.0147343	-0.0628939	-0.0510104	0.0690191	0.0723975	-0.00142002
+	2.46993	-0.134455	sp|Q04941|PLP2_HUMAN	sp|Q04941|PLP2_HUMAN	1562	Color2 [A=255, R=0, G=0, B=0]	1	4					-1	1	1	1	8.6	8.6	8.6	16.691	0	21.929	826660000	12	-0.101425	-0.207348	0.107293	0.327342	-0.0701363	-0.0765169	-0.0014801	-0.26939	0.00629687	0.188878	0.0530214	-0.0266254	0.0475867	-0.149896	0.0373411	0.0582788	0.0213881	-0.0251994	-0.0158203	0.0102334	0.0964828	-0.0230515	0.00173998	-0.0402975	0.0710211
+	1.99575	-0.0860999	sp|Q05209|PTN12_HUMAN;tr|H0YC15|H0YC15_HUMAN;tr|H3BM04|H3BM04_HUMAN;tr|C9JJC1|C9JJC1_HUMAN;tr|C9J1X8|C9J1X8_HUMAN;tr|F8WB51|F8WB51_HUMAN	sp|Q05209|PTN12_HUMAN	1566	Color2 [A=255, R=0, G=0, B=0]	1	4					-1	11	11	11	17.8	17.8	17.8	88.105	0	53.184	2314500000	54	-0.0482862	-0.0689142	-0.0546603	0.00349808	0.0214872	0.00693893	0.0209277	-0.0771492	0.024559	0.202937	-0.0724974	0.0389645	0.0064733	0.0565279	-0.0701485	-0.0103147	0.0298278	-0.000305414	-0.0130455	-0.0638452	-0.0406845	-0.141805	0.0751395	-0.0627391	0.103399
+	1.87595	0.10535	sp|Q05823|RN5A_HUMAN	sp|Q05823|RN5A_HUMAN	1569	Color2 [A=255, R=0, G=0, B=0]	1	4					-1	1	1	1	1.2	1.2	1.2	83.532	0.0017182	1.9719	62345000	12	0.00157571	0.0649593	-0.0409422	0.195482	-0.0730908	-0.0500829	0.120816	-0.0445848	-0.0792038	0.216774	0.0194316	-0.175005	0.0439053	-0.0523019	0.0512035	0.0323639	0.0186799	-0.0714898	0.0296624	-0.00731301	0.03194	0.0706701	-0.0626516	-0.0358994	0.00216889
+	3.06195	-0.168119	tr|H0YF12|H0YF12_HUMAN;tr|A0A8I5KVS6|A0A8I5KVS6_HUMAN;tr|A0A8I5QL30|A0A8I5QL30_HUMAN;tr|A0A8I5QJ58|A0A8I5QJ58_HUMAN;tr|A0A8I5KRZ3|A0A8I5KRZ3_HUMAN;tr|A0A1W2PPU4|A0A1W2PPU4_HUMAN;sp|Q06124|PTN11_HUMAN;tr|A0A8I5KW48|A0A8I5KW48_HUMAN	tr|H0YF12|H0YF12_HUMAN;tr|A0A8I5KVS6|A0A8I5KVS6_HUMAN;tr|A0A8I5QL30|A0A8I5QL30_HUMAN;tr|A0A8I5QJ58|A0A8I5QJ58_HUMAN;tr|A0A8I5KRZ3|A0A8I5KRZ3_HUMAN;tr|A0A1W2PPU4|A0A1W2PPU4_HUMAN;sp|Q06124|PTN11_HUMAN;tr|A0A8I5KW48|A0A8I5KW48_HUMAN	1570	Color2 [A=255, R=0, G=0, B=0]	1	4					-1	1	1	1	11.1	11.1	11.1	12.227	0	4.5746	150810000	11	-0.203564	0.161519	0.0621541	0.0364609	-0.0287504	0.0271823	0.000924349	0.141931	0.132122	-0.0857341	-0.13013	0.00795388	-0.289755	-0.254475	-0.159259	-0.202849	-0.195734	-0.224314	-0.0270581	-0.406245	-0.0958595	0.0665672	0.15576	0.0730009	-0.178203
+	13.2991	0.171026	sp|Q06323|PSME1_HUMAN;tr|H0YLU2|H0YLU2_HUMAN;tr|H0YKK6|H0YKK6_HUMAN	sp|Q06323|PSME1_HUMAN	1573	Color2 [A=255, R=0, G=0, B=0]	1	4					-1	13	13	13	51.8	51.8	51.8	28.723	0	214.58	25577000000	214	0.0613735	-0.0540833	0.0134454	-0.114827	0.0237017	-0.0156002	0.108776	-0.0385599	0.00503969	-0.124049	0.0931356	-0.0265474	0.0826681	-0.0731294	-0.0519409	-0.0773761	0.0743809	0.000152826	0.0840015	-0.0265815	0.020344	-0.00438905	0.00528884	-0.0966885	0.0630517
+	6.82736	0.072874	sp|Q06830|PRDX1_HUMAN;tr|A0A0A0MSI0|A0A0A0MSI0_HUMAN;tr|A0A0A0MRQ5|A0A0A0MRQ5_HUMAN	sp|Q06830|PRDX1_HUMAN;tr|A0A0A0MSI0|A0A0A0MSI0_HUMAN;tr|A0A0A0MRQ5|A0A0A0MRQ5_HUMAN	1576	Color2 [A=255, R=0, G=0, B=0]	1	4					-1	11	11	8	55.3	55.3	42.2	22.11	0	91.938	109490000000	260	0.0577245	-0.0189517	-0.0206063	-0.0448196	0.00393057	0.0389106	0.0946457	-0.0336831	-0.0137119	-0.0681117	0.0236304	-0.0130191	0.0621302	-0.0361013	-0.0121336	-0.0577176	0.029552	0.0341978	0.0455592	-0.0216539	0.0110617	-0.00327063	-0.0172853	-0.0256894	0.120241
+	4.93651	-0.0903004	tr|G3V203|G3V203_HUMAN;sp|Q07020|RL18_HUMAN;tr|J3QQ67|J3QQ67_HUMAN;tr|F8VYV2|F8VYV2_HUMAN;tr|H0YHA7|H0YHA7_HUMAN;tr|F8VUA6|F8VUA6_HUMAN;tr|A0A075B7A0|A0A075B7A0_HUMAN;tr|F8VXR6|F8VXR6_HUMAN	tr|G3V203|G3V203_HUMAN;sp|Q07020|RL18_HUMAN;tr|J3QQ67|J3QQ67_HUMAN;tr|F8VYV2|F8VYV2_HUMAN;tr|H0YHA7|H0YHA7_HUMAN;tr|F8VUA6|F8VUA6_HUMAN;tr|A0A075B7A0|A0A075B7A0_HUMAN	1577	Color2 [A=255, R=0, G=0, B=0]	1	4					-1	5	5	5	32.9	32.9	32.9	18.756	0	89.742	14131000000	84	-0.0213032	0.0296953	-0.0465608	0.0315738	-0.0267444	-0.00804782	-0.049758	0.0104499	-0.000789165	0.0920143	-0.00489902	0.0148778	-0.0758262	-0.0243766	0.0279219	0.077414	-0.00423121	0.00936604	0.0506318	0.0187345	-0.0612612	-0.0524969	0.0233505	0.0582972	0.0717363
+	7.32526	-0.142242	sp|Q07021|C1QBP_HUMAN;tr|I3L3Q7|I3L3Q7_HUMAN;tr|I3L3B0|I3L3B0_HUMAN	sp|Q07021|C1QBP_HUMAN;tr|I3L3Q7|I3L3Q7_HUMAN;tr|I3L3B0|I3L3B0_HUMAN	1578	Color2 [A=255, R=0, G=0, B=0]	1	4					-1	7	7	7	40.4	40.4	40.4	31.362	0	125.58	6067500000	76	0.0173318	-0.144237	0.0531218	0.0824566	0.00442123	0.074188	-0.0281014	-0.11799	0.109488	0.138107	-0.0379436	-0.0882297	0.033529	-0.145211	-0.0197997	0.13407	-0.0201383	-0.0163643	0.00888038	0.00752974	-0.0242887	-0.114807	-0.0299807	0.119596	-0.0272207
+	7.97858	0.106353	sp|Q07960|RHG01_HUMAN;tr|H0YE29|H0YE29_HUMAN;tr|E9PNR6|E9PNR6_HUMAN	sp|Q07960|RHG01_HUMAN;tr|H0YE29|H0YE29_HUMAN	1584	Color2 [A=255, R=0, G=0, B=0]	1	4					-1	10	10	10	34.6	34.6	34.6	50.435	0	100.43	3285100000	105	0.0659881	0.0773311	-0.0539222	-0.0325875	0.0457268	0.0261319	0.0402079	0.0360105	-0.0212171	-0.0520575	0.034586	0.0138907	0.0189674	0.110924	-0.074882	-0.0161557	0.00379753	-0.00835109	0.0880797	-0.0426216	0.0340037	0.0616131	0.00702238	-0.129199	0.0209684
+	7.56571	-0.0784303	sp|Q08211|DHX9_HUMAN	sp|Q08211|DHX9_HUMAN	1587	Color2 [A=255, R=0, G=0, B=0]	1	4					-1	29	29	29	27.6	27.6	27.6	140.96	0	306.26	23956000000	302	-0.0123887	0.0277901	0.0182896	0.0233266	0.0105047	-0.00981688	-0.04479	0.0653281	0.019665	0.0195932	-0.0203342	-0.0355587	-0.0247724	0.00999665	0.0327938	0.022377	-0.0134416	0.0188224	-0.0505755	0.0392654	-0.00281787	-0.0208671	-0.0329204	0.056849	-0.0242462
+	3.05167	0.140154	sp|Q08AM6|VAC14_HUMAN;tr|H3BQD9|H3BQD9_HUMAN;tr|A0A087WT26|A0A087WT26_HUMAN;tr|H3BUU8|H3BUU8_HUMAN	sp|Q08AM6|VAC14_HUMAN	1595	Color2 [A=255, R=0, G=0, B=0]	1	4					-1	7	7	7	13.3	13.3	13.3	87.972	0	22.544	1658200000	27	-0.0021348	0.113822	-0.00831842	-0.0916092	0.0645337	-0.0319178	-0.00490856	0.0432479	-0.01722	-0.0609543	0.0110664	0.0023756	0.0971239	0.0342762	0.0688543	-0.0930429	0.0099647	-0.0559206	-0.0522146	0.0889823	0.0779326	0.103451	0.0175295	-0.181043	-0.0194998
+	4.86563	-0.0933695	sp|Q08J23|NSUN2_HUMAN;tr|A0A140T9Y7|A0A140T9Y7_HUMAN	sp|Q08J23|NSUN2_HUMAN	1596	Color2 [A=255, R=0, G=0, B=0]	1	4					-1	13	13	13	27.2	27.2	27.2	86.47	0	132.17	3020500000	72	-0.0675957	0.135326	-0.0637138	0.105614	-0.0154045	-0.0187714	-0.00834513	-0.136504	0.0342975	0.0139227	-0.0052495	0.0459642	0.0107114	-0.0164089	-0.0102236	0.00199413	-0.0148637	0.0147448	0.0529609	0.0502272	-0.0401216	-0.0618646	-0.00287914	-0.0125875	0.0131307
+	11.7485	0.114123	sp|Q09666|AHNK_HUMAN;sp|P48552|NRIP1_HUMAN	sp|Q09666|AHNK_HUMAN	1600	Color2 [A=255, R=0, G=0, B=0]	1	4					-1	99	99	98	35.4	35.4	35.2	629.09	0	323.31	48856000000	731	0.0232763	0.0371726	0.0760095	-0.12494	-0.000562429	-0.0186164	0.0475621	0.0625281	0.0704305	-0.14093	0.00613523	-0.00861478	0.0226216	0.0702915	0.0931935	-0.113732	-0.00260782	-0.0237231	-0.0181789	-0.00182056	0.017102	0.0594738	0.0415564	-0.0718813	-0.02969
+	9.36347	0.133364	sp|Q0VD83|APOBR_HUMAN	sp|Q0VD83|APOBR_HUMAN	1601	Color2 [A=255, R=0, G=0, B=0]	1	4					-1	17	17	17	20	20	20	115.63	0	108.14	12482000000	166	0.0429459	0.0202639	0.0457172	-0.0617445	0.00273848	0.00252032	0.0526524	-0.0159416	0.057754	-0.114538	0.00341964	-0.039573	0.0436356	0.00108743	0.0327163	-0.118924	0.0210412	0.0376256	0.0390108	0.0209816	0.0137753	0.0211194	0.0252855	-0.0590987	0.0245841
+	6.82666	-0.137251	sp|Q10713|MPPA_HUMAN;tr|A0A994J5K1|A0A994J5K1_HUMAN;tr|Q5SXN9|Q5SXN9_HUMAN;tr|A0A994J5C0|A0A994J5C0_HUMAN;tr|A0A994J5X6|A0A994J5X6_HUMAN;tr|A0A994J7S6|A0A994J7S6_HUMAN;tr|A0A994J5K6|A0A994J5K6_HUMAN;tr|A0A994J5B5|A0A994J5B5_HUMAN;tr|A0A9H4AR20|A0A9H4AR20_HUMAN	sp|Q10713|MPPA_HUMAN;tr|A0A994J5K1|A0A994J5K1_HUMAN;tr|Q5SXN9|Q5SXN9_HUMAN;tr|A0A994J5C0|A0A994J5C0_HUMAN;tr|A0A994J5X6|A0A994J5X6_HUMAN;tr|A0A994J7S6|A0A994J7S6_HUMAN;tr|A0A994J5K6|A0A994J5K6_HUMAN;tr|A0A994J5B5|A0A994J5B5_HUMAN	1608	Color2 [A=255, R=0, G=0, B=0]	1	4					-1	8	8	8	21.1	21.1	21.1	58.252	0	166.65	3493000000	89	-0.0239413	0.0742192	-0.00808001	0.150752	-0.0656424	0.0493631	-0.0488968	0.115721	-0.0813723	0.170931	-0.0221779	0.0198786	-0.0266593	0.0843813	-0.0599866	0.0471189	0.0193052	0.0341232	-0.0736063	0.03809	-0.119621	-0.0205438	0.00800133	0.105583	0.0275357
+	1.39232	-0.287768	sp|Q12846|STX4_HUMAN	sp|Q12846|STX4_HUMAN	1613	Color2 [A=255, R=0, G=0, B=0]	1	4					-1	2	2	2	6.1	6.1	6.1	34.18	0	3.6238	805590000	9	-0.301095	-0.237963	-0.24937	-0.0712802	-0.412182	0.796911	-0.15752	-0.214022	-0.278723	-0.0824268	-0.244582	0.662061	-0.330503	-0.203859	-0.321178	-0.177416	-0.330881	0.829545	-0.177943	-0.264399	-0.260027	-0.245508	-0.126731	-0.13722	-0.286551
+	10.8893	-0.122223	sp|Q12931|TRAP1_HUMAN;tr|I3L0K7|I3L0K7_HUMAN;tr|I3L239|I3L239_HUMAN;tr|I3L253|I3L253_HUMAN	sp|Q12931|TRAP1_HUMAN;tr|I3L0K7|I3L0K7_HUMAN	1623	Color2 [A=255, R=0, G=0, B=0]	1	4					-1	16	16	16	29.5	29.5	29.5	80.109	0	172.68	7795200000	161	-0.0426388	-0.022402	-0.00633335	0.0521815	0.0028789	0.061353	-0.0249937	-0.119049	-0.0217776	0.0812089	-0.00104833	0.0385168	-0.0134084	0.0472004	-0.0646868	0.098351	0.00281405	0.0182946	-0.0253627	0.00509191	-0.0270748	-0.0351658	0.0266237	0.063468	-0.0152748
+	8.17018	-0.189503	sp|Q13011|ECH1_HUMAN;tr|M0R248|M0R248_HUMAN;tr|M0QZW4|M0QZW4_HUMAN;tr|M0QXS7|M0QXS7_HUMAN;tr|M0R1A2|M0R1A2_HUMAN	sp|Q13011|ECH1_HUMAN;tr|M0R248|M0R248_HUMAN	1629	Color2 [A=255, R=0, G=0, B=0]	1	4					-1	10	10	8	37.5	37.5	29	35.816	0	177.34	10153000000	179	-0.0282855	0.00581884	-0.0476217	0.146599	-0.0498405	0.00655842	-0.0478451	0.0241866	-0.0300498	0.231936	-0.0595517	0.00405908	-0.0392709	-0.0363493	-0.0514498	0.213412	-0.0684226	0.027318	0.0104513	-0.0407491	-0.0756106	0.0323825	-0.0434906	0.0987844	-0.0283272
+	4.89628	0.0778161	sp|Q13045|FLII_HUMAN;tr|J3KS54|J3KS54_HUMAN;tr|J3KS39|J3KS39_HUMAN	sp|Q13045|FLII_HUMAN	1633	Color2 [A=255, R=0, G=0, B=0]	1	4					-1	9	9	9	9.1	9.1	9.1	144.75	0	35.186	1654900000	70	0.0333712	-0.00877237	0.0568478	-0.0328946	-0.0285354	-0.0456581	0.0263848	-0.0423224	0.0695288	0.00160933	0.0615492	-0.0807488	0.10145	-0.179702	0.157977	-0.0952797	0.0718372	-0.125552	0.0226316	-0.0459177	0.0261919	0.0215905	0.0289254	-0.0119474	-0.0030086
+	1.80243	0.0974639	sp|Q13155|AIMP2_HUMAN;tr|A8MU58|A8MU58_HUMAN	sp|Q13155|AIMP2_HUMAN;tr|A8MU58|A8MU58_HUMAN	1643	Color2 [A=255, R=0, G=0, B=0]	1	4					-1	5	5	5	28.1	28.1	28.1	35.348	0	112.63	2563800000	38	-0.0420659	0.125339	0.120869	-0.151925	0.066817	-0.228072	-0.0465078	0.00389719	0.0328333	0.0636926	0.0125909	-0.0235822	0.205344	-0.0787346	0.0360322	-0.16909	-0.00797915	-0.0075829	-0.163612	0.102824	0.19916	0.0206482	0.0149848	-0.130935	-0.142563
+	9.41513	-0.116775	tr|H7C3T4|H7C3T4_HUMAN;sp|Q13162|PRDX4_HUMAN;tr|A6NJJ0|A6NJJ0_HUMAN	tr|H7C3T4|H7C3T4_HUMAN;sp|Q13162|PRDX4_HUMAN	1644	Color2 [A=255, R=0, G=0, B=0]	1	4					-1	6	4	4	39.1	29.8	29.8	18.214	0	24.123	3274700000	56	0.00426006	0.0320733	-0.0246987	0.0955338	-0.0444667	0.0292809	0.0452344	0.0299315	-0.0296471	0.127551	-0.0598431	-0.0356371	-0.00939131	0.0375769	0.00323439	0.0930283	-0.0155041	-0.0300274	-0.03037	0.108071	-0.055805	-0.0602024	-0.0215814	0.0866601	0.00358534
+	8.52734	0.117064	sp|Q13177|PAK2_HUMAN;tr|H7C1X3|H7C1X3_HUMAN;sp|O75914|PAK3_HUMAN;tr|E9PM17|E9PM17_HUMAN;tr|B3KNX7|B3KNX7_HUMAN;sp|Q13153|PAK1_HUMAN	sp|Q13177|PAK2_HUMAN	1645	Color2 [A=255, R=0, G=0, B=0]	1	4					-1	19	19	19	47.1	47.1	47.1	58.042	0	192.45	15163000000	226	0.0849125	0.0106499	-0.0192447	-0.0729635	0.0571213	0.018455	0.0600324	0.0243065	-0.037317	-0.0172129	0.0389447	-0.00253272	0.135007	-0.0211842	-0.0103033	-0.0884736	0.0206943	-0.00865841	0.0382814	-0.0101869	0.0411654	-0.0218375	0.0158834	-0.0474114	0.0734828
+	6.56216	-0.093458	sp|Q13217|DNJC3_HUMAN;tr|X6R9L0|X6R9L0_HUMAN	sp|Q13217|DNJC3_HUMAN;tr|X6R9L0|X6R9L0_HUMAN	1649	Color2 [A=255, R=0, G=0, B=0]	1	4					-1	14	14	14	35.9	35.9	35.9	57.579	0	113.5	7911800000	118	-0.00986505	-0.0836415	-0.0609918	0.118115	-0.0260284	0.0121021	0.0276551	-0.124223	-0.0353756	0.0739601	0.0280225	-0.0313201	0.0388618	-0.0826969	-0.0188391	0.0480845	-0.0252886	-0.0231798	0.00846648	-0.0308485	0.00460649	-0.0515056	-0.0450518	0.0406685	0.0369244
+	5.38146	-0.111422	tr|A0A590UJK4|A0A590UJK4_HUMAN;tr|A0A590UK01|A0A590UK01_HUMAN;tr|A0A590UJP7|A0A590UJP7_HUMAN;sp|Q13247|SRSF6_HUMAN;tr|A0A590UK80|A0A590UK80_HUMAN	tr|A0A590UJK4|A0A590UJK4_HUMAN;tr|A0A590UK01|A0A590UK01_HUMAN;tr|A0A590UJP7|A0A590UJP7_HUMAN;sp|Q13247|SRSF6_HUMAN;tr|A0A590UK80|A0A590UK80_HUMAN	1652	Color2 [A=255, R=0, G=0, B=0]	1	4					-1	6	6	3	23	23	10.6	26.306	0	15.591	10282000000	44	-0.0135117	-0.0246243	0.0338058	0.035094	-0.0065515	0.0593736	-0.0659261	-0.0184097	-0.0223384	0.0794954	-0.0295043	0.0803902	-0.0254323	-0.0842335	-0.0344455	0.0458629	0.00653386	0.047195	-0.02986	0.0776839	0.0501056	0.0078671	0.0159583	0.0107477	-0.00988507
+	4.19939	-0.155699	tr|H0YDP7|H0YDP7_HUMAN;sp|Q13405|RM49_HUMAN	tr|H0YDP7|H0YDP7_HUMAN;sp|Q13405|RM49_HUMAN	1659	Color2 [A=255, R=0, G=0, B=0]	1	4					-1	3	3	3	26.8	26.8	26.8	14.572	0	14.65	351430000	30	-0.0774462	0.0927906	0.0241277	0.246225	-0.112517	-0.0736988	-0.0341475	-0.101933	-0.113868	0.144677	0.0165334	0.0957577	-0.0864146	-0.283012	0.119021	0.125223	0.0944378	-0.0654817	-0.10281	-0.045795	0.0909867	-0.0359826	0.00257134	0.0810468	-0.0243311
+	6.17788	0.128811	sp|Q13442|HAP28_HUMAN;tr|F8WBW6|F8WBW6_HUMAN	sp|Q13442|HAP28_HUMAN	1668	Color2 [A=255, R=0, G=0, B=0]	1	4					-1	6	6	6	40.9	40.9	40.9	20.63	0	54.615	3227900000	51	-0.0261116	-0.11106	0.125946	-0.176595	0.0820365	-0.0565865	0.115278	-0.0143394	0.0237832	-0.132189	0.107733	-0.0839155	0.0528679	-0.0331304	0.0481513	-0.0349455	0.064718	-0.12322	0.039335	0.00820613	0.0407093	-0.000717163	0.0427325	-0.110238	0.0537519
+	7.33198	0.145436	sp|Q13451|FKBP5_HUMAN	sp|Q13451|FKBP5_HUMAN	1670	Color2 [A=255, R=0, G=0, B=0]	1	4					-1	9	9	9	28.4	28.4	28.4	51.212	0	88.12	3994900000	79	0.0565655	-0.0303192	0.0413485	-0.102097	0.0265336	0.0242538	0.0637524	-0.062557	0.0315218	-0.141929	0.0567207	-0.00900054	0.0909588	-0.0651414	0.00622559	-0.137793	0.0718372	-0.0340109	0.0900364	-0.0953057	0.0059309	-0.0211904	-0.00888324	-0.0727153	0.0697491
+	0.533897	-0.214977	tr|M0R300|M0R300_HUMAN;tr|M0R0P8|M0R0P8_HUMAN;sp|Q13459|MYO9B_HUMAN;tr|M0QZY4|M0QZY4_HUMAN;tr|M0R2J3|M0R2J3_HUMAN	tr|M0R300|M0R300_HUMAN;tr|M0R0P8|M0R0P8_HUMAN;sp|Q13459|MYO9B_HUMAN	1671	Color2 [A=255, R=0, G=0, B=0]	1	4					-1	5	5	5	2.9	2.9	2.9	234.07	0	11.078	465960000	11	-0.208237	-0.274437	-0.133835	-0.188411	-0.226191	-0.226979	-0.502839	-0.534307	-0.563781	0.0356874	0.216121	0.662109	-0.22665	-0.253484	-0.145692	-0.262399	-0.200168	-0.174952	-0.430942	-0.773203	-0.44259	0.158102	0.112306	0.612098	-0.411119
+	1.59745	0.12434	sp|Q13464|ROCK1_HUMAN;tr|A0A0U1RQV4|A0A0U1RQV4_HUMAN	sp|Q13464|ROCK1_HUMAN;tr|A0A0U1RQV4|A0A0U1RQV4_HUMAN	1672	Color2 [A=255, R=0, G=0, B=0]	1	4					-1	4	4	4	2.4	2.4	2.4	158.17	0	5.1428	246080000	17	0.0415947	0.245579	-0.0597563	-0.0525825	-0.0282488	-0.0400677	-0.102484	-0.0512664	-0.0429947	-0.32359	0.265722	0.0896447	0.0978169	0.215279	-0.049814	-0.0133328	-0.114181	-0.023335	-0.304108	-0.250643	-0.266506	-0.249581	-0.105996	-0.180755	-0.218238
+	7.77284	-0.382023	sp|Q13501|SQSTM_HUMAN;tr|E7EMC7|E7EMC7_HUMAN;tr|E9PFW8|E9PFW8_HUMAN	sp|Q13501|SQSTM_HUMAN;tr|E7EMC7|E7EMC7_HUMAN	1675	Color2 [A=255, R=0, G=0, B=0]	1	4					-1	5	5	5	22.3	22.3	22.3	47.687	0	97.005	1622200000	35	-0.261533	-0.117503	-0.0301735	0.180725	-0.0691037	0.208116	-0.0573382	-0.132221	0.0506885	0.350667	-0.234601	0.0473752	0.0671816	-0.394136	-0.00561786	0.169282	-0.105215	0.160481	-0.175973	0.0835848	-0.157845	0.00802541	0.0575731	0.213435	0.0400133
+	9.64708	0.225965	sp|Q13510|ASAH1_HUMAN;tr|A0A1B0GTP7|A0A1B0GTP7_HUMAN;tr|A0A1B0GTZ5|A0A1B0GTZ5_HUMAN;tr|A0A1B0GTM3|A0A1B0GTM3_HUMAN;tr|A0A1B0GUA4|A0A1B0GUA4_HUMAN;tr|A0A1B0GW68|A0A1B0GW68_HUMAN;tr|E7EMM4|E7EMM4_HUMAN;tr|A0A1B0GUH5|A0A1B0GUH5_HUMAN;tr|A0A1B0GUW4|A0A1B0GUW4_HUMAN;tr|A0A1B0GUE3|A0A1B0GUE3_HUMAN;tr|A0A1B0GUG1|A0A1B0GUG1_HUMAN;tr|A0A1B0GVG2|A0A1B0GVG2_HUMAN;tr|A0A1B0GUB3|A0A1B0GUB3_HUMAN;tr|A0A1B0GV06…	sp|Q13510|ASAH1_HUMAN;tr|A0A1B0GTP7|A0A1B0GTP7_HUMAN;tr|A0A1B0GTZ5|A0A1B0GTZ5_HUMAN;tr|A0A1B0GTM3|A0A1B0GTM3_HUMAN;tr|A0A1B0GUA4|A0A1B0GUA4_HUMAN;tr|A0A1B0GW68|A0A1B0GW68_HUMAN;tr|E7EMM4|E7EMM4_HUMAN;tr|A0A1B0GUH5|A0A1B0GUH5_HUMAN;tr|A0A1B0GUW4|A0A1B0GUW4_HUMAN;tr|A0A1B0GUE3|A0A1B0GUE3_HUMAN;tr|A0A1B0GUG1|A0A1B0GUG1_HUMAN;tr|A0A1B0GVG2|A0A1B0GVG2_HUMAN;tr|A0A1B0GUB3|A0A1B0GUB3_HUMAN;tr|A0A1B0GV06…	1677	Color2 [A=255, R=0, G=0, B=0]	1	4					-1	8	8	8	25.8	25.8	25.8	44.659	0	44.225	3659700000	83	0.0537982	0.113822	-0.0495825	-0.258259	-0.016257	0.185308	-0.0105786	0.148108	-0.0233803	-0.147269	0.0065527	0.0772679	0.0103433	0.054318	-0.0875812	-0.202687	0.00309491	0.180572	-0.0262949	0.155769	-0.0297067	0.0801232	0.0641766	-0.182212	-0.00158715
+	4.76113	0.246403	sp|Q13571|LAPM5_HUMAN	sp|Q13571|LAPM5_HUMAN	1684	Color2 [A=255, R=0, G=0, B=0]	1	4					-1	1	1	1	5.7	5.7	5.7	29.937	0	5.8472	233080000	10	0.0844753	-0.082998	-0.0776515	-0.24089	0.160727	0.0721536	0.066757	-0.0193982	0.00935674	-0.29318	0.112071	0.0564008	-0.0200655	-0.0382097	0.0590329	-0.207749	0.138476	0.00290012	-0.231702	-0.364151	-0.222536	-0.2319	-0.109351	-0.206048	-0.272792
+	2.80657	-0.126132	sp|Q13595|TRA2A_HUMAN	sp|Q13595|TRA2A_HUMAN	1687	Color2 [A=255, R=0, G=0, B=0]	1	4					-1	2	1	1	5.7	2.5	2.5	32.688	0.0020443	1.9029	505340000	12	-0.113716	0.105266	0.0782561	0.0497665	-0.0633638	0.00952291	-0.0484188	0.0807471	0.0137389	0.0376499	-0.0577326	0.0432875	-0.0905535	0.0440388	0.0438676	0.0456696	-0.024071	0.0216849	-0.031646	-0.17799	0.159382	-0.0939913	-0.0197387	0.0763903	-0.101588
+	7.24367	0.1597	sp|Q13596|SNX1_HUMAN;tr|H0YK42|H0YK42_HUMAN;tr|J3KPH4|J3KPH4_HUMAN;tr|H0YKD5|H0YKD5_HUMAN;tr|H0YKL5|H0YKL5_HUMAN;tr|H0YK58|H0YK58_HUMAN	sp|Q13596|SNX1_HUMAN;tr|H0YK42|H0YK42_HUMAN	1688	Color2 [A=255, R=0, G=0, B=0]	1	4					-1	8	8	7	17	17	14.9	59.069	0	56.172	2521000000	43	0.0519207	-0.0315604	-0.0192447	-0.12767	0.0777805	0.023803	-0.0234892	0.0388625	0.0429759	-0.00292182	0.0530214	-0.0999355	0.0359721	0.00193238	0.0344911	-0.114704	0.0401373	0.0584629	0.0310483	0.0734885	0.0620651	0.00636053	0.0128858	-0.163346	0.0400946
+	3.49728	-0.138453	sp|Q13601|KRR1_HUMAN	sp|Q13601|KRR1_HUMAN	1689	Color2 [A=255, R=0, G=0, B=0]	1	4					-1	4	4	4	11.3	11.3	11.3	43.664	0	14.821	1033300000	39	-0.0243185	0.0686703	0.0595036	0.108401	-0.0143392	-0.121375	-0.152579	-0.173573	0.016705	0.112548	-0.0270104	0.132531	-0.0324299	-0.194978	-0.0617988	-0.0204	0.0985212	0.12946	-0.10013	0.281931	-0.0481036	-0.0792689	-0.0161366	0.114256	-0.0346413
+	3.66188	-0.137787	sp|Q13724|MOGS_HUMAN;tr|A0A3B3IRK6|A0A3B3IRK6_HUMAN;tr|A0A8I5KTK5|A0A8I5KTK5_HUMAN;tr|A0A3B3IS52|A0A3B3IS52_HUMAN;tr|A0A3B3IRW2|A0A3B3IRW2_HUMAN;tr|A0A8I5KQG9|A0A8I5KQG9_HUMAN;tr|A0A3B3ITC1|A0A3B3ITC1_HUMAN;tr|A0A3B3IRI1|A0A3B3IRI1_HUMAN;tr|C9JDQ1|C9JDQ1_HUMAN;tr|B4E3B8|B4E3B8_HUMAN;tr|A0A3B3ITU6|A0A3B3ITU6_HUMAN;tr|B8ZZE2|B8ZZE2_HUMAN	sp|Q13724|MOGS_HUMAN;tr|A0A3B3IRK6|A0A3B3IRK6_HUMAN;tr|A0A8I5KTK5|A0A8I5KTK5_HUMAN;tr|A0A3B3IS52|A0A3B3IS52_HUMAN;tr|A0A3B3IRW2|A0A3B3IRW2_HUMAN;tr|A0A8I5KQG9|A0A8I5KQG9_HUMAN	1697	Color2 [A=255, R=0, G=0, B=0]	1	4					-1	6	6	6	8.8	8.8	8.8	91.916	0	17.288	1167400000	29	-0.0197039	0.0209825	-0.00585747	0.176393	-0.0550156	-0.0394392	-0.0994101	-0.0136006	0.0380671	0.0935245	-0.021894	0.0373962	-0.0265648	-0.0209389	0.0354161	0.089469	-0.0193529	-0.0193806	-0.0893736	-0.244861	0.0244248	0.21179	-0.149062	0.11	-0.102305
+	5.62659	-0.081499	sp|Q13740|CD166_HUMAN;tr|F5GXJ9|F5GXJ9_HUMAN;tr|H7C543|H7C543_HUMAN	sp|Q13740|CD166_HUMAN;tr|F5GXJ9|F5GXJ9_HUMAN	1698	Color2 [A=255, R=0, G=0, B=0]	1	4					-1	13	13	13	24.9	24.9	24.9	65.102	0	66.193	4505100000	102	-0.0037148	-0.00413585	-0.0305769	0.0780077	-0.0329151	0.00168061	0.0520282	0.0116601	-0.0982461	0.054127	-0.0117152	0.0143464	-0.0103245	-0.0226567	-0.0631182	0.103654	-0.0222106	0.0249922	-0.0293503	-0.0240204	-0.0223019	0.108337	0.00105953	0.048743	-0.0206847
+	4.62734	0.110634	sp|Q13867|BLMH_HUMAN;tr|K7ESE8|K7ESE8_HUMAN;tr|J3KSD8|J3KSD8_HUMAN;tr|K7ES02|K7ES02_HUMAN;tr|J3KS79|J3KS79_HUMAN;tr|K7ENH5|K7ENH5_HUMAN	sp|Q13867|BLMH_HUMAN;tr|K7ESE8|K7ESE8_HUMAN;tr|J3KSD8|J3KSD8_HUMAN;tr|K7ES02|K7ES02_HUMAN	1702	Color2 [A=255, R=0, G=0, B=0]	1	4					-1	6	6	6	15.4	15.4	15.4	52.562	0	23.261	1916900000	40	-0.0150104	0.129231	0.0274644	-0.0193424	-0.0141261	-0.0328557	0.0169125	0.129833	0.00935674	-0.0426967	0.0119677	-0.0538313	0.137621	0.0518718	0.0345681	-0.0774815	-0.0773103	-0.0164416	0.0121033	-0.00442767	0.036217	0.0626054	-0.00515628	-0.0661399	0.0880864
+	11.9783	0.306752	sp|Q14012|KCC1A_HUMAN;tr|C9JES6|C9JES6_HUMAN;tr|H7C071|H7C071_HUMAN;sp|Q8IU85|KCC1D_HUMAN	sp|Q14012|KCC1A_HUMAN	1710	Color2 [A=255, R=0, G=0, B=0]	1	4					-1	7	7	7	23	23	23	41.337	0	39.635	1713400000	58	0.115712	0.0236137	0.0140715	-0.149038	0.100313	-0.0102787	0.111945	0.0477383	-0.0303721	-0.197513	0.0861759	-0.00138092	0.115377	0.00627089	-0.0166006	-0.195585	0.0674086	-0.0395749	0.0627978	-0.0197737	0.0896645	0.0103214	0.0170808	-0.207177	0.0230238
+	4.48603	0.0982286	sp|Q14019|COTL1_HUMAN;tr|H3BT58|H3BT58_HUMAN	sp|Q14019|COTL1_HUMAN;tr|H3BT58|H3BT58_HUMAN	1711	Color2 [A=255, R=0, G=0, B=0]	1	4					-1	5	5	5	31	31	31	15.945	0	25.515	13635000000	88	0.0885806	0.0489624	0.0178995	-0.017822	0.027982	-0.0164502	0.083869	0.0586693	-0.00371242	-0.0185375	-0.0269394	-0.0716128	0.100845	0.093132	-0.0321827	-0.0233381	-0.0200667	-0.0228691	0.180229	0.0505228	-0.0311441	-0.0077498	-0.0154479	-0.107758	0.128665
+	5.35122	-0.140912	sp|Q14165|MLEC_HUMAN;tr|F5H1S8|F5H1S8_HUMAN;tr|F5GX14|F5GX14_HUMAN;tr|H0YG07|H0YG07_HUMAN	sp|Q14165|MLEC_HUMAN;tr|F5H1S8|F5H1S8_HUMAN;tr|F5GX14|F5GX14_HUMAN	1721	Color2 [A=255, R=0, G=0, B=0]	1	4					-1	4	4	4	12.3	12.3	12.3	32.233	0	25.787	2323300000	21	-0.0792089	0.0538855	-0.0263875	0.0905616	0.00470138	0.0148282	-0.0419316	-0.0548091	0.00315189	0.120532	0.0252104	-0.0217903	0.0836306	-0.0246224	-0.055876	0.0542481	-0.038029	0.0259681	0.170868	-0.170833	-0.0851188	-0.00975394	-0.0115511	0.037735	-0.12243
+	2.57186	-0.158647	tr|J3KS15|J3KS15_HUMAN;sp|Q14197|ICT1_HUMAN	tr|J3KS15|J3KS15_HUMAN;sp|Q14197|ICT1_HUMAN	1725	Color2 [A=255, R=0, G=0, B=0]	1	4					-1	2	2	2	12	12	12	21.905	0	11.582	325820000	15	0.0260117	0.115393	0.0989089	0.0305946	-0.138509	-0.0396748	-0.00964761	-0.0095439	-0.154556	0.192494	-0.0836339	0.120518	-0.0704634	0.0568764	0.0853245	0.0991898	-0.145539	0.0364344	0.0952671	-0.0143025	0.0138528	-0.134964	-0.0396733	0.0950763	0.0404193
+	10.0729	0.148864	tr|A0A3B3IUA7|A0A3B3IUA7_HUMAN;sp|Q14258|TRI25_HUMAN	tr|A0A3B3IUA7|A0A3B3IUA7_HUMAN;sp|Q14258|TRI25_HUMAN	1732	Color2 [A=255, R=0, G=0, B=0]	1	4					-1	7	7	7	17.1	17.1	17.1	51.073	0	55.84	1826700000	79	0.0790417	-0.0555975	0.0013423	-0.100165	0.0602257	0.0459614	0.0310977	-0.00134206	0.0130355	-0.108775	0.0598073	0.0596421	0.045433	-0.0332539	0.0207779	-0.0822275	0.0534303	0.0167096	0.0131762	-0.0576382	0.0431399	0.0940006	-0.00151443	-0.0216577	0.0697491
+	2.76283	-0.151534	sp|Q14344|GNA13_HUMAN	sp|Q14344|GNA13_HUMAN	1735	Color2 [A=255, R=0, G=0, B=0]	1	4					-1	3	3	3	8	8	8	44.049	0	3.6527	497330000	12	-0.130878	0.0883415	-0.070334	0.185045	-0.0575004	0.05864	-0.124287	0.160163	-0.0390179	0.0501471	-0.0186346	0.0473008	-0.142805	0.103068	-0.0223639	0.176717	-0.0540226	0.00997305	-0.0809841	-0.0503128	-0.0891891	0.105081	0.0345528	0.0692255	-0.0721519
+	7.43075	-0.126914	sp|Q14498|RBM39_HUMAN;tr|G3XAC6|G3XAC6_HUMAN;tr|A0A0U1RQH7|A0A0U1RQH7_HUMAN;tr|H0Y4X3|H0Y4X3_HUMAN;tr|Q5QP23|Q5QP23_HUMAN;tr|A0A0U1RQW2|A0A0U1RQW2_HUMAN;tr|Q5QP22|Q5QP22_HUMAN;tr|A0A087X122|A0A087X122_HUMAN;tr|G3V5Z6|G3V5Z6_HUMAN;tr|H0YJJ3|H0YJJ3_HUMAN;tr|G3XAP0|G3XAP0_HUMAN;sp|Q86U06|RBM23_HUMAN	sp|Q14498|RBM39_HUMAN;tr|G3XAC6|G3XAC6_HUMAN;tr|A0A0U1RQH7|A0A0U1RQH7_HUMAN;tr|H0Y4X3|H0Y4X3_HUMAN	1737	Color2 [A=255, R=0, G=0, B=0]	1	4					-1	9	9	9	21.5	21.5	21.5	59.379	0	65.191	3454600000	65	-0.080189	-0.0409021	-0.0222099	0.0432746	0.0148242	0.0805628	-0.0259347	-0.00635552	-0.0307748	0.0854838	0.0306926	0.00489998	-0.013689	-0.023885	-0.0158019	0.0730572	0.0129685	0.0343471	-0.118992	0.0421748	-0.0353053	0.0406952	0.0535674	0.0538719	-0.0307131
+	3.16929	-0.153276	sp|Q14566|MCM6_HUMAN	sp|Q14566|MCM6_HUMAN	1740	Color2 [A=255, R=0, G=0, B=0]	1	4					-1	5	5	5	7.4	7.4	7.4	92.888	0	28.204	584790000	25	-0.215361	0.294731	0.274992	-0.00270438	-0.247515	-0.048264	-0.105266	0.214566	-0.041208	0.146406	-0.1418	0.0452213	-0.0808165	0.154467	0.0245097	0.0704939	-0.0638518	-0.0193806	-0.0854819	-0.0762682	-0.0827153	0.0296531	0.053932	0.132027	-0.076371
+	5.1501	-1.44893	sp|Q14571|ITPR2_HUMAN	sp|Q14571|ITPR2_HUMAN	1741	Color2 [A=255, R=0, G=0, B=0]	1	4					-1	2	2	2	0.7	0.7	0.7	308.06	0.0062644	1.531	575950000	2	-1.39198	1.60511	0.695015	0.140711	-1.97423	-1.37915	-1.36941	1.65149	0.629571	0.094373	-1.90482	-1.29191	-1.50126	1.64401	0.657401	0.131886	-1.94206	-1.38961	-2.19529	-1.80666	-2.2072	1.59773	0.164228	-0.415461	-2.20519
+	2.24044	-0.0900381	sp|Q14690|RRP5_HUMAN;tr|A0A3B3IUD7|A0A3B3IUD7_HUMAN	sp|Q14690|RRP5_HUMAN;tr|A0A3B3IUD7|A0A3B3IUD7_HUMAN	1751	Color2 [A=255, R=0, G=0, B=0]	1	4					-1	7	7	7	5.1	5.1	5.1	208.7	0	28.723	717350000	38	-0.0577157	0.101874	-0.0243773	0.0282414	-0.0390403	0.0596671	0.00581312	0.2317	-0.0212972	-0.0329845	-0.0761755	0.000920057	0.0392227	-0.0492973	-0.11503	0.114202	0.0608077	-0.0234125	-0.0453258	-0.0122948	-0.00658369	0.0577905	-0.0459111	0.0719447	-0.00870872
+	5.64149	-0.100997	sp|Q14697|GANAB_HUMAN;tr|F5H6X6|F5H6X6_HUMAN;tr|E9PKU7|E9PKU7_HUMAN;tr|E9PNH1|E9PNH1_HUMAN	sp|Q14697|GANAB_HUMAN;tr|F5H6X6|F5H6X6_HUMAN;tr|E9PKU7|E9PKU7_HUMAN	1754	Color2 [A=255, R=0, G=0, B=0]	1	4					-1	26	26	26	39	39	39	106.87	0	203.63	22734000000	261	0.0131104	0.0187061	0.010782	0.157407	-0.0432348	-0.0207863	0.00737762	0.0402863	-0.0091002	0.0539331	-0.0319309	-0.00946379	0.0247188	0.00879574	0.0217118	0.0873103	-0.0770874	-0.0306516	0.00614738	-0.0246258	0.0171793	-0.00694895	-0.0283587	0.0618732	0.0444725
+	3.28395	-0.0773693	sp|Q14739|LBR_HUMAN;tr|A0A494C1L1|A0A494C1L1_HUMAN;tr|C9JXK0|C9JXK0_HUMAN;tr|C9JES9|C9JES9_HUMAN	sp|Q14739|LBR_HUMAN;tr|A0A494C1L1|A0A494C1L1_HUMAN;tr|C9JXK0|C9JXK0_HUMAN	1757	Color2 [A=255, R=0, G=0, B=0]	1	4					-1	11	11	11	17.4	17.4	17.4	70.702	0	81.547	16537000000	122	-0.0343516	0.00835729	0.0391974	0.0327482	-0.0269592	0.0293558	-0.0217049	-0.0263367	0.010375	0.033329	-0.0426135	0.027724	-0.00343347	-0.017632	0.0263717	0.0453796	-0.0168571	0.0525084	0.0328395	0.0248308	0.0137753	0.0108752	-0.0381181	0.0109839	0.0207214
+	8.06217	0.138368	sp|Q14847|LASP1_HUMAN;tr|C9J9W2|C9J9W2_HUMAN;tr|F6S2S5|F6S2S5_HUMAN;tr|K7ESD6|K7ESD6_HUMAN	sp|Q14847|LASP1_HUMAN;tr|C9J9W2|C9J9W2_HUMAN	1761	Color2 [A=255, R=0, G=0, B=0]	1	4					-1	12	12	12	40.2	40.2	40.2	29.717	0	191.49	73056000000	211	0.0604842	-0.0424025	0.000631809	-0.142506	0.0943344	-0.0305898	0.0567472	0.00231528	-0.0682454	-0.0437338	0.064759	-0.0186017	0.0721273	-0.0132341	-0.0110192	-0.0729611	0.0480597	-0.0217054	0.0688424	-0.02231	0.076005	-0.0354924	-0.0204294	-0.129893	0.0883219
+	6.64492	-0.16306	sp|Q14978|NOLC1_HUMAN;tr|A0A0A0MRM9|A0A0A0MRM9_HUMAN;tr|S4R349|S4R349_HUMAN;tr|S4R402|S4R402_HUMAN;tr|S4R341|S4R341_HUMAN;tr|S4R3C2|S4R3C2_HUMAN	sp|Q14978|NOLC1_HUMAN;tr|A0A0A0MRM9|A0A0A0MRM9_HUMAN;tr|S4R349|S4R349_HUMAN	1767	Color2 [A=255, R=0, G=0, B=0]	1	4					-1	6	6	6	8.4	8.4	8.4	73.602	0	16.275	1796400000	35	-0.111109	0.0444937	-0.0171647	0.0410395	0.0875373	-0.0166049	-0.168389	-0.0767632	-0.0761237	0.0966339	0.124815	0.067055	-0.104436	-0.122271	0.0361094	0.10449	0.0971396	-0.0403602	-0.0535963	-0.15473	-0.0594673	-0.0367179	0.0971723	0.132389	-0.0317369
+	2.12381	-0.132718	tr|E9PL01|E9PL01_HUMAN;sp|Q15005|SPCS2_HUMAN;tr|E9PI68|E9PI68_HUMAN;tr|E9PRB9|E9PRB9_HUMAN;tr|H0YE04|H0YE04_HUMAN	tr|E9PL01|E9PL01_HUMAN;sp|Q15005|SPCS2_HUMAN;tr|E9PI68|E9PI68_HUMAN;tr|E9PRB9|E9PRB9_HUMAN	1772	Color2 [A=255, R=0, G=0, B=0]	1	4					-1	3	3	3	22.3	22.3	22.3	17.027	0	16.523	3339600000	18	0.061729	-0.0723584	-0.0799041	0.0192838	0.0680244	0.0142229	0.0190127	-0.0216248	-0.014827	0.0528662	-0.0194135	0.028852	-0.12693	-0.172738	-0.121802	0.310427	0.0530231	0.0225124	0.0769155	-0.188376	-0.0863636	0.127429	-0.109001	0.0966349	-0.23563
+	5.7787	0.111294	sp|Q15019|SEPT2_HUMAN;tr|B5MCX3|B5MCX3_HUMAN;tr|H7C2Y0|H7C2Y0_HUMAN;tr|C9J938|C9J938_HUMAN;tr|C9J2Q4|C9J2Q4_HUMAN;tr|C9JB25|C9JB25_HUMAN;tr|C9IZU3|C9IZU3_HUMAN;tr|C9JZI2|C9JZI2_HUMAN;tr|C9IY94|C9IY94_HUMAN;tr|C9JQJ4|C9JQJ4_HUMAN;tr|F8WB65|F8WB65_HUMAN;tr|C9JFT1|C9JFT1_HUMAN;tr|A0A1B0GXJ2|A0A1B0GXJ2_HUMAN;tr|C9JT15|C9JT15_HUMAN;tr|B5MD47|B5MD47_HUMAN;tr|H7C310|H7C310_HUMAN;tr|C9JSE7|C9JSE7_HUMAN;t…	sp|Q15019|SEPT2_HUMAN;tr|B5MCX3|B5MCX3_HUMAN;tr|H7C2Y0|H7C2Y0_HUMAN	1775	Color2 [A=255, R=0, G=0, B=0]	1	4					-1	9	9	9	41.6	41.6	41.6	41.487	0	105.95	4713700000	81	0.0196211	0.0239723	0.0725582	-0.149038	0.0291533	-0.0412469	0.0357051	0.040642	0.0604799	-0.147604	0.00279212	0.0429156	0.0250831	-0.0156758	0.0631206	-0.0241497	-0.00190234	0.00625086	0.0258243	0.0693135	0.0420012	0.0343292	0.0366943	-0.113753	0.0167661
+	2.64758	0.123138	tr|A0A7I2V4E4|A0A7I2V4E4_HUMAN;sp|Q15056|IF4H_HUMAN;tr|A0A7I2V385|A0A7I2V385_HUMAN;tr|A0A7I2V3D5|A0A7I2V3D5_HUMAN;tr|A0A7I2V3E4|A0A7I2V3E4_HUMAN	tr|A0A7I2V4E4|A0A7I2V4E4_HUMAN;sp|Q15056|IF4H_HUMAN;tr|A0A7I2V385|A0A7I2V385_HUMAN	1784	Color2 [A=255, R=0, G=0, B=0]	1	4					-1	4	4	4	25.7	25.7	25.7	27.058	0	73.1	5462400000	56	0.14679	-0.102689	-0.0416737	-0.0867126	0.0466797	-0.0901213	0.00267887	-0.0154483	0.0702052	-0.150617	-0.00300741	-0.0473976	0.110321	-0.0104315	0.0530314	-0.00670123	-0.0615721	0.0120959	0.0433798	0.157021	0.0722165	-0.15195	0.0664914	-0.11118	-0.247573
+	4.72529	-0.124309	sp|Q15067|ACOX1_HUMAN;tr|K7ENF1|K7ENF1_HUMAN;tr|K7ESC7|K7ESC7_HUMAN;tr|K7ELT1|K7ELT1_HUMAN;tr|I3L0T4|I3L0T4_HUMAN;tr|I3L2U4|I3L2U4_HUMAN	sp|Q15067|ACOX1_HUMAN	1786	Color2 [A=255, R=0, G=0, B=0]	1	4					-1	8	8	8	20	20	20	74.423	0	92.13	1608400000	64	0.0368109	-0.0786302	-0.0169249	0.0945971	-0.0682929	0.0662525	-0.0510983	-0.023855	-0.112076	0.195661	0.0017457	0.0732644	0.0658541	-0.0633724	-0.0617163	0.00388622	-0.00359559	0.0716076	-0.0588763	0.104216	-0.0520706	-0.0956082	0.0573549	0.0875561	-0.0645366
+	5.45251	-0.102523	sp|Q15084|PDIA6_HUMAN	sp|Q15084|PDIA6_HUMAN	1790	Color2 [A=255, R=0, G=0, B=0]	1	4					-1	15	15	15	45	45	45	48.121	0	279.67	45424000000	271	0.0373533	-0.0719755	0.00402308	0.127672	-0.0427279	-0.0186939	0.0381384	-0.0333087	-0.00157857	0.109005	-0.0203342	-0.019845	0.0143867	-0.048172	-0.0134087	0.13734	-0.0426633	-0.00773644	0.0182817	-0.023139	-0.0327432	-0.0839908	0.00619364	0.10551	0.0584896
+	9.05126	-0.104041	sp|Q5JPE7|NOMO2_HUMAN;tr|A0A0G2JN29|A0A0G2JN29_HUMAN;sp|Q15155|NOMO1_HUMAN;tr|A0A7I2V4T6|A0A7I2V4T6_HUMAN;tr|J3KN36|J3KN36_HUMAN;sp|P69849|NOMO3_HUMAN;tr|A0A7I2V6B0|A0A7I2V6B0_HUMAN;tr|A0A7I2V2Z5|A0A7I2V2Z5_HUMAN;tr|A0A7I2V3P4|A0A7I2V3P4_HUMAN;tr|A0A0G2JP90|A0A0G2JP90_HUMAN;tr|A0A7I2V4D7|A0A7I2V4D7_HUMAN;tr|A0A7I2V686|A0A7I2V686_HUMAN;tr|A0A087WTD5|A0A087WTD5_HUMAN;tr|A0A7I2V2V8|A0A7I2V2V8_HUMAN;…	sp|Q5JPE7|NOMO2_HUMAN;tr|A0A0G2JN29|A0A0G2JN29_HUMAN;sp|Q15155|NOMO1_HUMAN;tr|A0A7I2V4T6|A0A7I2V4T6_HUMAN;tr|J3KN36|J3KN36_HUMAN;sp|P69849|NOMO3_HUMAN;tr|A0A7I2V6B0|A0A7I2V6B0_HUMAN;tr|A0A7I2V2Z5|A0A7I2V2Z5_HUMAN;tr|A0A7I2V3P4|A0A7I2V3P4_HUMAN;tr|A0A0G2JP90|A0A0G2JP90_HUMAN	1795	Color2 [A=255, R=0, G=0, B=0]	1	4					-1	16	16	16	18.5	18.5	18.5	139.44	0	132.85	4982300000	136	-0.0200801	-0.0355389	-0.0304155	0.0911252	0.000140667	0.0648646	-0.0248055	-0.00256324	-0.0988371	0.121827	-0.0267258	0.0449984	0.0329857	-0.0661535	-0.0374413	0.0910623	-0.000563383	0.00571823	-0.0471308	0.0823326	-0.00415039	-0.0190089	-0.0455985	0.0964866	-0.0819271
+	6.09115	-0.105907	sp|Q15363|TMED2_HUMAN;tr|F5GX39|F5GX39_HUMAN;tr|E7EQ72|E7EQ72_HUMAN	sp|Q15363|TMED2_HUMAN;tr|F5GX39|F5GX39_HUMAN;tr|E7EQ72|E7EQ72_HUMAN	1804	Color2 [A=255, R=0, G=0, B=0]	1	4					-1	6	6	6	35.3	35.3	35.3	22.761	0	24.459	4410300000	103	-0.00417972	-0.0462856	-0.0329189	0.124463	0.0252218	-0.0816035	0.0082972	-0.0205112	-0.0137913	0.0589659	0.00780416	-0.00768924	-0.062989	-0.0621102	-0.0218828	0.0810978	0.0793214	-0.0211625	-0.117817	-0.0236056	-0.0516653	0.0804999	0.0450821	0.0496631	-0.050981
+	2.35341	-0.0938739	sp|Q15366|PCBP2_HUMAN;tr|H3BRU6|H3BRU6_HUMAN;tr|F8VZX2|F8VZX2_HUMAN;tr|H3BSS4|H3BSS4_HUMAN;tr|F8W0G4|F8W0G4_HUMAN;tr|F8VXH9|F8VXH9_HUMAN;tr|F8W1G6|F8W1G6_HUMAN;tr|F8VRH0|F8VRH0_HUMAN	sp|Q15366|PCBP2_HUMAN;tr|H3BRU6|H3BRU6_HUMAN;tr|F8VZX2|F8VZX2_HUMAN;tr|H3BSS4|H3BSS4_HUMAN	1806	Color2 [A=255, R=0, G=0, B=0]	1	4					-1	9	5	5	27.9	15.9	15.9	38.58	0	125.47	3057600000	50	0.043216	-0.0228956	-0.0034008	0.0741155	-0.0245264	-0.0570636	0.0272925	0.030648	-0.0364268	0.0162134	0.00613523	-0.0535128	0.131289	0.0699461	0.00716877	0.0120237	-0.012589	-0.137099	0.0566475	-0.0232427	-0.024925	-0.146736	-0.0404515	0.0868094	0.0474646
+	1.79479	0.0890113	tr|E5RHG8|E5RHG8_HUMAN;sp|Q15369|ELOC_HUMAN;tr|R4GMY8|R4GMY8_HUMAN;tr|A0A8I5KYG1|A0A8I5KYG1_HUMAN;tr|A0A8J9AD82|A0A8J9AD82_HUMAN	tr|E5RHG8|E5RHG8_HUMAN;sp|Q15369|ELOC_HUMAN;tr|R4GMY8|R4GMY8_HUMAN;tr|A0A8I5KYG1|A0A8I5KYG1_HUMAN;tr|A0A8J9AD82|A0A8J9AD82_HUMAN	1807	Color2 [A=255, R=0, G=0, B=0]	1	4					-1	2	2	2	36	36	36	9.9601	0	20.24	1942700000	14	0.0764053	0.0434332	-0.00466824	-0.133476	-0.0864615	0.131829	0.0217476	0.224308	-0.120027	-0.0992556	-0.0194843	0.0707107	0.0809166	-0.021307	-0.0156422	-0.0084064	-0.0368726	0.0356891	0.0340598	-0.0120203	0.0594411	0.0319929	-0.0549252	-0.0346801	0.0157754
+	7.27679	-0.159997	sp|Q15388|TOM20_HUMAN	sp|Q15388|TOM20_HUMAN	1810	Color2 [A=255, R=0, G=0, B=0]	1	4					-1	2	2	2	22.8	22.8	22.8	16.298	0	27.375	828420000	14	-0.0916078	-0.0235126	0.0784059	0.123545	-0.0255992	-0.0241244	0.0576358	0.145133	-0.0408833	0.0275147	-0.0739675	-0.0106995	-0.122988	-0.0388303	0.141963	0.118989	-0.119297	0.0362108	-0.0221467	0.0446825	-0.104745	0.0654254	0.0276637	0.0362661	-0.171606
+	2.14143	-0.0880797	sp|Q15397|PUM3_HUMAN;tr|S4R3K8|S4R3K8_HUMAN	sp|Q15397|PUM3_HUMAN	1813	Color2 [A=255, R=0, G=0, B=0]	1	4					-1	4	4	4	7.7	7.7	7.7	73.584	0	5.0484	349390000	22	0.0198042	-0.0744033	-0.00784183	0.0235236	0.00322962	0.0514297	-0.0814943	-0.00856209	-0.078954	0.126168	-0.00426817	0.0845187	-0.0309141	-0.000120878	-0.0150037	0.0126173	-0.0257905	0.0855699	-0.0229077	-0.0432172	0.00507402	0.00135398	0.0229781	0.04036	-0.0656719
+	3.67149	0.115243	sp|Q15404|RSU1_HUMAN	sp|Q15404|RSU1_HUMAN	1814	Color2 [A=255, R=0, G=0, B=0]	1	4					-1	6	6	6	37.5	37.5	37.5	31.54	0	52.999	1819400000	47	0.0394304	-0.0331752	0.00976229	-0.0648811	0.0452499	0.0345144	0.0909176	-0.125021	0.00110388	-0.129765	0.0513368	-0.00869203	0.0863392	-0.0717313	-0.0055387	-0.0460291	0.0816522	0.0125504	0.103271	0.0721629	-0.024766	0.0378263	-0.0228882	-0.018039	-0.045198
+	2.87421	0.0829831	tr|E9PGT3|E9PGT3_HUMAN;sp|Q15418|KS6A1_HUMAN;tr|B4DG22|B4DG22_HUMAN;sp|P51812|KS6A3_HUMAN;sp|Q15349|KS6A2_HUMAN;tr|B7ZB17|B7ZB17_HUMAN;tr|F2Z2J1|F2Z2J1_HUMAN;tr|B1AXG1|B1AXG1_HUMAN;tr|B7Z3B5|B7Z3B5_HUMAN;tr|A0A8V8TMM3|A0A8V8TMM3_HUMAN;tr|A0A669KBJ4|A0A669KBJ4_HUMAN;sp|Q6P0Q8|MAST2_HUMAN;sp|Q9Y2H9|MAST1_HUMAN;tr|A0A8I5KST9|A0A8I5KST9_HUMAN;tr|A0A8V8TLL8|A0A8V8TLL8_HUMAN;tr|A0A8V8TMW0|A0A8V8TMW0_HU…	tr|E9PGT3|E9PGT3_HUMAN;sp|Q15418|KS6A1_HUMAN	1815	Color2 [A=255, R=0, G=0, B=0]	1	4					-1	6	6	6	10.6	10.6	10.6	81.471	0	39.746	2599000000	35	0.0437558	0.0450823	-0.0858443	-0.0416231	-0.00337768	0.021621	0.0308263	0.0358915	-0.0683281	-0.0695896	-0.0122788	0.11373	0.00379491	0.0335679	-0.00316215	-0.0379133	0.0520046	-0.0207751	0.0375516	-0.0253005	0.0174882	-0.0304379	-0.0292852	-0.00635958	0.0596113
+	1.8682	-0.110135	sp|Q15427|SF3B4_HUMAN;tr|Q5SZ64|Q5SZ64_HUMAN	sp|Q15427|SF3B4_HUMAN;tr|Q5SZ64|Q5SZ64_HUMAN	1817	Color2 [A=255, R=0, G=0, B=0]	1	4					-1	6	6	6	25.7	25.7	25.7	44.385	0	69.721	2556300000	39	-0.193135	-0.155016	0.0658569	-0.0287032	0.226904	-0.0323865	0.0216565	-0.112574	-0.0677493	0.236813	0.0827494	-0.0225689	-0.239063	-0.0691934	-0.0275869	0.283871	0.0698259	-0.0370646	-0.0394959	-0.0297198	-0.0305052	-0.0408103	-0.0342374	0.0738301	-0.0260303
+	1.9239	0.0853556	sp|Q15435|PP1R7_HUMAN;tr|B5MBZ8|B5MBZ8_HUMAN;tr|C9JD73|C9JD73_HUMAN;tr|C9J177|C9J177_HUMAN;tr|H7C003|H7C003_HUMAN;tr|C9JRC4|C9JRC4_HUMAN	sp|Q15435|PP1R7_HUMAN;tr|B5MBZ8|B5MBZ8_HUMAN;tr|C9JD73|C9JD73_HUMAN;tr|C9J177|C9J177_HUMAN;tr|H7C003|H7C003_HUMAN	1819	Color2 [A=255, R=0, G=0, B=0]	1	4					-1	5	5	5	20.6	20.6	20.6	41.564	0	44.074	1728500000	29	0.135352	-0.081455	-0.092567	0.0522778	0.0502818	-0.0400677	-0.00704384	0.00268054	-0.0658488	0.0737689	0.0212915	0.0458157	0.0671816	-0.0195906	-0.0359023	0.073247	0.0357475	-0.0260549	-0.0554118	-0.104179	-0.00203466	0.131799	0.00702238	-0.0137882	0.047626
+	1.07945	-0.295686	tr|K7ERD8|K7ERD8_HUMAN;sp|Q15555|MARE2_HUMAN;tr|K7EL66|K7EL66_HUMAN;tr|M0QX52|M0QX52_HUMAN	tr|K7ERD8|K7ERD8_HUMAN;sp|Q15555|MARE2_HUMAN;tr|K7EL66|K7EL66_HUMAN	1825	Color2 [A=255, R=0, G=0, B=0]	1	4					-1	3	3	3	17.5	17.5	17.5	21.594	0	7.0331	133720000	22	-0.298469	0.232612	-0.0948429	-0.0568438	-0.0167549	0.23057	-0.58173	-0.469162	-0.346311	0.547853	0.550386	-0.284233	-0.68252	-0.214057	-0.358357	0.524577	0.565062	-0.366241	0.0894887	-0.856955	0.371777	0.41442	-0.218789	-0.541636	-0.0395238
+	11.5696	-0.135138	sp|Q15738|NSDHL_HUMAN;tr|C9JDR0|C9JDR0_HUMAN	sp|Q15738|NSDHL_HUMAN;tr|C9JDR0|C9JDR0_HUMAN	1836	Color2 [A=255, R=0, G=0, B=0]	1	4					-1	8	8	8	26.5	26.5	26.5	41.9	0	44.73	5348700000	70	0.0267403	-0.0550926	0.010782	0.110905	-0.0542126	0.0164161	-0.021611	-0.0565834	0.0099051	0.118493	-0.0575144	0.0138907	-0.0125666	-0.0133562	-0.003479	0.0978849	-0.0527074	-0.039104	-0.0524735	-0.0390184	-0.0345843	-0.00558829	0.00664568	0.105436	-0.0157812
+	7.95638	-0.181408	sp|Q15758|AAAT_HUMAN;tr|M0QXM4|M0QXM4_HUMAN;tr|M0QX44|M0QX44_HUMAN	sp|Q15758|AAAT_HUMAN;tr|M0QXM4|M0QXM4_HUMAN	1837	Color2 [A=255, R=0, G=0, B=0]	1	4					-1	4	4	4	9.6	9.6	9.6	56.598	0	53.854	1884800000	74	0.0160484	-0.145848	-0.0688419	0.22532	-0.0236688	0.0450726	-0.00750852	-0.194633	-0.0359416	0.237582	-0.0197675	0.0995562	0.0691264	-0.0699544	-0.0642738	0.146655	-0.0627482	0.037179	0.0208275	-0.0753365	0.00398278	-0.16083	-0.0643127	0.151868	0.0027523
+	1.53409	-0.0925557	sp|Q15785|TOM34_HUMAN	sp|Q15785|TOM34_HUMAN	1838	Color2 [A=255, R=0, G=0, B=0]	1	4					-1	4	4	4	21.4	21.4	21.4	34.559	0	22.43	616710000	33	0.055495	0.00666547	0.00693488	0.177189	-0.0772374	-0.0849235	-0.0623496	0.190616	-0.0769556	0.123491	0.013768	-0.0665445	-0.184854	0.0456791	-0.0112579	0.0755215	0.0440357	0.0796542	-0.0518694	-0.104599	-0.0520706	0.0880158	0.00664568	0.0783448	-0.00904465
+	13.3446	0.221179	sp|Q15942|ZYX_HUMAN;tr|H0Y2Y8|H0Y2Y8_HUMAN;tr|H7C3D3|H7C3D3_HUMAN;tr|C9IZ41|C9IZ41_HUMAN;tr|H7C3R3|H7C3R3_HUMAN;tr|C9JJK5|C9JJK5_HUMAN	sp|Q15942|ZYX_HUMAN;tr|H0Y2Y8|H0Y2Y8_HUMAN	1845	Color2 [A=255, R=0, G=0, B=0]	1	4					-1	16	16	16	43.5	43.5	43.5	61.277	0	126.43	27197000000	179	0.100395	0.0777915	-0.00990844	-0.170613	0.0700345	-0.0321522	0.0522065	0.0627618	0.0375292	-0.143485	0.0843978	-0.044152	0.0438154	0.110364	-0.0112579	-0.136366	0.0492852	-0.0202327	0.0181172	-0.0030129	0.10516	0.0593207	-0.0710554	-0.161926	0.0272081
+	4.82793	0.191046	sp|Q16186|ADRM1_HUMAN;tr|A0A087WX59|A0A087WX59_HUMAN;tr|A0A087WUX6|A0A087WUX6_HUMAN	sp|Q16186|ADRM1_HUMAN;tr|A0A087WX59|A0A087WX59_HUMAN	1847	Color2 [A=255, R=0, G=0, B=0]	1	4					-1	4	4	4	12.3	12.3	12.3	42.153	0	20.813	2040500000	37	0.127053	0.0202639	0.00630593	-0.324257	0.174494	-0.0730555	0.0722196	0.0533905	0.0981097	-0.141041	0.0410514	-0.0458136	0.0667393	0.050472	0.0725391	-0.0774815	-0.0344186	-0.0361242	0.0125988	0.095458	0.107993	0.0245702	0.0447886	-0.140433	-0.0260303
+	6.61393	0.102979	tr|A0A7P0TAK7|A0A7P0TAK7_HUMAN;sp|Q16531|DDB1_HUMAN;tr|A0A7P0T965|A0A7P0T965_HUMAN;tr|A0A7P0T870|A0A7P0T870_HUMAN;tr|A0A7P0Z3Z5|A0A7P0Z3Z5_HUMAN;tr|A0A7P0Z4B9|A0A7P0Z4B9_HUMAN;tr|A0A7P0TB30|A0A7P0TB30_HUMAN;tr|F5GY55|F5GY55_HUMAN;tr|F5GWI0|F5GWI0_HUMAN;tr|F5GZY8|F5GZY8_HUMAN;tr|F5H2L3|F5H2L3_HUMAN;tr|A0A7P0Z4L2|A0A7P0Z4L2_HUMAN;tr|F5H198|F5H198_HUMAN	tr|A0A7P0TAK7|A0A7P0TAK7_HUMAN;sp|Q16531|DDB1_HUMAN;tr|A0A7P0T965|A0A7P0T965_HUMAN;tr|A0A7P0T870|A0A7P0T870_HUMAN;tr|A0A7P0Z3Z5|A0A7P0Z3Z5_HUMAN;tr|A0A7P0Z4B9|A0A7P0Z4B9_HUMAN;tr|A0A7P0TB30|A0A7P0TB30_HUMAN;tr|F5GY55|F5GY55_HUMAN	1852	Color2 [A=255, R=0, G=0, B=0]	1	4					-1	12	12	12	15.2	15.2	15.2	120.9	0	73.695	3471600000	113	-0.0487659	0.0333796	-0.0570416	-0.0661378	0.0797105	0.068295	0.0245681	-0.0104034	-0.00323796	-0.0518489	0.0221863	-0.0148776	0.034344	-0.0401967	-0.0263798	-0.0178721	0.0555999	0.0206308	0.0266418	-0.0046494	0.0257313	0.0675561	0.0281832	-0.0777292	0.0194042
+	11.1017	0.128752	sp|Q16543|CDC37_HUMAN;tr|K7EQA9|K7EQA9_HUMAN;tr|K7EL68|K7EL68_HUMAN;tr|K7EKQ2|K7EKQ2_HUMAN;tr|K7EIU0|K7EIU0_HUMAN	sp|Q16543|CDC37_HUMAN;tr|K7EQA9|K7EQA9_HUMAN;tr|K7EL68|K7EL68_HUMAN;tr|K7EKQ2|K7EKQ2_HUMAN	1855	Color2 [A=255, R=0, G=0, B=0]	1	4					-1	8	8	8	22.2	22.2	22.2	44.468	0	47.473	11101000000	110	0.0921526	-0.0498021	0.0368893	-0.048851	0.0257051	0.0121021	0.106631	-0.0339329	-0.0235405	-0.0633712	0.0359495	0.0132828	0.0548322	0.0264657	0.00685453	-0.0714924	0.0576313	0.00997305	0.0914435	-0.0506651	0.0720677	-0.0423687	-0.0222731	-0.0489697	0.0865934
+	4.17772	-0.114275	tr|A0A0B4J1Z1|A0A0B4J1Z1_HUMAN;tr|C9JAB2|C9JAB2_HUMAN;sp|Q16629|SRSF7_HUMAN	tr|A0A0B4J1Z1|A0A0B4J1Z1_HUMAN;tr|C9JAB2|C9JAB2_HUMAN;sp|Q16629|SRSF7_HUMAN	1861	Color2 [A=255, R=0, G=0, B=0]	1	4					-1	4	3	3	30.7	30.7	30.7	15.763	0	46.49	6470500000	38	-0.0174491	0.0979071	0.00803518	0.0170109	-0.0217409	0.0217717	-0.0705788	0.0360105	0.0890164	-0.011723	0.011621	-0.00576305	-0.0441363	0.126618	-0.0448358	-0.00800514	-0.0152194	0.0616138	-0.0872495	0.140764	-0.066165	0.0457988	-0.0364094	0.0235243	-0.0700471
+	3.79361	0.164844	sp|Q16643|DREB_HUMAN;tr|D6R9W4|D6R9W4_HUMAN;tr|D6RFI1|D6RFI1_HUMAN;tr|D6RCR4|D6RCR4_HUMAN;tr|D6R9Q9|D6R9Q9_HUMAN	sp|Q16643|DREB_HUMAN;tr|D6R9W4|D6R9W4_HUMAN	1863	Color2 [A=255, R=0, G=0, B=0]	1	4					-1	5	5	5	11.6	11.6	11.6	71.428	0	29.086	1419200000	38	0.164194	-0.315399	0.0450284	-0.1775	0.152467	-0.019546	0.0205631	-0.20753	0.0622187	-0.0835996	0.126416	-0.00368571	0.100586	-0.0648887	0.0486097	-0.114596	0.0394523	-0.0224812	0.0519173	-0.0079968	0.156438	-0.085681	0.0744207	-0.0366316	0.040257
+	6.55557	0.129392	sp|Q16644|MAPK3_HUMAN;tr|C9J8E1|C9J8E1_HUMAN;sp|P49137|MAPK2_HUMAN;tr|H7C0G6|H7C0G6_HUMAN;sp|Q96PN8|TSSK3_HUMAN;sp|O43930|PRKY_HUMAN;sp|P51817|PRKX_HUMAN	sp|Q16644|MAPK3_HUMAN;tr|C9J8E1|C9J8E1_HUMAN;sp|P49137|MAPK2_HUMAN	1864	Color2 [A=255, R=0, G=0, B=0]	1	4					-1	4	4	4	9.2	9.2	9.2	42.987	0	6.9507	1100700000	27	0.0596836	0.00303364	0.00110555	-0.158277	0.0248764	0.0265071	0.0949054	-0.0408161	0.0332959	-0.0305152	0.0271313	-0.0146451	0.0309007	0.0366347	-0.00680757	-0.0964527	0.0835142	0.000611067	0.108223	-0.152876	-0.00674081	0.0494993	0.0300379	-0.0867987	0.0103149
+	4.8391	0.0766529	sp|Q16658|FSCN1_HUMAN;tr|C9JPH9|C9JPH9_HUMAN;tr|C9JFC0|C9JFC0_HUMAN;tr|A0A0A0MSB2|A0A0A0MSB2_HUMAN	sp|Q16658|FSCN1_HUMAN	1865	Color2 [A=255, R=0, G=0, B=0]	1	4					-1	11	11	11	29	29	29	54.529	0	106.23	9620200000	131	0.0800951	0.0387108	-0.0216484	-0.00591612	-0.00959086	-0.0425847	0.0306454	0.0373182	0.00118256	-0.0184355	-0.0115039	-0.0377612	0.0879097	0.0721321	-0.0255759	-0.0580292	-0.0369449	-0.0186067	0.00349236	0.0182309	0.0336218	0.0174241	-0.0354781	-0.0805783	0.0450389
+	2.67744	-0.202242	sp|Q16719|KYNU_HUMAN;tr|A0A087X297|A0A087X297_HUMAN;tr|B8ZZA3|B8ZZA3_HUMAN;tr|A0A087WYQ7|A0A087WYQ7_HUMAN;tr|A0A087WYM2|A0A087WYM2_HUMAN	sp|Q16719|KYNU_HUMAN;tr|A0A087X297|A0A087X297_HUMAN	1870	Color2 [A=255, R=0, G=0, B=0]	1	4					-1	4	4	4	8.6	8.6	8.6	52.351	0	18.725	439330000	35	-0.0788171	0.0724876	-0.0634663	0.15597	-0.0301852	0.0924406	-0.0312157	0.234191	0.0218422	0.0941844	-0.170606	0.0336549	-0.0499773	0.201576	-0.0827222	0.148006	-0.0882728	-0.0333071	-0.0672252	-0.354393	0.02719	0.165509	-0.104681	0.136292	-0.118165
+	4.80787	-0.122816	tr|M0R208|M0R208_HUMAN;sp|Q16740|CLPP_HUMAN	tr|M0R208|M0R208_HUMAN;sp|Q16740|CLPP_HUMAN	1871	Color2 [A=255, R=0, G=0, B=0]	1	4					-1	2	2	2	14.2	14.2	14.2	20.568	0	5.4851	470920000	13	0.000370741	-0.089704	0.00834942	0.10459	-0.0790925	0.0820079	-0.0376546	-0.0416946	-0.059423	0.0833955	0.0199139	0.061554	-0.0402236	-0.0855153	-0.0216422	0.103654	0.0233295	0.0282922	-0.0531642	-0.00456429	0.087311	-0.0287302	-0.107614	0.122514	-0.0477846
+	6.75143	-0.281427	sp|Q16777|H2A2C_HUMAN;sp|Q6FI13|H2A2A_HUMAN;sp|Q99878|H2A1J_HUMAN;sp|Q96KK5|H2A1H_HUMAN;sp|Q9BTM1|H2AJ_HUMAN;sp|P0C0S8|H2A1_HUMAN;sp|Q93077|H2A1C_HUMAN;tr|H0YFX9|H0YFX9_HUMAN	sp|Q16777|H2A2C_HUMAN;sp|Q6FI13|H2A2A_HUMAN;sp|Q99878|H2A1J_HUMAN;sp|Q96KK5|H2A1H_HUMAN;sp|Q9BTM1|H2AJ_HUMAN;sp|P0C0S8|H2A1_HUMAN;sp|Q93077|H2A1C_HUMAN;tr|H0YFX9|H0YFX9_HUMAN	1875	Color2 [A=255, R=0, G=0, B=0]	1	4					-1	7	7	1	63.6	63.6	22.5	13.988	0	126.63	140760000000	148	-0.154014	0.236638	0.0279293	0.226603	-0.123883	-0.0640781	-0.152065	0.248941	-0.0107684	0.216687	-0.107222	-0.0980463	-0.135864	0.25542	0.0441742	0.223618	-0.103853	-0.1473	-0.0714178	0.0866144	-0.0705926	-0.117311	-0.0864034	0.178607	-0.088392
+	2.48335	-0.191287	tr|A8MT72|A8MT72_HUMAN;sp|Q16799|RTN1_HUMAN	tr|A8MT72|A8MT72_HUMAN;sp|Q16799|RTN1_HUMAN	1877	Color2 [A=255, R=0, G=0, B=0]	1	4					-1	1	1	1	4.1	4.1	4.1	21.862	0.0030323	1.7718	421960000	10	-0.0762722	0.0225379	-0.110877	0.221978	-0.0464251	0.0528305	-0.0914092	-0.0353069	-0.163275	0.302677	-0.00665259	0.0327556	-0.0804245	-0.0171425	-0.0868261	0.319011	-0.0470216	-0.036516	0.0236967	-0.0470243	-0.0489931	0.169341	-0.15613	0.053184	0.0589705
+	7.18106	0.474119	sp|Q16828|DUS6_HUMAN;tr|F8VW29|F8VW29_HUMAN	sp|Q16828|DUS6_HUMAN;tr|F8VW29|F8VW29_HUMAN	1878	Color2 [A=255, R=0, G=0, B=0]	1	4					-1	3	3	3	11.5	11.5	11.5	42.319	0	14.446	208190000	27	0.00444484	0.195542	0.248173	-0.535742	0.0228024	-0.228789	0.315256	0.159835	0.0956757	-0.362398	-0.0867467	-0.126563	0.0768802	0.0220685	0.0374951	-0.316624	0.113699	-0.208568	0.16924	-0.0742261	-0.0011735	-0.0647788	0.183086	-0.271403	0.137875
+	9.80264	-0.140052	sp|Q16836|HCDH_HUMAN;tr|A0A0A0MSE2|A0A0A0MSE2_HUMAN;tr|A0A0D9SFP2|A0A0D9SFP2_HUMAN;tr|E9PF18|E9PF18_HUMAN;tr|A0A804HLB5|A0A804HLB5_HUMAN;tr|A0A1W2PQV5|A0A1W2PQV5_HUMAN;tr|A0A804HKJ2|A0A804HKJ2_HUMAN;tr|A0A1W2PNM1|A0A1W2PNM1_HUMAN;tr|A0A1W2PQC2|A0A1W2PQC2_HUMAN;tr|A0A1W2PQ78|A0A1W2PQ78_HUMAN;tr|A0A1W2PRT2|A0A1W2PRT2_HUMAN;tr|A0A804HJW7|A0A804HJW7_HUMAN;tr|A0A1W2PQ55|A0A1W2PQ55_HUMAN;tr|A0A804HJK7|…	sp|Q16836|HCDH_HUMAN;tr|A0A0A0MSE2|A0A0A0MSE2_HUMAN;tr|A0A0D9SFP2|A0A0D9SFP2_HUMAN;tr|E9PF18|E9PF18_HUMAN;tr|A0A804HLB5|A0A804HLB5_HUMAN;tr|A0A1W2PQV5|A0A1W2PQV5_HUMAN;tr|A0A804HKJ2|A0A804HKJ2_HUMAN;tr|A0A1W2PNM1|A0A1W2PNM1_HUMAN;tr|A0A1W2PQC2|A0A1W2PQC2_HUMAN;tr|A0A1W2PQ78|A0A1W2PQ78_HUMAN;tr|A0A1W2PRT2|A0A1W2PRT2_HUMAN;tr|A0A804HJW7|A0A804HJW7_HUMAN	1880	Color2 [A=255, R=0, G=0, B=0]	1	4					-1	8	8	8	27.1	27.1	27.1	34.293	0	29.139	4863200000	75	-0.0333073	0.0190656	-0.0504823	0.0797131	-0.0261714	0.0322738	0.00636554	-0.0366821	-0.022819	0.133252	-0.0412469	-0.0297537	-0.0701716	0.0573411	-0.0236478	0.0459595	-0.00875807	0.0184455	-0.0670507	0.0238612	-0.0645285	0.0950453	-0.0134599	0.0682423	-0.0269656
+	2.65894	-0.0799701	sp|Q3ZCQ8|TIM50_HUMAN;tr|M0R0C3|M0R0C3_HUMAN;tr|M0R2F8|M0R2F8_HUMAN;tr|M0R003|M0R003_HUMAN;tr|M0R2Q2|M0R2Q2_HUMAN;tr|M0R047|M0R047_HUMAN;tr|M0R1Y4|M0R1Y4_HUMAN	sp|Q3ZCQ8|TIM50_HUMAN;tr|M0R0C3|M0R0C3_HUMAN;tr|M0R2F8|M0R2F8_HUMAN;tr|M0R003|M0R003_HUMAN	1904	Color2 [A=255, R=0, G=0, B=0]	1	4					-1	4	4	4	13	13	13	39.646	0	35.565	1733900000	39	-0.114921	0.0897119	-0.0526106	0.114237	-0.0218122	0.0333946	0.0345321	-0.0153251	0.0507648	0.0966339	0.0166717	0.00520563	-0.0722163	0.108011	-0.0836425	0.00994396	-0.0502992	0.0286667	0.0333278	0.0382888	0.0137753	-0.0481241	0.0206668	-0.00381231	-0.0396955
+	10.2654	-0.134401	sp|Q53GQ0|DHB12_HUMAN;tr|A0A1B0GVY6|A0A1B0GVY6_HUMAN;tr|A0A1B0GV93|A0A1B0GV93_HUMAN;tr|E9PI21|E9PI21_HUMAN	sp|Q53GQ0|DHB12_HUMAN;tr|A0A1B0GVY6|A0A1B0GVY6_HUMAN;tr|A0A1B0GV93|A0A1B0GV93_HUMAN	1918	Color2 [A=255, R=0, G=0, B=0]	1	4					-1	5	5	5	22.8	22.8	22.8	34.324	0	28.684	2819500000	54	0.0287418	0.018826	-0.0176444	0.109329	-0.0496223	-0.015523	-0.0228317	0.0746224	-0.0607388	0.149041	-0.0441976	-0.0462093	-0.0283597	0.0784414	-0.09111	0.151334	-0.0569496	-0.0464222	-0.0122058	-0.0113518	-0.0606902	-0.109381	0.038759	0.112203	-0.0698719
+	1.38044	-0.101124	sp|Q53H82|LACB2_HUMAN	sp|Q53H82|LACB2_HUMAN	1921	Color2 [A=255, R=0, G=0, B=0]	1	4					-1	1	1	1	3.8	3.8	3.8	32.805	0.00035958	2.425	290400000	11	0.043396	-0.0875084	-0.080405	0.0548811	-0.0518064	0.136009	-0.017113	-0.174811	0.0369141	0.172182	-0.0124197	-0.00753522	0.00960684	-0.112831	0.100209	0.0950849	-0.0415032	-0.0407534	0.0381193	-0.124925	-0.0988712	0.0307455	0.0151346	0.0961156	0.10231
+	1.92562	-0.107297	sp|Q5C9Z4|NOM1_HUMAN	sp|Q5C9Z4|NOM1_HUMAN	1926	Color2 [A=255, R=0, G=0, B=0]	1	4					-1	2	2	2	2.4	2.4	2.4	96.256	0.00035051	2.1778	19999000000	2	0.060751	0.0468471	-0.0122964	-0.00601673	-0.0801322	0.0562162	-0.00555801	0.0579665	-0.0755417	0.229964	-0.0902383	-0.0181355	0.0509009	0.0788991	-0.0605628	0.108383	-0.120903	0.0331531	0.0722513	-0.0494504	-0.0764351	0.0397654	-0.155202	0.162467	0.0132132
+	0.906459	-0.119099	sp|Q5JTZ9|SYAM_HUMAN	sp|Q5JTZ9|SYAM_HUMAN	1938	Color2 [A=255, R=0, G=0, B=0]	1	4					-1	5	5	5	12.2	12.2	12.2	107.34	0	29.084	421440000	16	-0.0811698	-0.29393	-0.132449	0.489153	-0.0506411	0.0012989	0.0149925	0.0219061	0.00464654	-0.0282552	0.230782	-0.271402	-0.15865	-0.266679	-0.0751314	0.514134	-0.0861783	-0.00321198	-0.3128	-0.963202	-0.0823011	0.367078	0.288233	-0.0439727	-0.393356
+	1.57723	-0.111655	sp|Q5M775|CYTSB_HUMAN;tr|A0A7I2V562|A0A7I2V562_HUMAN;tr|A0A7I2V486|A0A7I2V486_HUMAN;tr|A0A7I2V416|A0A7I2V416_HUMAN;tr|A0A7P0TBP2|A0A7P0TBP2_HUMAN;tr|A0A7I2YQJ3|A0A7I2YQJ3_HUMAN;tr|A0A7I2V451|A0A7I2V451_HUMAN;tr|A0A7P0TB87|A0A7P0TB87_HUMAN;tr|A0A7P0Z4I1|A0A7P0Z4I1_HUMAN;tr|A0A7P0TAS3|A0A7P0TAS3_HUMAN;tr|J3QS22|J3QS22_HUMAN;tr|A0A7P0T9K0|A0A7P0T9K0_HUMAN;tr|A0A494C0J4|A0A494C0J4_HUMAN;tr|I3L414|I3L…	sp|Q5M775|CYTSB_HUMAN;tr|A0A7I2V562|A0A7I2V562_HUMAN;tr|A0A7I2V486|A0A7I2V486_HUMAN;tr|A0A7I2V416|A0A7I2V416_HUMAN;tr|A0A7P0TBP2|A0A7P0TBP2_HUMAN;tr|A0A7I2YQJ3|A0A7I2YQJ3_HUMAN;tr|A0A7I2V451|A0A7I2V451_HUMAN;tr|A0A7P0TB87|A0A7P0TB87_HUMAN;tr|A0A7P0Z4I1|A0A7P0Z4I1_HUMAN;tr|A0A7P0TAS3|A0A7P0TAS3_HUMAN;tr|J3QS22|J3QS22_HUMAN;tr|A0A7P0T9K0|A0A7P0T9K0_HUMAN;tr|A0A494C0J4|A0A494C0J4_HUMAN;tr|I3L414|I3L…	1940	Color2 [A=255, R=0, G=0, B=0]	1	4					-1	2	2	2	1.3	1.3	1.3	118.58	0	2.6415	1768900000	11	0.249601	-0.100734	-0.0902946	0.0608416	-0.0245979	-0.0636787	0.126501	-0.117857	-0.0483685	0.0588694	-0.0160184	0.0164709	0.131881	-0.163368	-0.0106213	0.00318956	0.0122707	0.00853086	-0.0123737	-0.0301712	0.0397968	0.0132458	0.0266979	-0.0266588	0.138861
+	2.52677	-0.152755	sp|Q5TEC6|H37_HUMAN;tr|A0A590UJL8|A0A590UJL8_HUMAN	sp|Q5TEC6|H37_HUMAN;tr|A0A590UJL8|A0A590UJL8_HUMAN	1959	Color2 [A=255, R=0, G=0, B=0]	1	4					-1	2	1	1	13.2	8.1	8.1	15.43	0	7.0627	16210000000	23	0.0371726	-0.122916	0.095438	-0.0235066	-0.00641036	0.00952291	0.0743287	0.0268226	0.0302091	-0.0522664	0.0376523	-0.077832	-0.0395567	-0.0832088	0.0842075	-0.0445874	0.0424638	0.0165584	-0.142048	-0.128527	-0.00195622	0.125823	0.066925	0.0157778	-0.16635
+	6.59193	0.130891	sp|Q5VW32|BROX_HUMAN;tr|Q5VW33|Q5VW33_HUMAN;tr|F5GXQ0|F5GXQ0_HUMAN	sp|Q5VW32|BROX_HUMAN;tr|Q5VW33|Q5VW33_HUMAN;tr|F5GXQ0|F5GXQ0_HUMAN	1967	Color2 [A=255, R=0, G=0, B=0]	1	4					-1	5	5	5	17.5	17.5	17.5	46.476	0	46.063	1509400000	58	0.0800951	0.128453	0.048928	-0.119385	-0.0167549	-0.0239689	0.0515821	0.0484462	-0.0582726	-0.0503891	0.0229428	-0.0288928	0.0792508	0.00338006	-0.0353355	-0.116975	0.0143638	-0.0311978	0.101178	-0.00589538	-0.0069766	0.135793	0.0259547	-0.128852	0.140907
+	3.93091	0.185638	tr|A0A087WYF6|A0A087WYF6_HUMAN;tr|F8W7U3|F8W7U3_HUMAN;tr|J3KP36|J3KP36_HUMAN;tr|E7ESD2|E7ESD2_HUMAN;sp|Q9Y4E1|WAC2C_HUMAN;sp|Q641Q2|WAC2A_HUMAN;tr|B1AP61|B1AP61_HUMAN;tr|A0A0A0MT65|A0A0A0MT65_HUMAN	tr|A0A087WYF6|A0A087WYF6_HUMAN;tr|F8W7U3|F8W7U3_HUMAN;tr|J3KP36|J3KP36_HUMAN;tr|E7ESD2|E7ESD2_HUMAN;sp|Q9Y4E1|WAC2C_HUMAN;sp|Q641Q2|WAC2A_HUMAN	1975	Color2 [A=255, R=0, G=0, B=0]	1	4					-1	9	9	9	12.2	12.2	12.2	136.57	0	41.996	868050000	33	0.0301957	-0.0249951	0.0178995	-0.038228	-0.00380039	0.0425518	-0.24139	-0.240606	-0.203402	-0.228764	-0.156287	-0.227786	0.108087	-0.103841	0.106825	-0.1941	0.0770535	-0.0539365	0.0881581	-0.0156941	0.0541785	0.000637531	-0.0135365	-0.0945697	0.0238452
+	10.0267	-0.848043	sp|Q6GYQ0|RGPA1_HUMAN;tr|H0YJB5|H0YJB5_HUMAN;tr|A0A1B0GUI1|A0A1B0GUI1_HUMAN;tr|A0A7P0TAR5|A0A7P0TAR5_HUMAN	sp|Q6GYQ0|RGPA1_HUMAN;tr|H0YJB5|H0YJB5_HUMAN;tr|A0A1B0GUI1|A0A1B0GUI1_HUMAN;tr|A0A7P0TAR5|A0A7P0TAR5_HUMAN	1988	Color2 [A=255, R=0, G=0, B=0]	1	4					-1	1	1	1	0.3	0.3	0.3	229.83	0.0081806	1.4544	7334100000	12	-0.893234	1.55166	0.252291	-0.0586145	-1.01725	-0.769691	-1.05613	1.59856	0.386396	-0.0523708	-1.1819	-0.934996	-0.795009	1.29157	0.252692	-0.0729611	-0.637852	-0.524374	-1.21141	-1.26231	-0.954176	1.18151	0.104583	-0.0232692	-0.955269
+	3.46407	0.0809321	tr|A0A7I2V5B1|A0A7I2V5B1_HUMAN;sp|Q6IBS0|TWF2_HUMAN;tr|A0A7I2V2U8|A0A7I2V2U8_HUMAN;tr|A0A7I2V5D3|A0A7I2V5D3_HUMAN;tr|D6RG15|D6RG15_HUMAN;tr|H0Y858|H0Y858_HUMAN;tr|H7C5I2|H7C5I2_HUMAN	tr|A0A7I2V5B1|A0A7I2V5B1_HUMAN;sp|Q6IBS0|TWF2_HUMAN;tr|A0A7I2V2U8|A0A7I2V2U8_HUMAN;tr|A0A7I2V5D3|A0A7I2V5D3_HUMAN;tr|D6RG15|D6RG15_HUMAN;tr|H0Y858|H0Y858_HUMAN	1991	Color2 [A=255, R=0, G=0, B=0]	1	4					-1	9	9	8	38.2	38.2	35.5	28.366	0	106.34	6494100000	100	0.0906725	-0.0538313	-0.0724921	-0.0491617	0.00596189	-0.0481849	0.0120614	-0.0426993	-0.00600767	0.0576127	0.0118289	-0.0147226	0.0192418	-0.079756	-0.0343647	0.00865531	0.0584431	0.0308368	0.073597	-0.0595152	0.0831094	-0.0108774	-0.0182815	-0.122793	-0.0682955
+	9.72495	0.244762	sp|Q6IE37|OVOS1_HUMAN	sp|Q6IE37|OVOS1_HUMAN	1992	Color2 [A=255, R=0, G=0, B=0]	1	4					-1	1	1	1	0.8	0.8	0.8	134.5	0.0020401	1.8807	1261800000	6	0.178197	0.00194216	-0.0115001	-0.171289	0.0676222	-0.0625608	0.147354	0.0244265	-0.0417762	-0.154981	0.0571237	-0.0193009	0.198495	0.0483696	-0.0448358	-0.138781	0.0277569	-0.0638838	0.127479	-0.0310569	0.0723653	-0.0594549	0.0347006	-0.143409	0.164935
+	7.41058	0.181495	sp|Q6JBY9|CPZIP_HUMAN;tr|B7ZKW8|B7ZKW8_HUMAN;tr|F6T4W9|F6T4W9_HUMAN	sp|Q6JBY9|CPZIP_HUMAN;tr|B7ZKW8|B7ZKW8_HUMAN	1994	Color2 [A=255, R=0, G=0, B=0]	1	4					-1	6	6	6	16.1	16.1	16.1	44.503	0	12.908	2171500000	44	0.100308	-0.0232658	0	-0.183852	0.0166318	0.0777411	0.0673747	0.0187798	-0.0246634	-0.218556	0.112653	0.0374708	0.098856	-0.0759292	0.0300891	-0.155133	-0.0592957	0.132808	0.090662	-0.115832	0.055985	0.0702908	-0.0290534	-0.110581	0.0657663
+	5.69286	0.221011	tr|H7C085|H7C085_HUMAN;sp|Q6NUQ4|TM214_HUMAN;tr|H7C008|H7C008_HUMAN;tr|H7C0H8|H7C0H8_HUMAN	tr|H7C085|H7C085_HUMAN;sp|Q6NUQ4|TM214_HUMAN;tr|H7C008|H7C008_HUMAN;tr|H7C0H8|H7C0H8_HUMAN	1999	Color2 [A=255, R=0, G=0, B=0]	1	4					-1	2	2	2	6.9	6.9	6.9	27.785	0.0049652	1.5682	1201300000	3	0.187919	0.0608892	-0.0898743	-0.136443	-0.0278187	0.0456653	0.186553	0.0712602	-0.108925	-0.0727618	0.0266514	-0.0483489	0.309081	-0.00290346	-0.0733855	-0.0316777	-0.0817001	-0.0744629	0.142415	0.0428185	0.105233	-0.0526621	-0.117188	-0.0758052	0.197479
+	4.49586	-0.124754	sp|Q6P587|FAHD1_HUMAN	sp|Q6P587|FAHD1_HUMAN	2013	Color2 [A=255, R=0, G=0, B=0]	1	4					-1	2	2	2	16.5	16.5	16.5	24.843	0	18.326	270450000	25	-0.00855827	-0.0542095	-0.0470502	0.0693548	-0.0761995	0.141701	-0.016552	-0.116534	-0.143709	0.149132	0.0462708	0.0803902	-0.147623	0.099576	-0.0948162	0.171764	-0.116775	0.144259	0.0116081	0.186679	-0.016516	-0.146472	-0.019125	0.0981178	-0.112739
+	5.59109	-0.1904	tr|A0A3B3ITK9|A0A3B3ITK9_HUMAN;tr|A0A3B3ITS3|A0A3B3ITS3_HUMAN;sp|Q6PI48|SYDM_HUMAN;tr|A0A3B3IS54|A0A3B3IS54_HUMAN;tr|A0A3B3IS01|A0A3B3IS01_HUMAN;tr|A0A3B3IT01|A0A3B3IT01_HUMAN;tr|A0A3B3ISK7|A0A3B3ISK7_HUMAN	tr|A0A3B3ITK9|A0A3B3ITK9_HUMAN;tr|A0A3B3ITS3|A0A3B3ITS3_HUMAN;sp|Q6PI48|SYDM_HUMAN;tr|A0A3B3IS54|A0A3B3IS54_HUMAN;tr|A0A3B3IS01|A0A3B3IS01_HUMAN;tr|A0A3B3IT01|A0A3B3IT01_HUMAN;tr|A0A3B3ISK7|A0A3B3ISK7_HUMAN	2019	Color2 [A=255, R=0, G=0, B=0]	1	4					-1	2	2	2	9.8	9.8	9.8	33.763	0	16.576	471930000	19	-0.0852966	0.00145698	0.228148	0.162512	-0.169872	-0.0948479	-0.0368009	0.17493	0.0826988	0.0849147	-0.131507	-0.0626948	-0.0418448	0.0400476	0.0738902	-0.017771	0.0118515	-0.0344019	-0.275139	-0.288013	-0.303783	0.274134	0.291453	0.0293653	-0.155058
+	0.956097	-0.126223	tr|F8W1I4|F8W1I4_HUMAN;tr|F8VY40|F8VY40_HUMAN;tr|Q96J85|Q96J85_HUMAN;sp|Q71RC2|LARP4_HUMAN	tr|F8W1I4|F8W1I4_HUMAN;tr|F8VY40|F8VY40_HUMAN;tr|Q96J85|Q96J85_HUMAN;sp|Q71RC2|LARP4_HUMAN	2043	Color2 [A=255, R=0, G=0, B=0]	1	4					-1	1	1	1	10.4	10.4	10.4	14.143	0	2.7658	81818000	11	-0.670298	-0.218046	0.316372	0.194607	-0.0215268	0.122872	-0.00946164	0.135507	-0.00941777	-0.0248723	-0.181895	0.161619	-0.138412	0.270729	-0.126277	0.0448959	-0.0104594	0.0435674	-0.124789	0.126209	0.0902524	-0.156383	0.0483065	0.0818715	-0.0279016
+	8.45655	-0.213258	sp|Q7L0Y3|TM10C_HUMAN;tr|C9JVB6|C9JVB6_HUMAN	sp|Q7L0Y3|TM10C_HUMAN;tr|C9JVB6|C9JVB6_HUMAN	2047	Color2 [A=255, R=0, G=0, B=0]	1	4					-1	7	7	7	18.1	18.1	18.1	47.346	0	15.163	2212000000	52	-0.0523198	0.0205035	-0.0308998	0.11109	-0.0269592	0.0638413	-0.0269704	0.0156467	-0.014349	0.0770166	-0.0613732	0.0538173	-0.061054	-0.0144544	-0.0363879	0.118989	0.0318956	0.0353911	-0.0689707	-0.0671546	-0.217513	0.185406	0.0675752	0.059211	-0.0215321
+	1.34627	-0.108054	tr|H3BUX9|H3BUX9_HUMAN;tr|E7EW32|E7EW32_HUMAN;sp|Q7L1V2|MON1B_HUMAN	tr|H3BUX9|H3BUX9_HUMAN;tr|E7EW32|E7EW32_HUMAN;sp|Q7L1V2|MON1B_HUMAN	2049	Color2 [A=255, R=0, G=0, B=0]	1	4					-1	1	1	1	7.1	7.1	7.1	27.014	0	3.2577	112370000	11	-0.418164	0.229714	0.117524	0.0320635	0.0629871	-0.0339508	0.0314598	0.093719	-0.121228	0.240993	-0.0136182	-0.127819	-0.0845463	0.212048	-0.0379276	-0.0377085	0.0324464	-0.0172918	-0.180966	-0.0246778	-0.0254819	0.0947471	0.0688026	0.0570776	-0.060091
+	2.01804	-0.197862	sp|Q7LGA3|HS2ST_HUMAN;tr|A0A8I5KW95|A0A8I5KW95_HUMAN;tr|A0A8I5QKN0|A0A8I5QKN0_HUMAN	sp|Q7LGA3|HS2ST_HUMAN;tr|A0A8I5KW95|A0A8I5KW95_HUMAN;tr|A0A8I5QKN0|A0A8I5QKN0_HUMAN	2060	Color2 [A=255, R=0, G=0, B=0]	1	4					-1	2	2	2	6.2	6.2	6.2	41.881	0.0033625	1.7574	612810000	7	-0.0786211	0.0772159	-0.0548246	0.0741155	0.018784	0.0235775	-0.06042	0.018539	0.0251019	0.135636	-0.0819321	0.0284009	-0.608981	0.463699	-0.0329096	0.253724	-0.0436065	-0.0406747	-0.0456693	0.0561924	-0.132507	0.0554922	0.0369158	0.0772176	-0.13732
+	3.73007	-0.199459	tr|A0A8Z5F6C8|A0A8Z5F6C8_HUMAN;tr|A0A8Q3WLP2|A0A8Q3WLP2_HUMAN;sp|Q7Z3B4|NUP54_HUMAN;tr|A0A8Q3WKJ4|A0A8Q3WKJ4_HUMAN;tr|A0A8Q3WKK2|A0A8Q3WKK2_HUMAN	tr|A0A8Z5F6C8|A0A8Z5F6C8_HUMAN;tr|A0A8Q3WLP2|A0A8Q3WLP2_HUMAN;sp|Q7Z3B4|NUP54_HUMAN;tr|A0A8Q3WKJ4|A0A8Q3WKJ4_HUMAN;tr|A0A8Q3WKK2|A0A8Q3WKK2_HUMAN	2067	Color2 [A=255, R=0, G=0, B=0]	1	4					-1	3	3	3	10.4	10.4	10.4	32.962	0	10.374	357160000	23	0.0265579	-0.158943	0.0241277	0.129229	0.00336981	-0.0207086	-0.0544548	0.0317221	-0.101458	0.248552	0.00411654	-0.0559025	-0.0042696	0.00374174	-0.104208	0.0776031	0.000422478	0.0657802	-0.102273	-0.152272	0.118836	-0.0111985	0.0403793	0.0339437	-0.0988145
+	4.43762	0.149815	sp|Q7Z406|MYH14_HUMAN;tr|M0QY43|M0QY43_HUMAN	sp|Q7Z406|MYH14_HUMAN;tr|M0QY43|M0QY43_HUMAN	2071	Color2 [A=255, R=0, G=0, B=0]	1	4					-1	5	1	1	2.8	0.6	0.6	227.87	0	9.4807	940600000	22	0.0643923	-0.0731251	0.0762346	-0.0771801	0.0753143	-0.0765975	0.0653439	-0.0115092	0.0771759	-0.0535192	0.070426	-0.133445	0.101363	-0.0722396	0.107192	-0.137354	0.0821178	-0.115006	-0.0851285	0.0536225	-0.0134344	0.113576	0.039201	-0.0635679	-0.0505486
+	3.61914	-0.0843537	sp|Q7Z417|NUFP2_HUMAN	sp|Q7Z417|NUFP2_HUMAN	2072	Color2 [A=255, R=0, G=0, B=0]	1	4					-1	8	8	8	14.8	14.8	14.8	76.12	0	64.876	1313300000	50	0.0676703	-0.123313	0.0569239	0.0522778	-0.0468607	0.0469236	-0.0882604	-0.066638	-0.0249043	0.123214	-0.0363662	0.0958295	0.00018549	-0.0351105	-0.020921	0.0941505	-0.0255036	-0.0516386	-0.0865421	0.142845	0.032093	-0.091018	-0.0437248	0.127823	0.0817106
+	2.15668	0.0890139	sp|Q7Z4V5|HDGR2_HUMAN;tr|K7ERA4|K7ERA4_HUMAN;tr|K7EPS6|K7EPS6_HUMAN	sp|Q7Z4V5|HDGR2_HUMAN;tr|K7ERA4|K7ERA4_HUMAN	2076	Color2 [A=255, R=0, G=0, B=0]	1	4					-1	3	3	3	3.3	3.3	3.3	74.316	0	2.4342	722690000	14	0.0225461	0.125673	0.0520554	-0.0625801	-0.0261714	-0.0409324	-0.0222681	0.129722	0.0374525	-0.130205	-0.031074	0.0604513	-0.00445557	0.0347481	0.0313261	-0.100833	-0.000704288	0.0553784	-0.241548	-0.34466	-0.211931	-0.143116	-0.140407	-0.226511	0.0493214
+	6.40295	0.120888	sp|Q7Z5R6|AB1IP_HUMAN	sp|Q7Z5R6|AB1IP_HUMAN	2079	Color2 [A=255, R=0, G=0, B=0]	1	4					-1	6	6	6	10.2	10.2	10.2	73.182	0	34.899	1476200000	68	0.0841255	-0.0142825	0.0217175	-0.0629983	0.0613711	-0.0757113	0.109633	0.0143189	0.0388353	-0.0797651	-0.000279427	-0.0432034	0.0822306	-0.0440543	-0.0249329	-0.0682456	0.0727079	-0.0362027	0.033653	0.0160968	0.0842164	0.018919	0.0305567	-0.0905099	0.0123031
+	7.1583	-0.248145	sp|Q7Z7H5|TMED4_HUMAN;tr|F8W7F7|F8W7F7_HUMAN	sp|Q7Z7H5|TMED4_HUMAN;tr|F8W7F7|F8W7F7_HUMAN	2088	Color2 [A=255, R=0, G=0, B=0]	1	4					-1	5	5	5	25.1	25.1	25.1	25.943	0	23.511	1619500000	23	-0.0101452	0.0528319	-0.0480299	0.151112	0	0.0206418	0.0320022	-0.178671	0.00346661	0.0750115	0.0257595	0.0250885	-0.0555532	-0.109828	-0.0428007	0.27985	0.00730467	-0.0626066	-0.0622623	0.075249	-0.0200005	-0.0283237	0.00536418	0.160765	0.00466752
+	1.46991	-0.137825	tr|A0A0M3HER2|A0A0M3HER2_HUMAN;sp|Q7Z7K6|CENPV_HUMAN	tr|A0A0M3HER2|A0A0M3HER2_HUMAN;sp|Q7Z7K6|CENPV_HUMAN	2090	Color2 [A=255, R=0, G=0, B=0]	1	4					-1	1	1	1	7.4	7.4	7.4	18.807	0	3.6189	50090000	9	-0.234413	-0.28985	-0.140917	-0.212727	-0.245236	-0.210173	-0.225519	-0.230627	-0.167023	-0.288351	-0.188334	-0.173536	-0.337864	-0.0612271	0.033334	-0.0843418	0.158677	0.156031	-0.185219	0.146582	-0.144904	0.194069	0.156779	-0.121412	-0.217462
+	2.2552	-0.102433	sp|Q86SX6|GLRX5_HUMAN	sp|Q86SX6|GLRX5_HUMAN	2091	Color2 [A=255, R=0, G=0, B=0]	1	4					-1	1	1	1	7	7	7	16.628	0	3.4798	375640000	12	-0.0331173	-0.0211687	-0.060168	0.0838735	-0.0244548	0.0919385	-0.0329175	0.0869606	-0.0213773	0.0679235	-0.00146794	-0.0232704	-0.0807185	-0.00472116	-0.0295203	0.0990965	0.0311377	0.0136859	-0.0365045	-0.188415	0.0019536	0.124289	-0.106147	0.118135	0.0764945
+	6.49122	0.0821985	tr|A0A8V8TME2|A0A8V8TME2_HUMAN;sp|Q86UX7|URP2_HUMAN;tr|A0A8V8TP41|A0A8V8TP41_HUMAN;tr|A0A8V8TNT4|A0A8V8TNT4_HUMAN;tr|A0A8V8TMD7|A0A8V8TMD7_HUMAN;tr|A0A8V8TMU1|A0A8V8TMU1_HUMAN;tr|F5H3I6|F5H3I6_HUMAN;tr|F5H1C6|F5H1C6_HUMAN;tr|A0A8V8TMT4|A0A8V8TMT4_HUMAN;tr|A0A8V8TMB3|A0A8V8TMB3_HUMAN;tr|A0A8V8TNT9|A0A8V8TNT9_HUMAN;tr|A0A8V8TMS8|A0A8V8TMS8_HUMAN;tr|A0A8V8TMT7|A0A8V8TMT7_HUMAN;tr|A0A8V8TP46|A0A8V8TP…	tr|A0A8V8TME2|A0A8V8TME2_HUMAN;sp|Q86UX7|URP2_HUMAN;tr|A0A8V8TP41|A0A8V8TP41_HUMAN;tr|A0A8V8TNT4|A0A8V8TNT4_HUMAN;tr|A0A8V8TMD7|A0A8V8TMD7_HUMAN;tr|A0A8V8TMU1|A0A8V8TMU1_HUMAN;tr|F5H3I6|F5H3I6_HUMAN;tr|F5H1C6|F5H1C6_HUMAN;tr|A0A8V8TMT4|A0A8V8TMT4_HUMAN;tr|A0A8V8TMB3|A0A8V8TMB3_HUMAN	2099	Color2 [A=255, R=0, G=0, B=0]	1	4					-1	19	19	19	41.6	41.6	41.6	75.172	0	217.42	23065000000	259	0.0492342	-0.0345433	0.024749	-0.0697041	0.000772953	-0.0118191	0.0475621	-0.0856652	-0.0517986	-0.00827718	0.0615492	0.00321746	0.0607979	-0.0359774	0.0235777	-0.0385282	0.047174	-0.0241892	0.0415206	0.0760396	0.0410895	-0.0317407	0.00143743	-0.0540664	0.0779982
+	1.63798	-0.202253	sp|Q86VM9|ZCH18_HUMAN;tr|E7ERS3|E7ERS3_HUMAN;tr|H3BRH3|H3BRH3_HUMAN;tr|H3BPD0|H3BPD0_HUMAN;tr|H3BP01|H3BP01_HUMAN	sp|Q86VM9|ZCH18_HUMAN;tr|E7ERS3|E7ERS3_HUMAN;tr|H3BRH3|H3BRH3_HUMAN	2102	Color2 [A=255, R=0, G=0, B=0]	1	4					-1	4	4	4	3.6	3.6	3.6	106.38	0	6.2521	750510000	11	-0.293345	-0.540681	-0.381849	0.081322	0.198336	0.479793	-0.43053	-0.329601	-0.308404	0.0892732	0.215158	0.411429	-0.142294	-0.223904	-0.0353355	0.196532	0.163841	-0.0431125	-0.176047	-0.26605	-0.194437	-0.173963	-0.142934	-0.18171	-0.404253
+	7.84783	-0.290796	sp|Q8IUE6|H2A2B_HUMAN;REV__tr|H0Y672|H0Y672_HUMAN;REV__tr|E7EQ67|E7EQ67_HUMAN;REV__tr|H7BY63|H7BY63_HUMAN;REV__tr|H0YBA5|H0YBA5_HUMAN;REV__tr|A0A087X2A7|A0A087X2A7_HUMAN;REV__sp|Q8NB25|F184A_HUMAN	sp|Q8IUE6|H2A2B_HUMAN	2115	Color2 [A=255, R=0, G=0, B=0]	1	4					-1	6	3	2	46.9	29.2	11.5	13.995	0	83.627	26316000000	76	-0.170308	0.0803213	0.0438795	0.0836847	-0.0530455	0.0297303	-0.239084	0.0440762	-0.0531893	0.177532	0.0311027	0.0564744	-0.194473	0.0282445	-0.0757973	0.213068	-0.0212812	0.0420101	-0.26991	-0.0403643	0.0336981	-0.11636	-0.0143771	0.241886	-0.290017
+	12.0274	0.417787	tr|A0A8V8TQH6|A0A8V8TQH6_HUMAN;sp|Q8IV08|PLD3_HUMAN;tr|A0A8V8TPY8|A0A8V8TPY8_HUMAN;tr|A0A8V8TRD4|A0A8V8TRD4_HUMAN;tr|A0A8V8TQH4|A0A8V8TQH4_HUMAN;tr|M0R3G9|M0R3G9_HUMAN;tr|M0R2W7|M0R2W7_HUMAN;tr|E2QRG1|E2QRG1_HUMAN;tr|M0R1F7|M0R1F7_HUMAN	tr|A0A8V8TQH6|A0A8V8TQH6_HUMAN;sp|Q8IV08|PLD3_HUMAN;tr|A0A8V8TPY8|A0A8V8TPY8_HUMAN;tr|A0A8V8TRD4|A0A8V8TRD4_HUMAN;tr|A0A8V8TQH4|A0A8V8TQH4_HUMAN	2117	Color2 [A=255, R=0, G=0, B=0]	1	4					-1	4	4	4	8.4	8.4	8.4	52.063	0	22.416	4230600000	31	0.115884	0.0951805	0.0137584	-0.298552	0.0428641	0.0299549	0.0629561	0.164957	-0.0289226	-0.305814	0.0863075	0.0138147	0.137537	0.223997	-0.00609374	-0.565881	0.143011	-0.0411463	0.0149899	0.0814168	0.0327811	0.219818	0.0464754	-0.391123	0.0346441
+	1.35364	-0.11193	tr|A0A7P0T9D8|A0A7P0T9D8_HUMAN;sp|Q8IW45|NNRD_HUMAN;tr|A0A7P0T9R3|A0A7P0T9R3_HUMAN;tr|A0A7P0T906|A0A7P0T906_HUMAN;tr|A0A7P0TAU0|A0A7P0TAU0_HUMAN	tr|A0A7P0T9D8|A0A7P0T9D8_HUMAN;sp|Q8IW45|NNRD_HUMAN;tr|A0A7P0T9R3|A0A7P0T9R3_HUMAN;tr|A0A7P0T906|A0A7P0T906_HUMAN	2121	Color2 [A=255, R=0, G=0, B=0]	1	4					-1	4	4	4	17	17	17	35.139	0	11.759	848850000	36	-0.117233	0.0849099	-0.00522304	0.150661	-0.0810242	0.00503588	-0.0466986	0.0441945	-0.0223384	0.00120711	0.0300083	0.0152571	-0.0552642	0.0104766	-0.0260582	0.0767519	-0.0155041	0.0116413	-0.000416279	-0.0446897	-0.0452766	0.112102	-0.0415418	0.0922515	-0.124158
+	5.99357	0.346067	sp|Q8N392|RHG18_HUMAN	sp|Q8N392|RHG18_HUMAN	2156	Color2 [A=255, R=0, G=0, B=0]	1	4					-1	8	8	8	16.9	16.9	16.9	74.976	0	45.448	757790000	37	0.303502	-0.0086503	0.0758598	-0.257421	0.0695658	-0.22521	0.423863	0.123131	-0.013871	-0.215748	0.049515	-0.389999	0.198172	0.0170608	0.174306	-0.131877	-0.0819237	-0.160559	0.277118	0.200684	0.135305	-0.290481	-0.0122383	-0.250965	0.238038
+	6.04157	-0.161001	sp|Q8N4H5|TOM5_HUMAN;tr|F8W8Z9|F8W8Z9_HUMAN;tr|H3BUX3|H3BUX3_HUMAN;tr|H0YFG9|H0YFG9_HUMAN	sp|Q8N4H5|TOM5_HUMAN;tr|F8W8Z9|F8W8Z9_HUMAN;tr|H3BUX3|H3BUX3_HUMAN;tr|H0YFG9|H0YFG9_HUMAN	2159	Color2 [A=255, R=0, G=0, B=0]	1	4					-1	2	2	2	29.4	29.4	29.4	6.0352	0	2.4301	2582100000	28	-0.0678875	-0.0881538	-0.101777	0.16849	0.020864	0.0791888	0.0157242	-0.0449622	-0.0612326	0.0649438	0.0417984	0.0127509	-0.117448	-0.181072	0.0114844	0.123575	0.0473785	0.0670936	-0.143242	-0.0656948	-0.025084	0.133253	-0.0445833	0.11755	-0.0606132
+	2.03318	-0.0955529	tr|F5H669|F5H669_HUMAN;sp|Q8N684|CPSF7_HUMAN;tr|J3QT54|J3QT54_HUMAN;tr|F5H6M0|F5H6M0_HUMAN;tr|F5H047|F5H047_HUMAN;tr|F5H5B7|F5H5B7_HUMAN;tr|F5H1W4|F5H1W4_HUMAN;tr|F5H2K8|F5H2K8_HUMAN;tr|F5H6P5|F5H6P5_HUMAN;tr|F5H6A8|F5H6A8_HUMAN;tr|F5GXA3|F5GXA3_HUMAN;tr|C9JM38|C9JM38_HUMAN;tr|C9J286|C9J286_HUMAN;tr|C9J323|C9J323_HUMAN	tr|F5H669|F5H669_HUMAN;sp|Q8N684|CPSF7_HUMAN;tr|J3QT54|J3QT54_HUMAN;tr|F5H6M0|F5H6M0_HUMAN;tr|F5H047|F5H047_HUMAN	2165	Color2 [A=255, R=0, G=0, B=0]	1	4					-1	3	3	3	11.8	11.8	11.8	41.265	0	62.664	702790000	42	-0.0503976	0.224317	0.151916	-0.0583019	-0.0572078	-0.130884	-0.0689292	0.0924613	0.154478	-0.0333965	-0.093142	-0.00176477	-0.0789554	0.107226	0.0303211	0.0600028	-0.182461	0.0133073	-0.123701	0.0121062	0.0109842	0.026762	0.0395694	0.0773678	-0.0783968
+	5.36999	-0.148204	tr|A0A8I5KW55|A0A8I5KW55_HUMAN;sp|Q8N766|EMC1_HUMAN;tr|A0A8I5KQA0|A0A8I5KQA0_HUMAN;tr|A0A8I5KTE8|A0A8I5KTE8_HUMAN;tr|A0A8I5KRL9|A0A8I5KRL9_HUMAN;tr|H7C5A2|H7C5A2_HUMAN;tr|A0A8I5KXE1|A0A8I5KXE1_HUMAN;tr|H7C4E3|H7C4E3_HUMAN	tr|A0A8I5KW55|A0A8I5KW55_HUMAN;sp|Q8N766|EMC1_HUMAN;tr|A0A8I5KQA0|A0A8I5KQA0_HUMAN;tr|A0A8I5KTE8|A0A8I5KTE8_HUMAN;tr|A0A8I5KRL9|A0A8I5KRL9_HUMAN;tr|H7C5A2|H7C5A2_HUMAN	2170	Color2 [A=255, R=0, G=0, B=0]	1	4					-1	5	5	5	6.4	6.4	6.4	111.56	0	36.182	637540000	41	-0.00715947	-0.0628114	0.0511408	0.183724	-0.117388	0.00435019	-0.039269	-0.0792091	0.0251019	0.17682	-0.0360081	0.0175319	-0.0756309	0.10745	-0.02807	0.197228	-0.0313928	-0.0829341	0.0152369	0.112985	0.0209608	0.0346403	-0.112107	0.0175028	-0.035069
+	7.03224	-0.15626	sp|Q8NBJ5|GT251_HUMAN;tr|M0QX72|M0QX72_HUMAN;tr|A0A8I5QKL8|A0A8I5QKL8_HUMAN;tr|A0A8I5QL08|A0A8I5QL08_HUMAN	sp|Q8NBJ5|GT251_HUMAN;tr|M0QX72|M0QX72_HUMAN	2180	Color2 [A=255, R=0, G=0, B=0]	1	4					-1	10	10	10	15.6	15.6	15.6	71.635	0	24.924	1698200000	43	-0.0410159	0.0343287	0.00591254	0.0966573	-0.045917	-0.0276263	-0.0051868	-0.036057	0.193907	0.242099	-0.0903127	-0.266044	-0.0285487	0.095057	-0.0119746	0.0255175	-0.0454221	0.0315096	-0.0549793	0.0053122	-0.0476995	-0.00534844	-0.0310631	0.154721	-0.029264
+	7.24097	-0.124719	sp|Q8NBS9|TXND5_HUMAN	sp|Q8NBS9|TXND5_HUMAN	2186	Color2 [A=255, R=0, G=0, B=0]	1	4					-1	9	9	9	28	28	28	47.628	0	108.07	3747900000	103	-0.0486698	0.0263596	-0.00990844	0.118852	-0.0898986	0.0506921	-0.0410752	-0.0815299	-0.0166614	0.0854838	-0.0426855	0.0383673	-0.103938	-0.0283153	-0.0357401	0.117977	-0.0405614	0.0575089	-0.0043354	-0.0950332	0.000547409	-0.0226467	0.00226903	0.0852401	-0.0499434
+	2.81931	-0.0805049	sp|Q8NBX0|SCPDL_HUMAN	sp|Q8NBX0|SCPDL_HUMAN	2188	Color2 [A=255, R=0, G=0, B=0]	1	4					-1	5	5	5	16.8	16.8	16.8	47.151	0	28.498	1011100000	32	-0.0526085	-0.00852799	-0.00768304	0.0260808	0.0360935	0.0738974	0.0256584	0.148548	-0.00260568	-0.0177221	-0.127609	0.0655901	-0.00976467	0.0787847	-0.0762966	0.0447025	0.0358162	0.0161054	0.0357661	0.00358319	-0.0825496	0.0279348	-0.0991571	0.0236804	-0.02969
+	1.56333	-0.133458	sp|Q8NBZ7|UXS1_HUMAN	sp|Q8NBZ7|UXS1_HUMAN	2189	Color2 [A=255, R=0, G=0, B=0]	1	4					-1	2	2	2	9	9	9	47.576	0	11.374	126660000	11	-0.126113	0.107973	0.0473237	-0.0153925	-0.0998821	0.130224	-0.116348	0.0348206	-0.125094	0.246093	-0.0318594	0.0531521	-0.162691	-0.146816	-0.0475266	0.11088	0.119998	0.0651963	-0.129153	-0.126279	0.20263	0.00342226	-0.116941	0.0948534	-0.133835
+	10.4962	0.129028	sp|Q8NC51|SERB1_HUMAN	sp|Q8NC51|SERB1_HUMAN	2190	Color2 [A=255, R=0, G=0, B=0]	1	4					-1	13	13	13	36	36	36	44.965	0	210.19	24633000000	210	0.0369918	0.0527148	0.0301745	-0.088733	-0.00140643	0.0165672	0.0155413	-0.00207472	0.0510693	-0.106497	0.0208783	-0.0153425	0.0583079	0.0103567	0.0106225	-0.124352	0.0298278	-0.0162871	0.0579276	-0.0231218	0.0658057	0	0.0163326	-0.0753038	0.0363545
+	3.36635	-0.0921538	sp|Q8NC56|LEMD2_HUMAN;tr|H0Y9B7|H0Y9B7_HUMAN;tr|D6RBV0|D6RBV0_HUMAN;tr|H7C2Z0|H7C2Z0_HUMAN	sp|Q8NC56|LEMD2_HUMAN	2191	Color2 [A=255, R=0, G=0, B=0]	1	4					-1	3	3	3	7.8	7.8	7.8	56.974	0	15.944	867480000	15	-0.0596476	0.0781367	0.0625324	0.0165164	-0.0471511	-0.00129986	-0.0341475	0.0283778	0.143093	0.0239556	-0.0260854	-0.0923119	0.0439951	0.0211158	0.0591087	-0.0352523	-0.024214	-0.0257437	-0.0432653	0.11807	-0.0467298	-0.010797	0.0158834	0.0531075	-0.0725031
+	2.52152	0.082273	sp|Q8NCW5|NNRE_HUMAN;tr|A0A7P0TAG8|A0A7P0TAG8_HUMAN;tr|A0A7P0T9Y2|A0A7P0T9Y2_HUMAN;tr|Q5T3I4|Q5T3I4_HUMAN;tr|A0A7P0Z426|A0A7P0Z426_HUMAN;tr|A0A7P0TA18|A0A7P0TA18_HUMAN;tr|Q5T3I3|Q5T3I3_HUMAN	sp|Q8NCW5|NNRE_HUMAN;tr|A0A7P0TAG8|A0A7P0TAG8_HUMAN	2197	Color2 [A=255, R=0, G=0, B=0]	1	4					-1	5	5	5	23.6	23.6	23.6	31.674	0	17.95	1925800000	47	-0.0725615	0.0731804	0.00118446	-0.0665569	0.0546873	0.0357823	0.00728559	-0.00207472	-0.0319035	-0.00433445	0.0615492	-0.0031476	9.27448e-05	0.0721321	0.0253634	-0.0755875	0.0369148	-0.025666	0.034466	0.0114317	0.0189555	-0.0361459	-0.0201991	-0.0487235	0.0608125
+	1.30705	0.11389	sp|Q8NDC0|MISSL_HUMAN	sp|Q8NDC0|MISSL_HUMAN	2199	Color2 [A=255, R=0, G=0, B=0]	1	4					-1	2	2	2	10.2	10.2	10.2	24.269	0	20.176	264230000	15	0.035816	0.170397	-0.0147686	-0.139526	0.0389013	-0.0339508	0.15916	0.162889	-0.0186579	-0.194401	-0.0220358	-0.0308502	0.0586638	0.169482	-0.0249329	-0.206482	0.105345	-0.0821252	-0.214038	-0.185187	-0.253725	-0.280806	-0.125788	-0.242161	-0.284488
+	2.01892	-0.154174	tr|A0A0C4DG98|A0A0C4DG98_HUMAN;sp|Q8NI27|THOC2_HUMAN;tr|H7C477|H7C477_HUMAN;tr|H0Y7U4|H0Y7U4_HUMAN	tr|A0A0C4DG98|A0A0C4DG98_HUMAN;sp|Q8NI27|THOC2_HUMAN	2212	Color2 [A=255, R=0, G=0, B=0]	1	4					-1	4	4	4	2.6	2.6	2.6	169.58	0	7.6387	391270000	19	-0.151128	-0.225838	-0.0166054	0.378966	-0.0146232	-0.0122814	0.067816	-0.0548091	0.0866411	0.323014	-0.0377283	-0.347324	-0.257115	0.0523379	-0.0141263	0.0897503	0.107242	0.0127017	-0.0592232	0.0274692	-0.134394	0.0533438	0.0185759	0.123679	-0.076195
+	5.34153	-0.158715	sp|Q8TAE8|G45IP_HUMAN	sp|Q8TAE8|G45IP_HUMAN	2215	Color2 [A=255, R=0, G=0, B=0]	1	4					-1	2	2	2	11.7	11.7	11.7	25.384	0	3.9573	342040000	23	-0.0423524	-0.167649	-0.0263875	0.23479	-0.0691774	0.0733163	-0.0398393	-0.0981426	0.0709565	0.155923	-0.148986	0.0858922	-0.0120058	-0.0505483	-0.173948	0.210828	0.0416431	0.010504	-0.0215552	-0.158103	-0.113602	0.0821567	0.0252111	0.115794	-0.0634892
+	4.2282	-0.101792	sp|Q8TCJ2|STT3B_HUMAN	sp|Q8TCJ2|STT3B_HUMAN	2222	Color2 [A=255, R=0, G=0, B=0]	1	4					-1	5	5	5	5.2	5.2	5.2	93.673	0	21.931	1590700000	40	-0.129254	0.493922	0.254411	-0.000400305	-0.255044	-0.270037	-0.0414557	0.0338678	0.000946283	0.0684996	-0.0761755	-0.0578969	-0.0314822	0.315411	-0.0289559	0.0373313	-0.141961	0.0659993	-0.102363	-0.0280719	-0.101386	0.0786147	-0.0632842	0.0973766	0.0163534
+	3.11953	-0.130001	sp|Q8TCS8|PNPT1_HUMAN;tr|H7C3C5|H7C3C5_HUMAN;tr|H7BXF6|H7BXF6_HUMAN	sp|Q8TCS8|PNPT1_HUMAN	2223	Color2 [A=255, R=0, G=0, B=0]	1	4					-1	8	8	8	12	12	12	85.95	0	22.873	1473800000	43	0.141335	-0.142627	-0.0408609	-0.153928	0.202556	-0.0883324	-0.101988	0.0307674	-0.0584369	0.0396099	0.0607455	0.02441	-0.0697823	0.0126348	-0.0496504	0.0487599	0.0443771	0.0241661	-0.0322418	0.0264845	-0.0772598	-0.0453258	-0.00401711	0.115355	-0.0171323
+	4.65228	-0.124097	sp|Q8TCT9|HM13_HUMAN;tr|A0A3B3IUB5|A0A3B3IUB5_HUMAN;tr|A0A075B6F6|A0A075B6F6_HUMAN;tr|A0A0S2Z6F0|A0A0S2Z6F0_HUMAN;tr|A0A3B3IT72|A0A3B3IT72_HUMAN;tr|A0A0C4DGU3|A0A0C4DGU3_HUMAN	sp|Q8TCT9|HM13_HUMAN;tr|A0A3B3IUB5|A0A3B3IUB5_HUMAN;tr|A0A075B6F6|A0A075B6F6_HUMAN;tr|A0A0S2Z6F0|A0A0S2Z6F0_HUMAN;tr|A0A3B3IT72|A0A3B3IT72_HUMAN	2224	Color2 [A=255, R=0, G=0, B=0]	1	4					-1	9	9	9	23.6	23.6	23.6	41.488	0	156.41	8410200000	109	0.0543344	-0.110273	0.0623055	0.104218	-0.0382462	-0.0259132	0.0375981	-0.0788226	0.0359912	0.0890839	0.03404	-0.0508094	0.0478556	-0.170152	0.0632718	0.0483739	0.0384927	-0.0431125	0.0380383	0.142244	-0.0137501	-0.132429	0.00943089	0.0577638	0.055681
+	4.57195	-0.431205	tr|A0A804HJ69|A0A804HJ69_HUMAN;tr|A0A804HKP4|A0A804HKP4_HUMAN;tr|A0A804HIB7|A0A804HIB7_HUMAN;tr|A0A804HKC0|A0A804HKC0_HUMAN;tr|A0A087WV20|A0A087WV20_HUMAN;tr|A0A804HJW3|A0A804HJW3_HUMAN;tr|A0A804HL70|A0A804HL70_HUMAN;tr|A0A804HJA5|A0A804HJA5_HUMAN;tr|A0A087WTU9|A0A087WTU9_HUMAN;sp|Q8TCU4|ALMS1_HUMAN;tr|H7C1D9|H7C1D9_HUMAN	tr|A0A804HJ69|A0A804HJ69_HUMAN;tr|A0A804HKP4|A0A804HKP4_HUMAN;tr|A0A804HIB7|A0A804HIB7_HUMAN;tr|A0A804HKC0|A0A804HKC0_HUMAN;tr|A0A087WV20|A0A087WV20_HUMAN;tr|A0A804HJW3|A0A804HJW3_HUMAN;tr|A0A804HL70|A0A804HL70_HUMAN;tr|A0A804HJA5|A0A804HJA5_HUMAN;tr|A0A087WTU9|A0A087WTU9_HUMAN;sp|Q8TCU4|ALMS1_HUMAN;tr|H7C1D9|H7C1D9_HUMAN	2225	Color2 [A=255, R=0, G=0, B=0]	1	4					-1	2	2	2	0.8	0.8	0.8	245.85	0.0020332	1.8557	11008000000	18	-0.0404434	-0.0331752	-0.122611	0.585129	-0.282907	-0.0688806	-0.100004	-0.0842423	-0.0734651	0.580527	-0.259977	-0.0459719	-0.0792491	-0.0115275	-0.173503	0.684307	-0.382545	-0.0472114	0.172568	-0.140641	-0.123194	-0.0786798	-0.221875	0.296901	0.111767
+	2.91656	-0.0822985	sp|Q8TEM1|PO210_HUMAN;tr|A0A8Q3WKI1|A0A8Q3WKI1_HUMAN	sp|Q8TEM1|PO210_HUMAN	2235	Color2 [A=255, R=0, G=0, B=0]	1	4					-1	12	12	12	9.2	9.2	9.2	205.11	0	56.098	2027300000	79	-0.109808	-0.0206757	0.0224955	0.0799026	0.0077107	0.0130873	0.0261123	0.0837421	-0.00902081	0.00582576	-0.00237751	-0.0232704	0.011631	0.0316772	-0.0103827	0.0453796	-0.00507879	0.0329292	-0.0456693	0.005651	-0.00689793	0.0457215	0.0312977	0.00388169	-0.0646238
+	11.1657	0.256025	sp|Q8WU79|SMAP2_HUMAN;tr|A0A087WV97|A0A087WV97_HUMAN;tr|X6RCC3|X6RCC3_HUMAN	sp|Q8WU79|SMAP2_HUMAN;tr|A0A087WV97|A0A087WV97_HUMAN	2239	Color2 [A=255, R=0, G=0, B=0]	1	4					-1	5	5	5	18.2	18.2	18.2	46.785	0	57.025	3088500000	69	0.0783391	0.107297	0.0369663	-0.183738	-0.0455544	-0.0576203	0.165769	-0.011878	0.0142856	-0.220431	0.0871627	-0.0547073	0.120672	0.0490706	0.0233445	-0.200392	-0.014508	-0.0996993	0.00399041	-0.036819	0.0964828	0.00556684	-0.000756979	-0.0548902	0.0105636
+	3.99208	-0.162203	sp|Q8WUM0|NU133_HUMAN	sp|Q8WUM0|NU133_HUMAN	2244	Color2 [A=255, R=0, G=0, B=0]	1	4					-1	5	5	5	7.5	7.5	7.5	128.98	0	22.783	398840000	30	-0.196426	-0.351007	0.226326	0.276117	0.043478	-0.139362	-0.155459	0.112002	0.00723886	0.0766351	-0.00812745	-0.0485868	0.0907845	-0.143474	0.0581987	0.0584705	0.0456057	-0.118651	-0.0875149	0.123168	0.044733	0.121142	-0.199452	0.0726993	-0.0464907
+	11.1395	0.127795	sp|Q8WUM4|PDC6I_HUMAN;tr|A0A3B3IT07|A0A3B3IT07_HUMAN;tr|F8WEQ7|F8WEQ7_HUMAN;tr|F8WBR8|F8WBR8_HUMAN;tr|C9IZF9|C9IZF9_HUMAN;tr|F8WDK9|F8WDK9_HUMAN	sp|Q8WUM4|PDC6I_HUMAN	2245	Color2 [A=255, R=0, G=0, B=0]	1	4					-1	25	25	25	32.9	32.9	32.9	96.022	0	238.79	24133000000	273	0.045644	0.0254052	-0.0112612	-0.0420351	0.0479043	0.00221491	0.0201073	-0.00574327	-0.0190573	-0.0674787	0.0426803	-0.016273	0.0762649	0.013114	-0.0358212	-0.086565	0.0592542	-0.0195355	0.0576079	-0.00193977	0.0487454	0.0200982	0.00136185	-0.0633192	0.073086
+	1.94283	-0.198435	sp|Q8WUM9|S20A1_HUMAN	sp|Q8WUM9|S20A1_HUMAN	2246	Color2 [A=255, R=0, G=0, B=0]	1	4					-1	4	4	4	5.6	5.6	5.6	73.699	0	21.527	633170000	6	0.0538876	0.0599575	-0.0267091	0.108494	-0.137968	0.0356333	-0.0487056	-0.369866	-0.160627	0.385139	-0.0745559	0.163469	-0.0994627	-0.27701	-0.130075	0.363435	-0.118073	0.183602	0.0119383	0.0457537	-0.0206351	-0.11179	0.0315197	0.0888994	-0.00325966
+	2.14289	0.0944164	sp|Q8WUW1|BRK1_HUMAN	sp|Q8WUW1|BRK1_HUMAN	2247	Color2 [A=255, R=0, G=0, B=0]	1	4					-1	1	1	1	14.7	14.7	14.7	8.7448	0	6.2938	647630000	24	0.113314	-0.140884	0.0719571	-0.200199	0.0293601	0.0622315	0.0437105	-0.161247	-0.0411267	0.0416648	0.0968642	-0.00661039	-0.0851359	0.00627089	0.0760643	0.0302157	0.000351906	-0.00466752	-0.0175047	0.0497346	0.10516	-0.091697	0.035661	-0.0371199	0.0276995
+	2.21042	-0.189892	sp|Q8WV19|SFT2A_HUMAN	sp|Q8WV19|SFT2A_HUMAN	2248	Color2 [A=255, R=0, G=0, B=0]	1	4					-1	1	1	1	17	17	17	17.804	0.00035026	2.1755	146120000	1	-0.289599	0.215034	-0.147507	0.332357	0.104046	-0.169218	0.0723076	0.151954	-0.0675013	0.154567	0.0567207	-0.273347	-0.429132	0.317643	-0.109736	0.201226	0.144987	-0.121723	0.0740714	0.189485	0.0547056	-0.126502	-0.133452	0.0598199	0.0386322
+	5.19936	0.14503	sp|Q8WVY7|UBCP1_HUMAN	sp|Q8WVY7|UBCP1_HUMAN	2255	Color2 [A=255, R=0, G=0, B=0]	1	4					-1	4	4	4	13.8	13.8	13.8	36.804	0	11.769	1635900000	29	0.0938046	-0.021292	0.0317209	-0.27875	0.0733116	0.0505445	0.0796757	-0.0405653	-0.05409	-0.116501	0.0824196	0.0374708	0.00969911	0.094491	0.0186746	-0.215259	0.0610778	0.046973	0.127326	0.0321493	-0.0273933	0.0168729	0.0175295	-0.124781	0.14665
+	1.04902	-0.107268	sp|Q8WWC4|MAIP1_HUMAN;tr|H7C0V0|H7C0V0_HUMAN	sp|Q8WWC4|MAIP1_HUMAN;tr|H7C0V0|H7C0V0_HUMAN	2259	Color2 [A=255, R=0, G=0, B=0]	1	4					-1	2	2	2	6.5	6.5	6.5	32.544	0	7.0924	405030000	15	-0.168222	-0.150829	-0.37784	0.270902	0.238091	0.0690968	-0.240067	-0.00183034	0.00220704	0.118215	0.0179143	0.101988	-0.0859227	-0.193595	-0.0438585	0.157521	-0.001127	0.123722	0.297107	-0.115611	0.0865748	-0.147354	-0.0188949	-0.173598	-0.0789258
+	1.81758	-0.122845	sp|Q8WXA9|SREK1_HUMAN	sp|Q8WXA9|SREK1_HUMAN	2265	Color2 [A=255, R=0, G=0, B=0]	1	4					-1	2	2	2	7.1	7.1	7.1	59.38	0	28.638	314540000	22	-0.0545335	0.158475	-0.0778182	0.0707846	0.0305302	-0.0592122	-0.327857	0.086616	-0.00949717	0.0738645	0.166497	-0.018291	-0.281353	0.317352	0.0359552	0.126229	-0.195142	0.0765424	-0.0331786	-0.26052	0.00600886	0.0257449	0.0465486	0.088377	-0.117531
+	3.36668	-0.153745	sp|Q8WY22|BRI3B_HUMAN;tr|A0A5F9ZHY7|A0A5F9ZHY7_HUMAN	sp|Q8WY22|BRI3B_HUMAN;tr|A0A5F9ZHY7|A0A5F9ZHY7_HUMAN	2270	Color2 [A=255, R=0, G=0, B=0]	1	4					-1	1	1	1	7.6	7.6	7.6	27.835	0	9.5169	297440000	12	-0.183519	0.175139	-0.116946	0.244283	0.00421095	-0.0376334	-0.0109513	0.0497427	0.0738072	0.00692797	-0.0147471	-0.0494597	-0.0907509	0.108236	-0.00316215	0.00915122	0.0219431	0.00389075	-0.0062573	0.0289364	-0.0385144	0.117988	-0.0624144	0.00277352	-0.0290937
+	4.38477	-0.105671	tr|A0A0C4DFM1|A0A0C4DFM1_HUMAN;sp|Q92544|TM9S4_HUMAN	tr|A0A0C4DFM1|A0A0C4DFM1_HUMAN;sp|Q92544|TM9S4_HUMAN	2283	Color2 [A=255, R=0, G=0, B=0]	1	4					-1	4	4	4	7	7	7	72.54	0	6.1162	1053200000	16	0.0184312	-0.0407772	-0.0513005	0.0957212	0.0336924	-0.0167594	-0.0146825	-0.0356817	-0.0604098	0.149676	-0.0350056	0.0458901	-0.0525703	0.0633681	-0.0539072	0.0831716	-0.0213528	0.040154	-0.0171676	0.0547523	0.0422289	-0.0125644	-0.00979733	-0.000237942	-0.184546
+	3.53179	0.0777672	sp|Q92556|ELMO1_HUMAN;tr|H7C0N5|H7C0N5_HUMAN;tr|H7C0S6|H7C0S6_HUMAN;tr|H7C3P3|H7C3P3_HUMAN	sp|Q92556|ELMO1_HUMAN	2285	Color2 [A=255, R=0, G=0, B=0]	1	4					-1	6	4	4	9.1	6.7	6.7	83.829	0	14.32	994980000	28	-0.0469441	0.0569246	-0.0542502	-0.038331	0.0221796	0.113224	0.0679042	0.0154054	-0.0139508	-0.0629506	0.0361538	-0.010313	0.0713336	0.185193	-0.0416622	-0.00549865	-0.0752316	-0.0315883	-0.00533772	0.106145	-0.0344241	0.074383	0.0092051	-0.0687165	0.0388761
+	4.68815	0.206767	sp|Q92597|NDRG1_HUMAN;tr|A0A7I2ST14|A0A7I2ST14_HUMAN;tr|A0A6Q8PGJ1|A0A6Q8PGJ1_HUMAN;tr|E5RIM2|E5RIM2_HUMAN;tr|E5RIV1|E5RIV1_HUMAN;tr|E5RK17|E5RK17_HUMAN;tr|E5RGM5|E5RGM5_HUMAN;tr|E5RIR1|E5RIR1_HUMAN;tr|E5RH82|E5RH82_HUMAN;tr|A0A6Q8PHF2|A0A6Q8PHF2_HUMAN;tr|E5RI76|E5RI76_HUMAN;tr|A0A6Q8PF16|A0A6Q8PF16_HUMAN;tr|E5RJY1|E5RJY1_HUMAN;tr|A0A6Q8PHI0|A0A6Q8PHI0_HUMAN;tr|E5RJ98|E5RJ98_HUMAN;tr|A0A6Q8PF71|A…	sp|Q92597|NDRG1_HUMAN;tr|A0A7I2ST14|A0A7I2ST14_HUMAN	2289	Color2 [A=255, R=0, G=0, B=0]	1	4					-1	4	4	4	16	16	16	42.835	0	95.353	2366000000	42	0.148883	-0.172843	-0.0991521	-0.126577	0.0873387	0.086046	0.274561	-0.529476	-0.0459235	-0.148496	0.0897913	0.110182	0.339578	-0.430958	-0.0687397	-0.127183	0.0454009	0.0572886	0.0347099	0.112875	0.145239	-0.254581	-0.0200455	-0.0198874	0.144461
+	4.13351	0.0920095	sp|Q92688|AN32B_HUMAN	sp|Q92688|AN32B_HUMAN	2300	Color2 [A=255, R=0, G=0, B=0]	1	4					-1	4	3	3	17.5	12.4	12.4	28.787	0	7.2752	4923200000	28	0.00389004	0.119536	-0.0262263	-0.00410891	0.0146852	0.0587869	0.0425439	0.113243	-0.0410454	-0.0468497	-0.0554073	0.06001	-0.00306177	-0.0700812	-0.0268626	-0.0882614	0.0498974	0.0838408	-0.00383449	0.0127807	-0.030026	0.0358844	0.0953312	-0.0836852	-0.0189919
+	1.30244	0.106335	sp|Q92804|RBP56_HUMAN;tr|A0A0J9YYE0|A0A0J9YYE0_HUMAN;tr|A0A075B7C1|A0A075B7C1_HUMAN;tr|A0A0J9YXY8|A0A0J9YXY8_HUMAN	sp|Q92804|RBP56_HUMAN;tr|A0A0J9YYE0|A0A0J9YYE0_HUMAN	2305	Color2 [A=255, R=0, G=0, B=0]	1	4					-1	5	3	3	17.1	13.2	13.2	61.829	0	29.206	1769600000	25	-0.0342567	0.125005	0.0602612	-0.0447164	-0.0655687	0.0265071	-0.0657322	0.164413	-0.0234604	0.0117278	-0.0116448	0.00711465	0.0522423	0.0925653	0.00685453	-0.113192	-0.0415759	0.0464554	0.0630369	0.161436	0.0283408	0.0077877	-0.0986707	-0.0484774	0.0338287
+	5.87116	0.198858	sp|Q92835|SHIP1_HUMAN;tr|H0Y5Q9|H0Y5Q9_HUMAN;tr|H7C403|H7C403_HUMAN	sp|Q92835|SHIP1_HUMAN;tr|H0Y5Q9|H0Y5Q9_HUMAN	2307	Color2 [A=255, R=0, G=0, B=0]	1	4					-1	11	11	11	10.7	10.7	10.7	133.29	0	39.982	2953900000	78	0.0334618	0.0116143	-0.0178843	0.0249012	0.0101557	-0.0693614	-0.0857072	-0.0634487	-0.0431573	-0.165215	0.127759	0.0138907	0.235257	-0.0109186	0.020155	-0.24688	0.0503736	-0.174286	0.145127	-0.101021	0.16197	-0.0367179	-0.117762	-0.0846941	0.0738001
+	2.1389	-0.0964983	tr|K7ES74|K7ES74_HUMAN;tr|K7EKH1|K7EKH1_HUMAN;tr|K7ERX1|K7ERX1_HUMAN;sp|Q92947|GCDH_HUMAN;tr|K7ER63|K7ER63_HUMAN	tr|K7ES74|K7ES74_HUMAN;tr|K7EKH1|K7EKH1_HUMAN;tr|K7ERX1|K7ERX1_HUMAN;sp|Q92947|GCDH_HUMAN;tr|K7ER63|K7ER63_HUMAN	2318	Color2 [A=255, R=0, G=0, B=0]	1	4					-1	2	2	2	25.2	25.2	25.2	14.468	0	9.1142	386650000	17	-0.101624	-0.022402	0.0509121	-0.00591612	0.0741796	0.00366426	-0.0233014	-0.0453396	-0.0162625	-0.0251794	0.0770645	0.0316305	-0.0644422	-0.0411911	0.0251307	0.0123205	0.0138059	0.057729	-0.00108266	-0.188318	-0.0698538	0.0408502	0.0167816	0.118939	0.0103979
+	2.39307	-0.0839821	sp|Q92979|NEP1_HUMAN;tr|A0A087WVM7|A0A087WVM7_HUMAN;tr|V9GYP5|V9GYP5_HUMAN;tr|A0A087WWQ2|A0A087WWQ2_HUMAN	sp|Q92979|NEP1_HUMAN;tr|A0A087WVM7|A0A087WVM7_HUMAN	2321	Color2 [A=255, R=0, G=0, B=0]	1	4					-1	3	3	3	11.9	11.9	11.9	26.72	0	4.397	352160000	19	-0.00837159	-0.0657325	-0.00379658	0.113035	0.0424547	-0.0492916	-0.00138736	-0.068939	0.0254893	0.0870008	0.0339036	-0.0515246	0.0368757	-0.0438051	-0.00229192	0.0327539	-0.00169086	0.00564218	-0.116463	0.0491595	0.056812	-0.0920367	0.0733421	0.0633922	-0.0211084
+	1.21889	-0.102099	tr|F8VWT8|F8VWT8_HUMAN;tr|F8VS45|F8VS45_HUMAN;sp|Q92994|TF3B_HUMAN	tr|F8VWT8|F8VWT8_HUMAN;tr|F8VS45|F8VS45_HUMAN;sp|Q92994|TF3B_HUMAN	2322	Color2 [A=255, R=0, G=0, B=0]	1	4					-1	1	1	1	5.2	5.2	5.2	17.502	0.0013774	1.997	6518700000	12	-0.072854	-0.0228956	0.0237393	0.0720227	0.0713062	-0.0499246	-0.169303	-0.244474	-0.109181	-0.20367	-0.213409	-0.204776	-0.0357513	0.0953963	-0.139353	0.235533	-0.0861034	0.0203297	0.112156	-0.107436	-0.00367999	-0.0656123	-0.0583103	0.0920281	-0.0816622
+	8.0892	0.260721	tr|E5RGX5|E5RGX5_HUMAN;sp|Q93045|STMN2_HUMAN	tr|E5RGX5|E5RGX5_HUMAN;sp|Q93045|STMN2_HUMAN	2326	Color2 [A=255, R=0, G=0, B=0]	1	4					-1	2	1	1	11.3	6	6	19.574	0	30.17	2824800000	18	0.196281	0.120095	0.0420392	-0.153594	-0.0146232	-0.135243	0.204958	0.0428929	0.108025	-0.186705	0.0638905	-0.239182	0.203977	0.0143111	0.0843565	-0.221412	0.0677445	-0.171186	0.223795	-0.0964868	-0.0481036	0.0361953	0.0675752	-0.236034	0.24517
+	3.83291	-0.121259	tr|M0QXF7|M0QXF7_HUMAN;sp|Q969H8|MYDGF_HUMAN;tr|M0QYN0|M0QYN0_HUMAN	tr|M0QXF7|M0QXF7_HUMAN;sp|Q969H8|MYDGF_HUMAN;tr|M0QYN0|M0QYN0_HUMAN	2332	Color2 [A=255, R=0, G=0, B=0]	1	4					-1	3	3	3	28.6	28.6	28.6	9.5594	0	8.5085	3730500000	53	0.0947604	0.0090816	-0.0126152	0.225662	-0.0796123	-0.14662	0.0744166	-0.0740647	0.0136607	0.201362	-0.0471544	-0.0649393	0.0483041	-0.0533047	-0.0275064	0.0701137	-0.0347071	-0.12056	0.112079	0.012949	-0.0625672	-0.175063	0.0154343	0.0990808	0.133011
+	2.46475	0.102631	tr|K7EIN1|K7EIN1_HUMAN;tr|K7ESN4|K7ESN4_HUMAN;tr|K7EIJ0|K7EIJ0_HUMAN;tr|K7ENL2|K7ENL2_HUMAN;tr|A6NG10|A6NG10_HUMAN;tr|K7EMC9|K7EMC9_HUMAN;sp|Q969T9|WBP2_HUMAN;tr|K7EIK1|K7EIK1_HUMAN	tr|K7EIN1|K7EIN1_HUMAN;tr|K7ESN4|K7ESN4_HUMAN;tr|K7EIJ0|K7EIJ0_HUMAN;tr|K7ENL2|K7ENL2_HUMAN;tr|A6NG10|A6NG10_HUMAN;tr|K7EMC9|K7EMC9_HUMAN;sp|Q969T9|WBP2_HUMAN;tr|K7EIK1|K7EIK1_HUMAN	2337	Color2 [A=255, R=0, G=0, B=0]	1	4					-1	2	2	2	21.1	21.1	21.1	11.967	0	13.384	363480000	13	0.0442955	0.0352774	-0.0695047	-0.165105	0.0839608	0.0669093	-0.195904	-0.332929	-0.130085	-0.260094	-0.141382	-0.150556	0.0752976	0.0319138	-0.111613	-0.113516	0.0583754	0.0675309	0.0802267	0.151045	-0.134566	0.0892897	-0.0551612	-0.027467	0.0365989
+	2.91399	-0.0987923	sp|Q969V3|NCLN_HUMAN;tr|K7EMW4|K7EMW4_HUMAN;tr|K7ENM2|K7ENM2_HUMAN;tr|A0A0C4DGP7|A0A0C4DGP7_HUMAN;tr|K7ELZ9|K7ELZ9_HUMAN;tr|K7EQ66|K7EQ66_HUMAN	sp|Q969V3|NCLN_HUMAN;tr|K7EMW4|K7EMW4_HUMAN;tr|K7ENM2|K7ENM2_HUMAN	2339	Color2 [A=255, R=0, G=0, B=0]	1	4					-1	7	7	7	14.7	14.7	14.7	62.974	0	17.476	1043600000	22	-0.121161	0.042254	0.0287039	0.110442	0.00931787	-0.0200109	-0.0559919	0.0371995	-0.0312586	0.0140224	-0.0149591	0.0162432	-0.0691988	0.0473175	0.0196097	0.0201156	0.000985384	0.0450492	-0.0153995	0.101699	0.0630386	-0.0912726	-0.0452862	0.0636957	0.0111437
+	7.69303	-0.131229	sp|Q96A33|CCD47_HUMAN;tr|J3QR89|J3QR89_HUMAN	sp|Q96A33|CCD47_HUMAN	2343	Color2 [A=255, R=0, G=0, B=0]	1	4					-1	8	8	8	25.9	25.9	25.9	55.873	0	29.224	2300200000	53	-0.0229986	-0.0336726	-0.0239758	0.182931	0.0052619	-0.027782	0.0132527	-0.018657	0.0641062	0.0547085	-0.0361514	-0.063576	-0.053051	-0.00484252	0.0939336	0.0841131	-0.0339859	-0.0248108	-0.0336895	0.00582027	-0.0457609	-0.0551436	-0.0153713	0.144065	-0.0487342
+	3.73524	0.209151	sp|Q96AQ6|PBIP1_HUMAN	sp|Q96AQ6|PBIP1_HUMAN	2351	Color2 [A=255, R=0, G=0, B=0]	1	4					-1	2	2	2	3.1	3.1	3.1	80.642	0	6.6745	127910000	12	-0.180587	-0.20585	-0.149796	-0.268012	-0.160484	-0.187701	-0.0141222	0.402329	0.11947	-0.500665	0.224517	-0.347226	0.0253563	0.187954	0.0199213	-0.204066	0.105149	-0.114014	0.0282755	-0.0571251	0.0600412	0.0592444	0.0648279	-0.172615	0.0831299
+	1.53455	-0.160594	sp|Q96B49|TOM6_HUMAN	sp|Q96B49|TOM6_HUMAN	2356	Color2 [A=255, R=0, G=0, B=0]	1	4					-1	2	2	2	56.8	56.8	56.8	8.0019	0	17.188	506490000	25	-0.0533781	0.0496666	0.058821	0.182049	-0.0826607	-0.0720909	-0.0650551	0.250787	0.0201318	-0.00908709	-0.122428	0.0331304	-0.224389	-0.192369	-0.189099	-0.148477	-0.236782	-0.192675	-0.20879	0.228931	-0.0786629	0.106044	0.0266237	-0.00206375	-0.277516
+	8.0622	0.24491	sp|Q96C23|GALM_HUMAN;tr|B8ZZ75|B8ZZ75_HUMAN;tr|H7C320|H7C320_HUMAN;tr|H7C1B5|H7C1B5_HUMAN	sp|Q96C23|GALM_HUMAN;tr|B8ZZ75|B8ZZ75_HUMAN;tr|H7C320|H7C320_HUMAN;tr|H7C1B5|H7C1B5_HUMAN	2364	Color2 [A=255, R=0, G=0, B=0]	1	4					-1	6	6	6	25.7	25.7	25.7	37.765	0	61.106	2478700000	65	0.057368	0.0687861	-0.0563023	-0.0783417	0.0219719	0.0318999	0.100004	0.0868459	-0.0531075	-0.13971	-0.00258732	0.0490069	0.113151	-0.00484252	-0.111783	-0.0814881	0.0360224	0.0602956	0.117921	-0.154673	0.109443	-0.107491	-0.0267384	-0.230439	0.0960751
+	2.3529	-0.0866937	sp|Q96CS3|FAF2_HUMAN	sp|Q96CS3|FAF2_HUMAN	2368	Color2 [A=255, R=0, G=0, B=0]	1	4					-1	5	5	5	12.1	12.1	12.1	52.623	0	58.583	938280000	25	0.056833	-0.0550926	0.088248	-0.00832963	-0.00380039	-0.0551565	0.0393984	-0.178809	0.0617652	0.0184014	0.000698566	-0.068795	0.0846796	-0.140274	0.00197315	0.0134084	-0.0177124	0.0425293	-0.0533371	0.0245299	-0.0613427	-0.115411	0.115175	0.110073	-0.126526
+	1.49019	-0.102776	tr|H0YB03|H0YB03_HUMAN;sp|Q96DB5|RMD1_HUMAN	tr|H0YB03|H0YB03_HUMAN;sp|Q96DB5|RMD1_HUMAN	2375	Color2 [A=255, R=0, G=0, B=0]	1	4					-1	1	1	1	9.7	9.7	9.7	19.195	0	4.4311	107730000	11	-0.0270565	0.0376461	-0.0292866	0.0771542	-0.0316932	0.0365279	-0.154532	0.0657942	-0.0969799	0.0613794	0.110001	0.0337298	0.0518847	-0.0379615	0.0157871	0.120917	-0.104155	0.00761938	0.0719347	0.0819471	0.0170248	0.0505767	-0.235089	0.0772176	-0.050981
+	6.46852	-0.188964	tr|K7EQ02|K7EQ02_HUMAN;tr|K7EQ55|K7EQ55_HUMAN;tr|K7EK33|K7EK33_HUMAN;sp|Q96EP5|DAZP1_HUMAN	tr|K7EQ02|K7EQ02_HUMAN;tr|K7EQ55|K7EQ55_HUMAN;tr|K7EK33|K7EK33_HUMAN;sp|Q96EP5|DAZP1_HUMAN	2381	Color2 [A=255, R=0, G=0, B=0]	1	4					-1	2	2	2	9.5	9.5	9.5	35.02	0	29.329	948800000	56	-0.192712	0.275793	0.0434196	-0.00923586	-0.0474415	0.0630367	-0.188056	0.0698667	0.125412	0.249907	-0.23781	0.119813	-0.119662	0.041575	0.040493	0.0801542	-0.0727854	0.0518453	-0.10147	0.109679	-0.162476	0.0403078	0.0461822	0.120837	-0.0370376
+	5.94351	-0.129684	sp|Q96EY1|DNJA3_HUMAN	sp|Q96EY1|DNJA3_HUMAN	2383	Color2 [A=255, R=0, G=0, B=0]	1	4					-1	3	3	3	9.2	9.2	9.2	52.488	0	10.778	652520000	24	-0.10591	-0.0169837	-0.105852	0.111461	0.111677	0.015887	0.100522	-0.0241029	-0.0397477	0.0908806	-0.0616648	-0.00145769	-0.0317664	0.0170608	0.00724745	0.114295	-0.0224249	-0.02878	-0.18295	0.258669	-0.0293875	-0.0545642	0.0105584	0.12775	-0.054358
+	1.30359	-0.134597	sp|Q96EY8|MMAB_HUMAN;tr|F5H4Z7|F5H4Z7_HUMAN;tr|S4R3P5|S4R3P5_HUMAN;tr|F5H079|F5H079_HUMAN;tr|A0A087X114|A0A087X114_HUMAN;tr|S4R3Z1|S4R3Z1_HUMAN	sp|Q96EY8|MMAB_HUMAN;tr|F5H4Z7|F5H4Z7_HUMAN;tr|S4R3P5|S4R3P5_HUMAN	2387	Color2 [A=255, R=0, G=0, B=0]	1	4					-1	3	3	3	15.6	15.6	15.6	27.388	0	10.674	411420000	15	-0.107908	0.108762	-0.0550706	0.16751	-0.122429	-0.000993967	-0.305404	0.0605416	0.2154	-0.0672677	0.0952301	-0.0586157	-0.257399	-0.248662	-0.13429	-0.186168	-0.210475	-0.182502	-0.37492	-0.015213	0.0855434	0.0868158	0.211408	-0.0666385	-0.261063
+	9.85625	0.145201	sp|Q96G03|PGM2_HUMAN;tr|E7ENQ8|E7ENQ8_HUMAN;tr|E9PD70|E9PD70_HUMAN;tr|H0Y921|H0Y921_HUMAN;sp|Q6PCE3|PGM2L_HUMAN	sp|Q96G03|PGM2_HUMAN	2392	Color2 [A=255, R=0, G=0, B=0]	1	4					-1	17	17	17	27.1	27.1	27.1	68.283	0	104.61	9123900000	120	0.0338242	0.00485063	0.00315642	-0.101882	0.0055418	-0.0202434	0.0433514	0.0239468	-0.0191374	-0.13241	0.0398967	0.0320058	-0.00640917	0.000604153	0.0107007	-0.086777	0.037601	-0.00459075	0.0659029	-0.0269108	-0.0158834	0.0350292	0.00739884	-0.0590987	0.110453
+	6.9072	0.0798863	sp|Q96HC4|PDLI5_HUMAN;tr|A0A0D9SFR4|A0A0D9SFR4_HUMAN;tr|H0YBI4|H0YBI4_HUMAN;tr|H0Y8Y3|H0Y8Y3_HUMAN;tr|H0Y929|H0Y929_HUMAN;tr|A0A0A0MSP3|A0A0A0MSP3_HUMAN	sp|Q96HC4|PDLI5_HUMAN;tr|A0A0D9SFR4|A0A0D9SFR4_HUMAN;tr|H0YBI4|H0YBI4_HUMAN;tr|H0Y8Y3|H0Y8Y3_HUMAN	2404	Color2 [A=255, R=0, G=0, B=0]	1	4					-1	6	6	6	13.8	13.8	13.8	63.944	0	28.328	2201400000	46	-0.00194907	-0.0492992	-0.0148482	-0.0277848	0.00966716	0.0270324	0.0599437	0.00255871	0.0135043	-0.0633712	-0.0408156	0.0629497	0.0106194	-0.0299184	-0.0199597	-0.0649016	0.0237451	0.0088346	0.0587273	0.0174079	0.00171924	0.0188406	-0.0119328	-0.0503654	0.00300217
+	1.3264	-0.13117	sp|Q96IJ6|GMPPA_HUMAN;tr|A0A804HIS0|A0A804HIS0_HUMAN;tr|A0A804HIM4|A0A804HIM4_HUMAN	sp|Q96IJ6|GMPPA_HUMAN;tr|A0A804HIS0|A0A804HIS0_HUMAN;tr|A0A804HIM4|A0A804HIM4_HUMAN	2414	Color2 [A=255, R=0, G=0, B=0]	1	4					-1	2	2	2	5.7	5.7	5.7	46.291	0.00035174	2.1988	88849000	6	-0.258672	-0.208086	-0.181663	-0.237528	-0.231975	-0.21654	-0.155562	0.198608	-0.132338	0.054127	0.0691612	0.0281751	-0.177813	-0.474156	0.0857711	0.36483	-0.283401	0.272236	-0.0202036	-0.165426	0.0123029	0.167213	-0.155708	0.0854645	-0.229956
+	5.88695	0.233111	tr|B4DQI4|B4DQI4_HUMAN;sp|Q96IU4|ABHEB_HUMAN;tr|F8W9U3|F8W9U3_HUMAN	tr|B4DQI4|B4DQI4_HUMAN;sp|Q96IU4|ABHEB_HUMAN;tr|F8W9U3|F8W9U3_HUMAN	2415	Color2 [A=255, R=0, G=0, B=0]	1	4					-1	4	4	4	25	25	25	19.756	0	14.542	1367800000	23	0.125098	0.107522	-0.0390742	-0.297814	0.135611	-0.0534897	0.0242045	0.176549	-0.0168211	0.0165119	-0.0764701	0.0173805	0.139978	0.151749	-0.0563686	-0.274254	0.0796545	-0.036516	0.0947216	-0.0278118	-0.00894237	0.106266	0.0335178	-0.199597	-0.0544446
+	8.27446	-0.202581	sp|Q96JJ7|TMX3_HUMAN;tr|B4DIE3|B4DIE3_HUMAN;tr|H3BPB3|H3BPB3_HUMAN;tr|H3BT89|H3BT89_HUMAN;tr|H3BVI1|H3BVI1_HUMAN;tr|H3BRY0|H3BRY0_HUMAN	sp|Q96JJ7|TMX3_HUMAN	2424	Color2 [A=255, R=0, G=0, B=0]	1	4					-1	9	9	9	28	28	28	51.871	0	50.335	2129000000	58	-0.0742204	0.053066	-0.117546	0.222492	-0.0606489	0.0208678	-0.0600343	0.0238268	-0.045435	0.249315	-0.0724974	0.0179863	0.0310822	0.0327411	-0.125761	0.157342	-0.0320406	0.00716329	-0.0914121	0.00683618	-0.0789933	0.0548787	-0.0636795	0.0910604	-0.0690835
+	10.8449	0.170897	sp|Q96KP4|CNDP2_HUMAN;tr|J3KSV5|J3KSV5_HUMAN;tr|A0A087WYZ1|A0A087WYZ1_HUMAN;tr|J3QKT2|J3QKT2_HUMAN;tr|J3QR27|J3QR27_HUMAN;tr|J3QLU1|J3QLU1_HUMAN;tr|J3QKQ0|J3QKQ0_HUMAN;tr|J3QRD0|J3QRD0_HUMAN;tr|J3QL02|J3QL02_HUMAN;tr|J3QQN6|J3QQN6_HUMAN;tr|A0A087WVS2|A0A087WVS2_HUMAN;tr|J3KRD5|J3KRD5_HUMAN;tr|J3QRA8|J3QRA8_HUMAN;tr|J3KSS4|J3KSS4_HUMAN;tr|J3QRH4|J3QRH4_HUMAN;tr|J3QRP4|J3QRP4_HUMAN	sp|Q96KP4|CNDP2_HUMAN;tr|J3KSV5|J3KSV5_HUMAN;tr|A0A087WYZ1|A0A087WYZ1_HUMAN;tr|J3QKT2|J3QKT2_HUMAN;tr|J3QR27|J3QR27_HUMAN;tr|J3QLU1|J3QLU1_HUMAN;tr|J3QKQ0|J3QKQ0_HUMAN;tr|J3QRD0|J3QRD0_HUMAN;tr|J3QL02|J3QL02_HUMAN	2429	Color2 [A=255, R=0, G=0, B=0]	1	4					-1	12	12	12	33.9	33.9	33.9	52.878	0	118.13	8515500000	139	0.0962362	0.00726986	-0.00792122	-0.0868189	0.033349	0.0082314	0.0994864	0.0106921	-0.0239415	-0.106714	0.0364263	0.0114582	0.0735371	0.0242093	0.0023675	-0.0897474	0.0194442	-0.00290585	0.100324	-0.0613592	0.0376651	0.0181324	-0.00682831	-0.0819211	0.0788677
+	2.17302	0.107133	sp|Q96P70|IPO9_HUMAN	sp|Q96P70|IPO9_HUMAN	2440	Color2 [A=255, R=0, G=0, B=0]	1	4					-1	6	6	6	9.7	9.7	9.7	115.96	0	46.881	823160000	30	0.0506675	0.0799768	0.0541875	0.12868	-0.201852	-0.0061276	0.202309	0.129276	-0.203675	-0.0610595	0.0285707	-0.0300667	0.0595534	-0.0954237	-0.0315368	0.0486634	-0.0248587	-0.0329945	0.0202532	-0.0765014	0.0781548	0.0436358	0.0303342	-0.116588	0.125301
+	2.32072	0.139853	sp|Q96PH1|NOX5_HUMAN	sp|Q96PH1|NOX5_HUMAN	2441	Color2 [A=255, R=0, G=0, B=0]	1	4					-1	1	1	1	1.2	1.2	1.2	86.438	0.0046373	1.5798	27767000000	18	0.0473504	-0.0925508	-0.012934	-0.0553873	0.0414305	0.0609133	0.147772	-0.109676	0.120269	-0.0211906	-0.1222	-0.00307083	0.132135	-0.0540574	-0.0431259	-0.0329022	0.0153394	-0.000916958	0.161743	0.0399106	-0.0567806	0.0150604	-0.0117803	-0.101446	0.075861
+	4.60437	-0.66319	sp|Q96Q89|KI20B_HUMAN	sp|Q96Q89|KI20B_HUMAN	2446	Color2 [A=255, R=0, G=0, B=0]	1	4					-1	2	2	2	1.3	1.3	1.3	210.63	0	2.8336	3862900000	12	-0.0827405	0.362057	-0.297199	0.603028	-0.435946	-0.0594511	0.0278366	0.28812	-0.521385	0.924961	-0.66158	-0.177258	0.0236249	0.228027	-0.478101	0.947776	-0.645653	-0.230449	0.270369	0.334523	-0.389895	-0.264693	-0.378073	0.434615	0.505949
+	6.33141	0.0856236	sp|Q96QK1|VPS35_HUMAN;tr|I3L4S0|I3L4S0_HUMAN;tr|A0A1W2PP10|A0A1W2PP10_HUMAN;tr|A0A3B3ITD4|A0A3B3ITD4_HUMAN	sp|Q96QK1|VPS35_HUMAN	2449	Color2 [A=255, R=0, G=0, B=0]	1	4					-1	13	13	13	25.1	25.1	25.1	91.706	0	168.1	5141900000	128	0.0173318	0.00678635	0.0304065	-0.0348413	0.0203788	-0.00981688	0.0929997	-0.0454655	-0.0145085	-0.0296929	0.0996709	-0.031477	0.00850177	0.0373414	0.0228004	-0.0318818	0.0348542	0.00853086	-0.0235846	0.0507362	0.0205753	0.0311356	0.0172303	-0.0846941	0.0418797
+	1.62952	0.148058	sp|Q96SB3|NEB2_HUMAN	sp|Q96SB3|NEB2_HUMAN	2459	Color2 [A=255, R=0, G=0, B=0]	1	4					-1	3	3	3	6.1	6.1	6.1	89.333	0	16.227	241480000	14	0.0198042	-0.0645888	0.0214841	-0.0392561	-0.0234544	0.0915799	0.124213	-0.0144627	-0.0095768	0.0965397	-0.0226746	-0.107599	0.424207	-0.117937	0.048075	-0.167968	-0.0693088	-0.166205	0.0955007	0.0387523	0.194931	-0.0983353	-0.0776703	-0.125127	0.0623324
+	1.36169	-0.0977394	tr|A0A494C001|A0A494C001_HUMAN;tr|A0A499FJY3|A0A499FJY3_HUMAN;tr|A0A087WWP4|A0A087WWP4_HUMAN;sp|Q96T37|RBM15_HUMAN	tr|A0A494C001|A0A494C001_HUMAN;tr|A0A499FJY3|A0A499FJY3_HUMAN;tr|A0A087WWP4|A0A087WWP4_HUMAN;sp|Q96T37|RBM15_HUMAN	2463	Color2 [A=255, R=0, G=0, B=0]	1	4					-1	3	3	3	5.1	5.1	5.1	98.013	0	21.549	254760000	18	-0.0585847	0.0791719	0.0141497	0.136621	-0.0276039	-0.0614438	0.0657856	0.0716083	0.00275826	0.0260329	-0.0448461	-0.0397305	-0.0933194	0.22379	0.0543251	-0.0199952	-0.0843108	0.0024426	0.0252516	-0.049732	-0.15262	0.086741	0.0470617	0.0362661	0.0335026
+	7.06168	0.170629	tr|H3BVI6|H3BVI6_HUMAN;sp|Q99439|CNN2_HUMAN;tr|B4DUT8|B4DUT8_HUMAN;tr|A0A087X271|A0A087X271_HUMAN;tr|B4DDF4|B4DDF4_HUMAN;tr|K7ES69|K7ES69_HUMAN;tr|A0A087X1X5|A0A087X1X5_HUMAN;tr|H3BQH0|H3BQH0_HUMAN;sp|Q15417|CNN3_HUMAN	tr|H3BVI6|H3BVI6_HUMAN;sp|Q99439|CNN2_HUMAN;tr|B4DUT8|B4DUT8_HUMAN;tr|A0A087X271|A0A087X271_HUMAN;tr|B4DDF4|B4DDF4_HUMAN;tr|K7ES69|K7ES69_HUMAN;tr|A0A087X1X5|A0A087X1X5_HUMAN	2472	Color2 [A=255, R=0, G=0, B=0]	1	4					-1	5	5	5	32.2	32.2	32.2	28.664	0	40.145	3473200000	69	0.0824621	0.0443757	-0.038425	-0.244086	0.0984106	0.0322738	0.0850897	0.0172141	0.02192	-0.212246	0.0516739	0.0100117	0.0543861	0.0459132	0.0155528	-0.12457	0.0765193	0.00913835	0.0993915	-0.0632412	-0.021111	0.0650446	0.0997174	-0.127465	0.0277815
+	11.3913	-0.207461	sp|Q99442|SEC62_HUMAN;tr|F8WF48|F8WF48_HUMAN;tr|F8WCJ7|F8WCJ7_HUMAN	sp|Q99442|SEC62_HUMAN	2473	Color2 [A=255, R=0, G=0, B=0]	1	4					-1	8	8	8	17.3	17.3	17.3	45.861	0	16.797	5519500000	71	0.0251005	-0.135003	-0.0466423	0.210089	-0.0206709	0.044554	-0.0375597	-0.0674047	-0.0469825	0.169858	-0.00623155	0.0475235	-0.0142505	-0.0707157	-0.0989547	0.199836	0.012131	0.0676038	-0.00492001	0.021786	-0.0209522	-0.160029	-0.0226576	0.17137	-0.0565269
+	4.81731	0.0766892	sp|Q99471|PFD5_HUMAN;tr|H3BPF6|H3BPF6_HUMAN;tr|H3BMQ1|H3BMQ1_HUMAN;tr|A0A0D9SFR8|A0A0D9SFR8_HUMAN;tr|F8VNW6|F8VNW6_HUMAN;tr|A0A7I2V5H9|A0A7I2V5H9_HUMAN;tr|F8VQZ2|F8VQZ2_HUMAN	sp|Q99471|PFD5_HUMAN;tr|H3BPF6|H3BPF6_HUMAN;tr|H3BMQ1|H3BMQ1_HUMAN;tr|A0A0D9SFR8|A0A0D9SFR8_HUMAN	2476	Color2 [A=255, R=0, G=0, B=0]	1	4					-1	7	7	7	66.9	66.9	66.9	17.328	0	65.753	4288100000	75	0.0118229	-0.043654	-0.049746	-0.0567396	0.0449777	0.0486243	-0.0310268	-0.108886	0.0132699	-0.0587513	-0.010659	0.0938907	0.0388618	-0.0217977	-0.0144453	-0.0713875	-0.043534	0.0572886	0.0462849	-0.00859523	0.0581648	-0.0641954	-7.55787e-05	-0.03883	0.0730066
+	8.32821	0.116343	sp|Q99497|PARK7_HUMAN;tr|K7ELW0|K7ELW0_HUMAN;tr|K7EN27|K7EN27_HUMAN	sp|Q99497|PARK7_HUMAN;tr|K7ELW0|K7ELW0_HUMAN;tr|K7EN27|K7EN27_HUMAN	2477	Color2 [A=255, R=0, G=0, B=0]	1	4					-1	9	9	9	52.9	52.9	52.9	19.891	0	141.45	35574000000	170	0.102383	-0.0153868	-0.015487	-0.0519598	0.00533175	-0.0173008	0.0662272	0.0226266	-0.022819	-0.0143635	-0.0319309	0.028852	0.0700979	0.0258722	-0.0346074	-0.028214	0.010524	-0.00742912	0.136065	-0.0416412	0.0359881	-0.0352473	-0.0104072	-0.0648119	0.0753064
+	1.43801	0.0941486	tr|E9PIF4|E9PIF4_HUMAN;sp|Q99519|NEUR1_HUMAN	tr|E9PIF4|E9PIF4_HUMAN;sp|Q99519|NEUR1_HUMAN	2478	Color2 [A=255, R=0, G=0, B=0]	1	4					-1	4	4	4	15.7	15.7	15.7	29	0	7.1172	225860000	15	-0.0956655	0.167156	0.116504	-0.0477128	-0.0490406	-0.0273144	-0.129841	0.210883	0.0667448	-0.0950568	0.0135603	-0.0142577	0.0109873	0.137976	-0.0334754	-0.142742	-0.0880482	0.150398	-0.117095	0.240506	0.0320165	0.0579436	0.143546	-0.255976	-0.0218709
+	4.71107	0.101601	sp|Q99536|VAT1_HUMAN;tr|K7ESA3|K7ESA3_HUMAN;tr|K7ERT7|K7ERT7_HUMAN;tr|K7ENX2|K7ENX2_HUMAN;tr|K7EM19|K7EM19_HUMAN;tr|K7EJM4|K7EJM4_HUMAN;tr|K7ER81|K7ER81_HUMAN	sp|Q99536|VAT1_HUMAN	2479	Color2 [A=255, R=0, G=0, B=0]	1	4					-1	11	11	11	37.7	37.7	37.7	41.92	0	48.384	9817900000	127	-0.0711966	0.12545	-0.00768304	-0.127999	0.00372028	0.0790441	0.0487247	0.0543303	-0.0218577	-0.152853	-0.0537386	0.00183964	-0.0656056	0.0505886	-0.0476084	-0.122939	-0.0474584	0.00221395	0.0294178	-0.0149896	-0.0157251	0.056412	0.0160332	-0.0564566	-0.029264
+	12.4918	-0.184945	sp|Q99541|PLIN2_HUMAN;tr|Q5SYF5|Q5SYF5_HUMAN;tr|Q5SYF3|Q5SYF3_HUMAN;tr|Q5SYF4|Q5SYF4_HUMAN	sp|Q99541|PLIN2_HUMAN	2480	Color2 [A=255, R=0, G=0, B=0]	1	4					-1	17	17	17	46.9	46.9	46.9	48.075	0	154.47	23697000000	183	-0.04369	-0.00742865	-0.00641274	0.187683	-0.094394	0.0591536	-0.0809076	0.0154054	-0.0149069	0.134169	-0.0627589	0.0297537	-0.0571916	-0.0199583	-0.0368741	0.146024	-0.0676105	0.0383697	-0.05931	0.00571871	-0.0919368	0.00921345	-0.0268157	0.173763	-0.0619199
+	4.23493	-0.100108	sp|Q99623|PHB2_HUMAN;tr|F5GY37|F5GY37_HUMAN;tr|J3KPX7|J3KPX7_HUMAN;tr|A0A7I2V5F0|A0A7I2V5F0_HUMAN;tr|F5GWA7|F5GWA7_HUMAN;tr|F5H3X6|F5H3X6_HUMAN;tr|U3KPZ5|U3KPZ5_HUMAN;tr|F5H0C5|F5H0C5_HUMAN	sp|Q99623|PHB2_HUMAN;tr|F5GY37|F5GY37_HUMAN;tr|J3KPX7|J3KPX7_HUMAN;tr|A0A7I2V5F0|A0A7I2V5F0_HUMAN;tr|F5GWA7|F5GWA7_HUMAN	2487	Color2 [A=255, R=0, G=0, B=0]	1	4					-1	10	10	10	37.8	37.8	37.8	33.296	0	66.602	10992000000	114	-0.0177307	-0.00584245	-0.00673032	0.0111644	-0.0122111	0.0366769	-0.0405996	-0.102981	0.0588906	0.0800667	0.0216358	0.0360506	-0.00883174	-0.00884986	0.0566049	0.088249	-0.00430179	0.00556612	-0.0705433	-0.0582047	0.00226593	0.0395329	-0.0252743	0.108897	-0.0728543
+	2.7281	-0.111314	sp|Q99653|CHP1_HUMAN;tr|H0YLY7|H0YLY7_HUMAN;tr|H0YKE7|H0YKE7_HUMAN;tr|F5GX29|F5GX29_HUMAN;tr|H0YNG9|H0YNG9_HUMAN	sp|Q99653|CHP1_HUMAN;tr|H0YLY7|H0YLY7_HUMAN;tr|H0YKE7|H0YKE7_HUMAN;tr|F5GX29|F5GX29_HUMAN;tr|H0YNG9|H0YNG9_HUMAN	2489	Color2 [A=255, R=0, G=0, B=0]	1	4					-1	4	4	4	30.3	30.3	30.3	22.456	0	21.863	757010000	29	-0.0353019	0.247422	0.00913453	0.0795238	-0.156571	-0.0139785	-0.0660226	0.15918	-0.312317	0.072238	0.00801253	0.18069	-0.0110717	-0.0819292	0.0295477	0.0712538	-0.0845346	0.0117929	-0.0556715	0.194739	0.00515199	-0.184541	0.0295188	0.116307	0.0305631
+	4.41275	0.328418	tr|H0YH87|H0YH87_HUMAN;tr|A0A2R8Y7P6|A0A2R8Y7P6_HUMAN;tr|A0A2R8YDM9|A0A2R8YDM9_HUMAN;tr|A0A5F9ZHH4|A0A5F9ZHH4_HUMAN;tr|F8VQP2|F8VQP2_HUMAN;tr|V9GY86|V9GY86_HUMAN;tr|A0A5F9ZI57|A0A5F9ZI57_HUMAN;tr|A0A2R8Y7E6|A0A2R8Y7E6_HUMAN;tr|A0A2R8Y5A6|A0A2R8Y5A6_HUMAN;tr|A0A5F9ZHX3|A0A5F9ZHX3_HUMAN;tr|A0A5F9ZHW5|A0A5F9ZHW5_HUMAN;sp|Q99700|ATX2_HUMAN;tr|F8W0B5|F8W0B5_HUMAN;tr|F8WB06|F8WB06_HUMAN;tr|A0A5F9ZH85|A…	tr|H0YH87|H0YH87_HUMAN;tr|A0A2R8Y7P6|A0A2R8Y7P6_HUMAN;tr|A0A2R8YDM9|A0A2R8YDM9_HUMAN;tr|A0A5F9ZHH4|A0A5F9ZHH4_HUMAN;tr|F8VQP2|F8VQP2_HUMAN;tr|V9GY86|V9GY86_HUMAN;tr|A0A5F9ZI57|A0A5F9ZI57_HUMAN;tr|A0A2R8Y7E6|A0A2R8Y7E6_HUMAN;tr|A0A2R8Y5A6|A0A2R8Y5A6_HUMAN;tr|A0A5F9ZHX3|A0A5F9ZHX3_HUMAN;tr|A0A5F9ZHW5|A0A5F9ZHW5_HUMAN;sp|Q99700|ATX2_HUMAN;tr|F8W0B5|F8W0B5_HUMAN;tr|F8WB06|F8WB06_HUMAN	2490	Color2 [A=255, R=0, G=0, B=0]	1	4					-1	4	3	3	4	3	3	90.166	0	4.7488	11823000000	10	0.295287	0	-0.136437	-0.308556	0.127656	-0.0403035	0.23826	0.107368	-0.111565	-0.346954	0.106501	-0.03038	0.254498	-0.174373	-0.0553014	-0.213522	0.145178	-0.0575893	0.0399828	0.14583	-0.141105	-0.0381081	-0.0587833	0.0392797	0.159489
+	5.59507	-0.104761	sp|Q99714|HCD2_HUMAN;tr|A0A804HHW5|A0A804HHW5_HUMAN;tr|Q5H928|Q5H928_HUMAN	sp|Q99714|HCD2_HUMAN;tr|A0A804HHW5|A0A804HHW5_HUMAN	2491	Color2 [A=255, R=0, G=0, B=0]	1	4					-1	7	7	7	49.4	49.4	49.4	26.923	0	92.066	5819400000	99	-0.0669158	-0.0668771	-0.023253	0.105242	0.00889897	0.0515773	-0.0572419	0.0338678	-0.0142694	0.140848	0.0308292	-0.0464468	-0.0571916	0.12695	-0.0589988	-0.00650072	0.0911365	-0.010504	-0.0631318	0.0139263	-0.039398	-0.0345943	-0.0255823	0.109485	-0.0306277
+	4.20896	-0.205966	sp|Q99805|TM9S2_HUMAN	sp|Q99805|TM9S2_HUMAN	2498	Color2 [A=255, R=0, G=0, B=0]	1	4					-1	3	3	3	5.1	5.1	5.1	75.775	0	7.0325	1234200000	13	-0.158976	-0.0526969	-0.0472951	0.164746	0.00252819	0.0993063	-0.0159907	-0.100102	-0.151661	0.104613	0.0165334	0.142779	-0.136068	-0.113223	0.0307851	0.138066	-0.0603967	0.123932	-0.0747454	0.0564539	-0.0817218	-0.0133684	-0.0563412	0.208707	-0.302335
+	7.45176	-0.202593	sp|Q99880|H2B1L_HUMAN;sp|Q96A08|H2B1A_HUMAN	sp|Q99880|H2B1L_HUMAN;sp|Q96A08|H2B1A_HUMAN	2504	Color2 [A=255, R=0, G=0, B=0]	1	4					-1	8	3	0	53.2	13.5	0	13.952	0	22.744	46399000000	53	-0.0456033	0.066932	-0.0118184	0.130966	-0.00528121	0.0626707	0.0253859	0.0463219	-0.0129156	0.115431	-0.0646574	-0.0385485	0.00850177	0.00193238	-0.0129304	0.106159	-0.062969	0.0170116	-0.0979905	-0.0531151	-0.0310643	0.118428	0.0180528	0.110588	-0.121703
+	4.50635	-0.370666	sp|Q99988|GDF15_HUMAN;tr|A0A0A0MTT8|A0A0A0MTT8_HUMAN	sp|Q99988|GDF15_HUMAN	2508	Color2 [A=255, R=0, G=0, B=0]	1	4					-1	5	5	5	16.9	16.9	16.9	34.14	0	17.238	3559100000	26	-0.216223	0.0729496	0.0434196	0.142163	-0.174862	0.167792	-0.256982	0.201263	-0.0228992	0.307809	-0.215168	0.0745029	-0.173835	0.127172	-0.0526779	0.161987	-0.101811	0.10303	-0.152466	-0.0346751	-0.109631	0.0669477	-0.20006	0.367708	-0.0744357
+	6.53331	0.173848	sp|Q9BPZ3|PAIP2_HUMAN;tr|D6R9Y1|D6R9Y1_HUMAN	sp|Q9BPZ3|PAIP2_HUMAN;tr|D6R9Y1|D6R9Y1_HUMAN	2513	Color2 [A=255, R=0, G=0, B=0]	1	4					-1	3	3	3	35.4	35.4	35.4	14.984	0	15.058	1295200000	20	0.0295599	0.115393	-0.042243	-0.0579891	0.0606976	-0.0474737	0.0947323	0.0119021	-0.0416138	-0.149724	0.0795794	0.00665665	0.0356104	0.0127544	-0.051286	-0.0905969	0.0661986	0.0347946	0.0461237	-0.0547037	0.0729601	0.0290284	-0.0201223	-0.0512693	0.0741968
+	3.51651	0.24714	sp|Q9BR76|COR1B_HUMAN;sp|A9Z1Z3|FR1L4_HUMAN	sp|Q9BR76|COR1B_HUMAN	2521	Color2 [A=255, R=0, G=0, B=0]	1	4					-1	4	4	4	13.3	13.3	13.3	54.234	0	17.207	1764200000	20	0.213741	-0.121462	0.0561643	-0.169938	0.0584044	-0.0793407	0.0816865	0.119655	0.0628984	-0.194861	0.0406439	-0.0823717	0.176931	0.062674	0.0178168	-0.17719	0.0589838	-0.125635	0.178612	0.0883267	0.195409	-0.265267	0.0157337	-0.193325	-0.239973
+	2.8426	0.0834551	sp|Q9BRA2|TXD17_HUMAN;tr|I3L0K2|I3L0K2_HUMAN;tr|I3L3M7|I3L3M7_HUMAN;tr|I3L2R6|I3L2R6_HUMAN	sp|Q9BRA2|TXD17_HUMAN;tr|I3L0K2|I3L0K2_HUMAN;tr|I3L3M7|I3L3M7_HUMAN;tr|I3L2R6|I3L2R6_HUMAN	2522	Color2 [A=255, R=0, G=0, B=0]	1	4					-1	4	4	4	33.3	33.3	33.3	13.941	0	34.629	2077300000	42	-0.00129914	0.052129	-0.0152473	-0.102527	0.0536718	0.0221479	0.0761716	0.155025	-0.0356181	0.0573225	-0.0748501	-0.0625346	0.0632839	-0.0330067	-0.0977709	0.0326564	0.0626295	-0.00558758	0.0377138	-0.0426567	0.0370555	0.0144296	-0.00371361	-0.0353305	0.12239
+	5.32646	-0.138217	tr|A0A0G2JMS5|A0A0G2JMS5_HUMAN;tr|A0A087WU62|A0A087WU62_HUMAN;tr|A0A087X2D5|A0A087X2D5_HUMAN;sp|Q9BRJ2|RM45_HUMAN	tr|A0A0G2JMS5|A0A0G2JMS5_HUMAN;tr|A0A087WU62|A0A087WU62_HUMAN;tr|A0A087X2D5|A0A087X2D5_HUMAN;sp|Q9BRJ2|RM45_HUMAN	2524	Color2 [A=255, R=0, G=0, B=0]	1	4					-1	3	3	3	18.4	18.4	18.4	29.408	0	14.579	562300000	39	-0.15453	-0.258741	0.0313344	0.114792	-0.00387096	0.177962	-0.0693173	-0.120506	0.0359912	0.0726209	-0.0393071	0.111744	-0.00464153	-0.167977	0.130609	-0.0330045	0.0629666	-0.0432699	-0.160445	0.26816	-0.0289085	-0.0803638	0.0845928	0.0521133	0.0534301
+	6.23017	-0.213048	tr|Q5TAQ0|Q5TAQ0_HUMAN;tr|V5IRT4|V5IRT4_HUMAN;sp|Q9BRT2|UQCC2_HUMAN	tr|Q5TAQ0|Q5TAQ0_HUMAN;tr|V5IRT4|V5IRT4_HUMAN;sp|Q9BRT2|UQCC2_HUMAN	2530	Color2 [A=255, R=0, G=0, B=0]	1	4					-1	1	1	1	15.8	15.8	15.8	11.909	0	24.571	208530000	12	-0.0844114	-0.186187	-0.0119779	0.168935	0.0169098	0.0692425	-0.00388837	-0.0986648	0.0923498	0.233992	-0.115902	-0.0652602	-0.128044	-0.059211	-0.117941	0.118896	0.0687521	0.102532	0.0334091	0.107156	-0.0734696	-0.0769138	-0.0662131	0.152867	-0.0332737
+	3.78693	0.091375	sp|Q9BTT0|AN32E_HUMAN;tr|Q5TB19|Q5TB19_HUMAN;tr|E9PLC4|E9PLC4_HUMAN;tr|E9PPH5|E9PPH5_HUMAN	sp|Q9BTT0|AN32E_HUMAN;tr|Q5TB19|Q5TB19_HUMAN;tr|E9PLC4|E9PLC4_HUMAN	2545	Color2 [A=255, R=0, G=0, B=0]	1	4					-1	3	3	3	17.5	17.5	17.5	30.692	0	52.745	5453200000	82	0.0130184	-0.0698063	0.00142121	-0.121343	-0.018676	0.0321991	0.0365167	-0.0329342	0.0334499	-0.207473	0.0967989	0.0342543	0.118966	-0.145211	0.0346453	-0.0633368	0.0512574	-0.0131228	0.0909746	0.0266013	0.0585401	-0.0582099	0.0281091	-0.00899124	0.0601721
+	6.70567	-0.146613	sp|Q9BTV4|TMM43_HUMAN;tr|V9GY05|V9GY05_HUMAN	sp|Q9BTV4|TMM43_HUMAN	2547	Color2 [A=255, R=0, G=0, B=0]	1	4					-1	9	9	9	26.8	26.8	26.8	44.875	0	44.784	4228100000	69	-0.00139213	0.0104089	-0.0279167	0.0179009	-0.0555999	0.079623	-0.118655	-0.0584872	0.0747812	0.0569355	-0.03565	0.0151813	-0.0183749	-0.0466733	-0.0126116	0.13616	-0.0425909	0.00693512	-0.0633056	0.060112	-0.0246863	-0.0190897	-0.0239651	0.118062	-0.0520191
+	3.59039	0.11928	sp|Q9BV40|VAMP8_HUMAN;tr|B8ZZT4|B8ZZT4_HUMAN;tr|C9JXZ5|C9JXZ5_HUMAN	sp|Q9BV40|VAMP8_HUMAN;tr|B8ZZT4|B8ZZT4_HUMAN	2558	Color2 [A=255, R=0, G=0, B=0]	1	4					-1	3	3	3	27	27	27	11.438	0	35.597	3085800000	33	-0.00622773	-0.0557237	0.0388899	-0.0151901	0.0854189	-0.00405669	0.147354	-0.0226154	0.0623698	-0.0347362	0.030282	-0.0217903	-0.0845463	0.114724	0.0543251	-0.10985	0.00154829	0.0188224	0.0325141	-0.0234847	0.0518417	0.0381365	0.0737016	-0.167527	0.0968561
+	6.14235	-0.115736	sp|Q9BVC6|TM109_HUMAN	sp|Q9BVC6|TM109_HUMAN	2561	Color2 [A=255, R=0, G=0, B=0]	1	4					-1	3	3	3	12.3	12.3	12.3	26.21	0	14.283	2784500000	26	-0.0138862	-0.125432	0.0617757	0.0968447	0.0165622	-0.0318396	0.0653439	-0.0247231	-0.00110483	0.098139	-0.0569327	-0.00607133	0.0213437	0.020401	0.0436378	0.0896564	-0.0874496	-0.0221708	0.00904584	-0.00724459	0.0529728	-0.0725503	-0.024658	0.0649095	-0.000334024
+	1.34335	-0.174111	tr|F5H303|F5H303_HUMAN;sp|Q9BVI4|NOC4L_HUMAN	tr|F5H303|F5H303_HUMAN;sp|Q9BVI4|NOC4L_HUMAN	2563	Color2 [A=255, R=0, G=0, B=0]	1	4					-1	1	1	1	7.8	7.8	7.8	31.072	0	32.755	95276000	12	-0.0386322	-0.0475407	-0.326319	0.37465	0.130419	-0.0977895	-0.643475	0.110421	0.0749311	0.361753	0.14688	-0.172237	-0.0209117	-0.1253	0.069005	-0.239204	-0.0222819	0.228632	-0.250568	0.275764	-0.010123	0.174786	0.00302458	-0.0719647	-0.181134
+	8.89919	-0.171044	sp|Q9BVK6|TMED9_HUMAN	sp|Q9BVK6|TMED9_HUMAN	2566	Color2 [A=255, R=0, G=0, B=0]	1	4					-1	4	4	4	17.9	17.9	17.9	27.277	0	39.276	5956200000	47	-0.0592611	-0.0931985	0.0431895	0.0667775	-0.0109358	0.0579059	-0.0901291	-0.0820463	0.0177183	0.104145	0.0313764	-0.0292058	-0.0814049	-0.0986555	0.0153966	0.130884	0.0250607	0.0799432	-0.0544605	0.0360022	0.071919	-0.116274	-0.0135365	0.100117	-0.0101373
+	3.08878	0.139862	tr|M0R0M3|M0R0M3_HUMAN;tr|M0R217|M0R217_HUMAN;sp|Q9BVM4|GGACT_HUMAN	tr|M0R0M3|M0R0M3_HUMAN;tr|M0R217|M0R217_HUMAN;sp|Q9BVM4|GGACT_HUMAN	2568	Color2 [A=255, R=0, G=0, B=0]	1	4					-1	1	1	1	38.5	38.5	38.5	2.8933	0	5.6468	191720000	12	-0.238342	-0.244973	-0.150448	-0.234056	-0.199457	-0.174457	0.0324545	0.276991	-0.113185	0.0237575	-0.117645	0.0290022	0.0325327	0.187317	0.0110927	-0.112221	-0.00500822	-0.0465801	0.0724888	0.130083	0.106468	-0.06095	-0.00568795	-0.159266	0.110066
+	3.87342	0.12443	sp|Q9BXD5|NPL_HUMAN;tr|A0A087WZ70|A0A087WZ70_HUMAN	sp|Q9BXD5|NPL_HUMAN;tr|A0A087WZ70|A0A087WZ70_HUMAN	2583	Color2 [A=255, R=0, G=0, B=0]	1	4					-1	8	8	8	25.9	25.9	25.9	35.162	0	35.38	1163800000	57	-0.020174	0.152586	0.0141497	-0.0950255	-0.0417871	0.0350366	0.00682569	0.21141	0.00299454	-0.0232348	-0.0687554	-0.101663	-0.0774877	0.232355	0.0696824	-0.109743	-0.130738	-0.0276892	0.144826	-0.0351281	-0.0676394	0.0600088	-0.0463018	0.00332761	0.0640104
+	5.57904	-0.223045	sp|Q9BXT2|CCG6_HUMAN	sp|Q9BXT2|CCG6_HUMAN	2589	Color2 [A=255, R=0, G=0, B=0]	1	4					-1	1	1	1	2.7	2.7	2.7	28.129	0.001385	2.0579	1248000000	12	-0.322508	0.181258	0.0395818	0.210089	-0.0524623	-0.00175905	-0.0314994	0.167565	-0.191643	0.195398	-0.0548992	0.0250132	-0.102345	-0.044179	-0.0928776	0.301629	-0.0965309	0.0691338	-0.00684261	-0.154333	-0.0122509	0.0767272	-0.210007	0.225291	-0.0610485
+	3.3368	0.0927613	sp|Q9BY32|ITPA_HUMAN	sp|Q9BY32|ITPA_HUMAN	2593	Color2 [A=255, R=0, G=0, B=0]	1	4					-1	5	5	5	34.5	34.5	34.5	21.445	0	19.468	1883600000	44	0.129598	-0.129944	-0.00490594	0.00897813	0.0197551	-0.00536013	0.0950785	0.0271816	-0.0202568	-0.0486183	0.0114131	-0.0270162	0.0318077	-0.055187	0.015631	-0.0576138	-0.0511744	-0.00597095	0.177435	-0.132193	0.0724397	-0.104661	0.0477941	-0.121412	0.0780771
+	3.45829	0.137061	sp|Q9BY42|RTF2_HUMAN;tr|A0A0A0MQR2|A0A0A0MQR2_HUMAN;tr|A2A2L5|A2A2L5_HUMAN;tr|A2A2L6|A2A2L6_HUMAN	sp|Q9BY42|RTF2_HUMAN;tr|A0A0A0MQR2|A0A0A0MQR2_HUMAN;tr|A2A2L5|A2A2L5_HUMAN	2594	Color2 [A=255, R=0, G=0, B=0]	1	4					-1	3	3	3	10.8	10.8	10.8	33.886	0	8.0917	612340000	31	0.0720885	-0.0846717	0.104945	-0.0439939	-0.0244548	-0.01792	-0.0734947	-0.206123	-0.0114043	-0.0880859	0.27551	-0.0405192	0.0441751	-0.199412	-0.104972	-0.1199	0.233296	0.0222869	0.0378759	0.106034	0.0233481	-0.0325553	-0.00934029	-0.040216	0.0898132
+	4.87093	-0.161053	sp|Q9BYD6|RM01_HUMAN;tr|H0Y8N7|H0Y8N7_HUMAN	sp|Q9BYD6|RM01_HUMAN;tr|H0Y8N7|H0Y8N7_HUMAN	2600	Color2 [A=255, R=0, G=0, B=0]	1	4					-1	4	4	4	16.3	16.3	16.3	36.908	0	26.453	980880000	32	-0.0601308	-0.0386546	-0.0391555	0.115161	-0.0116441	0.0300298	-0.0762212	-0.0350568	0.131402	0.101989	-0.0891974	0.00107336	0.0247188	0.167761	0.100062	-0.0623989	-0.0557051	-0.10019	-0.232263	-0.00647593	-0.231492	0.154384	0.0784407	0.079246	-0.00392914
+	2.20915	-0.11887	sp|Q9BYG3|MK67I_HUMAN;tr|C9J808|C9J808_HUMAN;tr|C9J6C5|C9J6C5_HUMAN;tr|H7BZL0|H7BZL0_HUMAN	sp|Q9BYG3|MK67I_HUMAN;tr|C9J808|C9J808_HUMAN;tr|C9J6C5|C9J6C5_HUMAN	2601	Color2 [A=255, R=0, G=0, B=0]	1	4					-1	3	3	3	15.7	15.7	15.7	34.222	0	15.74	396120000	26	-0.152673	-0.269887	-0.170794	0.445657	-0.109632	0.172547	0.0205631	-0.172473	0.00974846	0.0520897	0.041934	0.0252392	-0.0614409	-0.0290551	-0.0339603	-0.017266	0.00772524	0.12946	-0.10272	0.0235934	0.0380461	0.0365837	-0.0125434	0.0499694	-0.0824573
+	2.09679	-0.140666	sp|Q9BZE4|GTPB4_HUMAN;tr|Q5T3R7|Q5T3R7_HUMAN	sp|Q9BZE4|GTPB4_HUMAN	2604	Color2 [A=255, R=0, G=0, B=0]	1	4					-1	5	5	5	10.6	10.6	10.6	73.964	0	18.767	910710000	35	-0.161775	0.341401	0.0709045	0.0167143	-0.108192	-0.0496874	-0.122474	0.323829	0.00582552	0.0530603	-0.138258	0.00390601	-0.106331	-0.164587	0.0415676	0.132615	0.0329285	0.0684783	-0.121706	0.303171	-0.103652	0.0429399	-0.119899	0.127315	-0.135026
+	1.42337	0.0928641	sp|Q9BZH6|WDR11_HUMAN	sp|Q9BZH6|WDR11_HUMAN	2607	Color2 [A=255, R=0, G=0, B=0]	1	4					-1	3	3	3	2.5	2.5	2.5	136.68	0	7.5374	14846000000	16	0.0421355	0.124893	-0.0960245	-0.0347385	-0.147901	0.177489	0.111774	0.107821	-0.0212972	0.0890839	-0.167857	-0.00530124	0.0766165	0.154575	0.0532598	0.00686884	-0.207529	0.014291	0.430151	-0.206371	0.0571127	-0.189711	-0.152171	-0.0911012	0.434854
+	4.36625	-0.123523	sp|Q9BZQ8|NIBA1_HUMAN;tr|H0Y7M9|H0Y7M9_HUMAN	sp|Q9BZQ8|NIBA1_HUMAN;tr|H0Y7M9|H0Y7M9_HUMAN	2611	Color2 [A=255, R=0, G=0, B=0]	1	4					-1	2	2	2	2.5	2.5	2.5	103.13	0	3.1426	830650000	7	-0.106609	0.107184	-0.0166852	0.13844	-0.0258138	-0.0152912	-0.03737	0.13839	-0.0634565	0.10639	-0.142879	0.0983388	-0.00929809	0.0587342	-0.132238	0.244152	-0.0324006	-0.0472903	-0.00199938	-0.0887451	0.0101302	0.0684681	-0.106473	0.0964866	-0.00259042
+	2.13873	-0.104854	sp|Q9GZL7|WDR12_HUMAN	sp|Q9GZL7|WDR12_HUMAN	2618	Color2 [A=255, R=0, G=0, B=0]	1	4					-1	3	3	3	12.8	12.8	12.8	47.707	0	19.536	401210000	13	-0.0403481	-0.103863	-0.158046	0.286082	0.0171182	0.0173981	-0.132372	-0.225098	0.13205	0.0447905	0.018604	0.0809703	-0.0418448	-0.115185	-0.0859876	0.237227	-0.0741932	0.0931096	0.00274467	0.0700426	-0.00705528	0.0201769	0.0186508	-0.0389931	0.0958409
+	5.00179	-0.0865079	sp|Q9GZT3|SLIRP_HUMAN;tr|H0YJW7|H0YJW7_HUMAN;tr|A0A087WUN7|A0A087WUN7_HUMAN;tr|H0YJ40|H0YJ40_HUMAN;tr|G3V4X6|G3V4X6_HUMAN;tr|G3V2S9|G3V2S9_HUMAN;tr|H0YJ07|H0YJ07_HUMAN;tr|H0YJU7|H0YJU7_HUMAN	sp|Q9GZT3|SLIRP_HUMAN;tr|H0YJW7|H0YJW7_HUMAN;tr|A0A087WUN7|A0A087WUN7_HUMAN;tr|H0YJ40|H0YJ40_HUMAN;tr|G3V4X6|G3V4X6_HUMAN;tr|G3V2S9|G3V2S9_HUMAN	2622	Color2 [A=255, R=0, G=0, B=0]	1	4					-1	5	5	5	53.2	53.2	53.2	12.349	0	38.389	3557700000	61	-0.0326428	0.0649593	-0.0219691	0.0210602	-0.0418596	-0.0305898	-0.0928874	-0.0643411	0.0447359	0.0838704	-0.0607171	0.0367234	-0.0117254	-0.168657	0.0179727	0.0421851	0.0616176	0.0219107	-0.00617337	-0.134692	-0.0117779	0.00620174	0.024616	0.0524194	-0.0475256
+	5.14258	-0.224366	sp|Q9H0A0|NAT10_HUMAN	sp|Q9H0A0|NAT10_HUMAN	2629	Color2 [A=255, R=0, G=0, B=0]	1	4					-1	7	7	7	11.4	11.4	11.4	115.73	0	34.994	992860000	27	-0.293686	-0.183563	-0.100168	0.138167	-0.00457573	0.315509	-0.247182	-0.180743	-0.000868082	0.182684	0.117169	0.0498221	-0.164352	-0.0825689	0.0591087	0.0485668	0.123946	-0.0276892	-0.189295	0.0768297	0.0293372	0.0278566	-0.00911164	0.0769167	-0.183408
+	2.00578	0.0995562	tr|K7ER15|K7ER15_HUMAN;sp|Q9H0R4|HDHD2_HUMAN;tr|K7EMY7|K7EMY7_HUMAN;tr|K7EJQ8|K7EJQ8_HUMAN;tr|A0A1B0GXB1|A0A1B0GXB1_HUMAN;tr|K7EQD2|K7EQD2_HUMAN	tr|K7ER15|K7ER15_HUMAN;sp|Q9H0R4|HDHD2_HUMAN;tr|K7EMY7|K7EMY7_HUMAN	2636	Color2 [A=255, R=0, G=0, B=0]	1	4					-1	4	4	4	29.4	29.4	29.4	22.49	0	29.296	270200000	19	0.00129771	0.0788271	-0.134615	0.00957465	0.0413623	0.0945179	0.0221119	0.204018	-0.0546632	0.133068	-0.142956	0.0279496	-0.0605707	0.217671	-0.0485065	0.0636356	-0.124814	0.0557461	0.149487	0.173382	0.0956047	-0.131905	-0.0320687	-0.155374	0.088479
+	3.85635	-0.0904904	tr|A0A8I5KUC4|A0A8I5KUC4_HUMAN;tr|A0A8I5QJM4|A0A8I5QJM4_HUMAN;tr|A0A8I5KYH1|A0A8I5KYH1_HUMAN;tr|A0A8I5QKX7|A0A8I5QKX7_HUMAN;sp|Q9H0U3|MAGT1_HUMAN;tr|A0A087WU53|A0A087WU53_HUMAN;tr|A0A8I5QJJ8|A0A8I5QJJ8_HUMAN;tr|A0A8I5KY62|A0A8I5KY62_HUMAN	tr|A0A8I5KUC4|A0A8I5KUC4_HUMAN;tr|A0A8I5QJM4|A0A8I5QJM4_HUMAN;tr|A0A8I5KYH1|A0A8I5KYH1_HUMAN;tr|A0A8I5QKX7|A0A8I5QKX7_HUMAN;sp|Q9H0U3|MAGT1_HUMAN;tr|A0A087WU53|A0A087WU53_HUMAN;tr|A0A8I5QJJ8|A0A8I5QJJ8_HUMAN;tr|A0A8I5KY62|A0A8I5KY62_HUMAN	2638	Color2 [A=255, R=0, G=0, B=0]	1	4					-1	2	2	2	6.2	6.2	6.2	30.868	0	6.0798	1298500000	20	0.00721622	0.138309	-0.175515	0.13188	-0.0976994	0.0939453	-0.100104	0.0566773	0.00511813	0.0940902	-0.00237751	0.00436497	-0.0519938	-0.048547	0.117347	-0.00971174	-0.0425184	0.0367322	-0.105584	-0.0413089	-0.00219131	0.0817051	0.0703895	-0.0108283	-0.102933
+	6.83298	0.178771	sp|Q9H1E3|NUCKS_HUMAN	sp|Q9H1E3|NUCKS_HUMAN	2643	Color2 [A=255, R=0, G=0, B=0]	1	4					-1	2	2	2	6.6	6.6	6.6	27.296	0	6.0667	7356700000	25	0.1134	0.0636814	0.086761	-0.118733	-0.0415699	-0.0569046	0.128702	0.0599568	0.0671213	-0.213879	0.0225301	-0.0544682	0.050364	0.116397	-0.0118949	-0.226423	0.0744476	0.000611067	0.0523188	-0.192393	-0.00776243	0.0730202	0.0657685	-0.0749693	0.111071
+	8.92837	0.24511	tr|Q5T123|Q5T123_HUMAN;sp|Q9H299|SH3L3_HUMAN	tr|Q5T123|Q5T123_HUMAN;sp|Q9H299|SH3L3_HUMAN	2650	Color2 [A=255, R=0, G=0, B=0]	1	4					-1	5	5	5	50	50	50	9.3804	0	133.96	51196000000	112	0.132055	0.112587	-0.0206864	-0.195607	0.0451138	-0.0353601	0.0957708	-0.000609875	0.0496981	-0.147492	0.021498	-0.0886376	0.0622191	0.105093	-0.000394821	-0.159139	0.019861	-0.0252771	0.142641	0.106413	0.163786	-0.11472	0.0181277	-0.241275	0.184608
+	11.0011	-0.151802	sp|Q9H2U2|IPYR2_HUMAN;tr|D6R967|D6R967_HUMAN;tr|H0Y9D8|H0Y9D8_HUMAN;tr|H0YAK2|H0YAK2_HUMAN;tr|D6RGI1|D6RGI1_HUMAN;tr|D6RAD3|D6RAD3_HUMAN;tr|D6RGV9|D6RGV9_HUMAN	sp|Q9H2U2|IPYR2_HUMAN;tr|D6R967|D6R967_HUMAN	2656	Color2 [A=255, R=0, G=0, B=0]	1	4					-1	8	8	8	31.4	31.4	31.4	37.92	0	68.893	4628500000	95	-0.096756	0.0161858	-0.0312226	0.0880218	-0.0238831	0.0257564	-0.0537829	-0.0340576	-0.0781209	0.145769	-0.0163009	0.0300543	-0.0220406	-0.0833368	-0.0366311	0.148816	-0.0568032	0.0275428	0.0224676	-0.1148	-0.0720716	-0.0421224	0.0422182	0.0541775	-0.0110624
+	5.11978	-0.105096	sp|Q9H3N1|TMX1_HUMAN;tr|G3V448|G3V448_HUMAN	sp|Q9H3N1|TMX1_HUMAN	2664	Color2 [A=255, R=0, G=0, B=0]	1	4					-1	6	6	6	15.4	15.4	15.4	31.791	0	79.5	2425100000	65	-0.0129502	0.0390654	0.00260448	0.109885	-0.0714653	0.0590804	0.0361559	-0.00207472	0.0554028	0.0862424	-0.100164	-0.0209341	-0.0329986	0.0257535	0.0173488	0.104583	-0.106731	-0.069324	0.112772	0.0457702	-0.0326631	-0.072634	-0.044271	0.112277	-0.00476646
+	2.59885	-0.391568	sp|Q9H488|OFUT1_HUMAN	sp|Q9H488|OFUT1_HUMAN	2674	Color2 [A=255, R=0, G=0, B=0]	1	4					-1	3	3	3	13.1	13.1	13.1	43.955	0	10.999	295010000	18	-0.0541482	-0.0544617	-0.0296898	-0.0209661	-0.00704575	0.157686	-0.0540709	-1.16948	-0.414591	1.08506	-0.241275	-0.0547073	-0.00101972	0.0728219	-0.137961	0.0939636	-0.106655	0.141353	-0.439384	0.196357	-0.156799	0.270439	0.006495	0.134414	-0.481292
+	10.2626	0.156774	sp|Q9H4A4|AMPB_HUMAN;tr|A6NKB8|A6NKB8_HUMAN;tr|C9JMZ3|C9JMZ3_HUMAN;tr|H7C2T3|H7C2T3_HUMAN;tr|A0A087WU27|A0A087WU27_HUMAN	sp|Q9H4A4|AMPB_HUMAN;tr|A6NKB8|A6NKB8_HUMAN	2676	Color2 [A=255, R=0, G=0, B=0]	1	4					-1	7	7	7	14.3	14.3	14.3	72.595	0	30.186	4586700000	69	0.103333	0.0301712	-0.0549066	-0.0478163	0.0434098	0.023051	0.0890934	-0.154851	0.00967002	-0.148161	0.0642247	0.0587587	0.157036	0.0624425	-0.00672817	-0.0878372	0.0304484	0.00997305	0.100479	-0.0292513	0.0271132	0.0153759	-0.0187414	-0.0969431	0.0251586
+	4.33442	-0.0914515	sp|Q9H4M9|EHD1_HUMAN;tr|A0A024R571|A0A024R571_HUMAN;tr|C9J2Z4|C9J2Z4_HUMAN;tr|C9JC03|C9JC03_HUMAN;tr|C9JDQ8|C9JDQ8_HUMAN;sp|Q9NZN3|EHD3_HUMAN;tr|C9JIJ3|C9JIJ3_HUMAN;tr|C9IZH1|C9IZH1_HUMAN	sp|Q9H4M9|EHD1_HUMAN;tr|A0A024R571|A0A024R571_HUMAN;tr|C9J2Z4|C9J2Z4_HUMAN;tr|C9JC03|C9JC03_HUMAN	2680	Color2 [A=255, R=0, G=0, B=0]	1	4					-1	13	13	12	37.1	37.1	35.4	60.626	0	95.753	2317200000	84	0.00712395	0.0798619	-0.0309806	0.132519	-0.0288939	-0.0054369	-0.0612879	-0.00942087	-0.054008	0.127735	-0.0407438	0.0248623	-0.0488265	-0.100598	-0.0302458	0.0818522	0.040822	0.0500016	-0.0542877	0.0384543	0.0473082	-0.0235372	0.0250623	0.0251622	-0.0391805
+	4.93772	-0.182544	sp|Q9H583|HEAT1_HUMAN;tr|Q5T3Q7|Q5T3Q7_HUMAN;tr|Q6P664|Q6P664_HUMAN	sp|Q9H583|HEAT1_HUMAN;tr|Q5T3Q7|Q5T3Q7_HUMAN	2682	Color2 [A=255, R=0, G=0, B=0]	1	4					-1	11	11	11	7	7	7	242.37	0	26.115	640330000	46	-0.121263	-0.226975	0.0139933	0.160006	0.0847564	0.0314515	-0.108851	0.0735798	-0.141881	0.248552	0.0110664	-0.0110857	-0.0355613	-0.0167756	-0.0359023	0.206943	-0.0565836	-0.00597095	-0.11538	-0.0984335	0.102686	-0.0399909	0.0142355	0.147077	-0.142932
+	2.80747	-0.101409	tr|A0A2R8YDN7|A0A2R8YDN7_HUMAN;sp|Q9H7F0|AT133_HUMAN;tr|A0A2R8Y635|A0A2R8Y635_HUMAN	tr|A0A2R8YDN7|A0A2R8YDN7_HUMAN;sp|Q9H7F0|AT133_HUMAN;tr|A0A2R8Y635|A0A2R8Y635_HUMAN	2693	Color2 [A=255, R=0, G=0, B=0]	1	4					-1	2	2	2	3.1	3.1	3.1	131.44	0	3.979	1350600000	6	-0.0331173	0.0043664	-0.0397236	-0.106723	0.0196164	0.148613	-0.0737865	0.0400491	-0.00371242	0.00622654	-0.074703	0.14264	0.0146618	-0.10008	-0.0135679	0.0268893	-0.0841615	0.152049	-0.0689707	0.0586922	-0.100799	-0.0140119	0.044642	0.126007	0.0111437
+	1.00602	0.127147	sp|Q9H845|ACAD9_HUMAN;tr|A0A7P0T9N9|A0A7P0T9N9_HUMAN;tr|A0A7P0TB58|A0A7P0TB58_HUMAN;tr|A0A7P0T7Z1|A0A7P0T7Z1_HUMAN;tr|A0A7P0T8U3|A0A7P0T8U3_HUMAN;tr|A0A7P0T871|A0A7P0T871_HUMAN;tr|H0Y8Z9|H0Y8Z9_HUMAN;tr|Q9H9W4|Q9H9W4_HUMAN;tr|D6RCD8|D6RCD8_HUMAN;tr|A0A7P0TB68|A0A7P0TB68_HUMAN;tr|A0A7P0Z450|A0A7P0Z450_HUMAN	sp|Q9H845|ACAD9_HUMAN;tr|A0A7P0T9N9|A0A7P0T9N9_HUMAN;tr|A0A7P0TB58|A0A7P0TB58_HUMAN;tr|A0A7P0T7Z1|A0A7P0T7Z1_HUMAN;tr|A0A7P0T8U3|A0A7P0T8U3_HUMAN;tr|A0A7P0T871|A0A7P0T871_HUMAN;tr|H0Y8Z9|H0Y8Z9_HUMAN;tr|Q9H9W4|Q9H9W4_HUMAN	2695	Color2 [A=255, R=0, G=0, B=0]	1	4					-1	5	5	5	13.8	13.8	13.8	68.76	0	28.559	726020000	33	0.145449	-0.0331752	-0.00538158	0.00429654	-0.0156884	-0.0502412	0.16972	0.214987	0.404627	-0.811546	-0.136951	-0.0993602	-0.136373	-0.000120878	-0.0218828	0.0583746	0.0789213	0.0249171	0.11231	0.101366	0.0358355	-0.082809	-0.0610714	-0.0242367	0.13871
+	3.81096	0.11021	sp|Q9H993|ARMT1_HUMAN;tr|F5GZY1|F5GZY1_HUMAN	sp|Q9H993|ARMT1_HUMAN;tr|F5GZY1|F5GZY1_HUMAN	2702	Color2 [A=255, R=0, G=0, B=0]	1	4					-1	10	10	10	34.5	34.5	34.5	51.172	0	36.369	2494500000	56	0.0619953	-0.0424025	0.0616243	-0.0999506	0.0993295	-0.0150592	-0.0252759	-0.0842423	-0.0792873	0.0653286	0.109742	0.00810647	0.00018549	0.105205	0.021167	-0.0959196	0.0282404	-0.012275	0.00249529	0.0945189	-0.0462451	-0.0078299	0.020443	-0.00444889	-0.0026741
+	5.93426	-0.142265	sp|Q9H9B4|SFXN1_HUMAN;tr|S4R2X2|S4R2X2_HUMAN;tr|D6RFI0|D6RFI0_HUMAN;tr|D6RDG7|D6RDG7_HUMAN;tr|D6RAE9|D6RAE9_HUMAN	sp|Q9H9B4|SFXN1_HUMAN;tr|S4R2X2|S4R2X2_HUMAN;tr|D6RFI0|D6RFI0_HUMAN;tr|D6RDG7|D6RDG7_HUMAN	2704	Color2 [A=255, R=0, G=0, B=0]	1	4					-1	6	6	6	30.1	30.1	30.1	35.619	0	129.15	1621300000	44	-0.0479984	-0.0150187	0.0640445	0.0970318	0.0441599	-0.0803909	-0.00249839	-0.031812	-7.89165e-05	0.146588	0.00139666	-0.0729837	-0.0749471	0.00987649	0.0871842	-0.0222228	-0.0135126	-0.0472114	-0.0357361	0.014852	0.00234413	-0.0264559	-0.00325823	0.0990808	-0.0603521
+	3.89463	0.113043	sp|Q9HAB8|PPCS_HUMAN;tr|Q5VVM3|Q5VVM3_HUMAN	sp|Q9HAB8|PPCS_HUMAN	2709	Color2 [A=255, R=0, G=0, B=0]	1	4					-1	6	6	6	17.7	17.7	17.7	34.005	0	32.7	3234500000	50	0.065279	0.0181065	-0.0984752	-0.0117559	-0.00295496	0.0369749	0.0895281	0.0813234	-0.0599985	-0.0862682	0.0140448	-0.0362663	0.0049963	0.0188513	0.00913215	0.0883429	-0.052196	-0.0160553	-0.0128775	0.0286031	0.0156331	0.166007	-0.00956893	-0.132412	0.13742
+	1.59556	-0.135223	sp|Q9HAV4|XPO5_HUMAN;tr|H0Y9I3|H0Y9I3_HUMAN	sp|Q9HAV4|XPO5_HUMAN	2710	Color2 [A=255, R=0, G=0, B=0]	1	4					-1	7	7	7	9.1	9.1	9.1	136.31	0	30.934	766540000	44	-0.570704	0.181044	0.0428829	0.20176	0.0410891	0.0506182	-0.061481	0.0690529	-0.0745447	0.0203874	0.0149438	0.0786483	-0.0205357	-0.0839772	0.0648582	0.0624893	0.000563145	-0.0148969	-0.0556715	-0.0645919	0.00600886	-0.0328815	0.168814	0.128403	0.0325234
+	9.59847	-0.175792	sp|Q9HAV7|GRPE1_HUMAN	sp|Q9HAV7|GRPE1_HUMAN	2711	Color2 [A=255, R=0, G=0, B=0]	1	4					-1	9	9	9	47.9	47.9	47.9	24.279	0	46.28	4948000000	93	-0.0155728	-0.157182	-0.0393989	0.186277	-0.034642	0.0136173	0.0138023	-0.110597	-0.0131545	0.217034	-0.0288625	-0.0466053	0.00175977	-0.0932302	-0.0839772	0.151694	7.03335e-05	-0.0583048	0.00788713	0.0304854	-0.0825496	-0.0550609	-0.0371859	0.195053	-0.0396097
+	6.06304	0.260168	sp|Q9HB40|RISC_HUMAN;tr|I3L4Z9|I3L4Z9_HUMAN;tr|I3L506|I3L506_HUMAN;tr|I3L4Z3|I3L4Z3_HUMAN	sp|Q9HB40|RISC_HUMAN;tr|I3L4Z9|I3L4Z9_HUMAN	2713	Color2 [A=255, R=0, G=0, B=0]	1	4					-1	7	7	7	17.5	17.5	17.5	50.83	0	23.11	1782700000	33	0.135183	0.0343287	0.0184455	-0.266661	0.076448	-0.0451059	0.0720439	0.0899427	0.0273483	-0.333829	0.124622	-0.0255322	0.0354295	0.116063	-0.000394821	-0.257576	0.127238	-0.039418	0.12091	-0.0712578	0.00320268	0.161026	0.000832319	-0.251909	0.0550382
+	3.24323	0.125943	sp|Q9HBI0|PARVG_HUMAN;tr|B0QYM9|B0QYM9_HUMAN;tr|B0QYN0|B0QYN0_HUMAN;tr|U3KQ67|U3KQ67_HUMAN	sp|Q9HBI0|PARVG_HUMAN	2715	Color2 [A=255, R=0, G=0, B=0]	1	4					-1	6	6	6	30.8	30.8	30.8	37.485	0	70.575	851040000	45	-0.00399375	0.0243306	0.0747352	-0.0121596	0.0209332	0.00572133	-0.0270648	0.22389	0.000946283	0.00852966	-0.0457833	-0.0379975	0.042556	0.031086	0.00433707	-0.164609	0.175734	-0.031276	0.0376327	0.0576308	0.0169475	0.00556684	0.0142355	-0.0730491	0.158217
+	3.91269	0.125312	sp|Q9NP97|DLRB1_HUMAN;tr|B1AKR6|B1AKR6_HUMAN;tr|A0A8V8TKK9|A0A8V8TKK9_HUMAN;sp|Q8TF09|DLRB2_HUMAN;tr|H3BQI1|H3BQI1_HUMAN	sp|Q9NP97|DLRB1_HUMAN;tr|B1AKR6|B1AKR6_HUMAN;tr|A0A8V8TKK9|A0A8V8TKK9_HUMAN	2741	Color2 [A=255, R=0, G=0, B=0]	1	4					-1	4	4	4	51	51	51	10.921	0	53.237	1140300000	57	0.0780756	0.00751162	0.0989826	-0.100165	-0.0149071	-0.0474737	0.0550573	-0.0319366	0.00181317	-0.0616896	-0.0134773	0.0535955	0.0382302	0.0338039	-0.0521865	0.0695434	-0.052196	0.0138371	0.0310483	0.175341	-0.04318	-0.0434358	-0.00774121	-0.0733829	0.0782354
+	2.5958	-0.0870712	sp|Q9NPA0|EMC7_HUMAN;tr|H0YDT8|H0YDT8_HUMAN;tr|H0YDX2|H0YDX2_HUMAN	sp|Q9NPA0|EMC7_HUMAN;tr|H0YDT8|H0YDT8_HUMAN	2742	Color2 [A=255, R=0, G=0, B=0]	1	4					-1	3	3	3	16.1	16.1	16.1	26.47	0	8.6784	658630000	21	0.0397012	0.0276709	0.0308707	0.00459576	-0.0559652	0.0124054	-0.0183299	-0.171237	0.0467992	0.016114	0.0491099	0.0397108	-0.102146	-0.0222886	0.0253634	0.0678306	0.0317578	0.0128531	0.0155666	-0.0680635	-0.0224607	0.0310576	0.0335178	0.00229859	0.0120547
+	2.13539	-0.191549	sp|Q9NQ50|RM40_HUMAN	sp|Q9NQ50|RM40_HUMAN	2751	Color2 [A=255, R=0, G=0, B=0]	1	4					-1	1	1	1	7.8	7.8	7.8	24.49	0	6.4751	135350000	12	-0.0852966	0.0304091	0.147929	0.268328	-0.102219	-0.195148	-0.401785	0.1858	-0.0860536	0.305611	0.145175	-0.150283	-0.292548	-0.224469	0.305535	0.229417	0.0898137	-0.26253	-0.163612	0.0217357	-0.0139871	0.106192	0.127491	-0.0695488	-0.0619199
+	6.33006	0.18328	sp|Q9NQL2|RRAGD_HUMAN;sp|Q9HB90|RRAGC_HUMAN	sp|Q9NQL2|RRAGD_HUMAN;sp|Q9HB90|RRAGC_HUMAN	2755	Color2 [A=255, R=0, G=0, B=0]	1	4					-1	2	2	2	4.5	4.5	4.5	45.587	0	2.776	624530000	4	0.123821	0.04814	-0.165823	-0.0680246	0.101493	-0.0122044	0.0713401	0.112792	-0.054008	-0.111817	0.00328016	0.0321558	0.156454	0.0975442	-0.111698	0.051651	-0.0865521	-0.0148196	0.0541642	-0.0655701	0.156999	-0.080111	0.0386853	-0.129719	0.0437438
+	12.3172	-0.283666	tr|A0A8I5KNP3|A0A8I5KNP3_HUMAN;sp|Q9NR30|DDX21_HUMAN;tr|A0A8I5KNN2|A0A8I5KNN2_HUMAN;tr|A0A8I5KYZ4|A0A8I5KYZ4_HUMAN;tr|A0A8I5KND9|A0A8I5KND9_HUMAN	tr|A0A8I5KNP3|A0A8I5KNP3_HUMAN;sp|Q9NR30|DDX21_HUMAN;tr|A0A8I5KNN2|A0A8I5KNN2_HUMAN;tr|A0A8I5KYZ4|A0A8I5KYZ4_HUMAN;tr|A0A8I5KND9|A0A8I5KND9_HUMAN	2766	Color2 [A=255, R=0, G=0, B=0]	1	4					-1	15	15	13	24.3	24.3	20.8	85.796	0	97.587	6135300000	148	-0.0848048	-0.182185	0.0301745	0.196181	-0.000211	0.0411408	-0.0806141	-0.103636	0.00370264	0.170037	-0.0467212	0.0960448	-0.0492101	-0.150567	-0.00871325	0.142954	-0.00359559	0.058903	-0.108902	0.0414643	0.00725436	-0.0991886	-0.00949264	0.215896	-0.0983675
+	3.82793	0.103576	sp|Q9NR45|SIAS_HUMAN;tr|Q5TBR0|Q5TBR0_HUMAN;tr|Q5TBR1|Q5TBR1_HUMAN	sp|Q9NR45|SIAS_HUMAN	2768	Color2 [A=255, R=0, G=0, B=0]	1	4					-1	6	6	6	21.4	21.4	21.4	40.307	0	46.34	3899100000	53	0.0845628	0.0942705	-0.00577831	-0.0995214	-0.0150492	0.0156603	0.0465779	-0.0254676	-0.0269926	-0.00858068	0.0676954	0.0816228	0.00711894	-0.00787735	-0.0349309	-0.0851884	-0.00154996	0.0673122	0.0452366	0.0174751	0.0119152	0.0676322	0.0152843	-0.0799074	-0.0233126
+	1.58305	-0.114501	sp|Q9NRA2|S17A5_HUMAN	sp|Q9NRA2|S17A5_HUMAN	2769	Color2 [A=255, R=0, G=0, B=0]	1	4					-1	2	2	2	3.2	3.2	3.2	54.639	0	2.9954	300970000	10	-0.164683	0.0838788	-0.0635488	0.0907495	0.0600908	0.0326474	-0.129032	0.0431297	-0.0157042	0.175394	0.010026	-0.0264692	-0.0729959	0.0502384	-0.117855	0.113372	0.0126894	0.0608084	-0.130337	0.00208998	-0.0057199	0.0394552	0.0316677	0.0783448	0.00591516
+	8.04575	0.317506	sp|Q9NRX4|PHP14_HUMAN	sp|Q9NRX4|PHP14_HUMAN	2774	Color2 [A=255, R=0, G=0, B=0]	1	4					-1	3	3	3	29.6	29.6	29.6	13.832	0	23.971	4780400000	49	0.347174	0.0398927	-0.0484385	-0.283615	0.0201709	-0.114407	-0.04861	0.0790162	0.0862696	-0.26642	0.0585332	0.0578015	0.129002	-0.0477972	0.0382643	-0.297244	0.0407534	0.0320327	0.34587	-0.155355	0.0765243	-0.0721314	-0.0195084	-0.246159	0.198498
+	2.81201	-0.119275	sp|Q9NS69|TOM22_HUMAN	sp|Q9NS69|TOM22_HUMAN	2778	Color2 [A=255, R=0, G=0, B=0]	1	4					-1	5	5	4	52.1	52.1	37.3	15.521	0	37.017	2164000000	73	-0.13923	0.246194	0.140997	-0.10737	0.0554991	-0.114656	-0.103576	0.157213	-0.0181785	0.0984211	-0.00475883	0.0761771	-0.0956945	0.0865455	-0.0655129	0.0931218	-0.170999	0.111187	-0.0679231	0.0551944	0.0873847	-0.146824	0.0402319	0.0566964	-0.116807
+	5.18446	-0.0877831	sp|Q9NTJ5|SAC1_HUMAN;tr|A0A5F9ZHN7|A0A5F9ZHN7_HUMAN;tr|E9PGZ4|E9PGZ4_HUMAN;tr|F8WCQ2|F8WCQ2_HUMAN;tr|C9J3E3|C9J3E3_HUMAN;tr|F8WDN7|F8WDN7_HUMAN	sp|Q9NTJ5|SAC1_HUMAN;tr|A0A5F9ZHN7|A0A5F9ZHN7_HUMAN;tr|E9PGZ4|E9PGZ4_HUMAN	2786	Color2 [A=255, R=0, G=0, B=0]	1	4					-1	8	8	8	16.2	16.2	16.2	66.966	0	29.141	2968700000	46	-0.0536671	0.104701	-0.0511367	0.0127523	0.00673175	0.0779583	0.0156326	-0.017669	0.0125663	0.0424469	-0.0505512	0.0438085	-0.0598941	0.0214732	-0.0242903	0.133616	-0.0379565	0.0217602	0.0388486	-0.00856113	0.00554156	-0.0266995	-0.0822306	0.106983	-0.0185692
+	5.14961	0.0956955	sp|Q9NTX5|ECHD1_HUMAN;tr|H0Y5L2|H0Y5L2_HUMAN;tr|J3KP84|J3KP84_HUMAN;tr|E9PPG7|E9PPG7_HUMAN;tr|E9PRU6|E9PRU6_HUMAN;tr|F2Z2D6|F2Z2D6_HUMAN;tr|E9PJS8|E9PJS8_HUMAN;tr|E9PLY6|E9PLY6_HUMAN;tr|H0Y525|H0Y525_HUMAN;tr|E9PIU8|E9PIU8_HUMAN	sp|Q9NTX5|ECHD1_HUMAN;tr|H0Y5L2|H0Y5L2_HUMAN	2788	Color2 [A=255, R=0, G=0, B=0]	1	4					-1	9	9	9	40.1	40.1	40.1	33.698	0	109.41	2943900000	87	-0.024224	-0.113424	0.0562401	-0.0189369	0.0264645	-0.0374765	-0.014776	-0.0126162	0.071557	-0.0515361	0.00822091	0.0130548	0.0424662	0.0483696	0.0408769	-0.0561604	0.0596597	-0.0364377	0.0122685	0.00619268	0.0646844	7.96318e-05	-0.0321462	-0.0752201	0.0859642
+	1.58887	-0.151331	sp|Q9NUL7|DDX28_HUMAN	sp|Q9NUL7|DDX28_HUMAN	2793	Color2 [A=255, R=0, G=0, B=0]	1	4					-1	1	1	1	3.7	3.7	3.7	59.58	0	7.9529	36176000	11	-0.225395	-0.285196	-0.200657	-0.196742	-0.249722	-0.157044	-0.112945	-0.554852	0.162958	0.158811	0.00321031	0.113021	-0.0687127	-0.563102	0.159463	0.430126	0.246177	-0.550317	-0.327349	0.103552	-0.0344241	0.109298	0.0444951	0.127605	-0.10123
+	5.45931	0.0927767	tr|A0A8V8TMP7|A0A8V8TMP7_HUMAN;sp|Q9NUQ9|CYRIB_HUMAN;tr|E5RJL8|E5RJL8_HUMAN;tr|E5RI16|E5RI16_HUMAN;tr|E5RJE1|E5RJE1_HUMAN;tr|E5RIR8|E5RIR8_HUMAN;tr|E5RGI7|E5RGI7_HUMAN;tr|E5RFS4|E5RFS4_HUMAN;tr|E5RHU5|E5RHU5_HUMAN;sp|Q9H0Q0|CYRIA_HUMAN;tr|E5RK61|E5RK61_HUMAN	tr|A0A8V8TMP7|A0A8V8TMP7_HUMAN;sp|Q9NUQ9|CYRIB_HUMAN	2797	Color2 [A=255, R=0, G=0, B=0]	1	4					-1	12	12	12	41.7	41.7	41.7	36.82	0	86.906	9988700000	132	0.00610828	0.0893693	-0.0312226	0.0144374	0.0121782	-0.0618424	0.0226579	0.0594888	7.86781e-05	-0.0024178	0.0109277	-0.00491643	0.0844176	0.0531535	-0.0228453	-0.0115213	0.00681424	-0.0203876	0.0761261	-0.0609868	0.0829616	-0.0301125	-0.0425549	-0.0705481	0.057447
+	6.13548	0.182802	sp|Q9NV70|EXOC1_HUMAN	sp|Q9NV70|EXOC1_HUMAN	2800	Color2 [A=255, R=0, G=0, B=0]	1	4					-1	1	1	1	0.9	0.9	0.9	101.98	0.00035638	2.3388	2122100000	16	0.173517	-0.0456586	0.040427	-0.110931	0.0108533	-0.0575407	0.208483	-0.149972	0.086344	-0.200749	0.0773957	-0.093457	0.127985	-0.159853	0.0341053	-0.101048	0.0968761	-0.0525889	0.0704291	0.0757329	0.0445056	-0.00815034	-0.0126963	-0.102723	0.0597715
+	2.03358	0.0991404	tr|D6RGI3|D6RGI3_HUMAN;sp|Q9NVA2|SEP11_HUMAN;tr|D6RER5|D6RER5_HUMAN;tr|D6RDU5|D6RDU5_HUMAN;tr|D6RDP1|D6RDP1_HUMAN;tr|D6R9Y6|D6R9Y6_HUMAN;tr|H0Y961|H0Y961_HUMAN;tr|H0Y9G8|H0Y9G8_HUMAN;tr|C9JV02|C9JV02_HUMAN;tr|A0A087X142|A0A087X142_HUMAN;tr|A6NMH6|A6NMH6_HUMAN;tr|A6NFQ9|A6NFQ9_HUMAN;tr|F8W8I8|F8W8I8_HUMAN;sp|Q92599|SEPT8_HUMAN	tr|D6RGI3|D6RGI3_HUMAN;sp|Q9NVA2|SEP11_HUMAN;tr|D6RER5|D6RER5_HUMAN;tr|D6RDU5|D6RDU5_HUMAN	2801	Color2 [A=255, R=0, G=0, B=0]	1	4					-1	5	5	2	15.1	15.1	6.4	49.005	0	33.252	1438200000	21	0.028378	-0.0942354	0.0778821	-0.0989854	0.115899	-0.0661571	-0.221463	-0.237071	-0.118551	-0.289349	-0.198014	-0.19066	0.0421963	-0.0192232	0.0924528	-0.193301	0.0451281	0.00358605	0.0399017	-0.121703	0.0482917	0.000159502	0.0992935	-0.116072	-0.0278163
+	3.18053	-0.106809	sp|Q9NVI7|ATD3A_HUMAN;sp|Q5T9A4|ATD3B_HUMAN;tr|H0Y2W2|H0Y2W2_HUMAN;tr|Q5SV16|Q5SV16_HUMAN;tr|A0A5K1VW56|A0A5K1VW56_HUMAN;sp|Q5T2N8|ATD3C_HUMAN;tr|J3QSF3|J3QSF3_HUMAN	sp|Q9NVI7|ATD3A_HUMAN;sp|Q5T9A4|ATD3B_HUMAN	2807	Color2 [A=255, R=0, G=0, B=0]	1	4					-1	11	11	10	19.4	19.4	18.1	71.368	0	99.993	2846100000	44	-0.0584881	-0.0542095	-0.00308418	-0.0347385	0.0749807	0.0620852	-0.0218925	-0.034807	-0.03578	-0.0266142	0.0106504	0.11458	-0.0465274	0.0533864	0.00819016	0.0869343	0.0367091	0.030463	-0.0563638	0.0087471	-0.0265172	-0.025969	0.00408173	0.121639	-0.0739963
+	3.6435	-0.0951699	sp|Q9NVJ2|ARL8B_HUMAN;sp|Q96BM9|ARL8A_HUMAN	sp|Q9NVJ2|ARL8B_HUMAN;sp|Q96BM9|ARL8A_HUMAN	2808	Color2 [A=255, R=0, G=0, B=0]	1	4					-1	5	5	5	26.9	26.9	26.9	21.539	0	55.18	6644600000	88	-0.026773	-0.0300713	0.0324163	0.112665	-0.0173948	-0.0166049	-0.0489924	-0.0177922	-0.0408833	0.091542	-0.0380869	-0.000153303	-0.0866115	-0.000120878	-0.0453248	0.120183	0.00891519	0.0046525	0.0121033	-0.0125349	-0.0204763	0.0052495	0.0360301	0.0708878	-0.0306277
[truncated: 1,448 more rows]
[truncated: 47 more columns]
