# Supplementary material for: Towards a harmonized testing strategy for nanofibers by integrating toxicological screening and proteomic profiling
Source: Sci Rep. 2025 Sep 12;15:32430. doi: 10.1038/s41598-025-15423-9 (PMC12432259; doi:10.1038/s41598-025-15423-9)
Supplement: Supplementary file 9 — Supplementary Material 9 [file 41598_2025_15423_MOESM9_ESM.xlsx]

## Sheet: Tabelle1
Supplementary Table 3 III: Significantly detected proteins for 50 µg/mL Printex-90 relative to control conditions
Significant	#NAME?	Difference	Protein IDs	Majority protein IDs	id	Symbol color	Symbol type	Symbol size	Show label	Only identified by site	Reverse	Potential contaminant	Taxonomy IDs	Peptides	Razor + unique peptides	Unique peptides	Sequence coverage [%]	Unique + razor sequence coverage [%]	Unique sequence coverage [%]	Mol. weight [kDa]	Q-value	Score	Intensity	MS/MS count	Reporter intensity corrected 1 TMT_dTHP1_M0_50ug_RL_400ng_R1_1	Reporter intensity corrected 2 TMT_dTHP1_M0_50ug_RL_400ng_R1_1	Reporter intensity corrected 3 TMT_dTHP1_M0_50ug_RL_400ng_R1_1	Reporter intensity corrected 4 TMT_dTHP1_M0_50ug_RL_400ng_R1_1	Reporter intensity corrected 5 TMT_dTHP1_M0_50ug_RL_400ng_R1_1	Reporter intensity corrected 6 TMT_dTHP1_M0_50ug_RL_400ng_R1_1	Reporter intensity corrected 1 TMT_dTHP1_M0_50ug_RL_400ng_R1_2	Reporter intensity corrected 2 TMT_dTHP1_M0_50ug_RL_400ng_R1_2	Reporter intensity corrected 3 TMT_dTHP1_M0_50ug_RL_400ng_R1_2	Reporter intensity corrected 4 TMT_dTHP1_M0_50ug_RL_400ng_R1_2	Reporter intensity corrected 5 TMT_dTHP1_M0_50ug_RL_400ng_R1_2	Reporter intensity corrected 6 TMT_dTHP1_M0_50ug_RL_400ng_R1_2	Reporter intensity corrected 1 TMT_dTHP1_M0_50ug_RL_400ng_R1_3	Reporter intensity corrected 2 TMT_dTHP1_M0_50ug_RL_400ng_R1_3	Reporter intensity corrected 3 TMT_dTHP1_M0_50ug_RL_400ng_R1_3	Reporter intensity corrected 4 TMT_dTHP1_M0_50ug_RL_400ng_R1_3	Reporter intensity corrected 5 TMT_dTHP1_M0_50ug_RL_400ng_R1_3	Reporter intensity corrected 6 TMT_dTHP1_M0_50ug_RL_400ng_R1_3	Reporter intensity corrected 1 TMT_dTHP1_M0_50ug_RL_400ng_R2_1	Reporter intensity corrected 2 TMT_dTHP1_M0_50ug_RL_400ng_R2_1	Reporter intensity corrected 3 TMT_dTHP1_M0_50ug_RL_400ng_R2_1	Reporter intensity corrected 4 TMT_dTHP1_M0_50ug_RL_400ng_R2_1	Reporter intensity corrected 5 TMT_dTHP1_M0_50ug_RL_400ng_R2_1	Reporter intensity corrected 6 TMT_dTHP1_M0_50ug_RL_400ng_R2_1	Reporter intensity corrected 1 TMT_dTHP1_M0_50ug_RL_400ng_R2_2
+	3.86114	-0.450593	sp|A0AVT1|UBA6_HUMAN;tr|H0Y8S8|H0Y8S8_HUMAN	sp|A0AVT1|UBA6_HUMAN	110	Color2 [A=255, R=0, G=0, B=0]	1	4					-1	5	5	5	4.7	4.7	4.7	117.97	0	10.711	1275900000	21	-0.194196	0.408189	0.24917	-0.0957737	-0.144712	-0.161162	-0.371806	0.762591	0.392419	-0.184988	-0.320374	-0.353973	-0.279214	0.682733	0.328798	-0.243096	-0.208424	-0.320783	0.048943	0.0576143	0.0205753	-0.0109577	0.00234461	-0.0583551	-0.0171323
+	2.95699	-0.280655	sp|A6NDG6|PGP_HUMAN;tr|H3BV17|H3BV17_HUMAN	sp|A6NDG6|PGP_HUMAN;tr|H3BV17|H3BV17_HUMAN	116	Color2 [A=255, R=0, G=0, B=0]	1	4					-1	3	3	3	14.6	14.6	14.6	34.006	0	15.394	480120000	27	-0.502106	0.480751	0.0154006	0.033824	-0.030616	0.0194356	0.224715	-0.0811427	-0.0169806	-0.0502849	-0.0343616	-0.0239718	-0.0777812	-0.112308	0.0625913	0.200271	-0.0719709	0.0108833	-0.46432	-0.107949	-0.201509	0.270109	0.154401	0.170877	-0.454161
+	11.3167	0.290874	sp|P14598|NCF1_HUMAN;sp|A6NI72|NCF1B_HUMAN;sp|A8MVU1|NCF1C_HUMAN;tr|C9J155|C9J155_HUMAN;tr|H7C1S1|H7C1S1_HUMAN	sp|P14598|NCF1_HUMAN;sp|A6NI72|NCF1B_HUMAN;sp|A8MVU1|NCF1C_HUMAN	119	Color2 [A=255, R=0, G=0, B=0]	1	4					-1	11	11	11	32.8	32.8	32.8	44.681	0	39.374	4050500000	72	0.0719121	-0.164106	-0.16733	-0.00481129	0.0769145	0.0690238	0.0616279	-0.20261	-0.112503	-0.017009	0.0960147	0.061554	0.0796015	-0.204695	-0.0429633	0.0453796	0.0597947	0.0627847	-0.0202036	-0.0815303	0.13879	-0.0174756	-0.103786	0.0290544	0.0503697
+	4.39881	-0.273708	sp|O00115|DNS2A_HUMAN	sp|O00115|DNS2A_HUMAN	130	Color2 [A=255, R=0, G=0, B=0]	1	4					-1	1	1	1	1.9	1.9	1.9	39.58	0.0043377	1.6405	442760000	10	-0.0324533	0.388651	0.0211728	-0.31651	0.0239089	-0.0476317	-0.0234892	0.385437	0.0163929	-0.406808	0.0203273	0.0100117	-0.0520899	0.273931	0.0911932	-0.359252	0.116235	-0.100436	-0.024431	-0.173208	-0.0751164	0.356351	0.0968893	-0.340931	-0.00820494
+	5.24154	-0.16859	sp|O00148|DX39A_HUMAN;tr|K7EQN7|K7EQN7_HUMAN;tr|K7ENP6|K7ENP6_HUMAN;tr|A0A0G2JHN7|A0A0G2JHN7_HUMAN;tr|A0A0D9SEM9|A0A0D9SEM9_HUMAN;tr|K7EL56|K7EL56_HUMAN;tr|K7EIL8|K7EIL8_HUMAN;tr|F6U6E2|F6U6E2_HUMAN;tr|K7EN69|K7EN69_HUMAN;tr|F6S2B7|F6S2B7_HUMAN;tr|F6SXL5|F6SXL5_HUMAN;tr|K7EPJ3|K7EPJ3_HUMAN	sp|O00148|DX39A_HUMAN	133	Color2 [A=255, R=0, G=0, B=0]	1	4					-1	9	4	4	27.6	17.6	17.6	49.129	0	34.796	952850000	45	-0.238153	0.127119	-0.0514643	0.314765	-0.0672615	-0.0257576	-0.214632	0.0451405	-0.114551	0.393438	-0.0570056	-0.0026865	-0.156169	-0.00157213	-0.139527	0.336028	-0.127965	0.00951791	-0.0497136	0.0662799	-0.00729084	-0.039254	0.0431736	0.0445192	-0.075139
+	8.0436	-0.364799	sp|O00264|PGRC1_HUMAN	sp|O00264|PGRC1_HUMAN	149	Color2 [A=255, R=0, G=0, B=0]	1	4					-1	2	2	2	23.1	23.1	23.1	21.671	0	55.317	402870000	15	-0.203671	0.253039	0.00858498	0.144519	-0.0687351	-0.0321522	-0.205541	0.208352	-0.0403154	0.0883269	0.0369031	-0.0168936	-0.163313	0.33863	-0.00696635	0.0217874	-0.0779791	-0.0112736	-0.198246	-0.0313003	0.0636373	0.0667195	-0.0107884	0.0953732	-0.170666
+	5.60171	-1.28622	sp|O00743|PPP6_HUMAN	sp|O00743|PPP6_HUMAN	173	Color2 [A=255, R=0, G=0, B=0]	1	4					-1	2	2	2	4.9	4.9	4.9	35.144	0.00069469	2.1045	247810000	6	-0.210015	-0.199975	-0.124921	-0.249849	-0.256291	-0.218036	-0.483579	0.945444	0.351828	0.159712	-0.674234	-0.450439	0.033529	0.134897	0.0230336	0.0705888	-0.118608	-0.0418539	-0.531681	-0.73974	-0.66346	0.907241	0.0463288	-0.0438092	-0.905785
+	5.2782	0.131979	tr|J3QQV2|J3QQV2_HUMAN;tr|J3KTM6|J3KTM6_HUMAN;sp|O15427|MOT4_HUMAN;tr|J3QSC3|J3QSC3_HUMAN;tr|J3QQS9|J3QQS9_HUMAN;tr|J3QRP8|J3QRP8_HUMAN;tr|J3QRA0|J3QRA0_HUMAN;tr|J3KTI8|J3KTI8_HUMAN	tr|J3QQV2|J3QQV2_HUMAN;tr|J3KTM6|J3KTM6_HUMAN;sp|O15427|MOT4_HUMAN	238	Color2 [A=255, R=0, G=0, B=0]	1	4					-1	5	5	5	12.7	12.7	12.7	44.478	0	20.443	4715800000	55	-0.0178246	-0.147462	-0.0541682	0.0812273	0.0430686	0.022449	0.0925663	-0.0506349	-0.092936	0.0777798	0.0807028	-0.00184155	0.00960684	0.0677569	-0.0572722	0.108938	-0.0610576	-0.00896573	-0.0162413	0.150678	0.0794876	-0.0957785	-0.0762331	0.040977	0.057126
+	1.8925	0.156286	sp|O43148|MCES_HUMAN;tr|K7EP06|K7EP06_HUMAN	sp|O43148|MCES_HUMAN;tr|K7EP06|K7EP06_HUMAN	246	Color2 [A=255, R=0, G=0, B=0]	1	4					-1	3	3	3	8.2	8.2	8.2	54.843	0	7.1275	127170000	14	0.23344	-0.352558	0.0340374	-0.232754	0.207922	-0.0898771	0.173823	-0.0201402	-0.11917	-0.141485	0.107085	-0.0117815	0.309455	-0.0666597	0.137877	-0.13297	-0.140951	-0.114344	0.21335	-0.0701861	0.030333	-0.164041	0.0361776	-0.0738001	0.165605
+	6.01677	-0.11324	tr|A0A286YF22|A0A286YF22_HUMAN;sp|O43175|SERA_HUMAN;tr|A0A2C9F2M7|A0A2C9F2M7_HUMAN;tr|A0A286YFA2|A0A286YFA2_HUMAN;tr|A0A286YER3|A0A286YER3_HUMAN;tr|A0A286YFC8|A0A286YFC8_HUMAN;tr|A0A286YFB2|A0A286YFB2_HUMAN;tr|A0A286YFM8|A0A286YFM8_HUMAN;tr|A0A286YFL2|A0A286YFL2_HUMAN;tr|A0A286YF34|A0A286YF34_HUMAN;tr|A0A286YFF3|A0A286YFF3_HUMAN;tr|A0A286YFK5|A0A286YFK5_HUMAN	tr|A0A286YF22|A0A286YF22_HUMAN;sp|O43175|SERA_HUMAN;tr|A0A2C9F2M7|A0A2C9F2M7_HUMAN;tr|A0A286YFA2|A0A286YFA2_HUMAN	249	Color2 [A=255, R=0, G=0, B=0]	1	4					-1	7	7	7	17.3	17.3	17.3	55.938	0	62.399	1673900000	58	0.00462985	0.0369358	0.0338058	0.00529385	-0.018676	-0.0542037	0.0509577	0.201263	-0.00189447	0.00552487	-0.0200508	-0.130084	-0.049114	0.0909777	0.000158072	0.0503988	-0.00960851	-0.0674014	0.0269687	0.00443101	-0.0378718	0.0532668	-0.0321462	0.0379667	-0.093015
+	5.58258	0.204144	sp|O43493|TGON2_HUMAN;tr|A0A5F9UY30|A0A5F9UY30_HUMAN	sp|O43493|TGON2_HUMAN;tr|A0A5F9UY30|A0A5F9UY30_HUMAN	269	Color2 [A=255, R=0, G=0, B=0]	1	4					-1	3	3	3	8.2	8.2	8.2	45.879	0	7.0241	209220000	21	-0.0166984	-0.18591	-0.0372896	0.116178	0.0623813	0.0341411	0.103537	-0.2682	0.0377598	-0.0106072	0.0462034	0.0209372	0.0266306	-0.228428	0.0192981	0.00994396	0.097337	0.00602269	0.107527	-0.0979056	0.0892971	-0.135226	0.0635247	-0.0663891	0.0662448
+	1.69514	-0.176574	tr|I3L0S1|I3L0S1_HUMAN;sp|O60256|KPRB_HUMAN	tr|I3L0S1|I3L0S1_HUMAN;sp|O60256|KPRB_HUMAN	303	Color2 [A=255, R=0, G=0, B=0]	1	4					-1	2	2	1	10.4	10.4	5	28.638	0	5.7512	526150000	12	-0.0466568	0.203054	-0.202894	0.447492	-0.401002	0.0975931	-0.213768	-0.278403	-0.209252	-0.319633	-0.230433	-0.133901	-0.257405	-0.261029	-0.136959	-0.223877	-0.318939	-0.154274	-0.0200348	-0.226283	-0.0680492	0.21	-0.0207365	0.010905	-0.0412409
+	7.88756	0.124778	sp|O60488|ACSL4_HUMAN;tr|A0A804HI36|A0A804HI36_HUMAN;tr|D6RF95|D6RF95_HUMAN;tr|H0Y9A0|H0Y9A0_HUMAN;tr|D6RDA8|D6RDA8_HUMAN	sp|O60488|ACSL4_HUMAN;tr|A0A804HI36|A0A804HI36_HUMAN	312	Color2 [A=255, R=0, G=0, B=0]	1	4					-1	12	12	10	22.2	22.2	18.1	79.187	0	102.39	7477000000	120	0.0996158	-0.103341	-0.0493374	-0.0226932	-0.0201719	0.00937104	0.0659623	-0.13329	-0.0472269	0.0339191	0.0256908	0.0863256	0.0539396	-0.0540574	-0.0700653	-0.0425308	0.0211799	0.0684783	0.0561674	0.0211995	0.00569725	-0.053158	-0.0167491	0.0256298	0.0142882
+	5.12117	0.136947	sp|O75995|SASH3_HUMAN	sp|O75995|SASH3_HUMAN	413	Color2 [A=255, R=0, G=0, B=0]	1	4					-1	2	2	2	8.7	8.7	8.7	41.595	0	12.24	973440000	20	0.124588	-0.0128109	0.0560882	-0.205843	0.0731781	-0.0533311	0.213596	-0.0487413	0.00244331	-0.227131	0.0947723	-0.0754867	0.0813549	-0.0892391	0.0993989	-0.111467	0.00400829	-0.00558758	0.146707	-0.0533268	0.0724397	0.0344846	0.0109339	-0.23165	0.113003
+	5.63826	-0.111212	sp|O95168|NDUB4_HUMAN	sp|O95168|NDUB4_HUMAN	442	Color2 [A=255, R=0, G=0, B=0]	1	4					-1	1	1	1	7.8	7.8	7.8	15.208	0.0033602	1.7531	330560000	10	-0.0662358	0.137647	-0.0159662	0.0471539	-0.020885	0.00106978	-0.111446	0.0614767	-0.0253859	0.0918255	0.0165334	0.0201812	-0.0244894	0.090183	-0.054399	0.0412157	-0.00635147	0.0179927	-0.089905	0.0188015	0.0176427	0.092731	0.00128627	-0.0101092	-0.0806906
+	3.39955	-0.153952	sp|O95232|LC7L3_HUMAN;tr|J3KPP4|J3KPP4_HUMAN;tr|D6RDI2|D6RDI2_HUMAN;tr|D6RHH0|D6RHH0_HUMAN;tr|U3KQT3|U3KQT3_HUMAN;tr|E7EN55|E7EN55_HUMAN;tr|C9JL41|C9JL41_HUMAN	sp|O95232|LC7L3_HUMAN;tr|J3KPP4|J3KPP4_HUMAN;tr|D6RDI2|D6RDI2_HUMAN	447	Color2 [A=255, R=0, G=0, B=0]	1	4					-1	6	6	6	16	16	16	51.466	0	36.784	1710400000	32	-0.121969	0.288579	-0.0174046	0.0567105	-0.128409	0.0383153	-0.120564	0.275783	-0.0569592	0.0746293	-0.0436213	-0.01511	-0.121879	0.273831	0.0560732	0.0495315	-0.122589	-0.0304954	-0.132708	-0.0471823	0.055985	0.0795953	0.02268	0.0093298	-0.0268805
+	1.88187	-0.372615	sp|O95861|BPNT1_HUMAN;tr|A6NF51|A6NF51_HUMAN	sp|O95861|BPNT1_HUMAN;tr|A6NF51|A6NF51_HUMAN	486	Color2 [A=255, R=0, G=0, B=0]	1	4					-1	3	3	3	9.4	9.4	9.4	33.392	0	6.7801	964010000	12	0.112542	-0.0410273	-0.162902	0.152553	-0.0228117	0.0169451	-0.58007	1.00736	0.344578	0.19443	-0.635948	-0.547865	-0.00380492	0.247298	-0.102766	-0.00309658	-0.0998476	-0.00981164	0.0132587	0.138418	-0.00736952	-0.0426147	-0.0747178	0.0734532	-0.10356
+	10.7689	-0.274283	sp|P02649|APOE_HUMAN;tr|H0Y7L5|H0Y7L5_HUMAN;tr|E9PEV4|E9PEV4_HUMAN;tr|E7ERP7|E7ERP7_HUMAN	sp|P02649|APOE_HUMAN;tr|H0Y7L5|H0Y7L5_HUMAN;tr|E9PEV4|E9PEV4_HUMAN;tr|E7ERP7|E7ERP7_HUMAN	522	Color2 [A=255, R=0, G=0, B=0]	1	4					-1	12	12	8	47	47	35.3	36.154	0	90.909	8179700000	91	-0.108607	0.179436	0.12826	-0.0268672	-0.0444667	-0.142733	-0.0627358	0.0930331	0.097815	-0.0467458	-0.0713222	-0.0622141	-0.0813069	0.239027	0.180312	0.00577593	-0.0691612	-0.0408318	-0.0856583	-0.147856	-0.0214286	0.212409	0.0472081	0.037194	-0.0895462
+	7.16454	-4.09378	sp|P02656|APOC3_HUMAN;tr|B0YIW2|B0YIW2_HUMAN	sp|P02656|APOC3_HUMAN;tr|B0YIW2|B0YIW2_HUMAN	525	Color2 [A=255, R=0, G=0, B=0]	1	4					-1	1	1	1	16.2	16.2	16.2	10.852	0	199.81	29049000000	28	-3.5346	2.00364	1.29419	-2.31027	-4.04486	-3.17442	-1.14911	1.70477	0.936296	-2.21675	-1.36807	-1.14276	-3.54597	1.96647	1.28536	-2.07714	-3.90211	-2.81022	-3.02083	-2.66168	-2.74405	1.78877	0.512369	-2.17675	-3.48659
+	6.55505	0.128745	tr|A0A0G2JNZ5|A0A0G2JNZ5_HUMAN;tr|A0A0G2JLB3|A0A0G2JLB3_HUMAN;sp|P04062|GBA1_HUMAN;tr|A0A0G2JNZ0|A0A0G2JNZ0_HUMAN	tr|A0A0G2JNZ5|A0A0G2JNZ5_HUMAN;tr|A0A0G2JLB3|A0A0G2JLB3_HUMAN;sp|P04062|GBA1_HUMAN;tr|A0A0G2JNZ0|A0A0G2JNZ0_HUMAN	533	Color2 [A=255, R=0, G=0, B=0]	1	4					-1	5	5	5	15.6	15.6	15.6	50.263	0	101.85	2061800000	71	0.0551381	-0.00547647	0.0627594	-0.124831	-0.0357223	0.0606201	0.0685213	-0.0124931	0.0303638	-0.108341	0.0295293	-0.0206227	0.0840678	-0.188215	0.165108	-0.208671	0.117469	0.0473428	0.0273771	-0.0727055	0.0541785	-0.0107169	0.0806613	-0.10827	-0.00217247
+	6.54166	-1.34571	sp|P04196|HRG_HUMAN	sp|P04196|HRG_HUMAN	541	Color2 [A=255, R=0, G=0, B=0]	1	4					-1	1	1	1	1.3	1.3	1.3	59.578	0.0062624	1.528	929660000	13	-1.16454	0.115393	-0.182849	-0.915258	-0.0378132	0.950075	-1.34211	0.203277	-0.274518	-1.11151	0.0461357	0.981787	-0.669769	0.0631368	-0.222511	-0.047472	-0.0283015	0.568547	0.0464461	1.65194	-1.30081	0.415615	-0.456813	-0.875608	0.0950594
+	4.20193	0.404588	sp|P05109|S10A8_HUMAN	sp|P05109|S10A8_HUMAN	554	Color2 [A=255, R=0, G=0, B=0]	1	4					-1	3	3	3	28	28	28	10.834	0	5.1079	2010800000	25	0.0154979	-0.0262315	-0.072243	0.130875	-0.0011251	0.00549293	0.0242953	-0.235829	-0.117629	0.149404	0.102862	0.0261433	0.133403	-0.274903	-0.14939	-0.078851	0.142756	0.102888	-0.164825	-0.304025	0.0109842	0.0543416	0.156507	0.0655918	0.104952
+	2.45601	-0.151739	tr|A0A096LNZ9|A0A096LNZ9_HUMAN;tr|A0A096LPJ4|A0A096LPJ4_HUMAN;sp|P05161|ISG15_HUMAN	tr|A0A096LNZ9|A0A096LNZ9_HUMAN;tr|A0A096LPJ4|A0A096LPJ4_HUMAN;sp|P05161|ISG15_HUMAN	558	Color2 [A=255, R=0, G=0, B=0]	1	4					-1	1	1	1	14	14	14	15.562	0	3.8978	93319000	11	-0.0326428	-0.046411	0.0621541	-0.072753	0.0899827	-0.0157547	-0.163617	0.182687	0.126569	0.00622654	-0.00391793	-0.0890453	-0.0954964	0.211422	0.0417979	-0.0551233	-0.177117	0.137052	-0.035907	-0.152007	-0.0386748	0.230384	-0.0271242	-0.0512693	0.0743554
+	8.55169	0.394173	sp|P06702|S10A9_HUMAN	sp|P06702|S10A9_HUMAN	578	Color2 [A=255, R=0, G=0, B=0]	1	4					-1	4	4	4	43.9	43.9	43.9	13.242	0	12.829	1587300000	37	0.061729	-0.360302	-0.119776	0.0111644	0.14225	0.0443316	0.273949	-0.547775	-0.199411	-0.0641077	0.0963416	0.181028	0.0612423	-0.243515	-0.150091	-0.0573022	0.0890856	0.163144	0.144299	0.12195	0.166228	-0.294091	-0.206072	0.0567727	0.158741
+	3.98745	-0.161346	sp|P07602|SAP_HUMAN;tr|A0A0J9YXB8|A0A0J9YXB8_HUMAN	sp|P07602|SAP_HUMAN;tr|A0A0J9YXB8|A0A0J9YXB8_HUMAN	601	Color2 [A=255, R=0, G=0, B=0]	1	4					-1	8	8	8	19.1	19.1	19.1	58.112	0	37.104	1972400000	67	-0.0580053	0.0141425	-0.0589333	0.0626633	0.0761812	-0.0402248	-0.0740783	0.166479	-0.0590942	0.0839653	0.0415268	0.00970697	-0.22643	0.269927	0.00575376	0.154296	-0.111516	0.0464554	-0.0795758	0.0871906	-0.0820527	0.0567949	0.0575731	0.0856888	-0.0775156
+	9.05843	-0.165667	sp|P07686|HEXB_HUMAN;tr|Q5URX0|Q5URX0_HUMAN;tr|H0YA83|H0YA83_HUMAN;tr|H0Y9B6|H0Y9B6_HUMAN	sp|P07686|HEXB_HUMAN;tr|Q5URX0|Q5URX0_HUMAN;tr|H0YA83|H0YA83_HUMAN;tr|H0Y9B6|H0Y9B6_HUMAN	602	Color2 [A=255, R=0, G=0, B=0]	1	4					-1	10	10	10	20.3	20.3	20.3	63.137	0	55.791	15221000000	81	-0.0561719	0.102553	0.0288589	-0.115152	0.00491166	0.0836678	0.00636554	0.136727	-0.0266709	-0.150617	0.0193627	0.0286264	0.0382302	0.123848	0.00575376	-0.134722	0.0156877	0.0467513	-0.0239229	-0.0188432	-0.0452766	0.196574	-0.0167491	-0.160152	0.00699568
+	4.14542	0.123807	sp|P09467|F16P1_HUMAN;tr|A0A3B3IUC7|A0A3B3IUC7_HUMAN;tr|A0A804HJK9|A0A804HJK9_HUMAN;tr|Q5VZC3|Q5VZC3_HUMAN	sp|P09467|F16P1_HUMAN;tr|A0A3B3IUC7|A0A3B3IUC7_HUMAN	643	Color2 [A=255, R=0, G=0, B=0]	1	4					-1	7	7	7	28.4	28.4	28.4	36.842	0	76.519	4821300000	100	0.104887	-0.00291824	-0.0451744	-0.136993	-0.0119276	0.143502	0.0960305	-0.0321858	-0.0482869	-0.126135	-0.0221779	0.03986	0.126627	-0.0695736	-0.0516136	-0.116109	-0.018925	0.132808	0.0433798	-0.0239687	0.09619	0.0120609	0.0100322	-0.0969431	0.0322785
+	12.7865	-0.103115	sp|P09874|PARP1_HUMAN;tr|A0A7I2V3E1|A0A7I2V3E1_HUMAN;tr|A0A7I2V5E9|A0A7I2V5E9_HUMAN;tr|A0A7I2V625|A0A7I2V625_HUMAN;tr|A0A7I2V384|A0A7I2V384_HUMAN	sp|P09874|PARP1_HUMAN;tr|A0A7I2V3E1|A0A7I2V3E1_HUMAN	655	Color2 [A=255, R=0, G=0, B=0]	1	4					-1	29	29	29	34.4	34.4	34.4	113.08	0	288.16	17993000000	284	-0.00846505	0.0480227	0.0547199	-0.0625801	0.00252819	-0.0310585	-0.0413606	0.0622947	0.0588906	-0.0736089	0.0242488	-0.036109	-0.0106046	0.0612848	0.0478458	-0.0937881	0.0054822	-0.0224035	-0.0176733	-0.0619271	-0.0145397	0.0910113	0.0534215	-0.0554671	-0.0199227
+	5.58946	-0.139081	tr|H7C3P7|H7C3P7_HUMAN;sp|P11233|RALA_HUMAN	tr|H7C3P7|H7C3P7_HUMAN;sp|P11233|RALA_HUMAN	682	Color2 [A=255, R=0, G=0, B=0]	1	4					-1	4	4	2	34.8	34.8	12.8	18.26	0	36.257	1790100000	55	0.0408738	0.140625	0.036196	0.0741155	-0.0899734	-0.0520625	0.016547	0.0761271	0.15936	0.0850096	-0.152321	-0.101416	-0.0167799	0.0640621	0.0765889	0.103933	-0.0747864	0.0160298	0.00846648	0.0842104	-0.0338635	0.0474188	-0.00880694	-0.0743012	-0.015528
+	12.0839	-0.355346	sp|P14678|RSMB_HUMAN;tr|J3KRY3|J3KRY3_HUMAN;tr|S4R3P3|S4R3P3_HUMAN;tr|J3QLE5|J3QLE5_HUMAN;sp|P63162|RSMN_HUMAN	sp|P14678|RSMB_HUMAN;tr|J3KRY3|J3KRY3_HUMAN;tr|S4R3P3|S4R3P3_HUMAN;tr|J3QLE5|J3QLE5_HUMAN;sp|P63162|RSMN_HUMAN	732	Color2 [A=255, R=0, G=0, B=0]	1	4					-1	2	2	2	5.8	5.8	5.8	24.61	0.0020471	1.916	269990000	14	-0.11834	0.291063	-0.129508	0.172669	-0.0481682	-0.0413256	-0.189847	0.245036	0.0116277	0.154296	-0.0730851	-0.0412292	-0.0555532	0.256534	-0.0727208	0.112911	-0.0753057	-0.0445302	-0.116553	-0.0235193	-0.120981	0.287056	-0.0618613	0.0127933	-0.113461
+	10.2868	-0.309327	sp|P15104|GLNA_HUMAN;tr|A0A2R8YDT1|A0A2R8YDT1_HUMAN	sp|P15104|GLNA_HUMAN;tr|A0A2R8YDT1|A0A2R8YDT1_HUMAN	740	Color2 [A=255, R=0, G=0, B=0]	1	4					-1	6	6	6	16.1	16.1	16.1	42.064	0	33.102	4764500000	68	0.147293	0.358461	0.138559	-0.465511	0.0419767	-0.233723	0.0664039	0.262526	0.0467227	-0.212946	0.0172241	-0.151304	0.123483	0.367396	0.191628	-0.444677	0.100165	-0.27551	0.0474937	-0.222687	-0.0657556	0.263088	0.0804465	-0.521115	0.0597715
+	9.32062	0.158734	sp|P16284|PECA1_HUMAN;tr|A0A075B727|A0A075B727_HUMAN;tr|A0A075B737|A0A075B737_HUMAN;tr|A0A075B728|A0A075B728_HUMAN	sp|P16284|PECA1_HUMAN	763	Color2 [A=255, R=0, G=0, B=0]	1	4					-1	10	10	10	16.4	16.4	16.4	82.521	0	44.553	6505300000	89	0.0899756	-0.112504	-0.0990674	0.0552666	0.0417037	0.0173225	0.0701075	-0.0706027	-0.0474715	-0.011317	0.0466092	0.0113058	0.0835431	-0.068306	-0.064852	0.0104396	0.0405481	0.0122473	0.0940197	0.014869	0.0869429	-0.141981	-0.0798285	0.0104327	0.0510147
+	9.52396	-0.210262	tr|E7EU05|E7EU05_HUMAN;sp|P16671|CD36_HUMAN;tr|E9PLT1|E9PLT1_HUMAN;tr|E9PJX8|E9PJX8_HUMAN;tr|E9PC45|E9PC45_HUMAN;tr|E7EVU1|E7EVU1_HUMAN;tr|E7ERZ9|E7ERZ9_HUMAN;tr|E7EWI4|E7EWI4_HUMAN;tr|E7EX47|E7EX47_HUMAN	tr|E7EU05|E7EU05_HUMAN;sp|P16671|CD36_HUMAN;tr|E9PLT1|E9PLT1_HUMAN	769	Color2 [A=255, R=0, G=0, B=0]	1	4					-1	5	5	5	13.4	13.4	13.4	52.062	0	57.555	3513900000	66	0.0163236	0.119313	-0.0521193	-0.0724373	-0.000703096	0.0600338	0.0324545	0.159945	-0.0153055	-0.0612695	-0.0507681	0.0425432	0.00379491	0.114389	-0.0672493	-0.0688734	-0.00324273	0.0689154	-0.101291	-0.0563469	-0.0981176	0.240064	-0.0155244	-0.0543134	-0.144961
+	2.97788	-0.404515	sp|P17676|CEBPB_HUMAN	sp|P17676|CEBPB_HUMAN	780	Color2 [A=255, R=0, G=0, B=0]	1	4					-1	3	3	3	7.8	7.8	7.8	36.105	0	6.999	1290200000	16	-0.152467	0.0716786	0.0430362	0.130783	0.00806046	-0.0461316	-0.385147	0.738745	-0.448205	0.719957	-0.569016	-0.114474	-0.230345	-0.244743	-0.161243	-0.219971	-0.203308	-0.234408	-0.0462708	0.173698	-0.0443087	-0.0523317	-0.0207365	0.101005	-0.370403
+	5.13574	0.121961	tr|A0A087WXM6|A0A087WXM6_HUMAN;tr|J3QQT2|J3QQT2_HUMAN;tr|J3KRX5|J3KRX5_HUMAN;sp|P18621|RL17_HUMAN;tr|A0A0A6YYL6|A0A0A6YYL6_HUMAN;tr|J3QLC8|J3QLC8_HUMAN;tr|A0A0A0MRF8|A0A0A0MRF8_HUMAN;tr|J3KRB3|J3KRB3_HUMAN;tr|A0A087WWH0|A0A087WWH0_HUMAN;tr|J3QS96|J3QS96_HUMAN;tr|A0A087WY81|A0A087WY81_HUMAN;tr|J3KSJ0|J3KSJ0_HUMAN	tr|A0A087WXM6|A0A087WXM6_HUMAN;tr|J3QQT2|J3QQT2_HUMAN;tr|J3KRX5|J3KRX5_HUMAN;sp|P18621|RL17_HUMAN;tr|A0A0A6YYL6|A0A0A6YYL6_HUMAN;tr|J3QLC8|J3QLC8_HUMAN;tr|A0A0A0MRF8|A0A0A0MRF8_HUMAN;tr|J3KRB3|J3KRB3_HUMAN;tr|A0A087WWH0|A0A087WWH0_HUMAN;tr|J3QS96|J3QS96_HUMAN	799	Color2 [A=255, R=0, G=0, B=0]	1	4					-1	6	6	6	35.5	35.5	35.5	19.586	0	106.45	29613000000	89	0.087621	-0.118953	0.0606401	0.0321612	-0.016186	-0.0224156	0.124806	-0.139322	0.0841134	0.0676355	-0.000139713	-0.065501	0.122887	-0.0705888	0.0533359	0.000698328	0.018054	-0.0402818	0.0566475	0.0843067	-0.00650525	-0.0749822	0.0449355	-0.0225439	0.060092
+	7.95627	0.130406	sp|P19878|NCF2_HUMAN;tr|A0A8V8TMB9|A0A8V8TMB9_HUMAN	sp|P19878|NCF2_HUMAN;tr|A0A8V8TMB9|A0A8V8TMB9_HUMAN	813	Color2 [A=255, R=0, G=0, B=0]	1	4					-1	8	8	8	18.4	18.4	18.4	59.761	0	44.082	3198500000	69	0.0433059	-0.11303	-0.0639615	0.0376313	0.0380116	0.068368	0.0181	-0.0786936	-0.092936	-0.0259991	0.0724874	0.02003	0.0677123	-0.102932	-0.124899	0.013804	0.0374639	0.162257	0.0360098	-0.0418689	0.0194957	-0.0948422	-0.0135365	-0.0214162	0.0689535
+	3.48175	0.150196	sp|P21730|C5AR1_HUMAN	sp|P21730|C5AR1_HUMAN	841	Color2 [A=255, R=0, G=0, B=0]	1	4					-1	2	2	2	5.4	5.4	5.4	39.335	0	9.0662	4098800000	26	0.0854373	-0.0162466	-0.0871024	-0.0549715	-0.00422335	0.0989497	0.0308263	0.048564	-0.132079	-0.0316465	0.0397606	0.0800276	0.118966	-0.147485	-0.207204	-0.0199952	0.0682149	0.136218	0.095345	0.0743124	0.0713236	-0.0899999	-0.0974555	0.0122428	-0.00828886
+	6.10451	-0.171288	sp|P25205|MCM3_HUMAN;tr|J3KQ69|J3KQ69_HUMAN;tr|A0A499FHX9|A0A499FHX9_HUMAN;tr|Q7Z6P5|Q7Z6P5_HUMAN	sp|P25205|MCM3_HUMAN;tr|J3KQ69|J3KQ69_HUMAN;tr|A0A499FHX9|A0A499FHX9_HUMAN	880	Color2 [A=255, R=0, G=0, B=0]	1	4					-1	14	14	14	21.9	21.9	21.9	90.98	0	64.969	2396400000	91	-0.0172615	0.0527148	0.108539	0.0836847	-0.0913205	0.0447023	-0.16569	0.229102	0.145805	0.200925	-0.160497	-0.025142	-0.0953975	0.135777	0.0714872	0.0490491	-0.128966	-0.0280786	-0.0682721	0.038322	-0.154011	0.154455	0.0421448	0.0715673	-0.076371
+	5.60628	0.156926	tr|A0A7P0T904|A0A7P0T904_HUMAN;tr|A0A7P0T8U1|A0A7P0T8U1_HUMAN;tr|A0A7P0TAQ0|A0A7P0TAQ0_HUMAN;tr|A0A7P0T844|A0A7P0T844_HUMAN;tr|U3KQE7|U3KQE7_HUMAN;tr|A0A7P0T8H4|A0A7P0T8H4_HUMAN;sp|P25774|CATS_HUMAN;tr|A0A804DAZ0|A0A804DAZ0_HUMAN;tr|U3KPS4|U3KPS4_HUMAN;tr|A0A7P0T8A1|A0A7P0T8A1_HUMAN;tr|A0A7P0TB77|A0A7P0TB77_HUMAN;tr|A0A7P0T7Z6|A0A7P0T7Z6_HUMAN	tr|A0A7P0T904|A0A7P0T904_HUMAN;tr|A0A7P0T8U1|A0A7P0T8U1_HUMAN;tr|A0A7P0TAQ0|A0A7P0TAQ0_HUMAN;tr|A0A7P0T844|A0A7P0T844_HUMAN;tr|U3KQE7|U3KQE7_HUMAN;tr|A0A7P0T8H4|A0A7P0T8H4_HUMAN;sp|P25774|CATS_HUMAN;tr|A0A804DAZ0|A0A804DAZ0_HUMAN	886	Color2 [A=255, R=0, G=0, B=0]	1	4					-1	3	3	3	12.1	12.1	12.1	26.746	0	25.248	4556400000	32	0.151391	0.00739074	-0.029851	-0.158612	0.0644665	0.0287566	-0.0377498	0.0802858	-0.100951	-0.190835	0.0920873	0.135885	0.178652	-0.0919416	-0.0401185	-0.108989	0.0428057	0.00145078	0.131436	0.110388	0.00740981	-0.0520837	-0.0287447	-0.0834329	0.214559
+	1.82556	-0.153509	tr|A2ACR1|A2ACR1_HUMAN;tr|A0A0G2JJA7|A0A0G2JJA7_HUMAN;sp|P28065|PSB9_HUMAN;tr|A2ACR0|A2ACR0_HUMAN;tr|A0A0G2JJQ0|A0A0G2JJQ0_HUMAN;tr|A0A0G2JJ13|A0A0G2JJ13_HUMAN;tr|A0A0G2JHI2|A0A0G2JHI2_HUMAN	tr|A2ACR1|A2ACR1_HUMAN;tr|A0A0G2JJA7|A0A0G2JJA7_HUMAN;sp|P28065|PSB9_HUMAN;tr|A2ACR0|A2ACR0_HUMAN;tr|A0A0G2JJQ0|A0A0G2JJQ0_HUMAN	915	Color2 [A=255, R=0, G=0, B=0]	1	4					-1	4	4	4	28.1	28.1	28.1	20.96	0	18.29	1926100000	27	-0.210523	-0.132604	-0.179088	0.70624	-0.0925941	-0.166385	-0.255326	-0.219976	-0.187864	0.755566	-0.0857084	-0.141374	-0.216381	-0.238801	-0.227587	0.738362	-0.120062	-0.0763142	-0.201305	-0.281344	-0.16888	0.295456	0.0618579	0.0944078	0.0258968
+	1.94791	-0.146711	sp|P30043|BLVRB_HUMAN;tr|A0A2R8YEP4|A0A2R8YEP4_HUMAN;tr|A0A2R8Y7Y9|A0A2R8Y7Y9_HUMAN;tr|M0QZL1|M0QZL1_HUMAN;tr|M0R192|M0R192_HUMAN	sp|P30043|BLVRB_HUMAN;tr|A0A2R8YEP4|A0A2R8YEP4_HUMAN;tr|A0A2R8Y7Y9|A0A2R8Y7Y9_HUMAN;tr|M0QZL1|M0QZL1_HUMAN;tr|M0R192|M0R192_HUMAN	939	Color2 [A=255, R=0, G=0, B=0]	1	4					-1	2	2	2	19.4	19.4	19.4	22.119	0	8.7668	397080000	13	-0.0862808	0.0633326	0.0296328	-0.153371	0.00266838	0.137955	-0.0748572	0.221695	0.0821772	-0.160033	-0.000139713	-0.0200005	-0.310021	0.0425141	0.203336	0.082135	0.0205553	-0.0667613	0.173823	-0.30903	-0.120301	-0.105433	0.0487456	0.14306	0.0198984
+	5.13042	-0.12579	sp|P33992|MCM5_HUMAN;tr|B1AHB1|B1AHB1_HUMAN;tr|B1AHA9|B1AHA9_HUMAN	sp|P33992|MCM5_HUMAN;tr|B1AHB1|B1AHB1_HUMAN	990	Color2 [A=255, R=0, G=0, B=0]	1	4					-1	8	8	8	15.1	15.1	15.1	82.285	0	28.638	2238400000	54	-0.0814643	0.0448468	0.0787051	-0.00120139	-0.0278902	-0.00643468	-0.0937753	0.181935	0.126786	0.124322	-0.116432	-0.0365021	-0.0960906	-0.00848508	0.0793571	0.0369425	0.0341668	0.0354657	-0.0950532	-0.0525858	-0.107944	0.078162	0.0905054	-0.000714064	-0.139617
+	16.1332	-2.23203	sp|P35542|SAA4_HUMAN;tr|A0A096LPE2|A0A096LPE2_HUMAN	sp|P35542|SAA4_HUMAN;tr|A0A096LPE2|A0A096LPE2_HUMAN	1005	Color2 [A=255, R=0, G=0, B=0]	1	4					-1	1	1	1	6.2	6.2	6.2	14.746	0	2.6767	828400000	12	-0.948867	1.22608	0.80522	-0.422093	-0.695808	-1.09889	-1.19084	1.30682	0.878558	-0.439466	-0.994073	-1.01092	-0.651689	0.999396	0.623509	-0.320357	-0.455696	-0.707475	-0.606898	-1.12489	-0.752875	1.02308	0.278968	-0.39206	-1.19181
+	6.8725	0.133279	sp|P36222|CH3L1_HUMAN;tr|H0Y3U8|H0Y3U8_HUMAN	sp|P36222|CH3L1_HUMAN;tr|H0Y3U8|H0Y3U8_HUMAN	1016	Color2 [A=255, R=0, G=0, B=0]	1	4					-1	6	6	6	21.7	21.7	21.7	42.625	0	56.084	4467600000	69	0.0936308	-0.0410273	-0.0487652	-0.085438	0.0137804	0.0639875	0.035615	-0.160702	-0.0364268	-0.138047	0.0760045	0.128117	0.10024	-0.0459244	-0.0363879	-0.0590684	0.0199997	0.0421586	0.0745459	0.105386	0.0320165	-0.0717125	0.0131109	-0.113581	0.145594
+	4.19407	-0.115059	sp|P38159|RBMX_HUMAN;tr|H3BT71|H3BT71_HUMAN;tr|H0Y6E7|H0Y6E7_HUMAN;sp|Q96E39|RMXL1_HUMAN;tr|H3BUY5|H3BUY5_HUMAN;tr|H3BR27|H3BR27_HUMAN;tr|A0A1B0GUK8|A0A1B0GUK8_HUMAN;tr|H3BNC1|H3BNC1_HUMAN;sp|O75526|RMXL2_HUMAN;sp|A6NEQ0|RBY1E_HUMAN;sp|Q15415|RBY1F_HUMAN;sp|P0DJD3|RBY1A_HUMAN;sp|P0C7P1|RBY1D_HUMAN;tr|J3KQ82|J3KQ82_HUMAN;sp|P0DJD4|RBY1C_HUMAN;sp|A6NDE4|RBY1B_HUMAN;tr|J3KPK3|J3KPK3_HUMAN;sp|Q8N7X1|…	sp|P38159|RBMX_HUMAN;tr|H3BT71|H3BT71_HUMAN;tr|H0Y6E7|H0Y6E7_HUMAN;sp|Q96E39|RMXL1_HUMAN;tr|H3BUY5|H3BUY5_HUMAN	1035	Color2 [A=255, R=0, G=0, B=0]	1	4					-1	17	17	17	41.9	41.9	41.9	42.331	0	151.08	19021000000	183	0.003335	0.151712	0.0123494	-0.0555952	-0.0156884	-0.0152137	-0.0526316	0.163433	0.031599	-0.0378325	-0.0175028	-0.0348513	-0.032335	0.0895019	0.0621376	-0.0441759	-0.015789	-0.03777	-0.0623491	0.0121906	-0.010123	0.0719595	-0.0180514	-0.0348427	-0.0571349
+	4.89786	-0.327332	tr|A0A0A0MT32|A0A0A0MT32_HUMAN;tr|Q5T073|Q5T073_HUMAN;sp|P38571|LICH_HUMAN	tr|A0A0A0MT32|A0A0A0MT32_HUMAN;tr|Q5T073|Q5T073_HUMAN;sp|P38571|LICH_HUMAN	1037	Color2 [A=255, R=0, G=0, B=0]	1	4					-1	2	2	2	8.1	8.1	8.1	32.57	0	2.9333	602990000	13	-0.271162	-0.248876	-0.128089	-0.202171	-0.223075	-0.256437	0.000369787	0.37419	-0.0250647	-0.513826	0.0859127	0.0243347	0.0914807	0.268623	-0.0807998	-0.326726	-0.0229974	0.0878718	0.115541	-0.045444	-0.188083	0.351925	0.0878012	-0.436024	0.0930259
+	8.65109	0.115645	sp|P40121|CAPG_HUMAN;tr|E7ENU9|E7ENU9_HUMAN;tr|A0A979HLS2|A0A979HLS2_HUMAN;tr|A0A979HLS1|A0A979HLS1_HUMAN;tr|B8ZZL6|B8ZZL6_HUMAN;tr|H7C0X8|H7C0X8_HUMAN	sp|P40121|CAPG_HUMAN;tr|E7ENU9|E7ENU9_HUMAN;tr|A0A979HLS2|A0A979HLS2_HUMAN;tr|A0A979HLS1|A0A979HLS1_HUMAN;tr|B8ZZL6|B8ZZL6_HUMAN	1048	Color2 [A=255, R=0, G=0, B=0]	1	4					-1	10	10	10	37.6	37.6	37.6	38.498	0	134.38	57453000000	199	0.144023	-0.0103621	-0.0340507	-0.0918226	0.0357506	0.00419784	0.119965	0	-0.0298083	-0.175863	0.0386047	-0.00838351	0.13602	-0.022043	-0.0428007	-0.143293	-0.0295229	0.0371046	0.158092	0.0161474	0.0839949	-0.0509276	-0.0340824	-0.143497	0.130725
+	6.40832	0.124502	sp|P42677|RS27_HUMAN;sp|Q71UM5|RS27L_HUMAN;tr|C9JLI6|C9JLI6_HUMAN;tr|H0YMV8|H0YMV8_HUMAN	sp|P42677|RS27_HUMAN;sp|Q71UM5|RS27L_HUMAN;tr|C9JLI6|C9JLI6_HUMAN;tr|H0YMV8|H0YMV8_HUMAN	1078	Color2 [A=255, R=0, G=0, B=0]	1	4					-1	2	2	2	28.6	28.6	28.6	9.461	0	8.8403	5673900000	44	-0.0147293	-0.0179675	0.0376592	-0.0610135	-0.0173237	0.00374055	0.0120614	-0.0898123	-0.0125973	-0.108883	0.0760708	0.0385914	0.0255382	-0.0438051	-0.0109396	-0.0875189	0.0917313	0.0105798	0.0301518	0.0293362	0.0470812	-0.0406466	-0.0352454	-0.0312717	-0.0262852
+	3.19219	-0.143014	sp|P45973|CBX5_HUMAN;tr|F8VNY3|F8VNY3_HUMAN	sp|P45973|CBX5_HUMAN;tr|F8VNY3|F8VNY3_HUMAN	1102	Color2 [A=255, R=0, G=0, B=0]	1	4					-1	3	3	3	14.1	14.1	14.1	22.225	0	45.928	1612900000	27	-0.144961	0.333036	0.0620029	-0.135783	-0.0616024	-0.0196235	-0.0797346	0.281914	0.162464	-0.122077	-0.0237396	-0.154545	0.00111175	0.0378125	0.0940075	-0.0989087	0.0305865	-0.0498185	-0.0334339	-0.0290952	0.043823	0.0774825	0.0671418	-0.126512	0.0612125
+	4.09127	-0.285191	sp|P48960|AGRE5_HUMAN;tr|K7EPE8|K7EPE8_HUMAN;tr|M0QY55|M0QY55_HUMAN;tr|B4DWB8|B4DWB8_HUMAN;tr|M0R0K5|M0R0K5_HUMAN	sp|P48960|AGRE5_HUMAN	1149	Color2 [A=255, R=0, G=0, B=0]	1	4					-1	4	4	3	6.5	6.5	5.5	91.868	0	58.242	1939400000	38	-0.117736	0.264309	0.181891	-0.011554	-0.128025	-0.0803101	-0.2319	0.340491	0.0211427	0.0154171	-0.142494	-0.0496185	-0.127943	0.327982	0.0720882	-0.101797	-0.0377398	-0.0583844	0.00970745	0.393962	-0.0726471	-0.0759056	-0.0964842	0.0520368	-0.0194151
+	1.80756	-0.153151	sp|P49721|PSB2_HUMAN;tr|A0A087WVV1|A0A087WVV1_HUMAN	sp|P49721|PSB2_HUMAN	1171	Color2 [A=255, R=0, G=0, B=0]	1	4					-1	6	6	6	47.8	47.8	47.8	22.836	0	42.799	2378200000	34	0.0370822	-0.181358	-0.0229321	-0.108016	0.174806	0.0127842	-0.131055	0.519856	-0.0736313	0.0467405	-0.16081	-0.0529559	-0.146802	0.46405	-0.165686	0.182004	-0.136997	-0.0569532	-0.0451539	0.103995	-0.0570247	0.0553389	0.0134857	0.00862026	-0.00125289
+	3.6339	-0.229481	tr|H0Y8E6|H0Y8E6_HUMAN;sp|P49736|MCM2_HUMAN	tr|H0Y8E6|H0Y8E6_HUMAN;sp|P49736|MCM2_HUMAN	1172	Color2 [A=255, R=0, G=0, B=0]	1	4					-1	8	8	8	11.4	11.4	11.4	93.998	0	32.148	1244500000	38	-0.11482	0.0361068	0.10832	0.0637169	-0.0696199	-0.0817654	-0.129335	0.0355346	0.154052	0.134994	-0.0434773	-0.0899429	-0.0368919	0.0411053	0.163205	0.0107367	-0.0575359	-0.126719	-0.305579	-0.358246	-0.255376	0.377604	0.234238	-0.0181994	-0.218821
+	9.35487	-0.303819	tr|G3V4F2|G3V4F2_HUMAN;sp|Q86TX2|ACOT1_HUMAN;tr|A0A087WT95|A0A087WT95_HUMAN;sp|P49753|ACOT2_HUMAN;sp|Q3I5F7|ACOT6_HUMAN	tr|G3V4F2|G3V4F2_HUMAN;sp|Q86TX2|ACOT1_HUMAN;tr|A0A087WT95|A0A087WT95_HUMAN;sp|P49753|ACOT2_HUMAN	1174	Color2 [A=255, R=0, G=0, B=0]	1	4					-1	3	3	3	11.9	11.9	11.9	43.733	0	8.4662	526130000	14	-0.0359671	0.170613	0.0637422	-0.0319736	-0.115711	0.0341411	-0.0671847	0.140936	0.0448887	0.0522838	-0.0328598	-0.0517631	-0.105333	0.38444	0.0897098	-0.0417087	-0.121823	-0.098881	-0.0319865	-0.021395	-0.0958595	0.238917	-0.0542178	-0.0389116	-0.148011
+	3.17431	0.181404	sp|P52594|AGFG1_HUMAN;tr|C9J2I0|C9J2I0_HUMAN;tr|B8ZZY2|B8ZZY2_HUMAN	sp|P52594|AGFG1_HUMAN;tr|C9J2I0|C9J2I0_HUMAN;tr|B8ZZY2|B8ZZY2_HUMAN	1249	Color2 [A=255, R=0, G=0, B=0]	1	4					-1	3	3	3	8.4	8.4	8.4	58.259	0	15.898	232800000	24	0.101433	-0.126624	0.010782	0.0216517	0.0227332	0.0243292	-0.187955	-0.325787	-0.164103	-0.319698	-0.123873	-0.160566	-0.0154679	-0.191523	-0.152547	0.0462494	0.107765	0.132808	0.229913	0.0702856	0.0475352	-0.232788	-0.187335	0.0617971	-0.125888
+	4.19214	-0.149512	sp|P52815|RM12_HUMAN;tr|B4DLN1|B4DLN1_HUMAN	sp|P52815|RM12_HUMAN;tr|B4DLN1|B4DLN1_HUMAN	1257	Color2 [A=255, R=0, G=0, B=0]	1	4					-1	3	3	3	28.3	28.3	28.3	21.348	0	81.773	3572100000	59	-0.20506	-0.0142825	0.0249045	0.107287	-0.0196731	0.0531251	-0.0807118	0.0569119	0.0344517	0.00572538	-0.0430453	-0.0641372	-0.143215	0.177626	0.0113277	0.133434	-0.0202096	-0.0748653	-0.151171	-0.146595	-0.174517	0.117621	0.0768628	0.159203	-0.0349834
+	5.04857	-0.152756	sp|P55008|AIF1_HUMAN;tr|Q5STX8|Q5STX8_HUMAN	sp|P55008|AIF1_HUMAN;tr|Q5STX8|Q5STX8_HUMAN	1295	Color2 [A=255, R=0, G=0, B=0]	1	4					-1	3	3	3	25.9	25.9	25.9	16.703	0	52.161	1240300000	42	0.207569	0.222236	0.0733843	-0.203076	0.0153806	-0.265988	-0.0701907	0.184298	0.129961	-0.11334	-0.0441976	-0.0633357	0.0558133	0.201996	0.0389564	-0.12055	-0.023355	-0.0595782	-0.00166583	-0.0841596	0.0562856	0.112766	0.0840216	-0.251626	0.0750687
+	7.72306	-0.174156	tr|F6RFD5|F6RFD5_HUMAN;sp|P60981|DEST_HUMAN	tr|F6RFD5|F6RFD5_HUMAN;sp|P60981|DEST_HUMAN	1343	Color2 [A=255, R=0, G=0, B=0]	1	4					-1	3	2	2	25.2	20	20	15.397	0	21.956	860050000	33	-0.0479984	0.160867	-0.0747366	0.218025	-0.12864	0.0403979	-0.0424078	0.00316739	-0.0962207	0.220666	-0.0467935	0.0138907	-0.0386996	0.168192	-0.0905213	0.271442	-0.0368004	-0.0930839	-0.0213015	-0.0429544	-0.0633841	0.114974	-0.0591774	0.0853896	-0.123158
+	16.3519	-1.60253	sp|P60985|KTDAP_HUMAN	sp|P60985|KTDAP_HUMAN	1345	Color2 [A=255, R=0, G=0, B=0]	1	4					-1	1	1	1	11.1	11.1	11.1	11.05	0.00069614	2.1157	29007000	9	-0.797467	1.03729	0.116431	-0.12167	-0.249268	-0.206656	-0.249928	0.911485	0.148583	-0.532164	-0.0985928	-0.311764	-0.467319	0.915638	-0.132411	0.220709	-0.300731	-0.232332	-0.412099	0.0446332	-0.442697	0.874281	0.0215619	-0.586431	-0.628912
+	5.29776	0.118687	tr|J3KMY5|J3KMY5_HUMAN;sp|P61916|NPC2_HUMAN;tr|H0YIZ1|H0YIZ1_HUMAN;tr|G3V3E8|G3V3E8_HUMAN;tr|E7EMS2|E7EMS2_HUMAN;tr|G3V3D1|G3V3D1_HUMAN;tr|G3V2V8|G3V2V8_HUMAN	tr|J3KMY5|J3KMY5_HUMAN;sp|P61916|NPC2_HUMAN;tr|H0YIZ1|H0YIZ1_HUMAN;tr|G3V3E8|G3V3E8_HUMAN;tr|E7EMS2|E7EMS2_HUMAN;tr|G3V3D1|G3V3D1_HUMAN	1380	Color2 [A=255, R=0, G=0, B=0]	1	4					-1	3	3	3	16.9	16.9	16.9	16.23	0	17.163	14690000000	36	0.120498	0.0146234	-0.0727413	-0.162638	0.0630543	-0.00658822	0.100177	-0.0493722	-0.0723865	-0.156214	0.0695608	0.0259173	0.124248	-0.0343676	-0.0232465	-0.0799053	0.0744476	-0.0571916	0.163008	0.00202203	0.0174882	0.0121398	-0.00515628	-0.166548	0.121085
+	1.4685	-0.160783	sp|P61964|WDR5_HUMAN;tr|V9GYQ5|V9GYQ5_HUMAN;tr|V9GZ59|V9GZ59_HUMAN	sp|P61964|WDR5_HUMAN;tr|V9GYQ5|V9GYQ5_HUMAN;tr|V9GZ59|V9GZ59_HUMAN	1384	Color2 [A=255, R=0, G=0, B=0]	1	4					-1	2	2	2	6	6	6	36.588	0	4.4728	299570000	18	-0.0884488	-0.326018	0.044569	0.0568066	0.0938735	0.0948045	-0.203287	-0.28573	-0.15275	-0.247805	-0.125056	-0.223368	-0.169137	0.256129	0.148746	-0.0671997	-0.109159	-0.00237012	-0.197386	-0.0502071	-0.039398	0.246526	0.0208905	-0.0213356	-0.185305
+	3.63075	-0.239203	sp|P62244|RS15A_HUMAN;tr|I3L3P7|I3L3P7_HUMAN;tr|I3L246|I3L246_HUMAN;tr|H3BV27|H3BV27_HUMAN;tr|H3BT37|H3BT37_HUMAN;tr|I3L303|I3L303_HUMAN	sp|P62244|RS15A_HUMAN;tr|I3L3P7|I3L3P7_HUMAN;tr|I3L246|I3L246_HUMAN	1393	Color2 [A=255, R=0, G=0, B=0]	1	4					-1	5	1	1	44.6	15.4	15.4	14.839	0	8.0703	603850000	12	0.0507569	-0.0643346	-0.0699193	0.0329437	0.0856178	-0.0212514	-0.0244293	-0.0752206	0.0953066	0.112641	-0.0377283	-0.0416238	-0.0602808	-0.000120878	-0.0771296	0.282723	-0.0937479	0.0111866	-0.0969217	-0.110535	-0.00383687	0.112324	0.0765758	-0.0257702	-0.155058
+	3.12429	-0.188262	sp|P62304|RUXE_HUMAN;tr|A6NHK2|A6NHK2_HUMAN	sp|P62304|RUXE_HUMAN;tr|A6NHK2|A6NHK2_HUMAN	1402	Color2 [A=255, R=0, G=0, B=0]	1	4					-1	2	2	2	25	25	25	10.803	0	6.5189	1393800000	24	-0.104613	0.194163	-0.0590978	0.19093	-0.134029	0.0286067	-0.0305545	-0.0319366	-0.000710249	0.205122	-0.0942602	0.0148778	0.0130093	0.0970924	-0.0628707	0.0508807	-0.0199955	-0.00252318	-0.0384696	-0.0186882	0.186572	-0.143828	-0.0921206	0.0993772	-0.119434
+	18.8781	-1.60427	sp|P62310|LSM3_HUMAN	sp|P62310|LSM3_HUMAN	1403	Color2 [A=255, R=0, G=0, B=0]	1	4					-1	1	1	1	11.8	11.8	11.8	11.845	0	5.5448	945070000	12	-0.461056	1.0014	0.45629	-0.331416	-0.505984	-0.435798	-0.469172	1.02568	0.505925	-0.385484	-0.505648	-0.516042	-0.447341	1.01772	0.384973	-0.319237	-0.515439	-0.367522	-0.630417	-0.737016	-0.558156	1.03153	0.163012	-0.503128	-0.679492
+	5.5973	-0.185766	sp|P62318|SMD3_HUMAN;tr|H3BT13|H3BT13_HUMAN	sp|P62318|SMD3_HUMAN	1407	Color2 [A=255, R=0, G=0, B=0]	1	4					-1	3	3	3	20.6	20.6	20.6	13.916	0	6.0657	1472100000	36	-0.0497255	0.0615878	0.016104	0.0255895	-0.0480955	0.052978	-0.131663	0.209091	-0.0491028	0.0905027	-0.0373697	0.0160158	-0.0438497	0.0756917	0.0560732	0.066783	-0.137384	0.0505183	-0.0662661	0.0135725	-0.0735521	0.199699	-0.109246	0.0137365	-0.0627043
+	2.9162	0.17577	sp|P62328|TYB4_HUMAN	sp|P62328|TYB4_HUMAN	1408	Color2 [A=255, R=0, G=0, B=0]	1	4					-1	4	4	3	68.2	68.2	68.2	5.0526	0	20.593	105830000000	92	0.322985	0.0113733	-0.0546603	-0.108987	0.00854945	-0.247268	0.324662	0.0344634	0.00291562	-0.19659	-0.00321746	-0.249539	0.33525	-0.00544906	-0.115543	-0.17719	-0.0188534	-0.280883	0.151812	-0.0255601	-0.00705528	-0.0667803	0.00325108	-0.178527	0.303156
+	7.25187	-0.500954	tr|E9PR30|E9PR30_HUMAN;sp|P62861|RS30_HUMAN	tr|E9PR30|E9PR30_HUMAN;sp|P62861|RS30_HUMAN	1428	Color2 [A=255, R=0, G=0, B=0]	1	4					-1	1	1	1	10.2	10.2	10.2	10.905	0	4.6205	7573900000	29	-0.113616	0.494957	0.166559	-0.134465	-0.17979	-0.139783	-0.178921	0.36995	0.124762	-0.068428	-0.0908334	-0.0694385	-0.244872	0.468686	0.120402	-0.0605245	-0.0841615	-0.126719	-0.22524	-0.168213	-0.173017	0.432776	0.00717306	-0.042093	-0.259016
+	3.05912	-0.246681	sp|P62917|RL8_HUMAN;tr|E9PKZ0|E9PKZ0_HUMAN;tr|E9PKU4|E9PKU4_HUMAN;tr|E9PP36|E9PP36_HUMAN;tr|G3V1A1|G3V1A1_HUMAN	sp|P62917|RL8_HUMAN;tr|E9PKZ0|E9PKZ0_HUMAN;tr|E9PKU4|E9PKU4_HUMAN;tr|E9PP36|E9PP36_HUMAN;tr|G3V1A1|G3V1A1_HUMAN	1435	Color2 [A=255, R=0, G=0, B=0]	1	4					-1	5	5	5	17.5	17.5	17.5	28.024	0	19.26	17624000000	41	-0.050782	0.121212	0.07406	0.058249	-0.0311186	-0.0764363	0.0186477	-0.0546823	-0.0548272	0.100582	0.0390809	-0.071774	-0.0975773	0.0404003	0.0489149	0.109308	0.00555229	-0.0711687	-0.411545	-0.373871	-0.0977829	0.513083	0.0658407	-0.0643971	-0.0984569
+	5.46634	0.239101	sp|P63313|TYB10_HUMAN;CON__P21752	sp|P63313|TYB10_HUMAN	1454	Color2 [A=255, R=0, G=0, B=0]	1	4					-1	3	2	2	50	50	50	5.0256	0	7.0976	8711700000	42	0.313463	-0.102558	0.0274644	-0.157942	0.0303926	-0.213287	0.219881	-0.0954039	0.0099833	-0.088835	0.0293922	-0.0960777	0.319813	-0.100209	0.148461	-0.190452	-0.0654721	-0.209716	0.061203	-0.0402243	0.142762	-0.113858	0.040453	-0.217009	0.225383
+	10.8434	-1.47751	tr|G3V1N2|G3V1N2_HUMAN;sp|P69905|HBA_HUMAN	tr|G3V1N2|G3V1N2_HUMAN;sp|P69905|HBA_HUMAN	1468	Color2 [A=255, R=0, G=0, B=0]	1	4					-1	5	1	1	41.8	10.9	10.9	11.948	0	13.656	252850000	18	-0.672913	0.96334	0.505309	0.235641	-0.488917	-0.981303	-0.209472	-0.192661	-0.166464	-0.321292	-0.207353	-0.137367	-0.505887	0.728091	0.487501	0.142954	-0.55648	-0.456865	-0.815647	-0.462395	-1.05792	0.833905	0.395414	-0.0319204	-0.740951
+	4.29933	0.122541	sp|P80723|BASP1_HUMAN;tr|U3KQP0|U3KQP0_HUMAN	sp|P80723|BASP1_HUMAN	1480	Color2 [A=255, R=0, G=0, B=0]	1	4					-1	14	14	14	62.6	62.6	62.6	22.693	0	247.46	28641000000	147	0.173928	-0.080941	0.0252926	-0.114502	0.0580668	-0.0556328	0.149023	-0.0795956	0.0169389	-0.012738	0.00703955	-0.0285797	0.15903	-0.0116494	-0.0402808	-0.0484006	0.0458105	-0.0799432	0.0233691	0.066215	0.0748174	-0.0685339	-0.0164428	-0.0341928	0.0831299
+	4.73306	0.14077	sp|P83881|RL36A_HUMAN;tr|H0Y5B4|H0Y5B4_HUMAN;tr|H7BZ11|H7BZ11_HUMAN;tr|J3KQN4|J3KQN4_HUMAN;tr|R4GN19|R4GN19_HUMAN;tr|H7BY91|H7BY91_HUMAN;tr|H0Y3V9|H0Y3V9_HUMAN	sp|P83881|RL36A_HUMAN;tr|H0Y5B4|H0Y5B4_HUMAN;tr|H7BZ11|H7BZ11_HUMAN;tr|J3KQN4|J3KQN4_HUMAN;tr|R4GN19|R4GN19_HUMAN;tr|H7BY91|H7BY91_HUMAN;tr|H0Y3V9|H0Y3V9_HUMAN	1496	Color2 [A=255, R=0, G=0, B=0]	1	4					-1	4	1	1	24.5	7.5	7.5	12.441	0	2.6334	5057700000	17	0.114685	-0.144371	0.142787	-0.0911827	0.0116904	-0.0667174	0.12022	-0.137443	0.0839643	-0.0616896	-0.0271528	0.00696206	0.0219829	-0.0466733	-0.0611396	-0.0224254	0.0744476	0.0329292	0.0652664	0.0530818	-0.0178614	-0.0944166	0.0568457	-0.0104287	0.0312169
+	4.31774	-0.184827	tr|K7EMV3|K7EMV3_HUMAN;tr|A0A590UJJ6|A0A590UJJ6_HUMAN;tr|B4DEB1|B4DEB1_HUMAN;tr|K7EK07|K7EK07_HUMAN;sp|P84243|H33_HUMAN;tr|K7ES00|K7ES00_HUMAN;tr|K7EP01|K7EP01_HUMAN;sp|Q71DI3|H32_HUMAN;sp|Q16695|H31T_HUMAN;sp|P68431|H31_HUMAN;sp|Q6NXT2|H3C_HUMAN	tr|K7EMV3|K7EMV3_HUMAN;tr|A0A590UJJ6|A0A590UJJ6_HUMAN;tr|B4DEB1|B4DEB1_HUMAN;tr|K7EK07|K7EK07_HUMAN;sp|P84243|H33_HUMAN;tr|K7ES00|K7ES00_HUMAN;tr|K7EP01|K7EP01_HUMAN;sp|Q71DI3|H32_HUMAN;sp|Q16695|H31T_HUMAN;sp|P68431|H31_HUMAN	1504	Color2 [A=255, R=0, G=0, B=0]	1	4					-1	3	3	2	25	25	17.4	10.334	0	7.8952	99373000000	45	-0.0599375	-0.0304434	0.0307159	0.0373385	-0.0188184	0.0505445	-0.127011	0.289717	0.0268064	0.0861478	-0.031074	-0.0350084	-0.0531473	0.0469666	0.0373411	0.078454	0.0183322	0.00815105	-0.222809	-0.0589659	-0.0338635	0.119676	0.0453756	0.111028	-0.207884
+	3.32639	-0.165253	tr|C9JFR7|C9JFR7_HUMAN;sp|P99999|CYC_HUMAN	tr|C9JFR7|C9JFR7_HUMAN;sp|P99999|CYC_HUMAN	1510	Color2 [A=255, R=0, G=0, B=0]	1	4					-1	3	3	3	31.7	31.7	31.7	11.333	0	10.085	1716100000	39	-0.0458906	0.258025	-0.124935	0.0944097	0.0294976	-0.107803	-0.0309324	0.251505	-0.063374	0.0898407	-0.0488157	-0.06968	-0.0622146	0.164638	-0.117426	0.0846779	0.0243685	-0.0461857	-0.087338	-0.187737	-0.06551	-0.0221612	0.0146103	0.207128	0.0383883
+	7.89519	0.144095	sp|Q00765|REEP5_HUMAN;tr|E2QRG8|E2QRG8_HUMAN	sp|Q00765|REEP5_HUMAN;tr|E2QRG8|E2QRG8_HUMAN	1522	Color2 [A=255, R=0, G=0, B=0]	1	4					-1	2	2	2	10.6	10.6	10.6	21.493	0	3.9825	2329300000	23	0.0520101	-0.103993	0.0214062	-0.136223	0.0480402	0.0797675	0.0824726	-0.0926704	0.0048039	-0.0957019	0.0100954	0.0758133	0.132642	-0.0584557	0.00157881	-0.03229	-0.0556319	0.0337503	0.0196784	0.011786	0.0655067	-0.0673645	0.100494	-0.109639	0.0443106
+	5.66745	-0.167141	sp|Q01581|HMCS1_HUMAN;tr|D6RIW1|D6RIW1_HUMAN;sp|P54868|HMCS2_HUMAN	sp|Q01581|HMCS1_HUMAN	1531	Color2 [A=255, R=0, G=0, B=0]	1	4					-1	6	6	6	15.2	15.2	15.2	57.293	0	28.887	1790200000	44	-0.00893164	0.033498	0.0258358	-0.00923586	-0.0238116	0.0610597	-0.157726	0.149098	-0.0303721	0.0550961	-0.0477319	0.138187	-0.0761192	0.130708	0.0425649	0.0503025	-0.143593	0.0845616	-0.0842457	-0.0964324	0.0379698	0.0820062	0.0577912	-0.033462	-0.129719
+	4.88924	-0.641022	sp|Q01780|EXOSX_HUMAN;tr|K7EJ37|K7EJ37_HUMAN	sp|Q01780|EXOSX_HUMAN	1533	Color2 [A=255, R=0, G=0, B=0]	1	4					-1	3	3	3	4	4	4	100.83	0	8.2078	282090000	17	-0.273815	0.621464	0.384582	-0.243968	-0.246597	-0.280026	-0.32045	0.610507	0.197626	-0.0128396	-0.229677	-0.176044	-0.207257	0.454909	0.376481	-0.205446	-0.167911	-0.269788	-0.544373	-0.406944	-0.344012	0.793883	0.136609	-0.29369	-0.572577
+	10.3059	0.327374	tr|M0QX27|M0QX27_HUMAN;tr|M0R2E9|M0R2E9_HUMAN;tr|M0R0H5|M0R0H5_HUMAN;tr|M0QYR6|M0QYR6_HUMAN;tr|M0R1I2|M0R1I2_HUMAN;sp|Q03405|UPAR_HUMAN	tr|M0QX27|M0QX27_HUMAN;tr|M0R2E9|M0R2E9_HUMAN;tr|M0R0H5|M0R0H5_HUMAN;tr|M0QYR6|M0QYR6_HUMAN;tr|M0R1I2|M0R1I2_HUMAN;sp|Q03405|UPAR_HUMAN	1551	Color2 [A=255, R=0, G=0, B=0]	1	4					-1	1	1	1	16.7	16.7	16.7	8.9121	0	15.868	613300000	15	0.0524573	-0.316215	-0.0810735	0.125564	0.111221	0.0220728	0.091959	-0.203873	-0.166281	0.152757	0.0698936	0.028852	0.0751216	-0.28963	-0.107948	0.118253	0.0914669	0.0359874	0.126793	0.249545	0.102249	-0.387624	-0.201626	0.191792	0.00533295
+	5.28918	-0.302689	tr|H0YF12|H0YF12_HUMAN;tr|A0A8I5KVS6|A0A8I5KVS6_HUMAN;tr|A0A8I5QL30|A0A8I5QL30_HUMAN;tr|A0A8I5QJ58|A0A8I5QJ58_HUMAN;tr|A0A8I5KRZ3|A0A8I5KRZ3_HUMAN;tr|A0A1W2PPU4|A0A1W2PPU4_HUMAN;sp|Q06124|PTN11_HUMAN;tr|A0A8I5KW48|A0A8I5KW48_HUMAN	tr|H0YF12|H0YF12_HUMAN;tr|A0A8I5KVS6|A0A8I5KVS6_HUMAN;tr|A0A8I5QL30|A0A8I5QL30_HUMAN;tr|A0A8I5QJ58|A0A8I5QJ58_HUMAN;tr|A0A8I5KRZ3|A0A8I5KRZ3_HUMAN;tr|A0A1W2PPU4|A0A1W2PPU4_HUMAN;sp|Q06124|PTN11_HUMAN;tr|A0A8I5KW48|A0A8I5KW48_HUMAN	1570	Color2 [A=255, R=0, G=0, B=0]	1	4					-1	1	1	1	11.1	11.1	11.1	12.227	0	4.5746	150810000	11	-0.203564	0.161519	0.0621541	0.0364609	-0.0287504	0.0271823	0.000924349	0.141931	0.132122	-0.0857341	-0.13013	0.00795388	-0.289755	-0.254475	-0.159259	-0.202849	-0.195734	-0.224314	-0.0270581	-0.406245	-0.0958595	0.0665672	0.15576	0.0730009	-0.178203
+	5.09422	-0.159568	tr|H0Y8R1|H0Y8R1_HUMAN;tr|H0YAK1|H0YAK1_HUMAN;sp|Q12849|GRSF1_HUMAN;tr|H0YAM1|H0YAM1_HUMAN	tr|H0Y8R1|H0Y8R1_HUMAN;tr|H0YAK1|H0YAK1_HUMAN;sp|Q12849|GRSF1_HUMAN	1614	Color2 [A=255, R=0, G=0, B=0]	1	4					-1	6	6	6	19.7	19.7	19.7	47.27	0	35.718	1349600000	38	-0.0607114	0.070291	0.0971375	0.137985	-0.0980754	-0.0653572	-0.233313	0.101128	-0.2815	0.209654	0.0941179	0.114934	-0.0134084	0.0476682	-0.0120542	-0.03423	0.014782	-0.0155919	-0.0745702	-0.102681	-0.134824	0.263884	0.0232015	-0.0367942	-0.0528851
+	1.15827	-0.355482	tr|M0R300|M0R300_HUMAN;tr|M0R0P8|M0R0P8_HUMAN;sp|Q13459|MYO9B_HUMAN;tr|M0QZY4|M0QZY4_HUMAN;tr|M0R2J3|M0R2J3_HUMAN	tr|M0R300|M0R300_HUMAN;tr|M0R0P8|M0R0P8_HUMAN;sp|Q13459|MYO9B_HUMAN	1671	Color2 [A=255, R=0, G=0, B=0]	1	4					-1	5	5	5	2.9	2.9	2.9	234.07	0	11.078	465960000	11	-0.208237	-0.274437	-0.133835	-0.188411	-0.226191	-0.226979	-0.502839	-0.534307	-0.563781	0.0356874	0.216121	0.662109	-0.22665	-0.253484	-0.145692	-0.262399	-0.200168	-0.174952	-0.430942	-0.773203	-0.44259	0.158102	0.112306	0.612098	-0.411119
+	5.01231	-0.236075	sp|Q14241|ELOA1_HUMAN	sp|Q14241|ELOA1_HUMAN	1730	Color2 [A=255, R=0, G=0, B=0]	1	4					-1	1	1	1	2.3	2.3	2.3	89.908	0	5.267	58271000	12	-0.15908	-0.0275929	0.0400429	0.0229325	-0.00105476	0.11788	-0.039649	0.0240667	-0.114295	0.119605	-0.1445	0.201981	-0.0912447	-0.0181212	0.0230336	0.154655	-0.0164299	-0.0151284	-0.278064	-0.154503	-0.146462	0.192257	0.158001	0.0977471	-0.356227
+	3.51665	-0.167364	sp|Q14344|GNA13_HUMAN	sp|Q14344|GNA13_HUMAN	1735	Color2 [A=255, R=0, G=0, B=0]	1	4					-1	3	3	3	8	8	8	44.049	0	3.6527	497330000	12	-0.130878	0.0883415	-0.070334	0.185045	-0.0575004	0.05864	-0.124287	0.160163	-0.0390179	0.0501471	-0.0186346	0.0473008	-0.142805	0.103068	-0.0223639	0.176717	-0.0540226	0.00997305	-0.0809841	-0.0503128	-0.0891891	0.105081	0.0345528	0.0692255	-0.0721519
+	2.80097	-0.156856	sp|Q14566|MCM6_HUMAN	sp|Q14566|MCM6_HUMAN	1740	Color2 [A=255, R=0, G=0, B=0]	1	4					-1	5	5	5	7.4	7.4	7.4	92.888	0	28.204	584790000	25	-0.215361	0.294731	0.274992	-0.00270438	-0.247515	-0.048264	-0.105266	0.214566	-0.041208	0.146406	-0.1418	0.0452213	-0.0808165	0.154467	0.0245097	0.0704939	-0.0638518	-0.0193806	-0.0854819	-0.0762682	-0.0827153	0.0296531	0.053932	0.132027	-0.076371
+	8.61532	-2.93611	sp|Q14571|ITPR2_HUMAN	sp|Q14571|ITPR2_HUMAN	1741	Color2 [A=255, R=0, G=0, B=0]	1	4					-1	2	2	2	0.7	0.7	0.7	308.06	0.0062644	1.531	575950000	2	-1.39198	1.60511	0.695015	0.140711	-1.97423	-1.37915	-1.36941	1.65149	0.629571	0.094373	-1.90482	-1.29191	-1.50126	1.64401	0.657401	0.131886	-1.94206	-1.38961	-2.19529	-1.80666	-2.2072	1.59773	0.164228	-0.415461	-2.20519
+	3.30552	-0.270733	tr|H0Y8C4|H0Y8C4_HUMAN;tr|E9PFR3|E9PFR3_HUMAN;sp|Q14738|2A5D_HUMAN;sp|Q13362|2A5G_HUMAN;tr|A0A8Q3WKR3|A0A8Q3WKR3_HUMAN;tr|H0YN84|H0YN84_HUMAN;tr|H0YJ49|H0YJ49_HUMAN;tr|H0YJU0|H0YJU0_HUMAN;tr|H7C5Q9|H7C5Q9_HUMAN;tr|Q96B13|Q96B13_HUMAN	tr|H0Y8C4|H0Y8C4_HUMAN;tr|E9PFR3|E9PFR3_HUMAN;sp|Q14738|2A5D_HUMAN;sp|Q13362|2A5G_HUMAN;tr|A0A8Q3WKR3|A0A8Q3WKR3_HUMAN	1756	Color2 [A=255, R=0, G=0, B=0]	1	4					-1	4	4	4	10.3	10.3	10.3	59.335	0	9.1947	440740000	19	-0.030652	0.201153	0.0709045	-0.124176	-0.124037	0.0742605	-0.177953	-0.156399	-0.147598	-0.187696	-0.156932	-0.180812	0.00555038	0.113049	0.185738	0.0569365	-0.124047	-0.164835	-0.237946	-0.320407	-0.247556	0.461357	0.0552437	0.00388169	-0.0175548
+	5.54694	-0.251168	sp|Q14956|GPNMB_HUMAN;tr|A0A3B3ISS6|A0A3B3ISS6_HUMAN	sp|Q14956|GPNMB_HUMAN;tr|A0A3B3ISS6|A0A3B3ISS6_HUMAN	1764	Color2 [A=255, R=0, G=0, B=0]	1	4					-1	2	2	2	4.7	4.7	4.7	63.922	0	7.8233	1326800000	41	-0.147014	0.29483	0.0282393	0.0309863	-0.0668933	-0.0342638	-0.090523	0.365508	0.022619	-0.108124	-0.116205	0.0276487	-0.0801306	0.194095	0.115453	-0.128928	-0.0194242	-0.0235679	-0.0609589	0.160219	-0.16563	0.196157	0.175599	-0.26015	-0.00610733
+	2.63952	-0.233491	tr|H7C2P7|H7C2P7_HUMAN;sp|Q16540|RM23_HUMAN;tr|A6NJD9|A6NJD9_HUMAN;tr|A8MVT4|A8MVT4_HUMAN;tr|A8MYK1|A8MYK1_HUMAN	tr|H7C2P7|H7C2P7_HUMAN;sp|Q16540|RM23_HUMAN;tr|A6NJD9|A6NJD9_HUMAN;tr|A8MVT4|A8MVT4_HUMAN;tr|A8MYK1|A8MYK1_HUMAN	1854	Color2 [A=255, R=0, G=0, B=0]	1	4					-1	1	1	1	12.7	12.7	12.7	13.669	0.0033636	1.7605	163800000	1	-0.195895	0.358272	0.0155568	-0.0108483	-0.0516608	-0.0194685	-0.0423124	0.329664	0.0220752	0.0776844	-0.132503	-0.108922	-0.239542	-0.229338	-0.174707	-0.155413	-0.275183	-0.185802	-0.0922105	0.0299859	-0.188974	0.344413	-0.236069	0.117038	-0.0904348
+	4.17762	-0.14822	tr|A0A0B4J1Z1|A0A0B4J1Z1_HUMAN;tr|C9JAB2|C9JAB2_HUMAN;sp|Q16629|SRSF7_HUMAN	tr|A0A0B4J1Z1|A0A0B4J1Z1_HUMAN;tr|C9JAB2|C9JAB2_HUMAN;sp|Q16629|SRSF7_HUMAN	1861	Color2 [A=255, R=0, G=0, B=0]	1	4					-1	4	3	3	30.7	30.7	30.7	15.763	0	46.49	6470500000	38	-0.0174491	0.0979071	0.00803518	0.0170109	-0.0217409	0.0217717	-0.0705788	0.0360105	0.0890164	-0.011723	0.011621	-0.00576305	-0.0441363	0.126618	-0.0448358	-0.00800514	-0.0152194	0.0616138	-0.0872495	0.140764	-0.066165	0.0457988	-0.0364094	0.0235243	-0.0700471
+	5.86296	0.289824	sp|Q16643|DREB_HUMAN;tr|D6R9W4|D6R9W4_HUMAN;tr|D6RFI1|D6RFI1_HUMAN;tr|D6RCR4|D6RCR4_HUMAN;tr|D6R9Q9|D6R9Q9_HUMAN	sp|Q16643|DREB_HUMAN;tr|D6R9W4|D6R9W4_HUMAN	1863	Color2 [A=255, R=0, G=0, B=0]	1	4					-1	5	5	5	11.6	11.6	11.6	71.428	0	29.086	1419200000	38	0.164194	-0.315399	0.0450284	-0.1775	0.152467	-0.019546	0.0205631	-0.20753	0.0622187	-0.0835996	0.126416	-0.00368571	0.100586	-0.0648887	0.0486097	-0.114596	0.0394523	-0.0224812	0.0519173	-0.0079968	0.156438	-0.085681	0.0744207	-0.0366316	0.040257
+	3.53515	-0.360429	sp|Q16719|KYNU_HUMAN;tr|A0A087X297|A0A087X297_HUMAN;tr|B8ZZA3|B8ZZA3_HUMAN;tr|A0A087WYQ7|A0A087WYQ7_HUMAN;tr|A0A087WYM2|A0A087WYM2_HUMAN	sp|Q16719|KYNU_HUMAN;tr|A0A087X297|A0A087X297_HUMAN	1870	Color2 [A=255, R=0, G=0, B=0]	1	4					-1	4	4	4	8.6	8.6	8.6	52.351	0	18.725	439330000	35	-0.0788171	0.0724876	-0.0634663	0.15597	-0.0301852	0.0924406	-0.0312157	0.234191	0.0218422	0.0941844	-0.170606	0.0336549	-0.0499773	0.201576	-0.0827222	0.148006	-0.0882728	-0.0333071	-0.0672252	-0.354393	0.02719	0.165509	-0.104681	0.136292	-0.118165
+	2.8717	-0.147179	sp|Q16864|VATF_HUMAN	sp|Q16864|VATF_HUMAN	1883	Color2 [A=255, R=0, G=0, B=0]	1	4					-1	4	4	4	51.3	51.3	51.3	13.37	0	72.842	1650200000	62	-0.20271	0.1192	0.12341	0.000200033	-0.123347	-0.125454	-0.116348	0.0511558	0.208726	-0.115846	-0.184116	-0.0857048	0.0259936	-0.0267141	0.00866127	0.0141003	-0.056437	-0.0990446	-0.179646	-0.0724728	-0.0231757	0.105155	0.156915	-0.0515158	-0.43417
+	1.78662	-0.201681	tr|A0A0A0MTR7|A0A0A0MTR7_HUMAN;sp|Q63HN8|RN213_HUMAN;tr|A0A0A0MTC1|A0A0A0MTC1_HUMAN	tr|A0A0A0MTR7|A0A0A0MTR7_HUMAN;sp|Q63HN8|RN213_HUMAN;tr|A0A0A0MTC1|A0A0A0MTC1_HUMAN	1974	Color2 [A=255, R=0, G=0, B=0]	1	4					-1	2	2	2	0.4	0.4	0.4	591.4	0	4.0346	140460000	12	-0.218269	-0.252263	-0.128272	-0.274168	-0.209365	-0.169236	-0.467381	0.138279	0.274049	-0.0177221	0.180005	-0.231149	-0.262664	0.28548	0.334634	0.217881	-0.239345	-0.30673	-0.00183272	-0.408659	-0.0242887	0.225145	0.0466952	-0.071548	0.119165
+	19.9654	-2.10356	sp|Q6GYQ0|RGPA1_HUMAN;tr|H0YJB5|H0YJB5_HUMAN;tr|A0A1B0GUI1|A0A1B0GUI1_HUMAN;tr|A0A7P0TAR5|A0A7P0TAR5_HUMAN	sp|Q6GYQ0|RGPA1_HUMAN;tr|H0YJB5|H0YJB5_HUMAN;tr|A0A1B0GUI1|A0A1B0GUI1_HUMAN;tr|A0A7P0TAR5|A0A7P0TAR5_HUMAN	1988	Color2 [A=255, R=0, G=0, B=0]	1	4					-1	1	1	1	0.3	0.3	0.3	229.83	0.0081806	1.4544	7334100000	12	-0.893234	1.55166	0.252291	-0.0586145	-1.01725	-0.769691	-1.05613	1.59856	0.386396	-0.0523708	-1.1819	-0.934996	-0.795009	1.29157	0.252692	-0.0729611	-0.637852	-0.524374	-1.21141	-1.26231	-0.954176	1.18151	0.104583	-0.0232692	-0.955269
+	5.21517	0.209842	tr|H7C085|H7C085_HUMAN;sp|Q6NUQ4|TM214_HUMAN;tr|H7C008|H7C008_HUMAN;tr|H7C0H8|H7C0H8_HUMAN	tr|H7C085|H7C085_HUMAN;sp|Q6NUQ4|TM214_HUMAN;tr|H7C008|H7C008_HUMAN;tr|H7C0H8|H7C0H8_HUMAN	1999	Color2 [A=255, R=0, G=0, B=0]	1	4					-1	2	2	2	6.9	6.9	6.9	27.785	0.0049652	1.5682	1201300000	3	0.187919	0.0608892	-0.0898743	-0.136443	-0.0278187	0.0456653	0.186553	0.0712602	-0.108925	-0.0727618	0.0266514	-0.0483489	0.309081	-0.00290346	-0.0733855	-0.0316777	-0.0817001	-0.0744629	0.142415	0.0428185	0.105233	-0.0526621	-0.117188	-0.0758052	0.197479
+	1.56753	-0.178851	sp|Q6NVY1|HIBCH_HUMAN;tr|H7C1A5|H7C1A5_HUMAN;tr|F8W8A6|F8W8A6_HUMAN;tr|B9A058|B9A058_HUMAN;tr|B8ZZZ0|B8ZZZ0_HUMAN	sp|Q6NVY1|HIBCH_HUMAN;tr|H7C1A5|H7C1A5_HUMAN;tr|F8W8A6|F8W8A6_HUMAN;tr|B9A058|B9A058_HUMAN;tr|B8ZZZ0|B8ZZZ0_HUMAN	2000	Color2 [A=255, R=0, G=0, B=0]	1	4					-1	2	2	2	3.9	3.9	3.9	43.482	0.0036802	1.6841	632710000	7	-0.245268	-0.230522	-0.164433	-0.135885	-0.262574	-0.205738	-0.00481558	0.0828214	-0.00276375	0.0291924	0.00571799	-0.0393364	-0.0507452	0.0502384	-0.00379562	0.0752373	-0.0172133	0.00229001	-0.0685341	0.0587249	-0.0493169	0.0809519	0.0100322	-0.0145893	-0.101947
+	3.44654	-0.219863	sp|Q6PD74|AAGAB_HUMAN	sp|Q6PD74|AAGAB_HUMAN	2017	Color2 [A=255, R=0, G=0, B=0]	1	4					-1	3	3	3	12.4	12.4	12.4	34.593	0	7.3718	264690000	17	-0.203351	0.127898	0.257983	-0.0597613	-0.121817	0.00769925	-0.306204	-0.0730381	-0.125782	0.483081	-0.0408876	0.0342543	0.00268531	0.201366	-0.0405245	-0.0260787	-0.0175698	-0.031276	-0.180117	-0.22913	-0.272087	0.33888	0.00747418	0.146289	-0.122067
+	5.08926	-0.207399	tr|A0A3B3ITK9|A0A3B3ITK9_HUMAN;tr|A0A3B3ITS3|A0A3B3ITS3_HUMAN;sp|Q6PI48|SYDM_HUMAN;tr|A0A3B3IS54|A0A3B3IS54_HUMAN;tr|A0A3B3IS01|A0A3B3IS01_HUMAN;tr|A0A3B3IT01|A0A3B3IT01_HUMAN;tr|A0A3B3ISK7|A0A3B3ISK7_HUMAN	tr|A0A3B3ITK9|A0A3B3ITK9_HUMAN;tr|A0A3B3ITS3|A0A3B3ITS3_HUMAN;sp|Q6PI48|SYDM_HUMAN;tr|A0A3B3IS54|A0A3B3IS54_HUMAN;tr|A0A3B3IS01|A0A3B3IS01_HUMAN;tr|A0A3B3IT01|A0A3B3IT01_HUMAN;tr|A0A3B3ISK7|A0A3B3ISK7_HUMAN	2019	Color2 [A=255, R=0, G=0, B=0]	1	4					-1	2	2	2	9.8	9.8	9.8	33.763	0	16.576	471930000	19	-0.0852966	0.00145698	0.228148	0.162512	-0.169872	-0.0948479	-0.0368009	0.17493	0.0826988	0.0849147	-0.131507	-0.0626948	-0.0418448	0.0400476	0.0738902	-0.017771	0.0118515	-0.0344019	-0.275139	-0.288013	-0.303783	0.274134	0.291453	0.0293653	-0.155058
+	3.50884	-0.404134	sp|Q6PIU2|NCEH1_HUMAN;tr|A0A0A0MTJ9|A0A0A0MTJ9_HUMAN;tr|H7C046|H7C046_HUMAN;tr|F8WE33|F8WE33_HUMAN	sp|Q6PIU2|NCEH1_HUMAN;tr|A0A0A0MTJ9|A0A0A0MTJ9_HUMAN;tr|H7C046|H7C046_HUMAN	2020	Color2 [A=255, R=0, G=0, B=0]	1	4					-1	4	4	4	12	12	12	45.807	0	9.8693	1134200000	49	-0.255541	0.5461	0.121958	0.0508296	-0.165057	-0.220127	-0.0927889	0.240192	0.109926	0.0430331	-0.0429013	-0.0729837	-0.0302515	0.226582	0.0634229	-0.108236	-0.0326169	-0.012121	-0.0821292	0.0228574	-0.0573499	0.13775	0.0123606	-0.0347614	-0.0697844
+	2.50637	-0.188619	tr|H3BUX9|H3BUX9_HUMAN;tr|E7EW32|E7EW32_HUMAN;sp|Q7L1V2|MON1B_HUMAN	tr|H3BUX9|H3BUX9_HUMAN;tr|E7EW32|E7EW32_HUMAN;sp|Q7L1V2|MON1B_HUMAN	2049	Color2 [A=255, R=0, G=0, B=0]	1	4					-1	1	1	1	7.1	7.1	7.1	27.014	0	3.2577	112370000	11	-0.418164	0.229714	0.117524	0.0320635	0.0629871	-0.0339508	0.0314598	0.093719	-0.121228	0.240993	-0.0136182	-0.127819	-0.0845463	0.212048	-0.0379276	-0.0377085	0.0324464	-0.0172918	-0.180966	-0.0246778	-0.0254819	0.0947471	0.0688026	0.0570776	-0.060091
+	8.19856	-0.247238	sp|Q7RTV0|PHF5A_HUMAN	sp|Q7RTV0|PHF5A_HUMAN	2061	Color2 [A=255, R=0, G=0, B=0]	1	4					-1	2	2	2	13.6	13.6	13.6	12.405	0.00035186	2.2092	1524000000	10	-0.0896325	0.21451	0.0778821	0.0223415	-0.0783501	-0.0492127	-0.0468898	0.103287	0.0457296	-0.0108099	-0.0216813	-0.00537825	-0.0118189	0.293785	0.0433314	-0.00139785	-0.0907454	-0.116496	-0.0596569	-0.0816383	-0.0913537	0.157673	0.0422916	0.00198174	-0.156733
+	1.31633	0.35254	sp|Q7Z478|DHX29_HUMAN	sp|Q7Z478|DHX29_HUMAN	2073	Color2 [A=255, R=0, G=0, B=0]	1	4					-1	1	1	1	0.9	0.9	0.9	155.23	0	2.4348	11352000	12	-0.277295	-0.28628	-0.223591	-0.109311	0.23164	0.365548	0.303692	-1.72789	0.376769	-0.17257	0.0594051	0.028476	-0.140965	0.364395	0.107338	-0.346636	-0.158527	0.160754	0.233033	-0.968383	0.421494	-0.311092	-0.675108	0.40335	0.268575
+	2.21586	-0.24695	tr|A0A8V8TNF7|A0A8V8TNF7_HUMAN;sp|Q86WC4|OSTM1_HUMAN;tr|A0A8V8TPT7|A0A8V8TPT7_HUMAN;tr|A0A0A0MSP4|A0A0A0MSP4_HUMAN;tr|A0A8V8TNK5|A0A8V8TNK5_HUMAN;tr|A0A8V8TNX7|A0A8V8TNX7_HUMAN;tr|A0A8V8TPT2|A0A8V8TPT2_HUMAN;tr|A0A8V8TQ80|A0A8V8TQ80_HUMAN	tr|A0A8V8TNF7|A0A8V8TNF7_HUMAN;sp|Q86WC4|OSTM1_HUMAN;tr|A0A8V8TPT7|A0A8V8TPT7_HUMAN;tr|A0A0A0MSP4|A0A0A0MSP4_HUMAN;tr|A0A8V8TNK5|A0A8V8TNK5_HUMAN;tr|A0A8V8TNX7|A0A8V8TNX7_HUMAN;tr|A0A8V8TPT2|A0A8V8TPT2_HUMAN;tr|A0A8V8TQ80|A0A8V8TQ80_HUMAN	2109	Color2 [A=255, R=0, G=0, B=0]	1	4					-1	2	2	2	12.8	12.8	12.8	21.438	0	6.8227	266370000	12	0.0135698	0.225876	-0.0254221	-0.0801389	-0.0590372	0.0188322	-0.277514	-0.336189	-0.155872	-0.244081	-0.20353	-0.151732	-0.104934	-0.127807	-0.0414183	0.249198	0.0761855	-0.0638039	-0.237882	-0.265651	-0.217461	-0.179057	-0.13693	-0.165465	-0.0990827
+	1.94973	-0.178451	tr|A0A7P0T9D8|A0A7P0T9D8_HUMAN;sp|Q8IW45|NNRD_HUMAN;tr|A0A7P0T9R3|A0A7P0T9R3_HUMAN;tr|A0A7P0T906|A0A7P0T906_HUMAN;tr|A0A7P0TAU0|A0A7P0TAU0_HUMAN	tr|A0A7P0T9D8|A0A7P0T9D8_HUMAN;sp|Q8IW45|NNRD_HUMAN;tr|A0A7P0T9R3|A0A7P0T9R3_HUMAN;tr|A0A7P0T906|A0A7P0T906_HUMAN	2121	Color2 [A=255, R=0, G=0, B=0]	1	4					-1	4	4	4	17	17	17	35.139	0	11.759	848850000	36	-0.117233	0.0849099	-0.00522304	0.150661	-0.0810242	0.00503588	-0.0466986	0.0441945	-0.0223384	0.00120711	0.0300083	0.0152571	-0.0552642	0.0104766	-0.0260582	0.0767519	-0.0155041	0.0116413	-0.000416279	-0.0446897	-0.0452766	0.112102	-0.0415418	0.0922515	-0.124158
+	9.87499	0.276373	sp|Q8IX19|MCEM1_HUMAN;tr|M0QYG6|M0QYG6_HUMAN;tr|M0R0S5|M0R0S5_HUMAN	sp|Q8IX19|MCEM1_HUMAN;tr|M0QYG6|M0QYG6_HUMAN;tr|M0R0S5|M0R0S5_HUMAN	2130	Color2 [A=255, R=0, G=0, B=0]	1	4					-1	4	4	4	24.6	24.6	24.6	21.228	0	14.607	1185600000	25	0.0292871	-0.204966	-0.10866	0.112202	0.064332	0.0718627	0.0469358	-0.277541	-0.145453	0.22902	-0.0406718	0.138674	0.0525105	-0.274289	-0.155095	0.165995	0.0553968	0.0878	0.0352788	0.0237942	-0.000469208	-0.166274	0.0058167	0.129854	-0.00610733
+	4.46714	-0.252687	sp|Q8NFF5|FAD1_HUMAN;tr|Q5T196|Q5T196_HUMAN;tr|Q5T191|Q5T191_HUMAN	sp|Q8NFF5|FAD1_HUMAN;tr|Q5T196|Q5T196_HUMAN	2206	Color2 [A=255, R=0, G=0, B=0]	1	4					-1	3	3	3	8	8	8	65.265	0	12.555	223110000	18	-0.18626	0.213149	0.199197	-0.178972	-0.115559	0.077234	-0.00834513	0.0172141	-0.0650234	0.694746	-0.382773	-0.234212	-0.08799	0.298117	-0.166838	0.156626	-0.132513	0.0535393	-0.199679	-0.0447073	-0.175576	0.465114	-0.0393622	-0.113839	-0.0205154
+	2.57289	-0.162729	sp|Q8TCJ2|STT3B_HUMAN	sp|Q8TCJ2|STT3B_HUMAN	2222	Color2 [A=255, R=0, G=0, B=0]	1	4					-1	5	5	5	5.2	5.2	5.2	93.673	0	21.931	1590700000	40	-0.129254	0.493922	0.254411	-0.000400305	-0.255044	-0.270037	-0.0414557	0.0338678	0.000946283	0.0684996	-0.0761755	-0.0578969	-0.0314822	0.315411	-0.0289559	0.0373313	-0.141961	0.0659993	-0.102363	-0.0280719	-0.101386	0.0786147	-0.0632842	0.0973766	0.0163534
+	2.32267	-0.146057	sp|Q8WUA2|PPIL4_HUMAN	sp|Q8WUA2|PPIL4_HUMAN	2241	Color2 [A=255, R=0, G=0, B=0]	1	4					-1	7	7	7	21.5	21.5	21.5	57.224	0	85.366	980070000	43	0	0.224629	0.16895	-0.18681	0.0743802	-0.260484	-0.026123	0.0370808	0.0375292	0.0862424	-0.0498278	-0.0339873	-0.00139093	0.0265844	-0.0943944	0.0566487	-0.023355	0.149847	-0.0720303	0.0516224	-0.00556278	0.021512	-0.0226576	0.0351055	0.000500679
+	4.49793	0.163775	sp|Q8WWV3|RT4I1_HUMAN	sp|Q8WWV3|RT4I1_HUMAN	2263	Color2 [A=255, R=0, G=0, B=0]	1	4					-1	2	2	2	4.3	4.3	4.3	43.589	0	3.3134	443840000	2	0.030014	-0.116054	0.028549	-0.131721	0.0295665	0.113506	0.0323641	0.0273013	-0.0356181	-0.058856	0.0474207	0.0175319	-0.0532434	-0.116495	-0.0321019	-0.0665727	0.00856543	0.200787	0.151812	-0.0992165	-0.0620773	-0.149208	0.110064	0.00538373	0.0847051
+	3.31585	-0.141079	sp|Q8WY22|BRI3B_HUMAN;tr|A0A5F9ZHY7|A0A5F9ZHY7_HUMAN	sp|Q8WY22|BRI3B_HUMAN;tr|A0A5F9ZHY7|A0A5F9ZHY7_HUMAN	2270	Color2 [A=255, R=0, G=0, B=0]	1	4					-1	1	1	1	7.6	7.6	7.6	27.835	0	9.5169	297440000	12	-0.183519	0.175139	-0.116946	0.244283	0.00421095	-0.0376334	-0.0109513	0.0497427	0.0738072	0.00692797	-0.0147471	-0.0494597	-0.0907509	0.108236	-0.00316215	0.00915122	0.0219431	0.00389075	-0.0062573	0.0289364	-0.0385144	0.117988	-0.0624144	0.00277352	-0.0290937
+	6.63238	0.365363	sp|Q92597|NDRG1_HUMAN;tr|A0A7I2ST14|A0A7I2ST14_HUMAN;tr|A0A6Q8PGJ1|A0A6Q8PGJ1_HUMAN;tr|E5RIM2|E5RIM2_HUMAN;tr|E5RIV1|E5RIV1_HUMAN;tr|E5RK17|E5RK17_HUMAN;tr|E5RGM5|E5RGM5_HUMAN;tr|E5RIR1|E5RIR1_HUMAN;tr|E5RH82|E5RH82_HUMAN;tr|A0A6Q8PHF2|A0A6Q8PHF2_HUMAN;tr|E5RI76|E5RI76_HUMAN;tr|A0A6Q8PF16|A0A6Q8PF16_HUMAN;tr|E5RJY1|E5RJY1_HUMAN;tr|A0A6Q8PHI0|A0A6Q8PHI0_HUMAN;tr|E5RJ98|E5RJ98_HUMAN;tr|A0A6Q8PF71|A…	sp|Q92597|NDRG1_HUMAN;tr|A0A7I2ST14|A0A7I2ST14_HUMAN	2289	Color2 [A=255, R=0, G=0, B=0]	1	4					-1	4	4	4	16	16	16	42.835	0	95.353	2366000000	42	0.148883	-0.172843	-0.0991521	-0.126577	0.0873387	0.086046	0.274561	-0.529476	-0.0459235	-0.148496	0.0897913	0.110182	0.339578	-0.430958	-0.0687397	-0.127183	0.0454009	0.0572886	0.0347099	0.112875	0.145239	-0.254581	-0.0200455	-0.0198874	0.144461
+	4.62524	0.130801	sp|Q96C23|GALM_HUMAN;tr|B8ZZ75|B8ZZ75_HUMAN;tr|H7C320|H7C320_HUMAN;tr|H7C1B5|H7C1B5_HUMAN	sp|Q96C23|GALM_HUMAN;tr|B8ZZ75|B8ZZ75_HUMAN;tr|H7C320|H7C320_HUMAN;tr|H7C1B5|H7C1B5_HUMAN	2364	Color2 [A=255, R=0, G=0, B=0]	1	4					-1	6	6	6	25.7	25.7	25.7	37.765	0	61.106	2478700000	65	0.057368	0.0687861	-0.0563023	-0.0783417	0.0219719	0.0318999	0.100004	0.0868459	-0.0531075	-0.13971	-0.00258732	0.0490069	0.113151	-0.00484252	-0.111783	-0.0814881	0.0360224	0.0602956	0.117921	-0.154673	0.109443	-0.107491	-0.0267384	-0.230439	0.0960751
+	5.94397	-0.187384	tr|K7EQ02|K7EQ02_HUMAN;tr|K7EQ55|K7EQ55_HUMAN;tr|K7EK33|K7EK33_HUMAN;sp|Q96EP5|DAZP1_HUMAN	tr|K7EQ02|K7EQ02_HUMAN;tr|K7EQ55|K7EQ55_HUMAN;tr|K7EK33|K7EK33_HUMAN;sp|Q96EP5|DAZP1_HUMAN	2381	Color2 [A=255, R=0, G=0, B=0]	1	4					-1	2	2	2	9.5	9.5	9.5	35.02	0	29.329	948800000	56	-0.192712	0.275793	0.0434196	-0.00923586	-0.0474415	0.0630367	-0.188056	0.0698667	0.125412	0.249907	-0.23781	0.119813	-0.119662	0.041575	0.040493	0.0801542	-0.0727854	0.0518453	-0.10147	0.109679	-0.162476	0.0403078	0.0461822	0.120837	-0.0370376
+	2.34487	-0.14377	sp|Q96JC1|VPS39_HUMAN	sp|Q96JC1|VPS39_HUMAN	2421	Color2 [A=255, R=0, G=0, B=0]	1	4					-1	4	4	4	5.2	5.2	5.2	101.81	0	6.7129	162070000	23	-0.0755882	0.11976	-0.0764849	0.0472507	0.0976226	-0.0563481	0.0553241	0.17946	-0.0514717	-0.116174	-0.000349283	0.00459433	-0.0502653	0.208496	0.00677586	-0.113948	0.0227752	-0.0182972	-0.269742	-0.215312	-0.231721	-0.203918	-0.137416	-0.21532	-0.0450256
+	3.80424	0.134685	sp|Q96PH1|NOX5_HUMAN	sp|Q96PH1|NOX5_HUMAN	2441	Color2 [A=255, R=0, G=0, B=0]	1	4					-1	1	1	1	1.2	1.2	1.2	86.438	0.0046373	1.5798	27767000000	18	0.0473504	-0.0925508	-0.012934	-0.0553873	0.0414305	0.0609133	0.147772	-0.109676	0.120269	-0.0211906	-0.1222	-0.00307083	0.132135	-0.0540574	-0.0431259	-0.0329022	0.0153394	-0.000916958	0.161743	0.0399106	-0.0567806	0.0150604	-0.0117803	-0.101446	0.075861
+	1.7049	-0.262508	sp|Q96Q89|KI20B_HUMAN	sp|Q96Q89|KI20B_HUMAN	2446	Color2 [A=255, R=0, G=0, B=0]	1	4					-1	2	2	2	1.3	1.3	1.3	210.63	0	2.8336	3862900000	12	-0.0827405	0.362057	-0.297199	0.603028	-0.435946	-0.0594511	0.0278366	0.28812	-0.521385	0.924961	-0.66158	-0.177258	0.0236249	0.228027	-0.478101	0.947776	-0.645653	-0.230449	0.270369	0.334523	-0.389895	-0.264693	-0.378073	0.434615	0.505949
+	4.81993	0.235833	tr|H0YH87|H0YH87_HUMAN;tr|A0A2R8Y7P6|A0A2R8Y7P6_HUMAN;tr|A0A2R8YDM9|A0A2R8YDM9_HUMAN;tr|A0A5F9ZHH4|A0A5F9ZHH4_HUMAN;tr|F8VQP2|F8VQP2_HUMAN;tr|V9GY86|V9GY86_HUMAN;tr|A0A5F9ZI57|A0A5F9ZI57_HUMAN;tr|A0A2R8Y7E6|A0A2R8Y7E6_HUMAN;tr|A0A2R8Y5A6|A0A2R8Y5A6_HUMAN;tr|A0A5F9ZHX3|A0A5F9ZHX3_HUMAN;tr|A0A5F9ZHW5|A0A5F9ZHW5_HUMAN;sp|Q99700|ATX2_HUMAN;tr|F8W0B5|F8W0B5_HUMAN;tr|F8WB06|F8WB06_HUMAN;tr|A0A5F9ZH85|A…	tr|H0YH87|H0YH87_HUMAN;tr|A0A2R8Y7P6|A0A2R8Y7P6_HUMAN;tr|A0A2R8YDM9|A0A2R8YDM9_HUMAN;tr|A0A5F9ZHH4|A0A5F9ZHH4_HUMAN;tr|F8VQP2|F8VQP2_HUMAN;tr|V9GY86|V9GY86_HUMAN;tr|A0A5F9ZI57|A0A5F9ZI57_HUMAN;tr|A0A2R8Y7E6|A0A2R8Y7E6_HUMAN;tr|A0A2R8Y5A6|A0A2R8Y5A6_HUMAN;tr|A0A5F9ZHX3|A0A5F9ZHX3_HUMAN;tr|A0A5F9ZHW5|A0A5F9ZHW5_HUMAN;sp|Q99700|ATX2_HUMAN;tr|F8W0B5|F8W0B5_HUMAN;tr|F8WB06|F8WB06_HUMAN	2490	Color2 [A=255, R=0, G=0, B=0]	1	4					-1	4	3	3	4	3	3	90.166	0	4.7488	11823000000	10	0.295287	0	-0.136437	-0.308556	0.127656	-0.0403035	0.23826	0.107368	-0.111565	-0.346954	0.106501	-0.03038	0.254498	-0.174373	-0.0553014	-0.213522	0.145178	-0.0575893	0.0399828	0.14583	-0.141105	-0.0381081	-0.0587833	0.0392797	0.159489
+	3.66689	-0.274621	sp|Q99988|GDF15_HUMAN;tr|A0A0A0MTT8|A0A0A0MTT8_HUMAN	sp|Q99988|GDF15_HUMAN	2508	Color2 [A=255, R=0, G=0, B=0]	1	4					-1	5	5	5	16.9	16.9	16.9	34.14	0	17.238	3559100000	26	-0.216223	0.0729496	0.0434196	0.142163	-0.174862	0.167792	-0.256982	0.201263	-0.0228992	0.307809	-0.215168	0.0745029	-0.173835	0.127172	-0.0526779	0.161987	-0.101811	0.10303	-0.152466	-0.0346751	-0.109631	0.0669477	-0.20006	0.367708	-0.0744357
+	4.29477	-0.452505	sp|Q9BSL1|UBAC1_HUMAN	sp|Q9BSL1|UBAC1_HUMAN	2539	Color2 [A=255, R=0, G=0, B=0]	1	4					-1	2	2	2	5.9	5.9	5.9	45.338	0	5.6723	64380000	14	-0.20207	0.173309	0.294511	0.125472	-0.128409	-0.222176	-0.181016	0.533317	0.0406003	0.0279095	0.077462	-0.436361	-0.292321	0.541739	0.21093	-0.131986	-0.188145	-0.102403	-0.372547	-0.4245	-0.270105	0.602124	0.113426	-0.106817	-0.237687
+	4.77888	-0.129498	tr|E9PAM4|E9PAM4_HUMAN;sp|Q9BTU6|P4K2A_HUMAN	tr|E9PAM4|E9PAM4_HUMAN;sp|Q9BTU6|P4K2A_HUMAN	2546	Color2 [A=255, R=0, G=0, B=0]	1	4					-1	10	10	10	23.8	23.8	23.8	51.218	0	26.054	2805400000	71	0.00203896	0.128009	0.0604129	-0.0406964	-0.03457	0.0164161	0.0117862	-0.0684273	0.0461881	0.059449	-0.0206885	-0.000230074	-0.0730934	0.186999	0.0128157	0.0206075	-0.073971	0.0559664	-0.0616539	-0.0207047	-0.0162787	0.0621474	-0.03478	-0.000158548	-0.107513
+	4.30268	-0.120385	sp|Q9BXD5|NPL_HUMAN;tr|A0A087WZ70|A0A087WZ70_HUMAN	sp|Q9BXD5|NPL_HUMAN;tr|A0A087WZ70|A0A087WZ70_HUMAN	2583	Color2 [A=255, R=0, G=0, B=0]	1	4					-1	8	8	8	25.9	25.9	25.9	35.162	0	35.38	1163800000	57	-0.020174	0.152586	0.0141497	-0.0950255	-0.0417871	0.0350366	0.00682569	0.21141	0.00299454	-0.0232348	-0.0687554	-0.101663	-0.0774877	0.232355	0.0696824	-0.109743	-0.130738	-0.0276892	0.144826	-0.0351281	-0.0676394	0.0600088	-0.0463018	0.00332761	0.0640104
+	5.3268	-0.164591	sp|Q9BYD6|RM01_HUMAN;tr|H0Y8N7|H0Y8N7_HUMAN	sp|Q9BYD6|RM01_HUMAN;tr|H0Y8N7|H0Y8N7_HUMAN	2600	Color2 [A=255, R=0, G=0, B=0]	1	4					-1	4	4	4	16.3	16.3	16.3	36.908	0	26.453	980880000	32	-0.0601308	-0.0386546	-0.0391555	0.115161	-0.0116441	0.0300298	-0.0762212	-0.0350568	0.131402	0.101989	-0.0891974	0.00107336	0.0247188	0.167761	0.100062	-0.0623989	-0.0557051	-0.10019	-0.232263	-0.00647593	-0.231492	0.154384	0.0784407	0.079246	-0.00392914
+	7.01864	-0.182027	sp|Q9H223|EHD4_HUMAN	sp|Q9H223|EHD4_HUMAN	2646	Color2 [A=255, R=0, G=0, B=0]	1	4					-1	5	4	4	12.6	10.9	10.9	61.174	0	19.639	508050000	21	-0.0781314	0.128009	0.191331	-0.132598	-0.0154045	-0.070565	-0.0899322	0.0799396	0.165281	0.0200896	0.00683093	-0.085542	-0.126525	0.16248	0.136081	0.0141003	-0.046149	-0.0803471	0.0316999	-0.205704	0.0401011	0.099812	-0.0673232	0.013972	0.0227773
+	2.66213	-0.362226	sp|Q9H3Z4|DNJC5_HUMAN	sp|Q9H3Z4|DNJC5_HUMAN	2671	Color2 [A=255, R=0, G=0, B=0]	1	4					-1	2	2	2	14.6	14.6	14.6	22.149	0	9.1946	3704800000	25	0.00970578	-0.0937169	-0.0381005	0.0470569	0.0408158	0.0405467	-0.283632	0.785058	0.290331	-0.224541	-0.318369	-0.270015	-0.0307245	-0.138543	-0.150354	0.13734	0.0952291	0.0588295	-0.0327525	-0.0588951	-0.00909972	0.0072329	0.0237973	0.063468	-0.0132513
+	1.64542	-0.15333	sp|Q9H8H0|NOL11_HUMAN;tr|J3QLQ6|J3QLQ6_HUMAN	sp|Q9H8H0|NOL11_HUMAN;tr|J3QLQ6|J3QLQ6_HUMAN	2697	Color2 [A=255, R=0, G=0, B=0]	1	4					-1	2	2	2	3.5	3.5	3.5	81.123	0	6.5451	110130000	14	0.0581701	0.357703	-0.145409	-0.0403876	-0.0420766	-0.0588937	0.0388587	0.288919	-0.204129	0.254555	0.0548384	-0.317965	-0.0811107	0.159345	0.104256	0.000199556	-0.287521	0.157881	-0.268919	-0.29613	-0.216233	-0.19822	-0.124189	-0.233457	-0.36534
+	1.57149	-0.206641	tr|A0A804HJJ8|A0A804HJJ8_HUMAN;tr|Q5W0J0|Q5W0J0_HUMAN;sp|Q9NP72|RAB18_HUMAN;tr|A0A804HL33|A0A804HL33_HUMAN;tr|A0A804HIY1|A0A804HIY1_HUMAN;tr|A0A804HL88|A0A804HL88_HUMAN;tr|A0A804HKH8|A0A804HKH8_HUMAN	tr|A0A804HJJ8|A0A804HJJ8_HUMAN;tr|Q5W0J0|Q5W0J0_HUMAN;sp|Q9NP72|RAB18_HUMAN;tr|A0A804HL33|A0A804HL33_HUMAN;tr|A0A804HIY1|A0A804HIY1_HUMAN;tr|A0A804HL88|A0A804HL88_HUMAN;tr|A0A804HKH8|A0A804HKH8_HUMAN	2737	Color2 [A=255, R=0, G=0, B=0]	1	4					-1	2	2	2	29.2	29.2	29.2	9.814	0	7.5808	558580000	12	-0.0850997	0.0112526	-0.0315456	-0.0780249	0.0283954	0.14744	-0.0965405	-0.0260882	0.00338793	0.000503063	0.0140448	0.107408	-0.265359	-0.136153	-0.128004	-0.210316	-0.276235	-0.194532	-0.264318	-0.322859	-0.175281	-0.174961	-0.121124	-0.244395	-0.188621
+	3.77182	0.124664	sp|Q9NV70|EXOC1_HUMAN	sp|Q9NV70|EXOC1_HUMAN	2800	Color2 [A=255, R=0, G=0, B=0]	1	4					-1	1	1	1	0.9	0.9	0.9	101.98	0.00035638	2.3388	2122100000	16	0.173517	-0.0456586	0.040427	-0.110931	0.0108533	-0.0575407	0.208483	-0.149972	0.086344	-0.200749	0.0773957	-0.093457	0.127985	-0.159853	0.0341053	-0.101048	0.0968761	-0.0525889	0.0704291	0.0757329	0.0445056	-0.00815034	-0.0126963	-0.102723	0.0597715
+	4.29073	-0.320212	sp|Q9NXG2|THUM1_HUMAN	sp|Q9NXG2|THUM1_HUMAN	2834	Color2 [A=255, R=0, G=0, B=0]	1	4					-1	3	3	3	9.1	9.1	9.1	39.315	0	9.5959	483210000	16	-0.117937	0.196709	0.15028	-0.0684443	0.00245786	-0.111102	-0.0951571	-0.0882556	-0.0176194	0.0735776	0.0215669	0.0994132	-0.138514	0.195573	0.191766	-0.00730276	-0.0728595	-0.113187	-0.202837	-0.259176	-0.192276	0.36646	0.0969598	-0.016674	-0.156081
+	1.30067	-0.177592	sp|Q9NXW2|DJB12_HUMAN;tr|J3KPS0|J3KPS0_HUMAN;tr|V9GYN7|V9GYN7_HUMAN;tr|V9GY70|V9GY70_HUMAN	sp|Q9NXW2|DJB12_HUMAN;tr|J3KPS0|J3KPS0_HUMAN;tr|V9GYN7|V9GYN7_HUMAN	2839	Color2 [A=255, R=0, G=0, B=0]	1	4					-1	4	4	4	11.5	11.5	11.5	41.859	0	4.952	568940000	8	0.034096	-0.032057	-0.076818	0.153363	-0.0703578	0.0512824	-0.0664098	0.007056	0.0324476	0.116359	-0.00616145	-0.031477	-0.0115385	0.549274	-0.170478	0.011529	-0.165303	-0.068042	-0.28222	-0.269856	-0.210833	-0.288347	-0.103341	-0.178302	-0.227005
+	2.3388	-0.15604	sp|Q9NY12|GAR1_HUMAN	sp|Q9NY12|GAR1_HUMAN	2840	Color2 [A=255, R=0, G=0, B=0]	1	4					-1	2	2	2	6.5	6.5	6.5	22.348	0	3.4315	318840000	11	-0.0855918	0.0799768	0.0375051	0.0341172	-0.0949192	0.0879169	-0.0450761	-0.0229871	-0.0140305	-0.00050354	-0.0223906	0.121153	-0.0689073	0.0788991	0.0445571	-0.0408871	0.00961494	0.0111866	-0.291652	-0.335552	-0.245622	-0.191074	-0.100442	-0.13378	-0.15757
+	3.90384	0.144076	sp|Q9UJ68|MSRA_HUMAN;tr|E5RIA9|E5RIA9_HUMAN;tr|H0YAN3|H0YAN3_HUMAN	sp|Q9UJ68|MSRA_HUMAN;tr|E5RIA9|E5RIA9_HUMAN	2952	Color2 [A=255, R=0, G=0, B=0]	1	4					-1	4	4	4	21.3	21.3	21.3	26.132	0	19.09	1510700000	21	0.234308	-0.0611629	0.0117226	-0.187266	0.00931787	-0.0222602	0.19142	-0.0614111	-0.0177791	-0.208636	0.106761	-0.0523992	0.0661197	-0.0457997	-0.0055387	-0.0435588	0.0258217	-0.0838244	0.195722	-0.0189292	0.08178	-0.0901694	-0.0650251	-0.0955017	0.200388
+	1.75402	-0.150014	sp|Q9Y2L1|RRP44_HUMAN;tr|F2Z2C0|F2Z2C0_HUMAN;tr|G3V1J5|G3V1J5_HUMAN	sp|Q9Y2L1|RRP44_HUMAN;tr|F2Z2C0|F2Z2C0_HUMAN;tr|G3V1J5|G3V1J5_HUMAN	3043	Color2 [A=255, R=0, G=0, B=0]	1	4					-1	2	2	2	3.7	3.7	3.7	109	0	5.3441	91130000	13	-0.209236	0.201365	0.135398	-0.0938501	-0.224749	0.20487	-0.135822	0.266891	0.00786686	0.239544	-0.122124	-0.122633	0.0356104	-0.0363493	-0.19875	0.311553	-0.0901456	0.0312107	-0.121163	0.309771	-0.125837	-0.017879	0.0501354	0.0648336	-0.140721
+	3.92396	-0.120489	sp|Q9Y5M8|SRPRB_HUMAN;tr|H7C4H2|H7C4H2_HUMAN;tr|C9J5Z8|C9J5Z8_HUMAN	sp|Q9Y5M8|SRPRB_HUMAN;tr|H7C4H2|H7C4H2_HUMAN	3128	Color2 [A=255, R=0, G=0, B=0]	1	4					-1	6	6	6	31.7	31.7	31.7	29.702	0	81.461	4338500000	63	-0.0479984	0.0391836	0.0239725	0.0472507	-0.00732827	-0.0165277	-0.0317829	-0.0386851	0.0942724	0.106484	-0.0195551	0.00596952	0.0177777	-0.0236392	0.0746403	0.0671642	-0.0212812	-0.0843101	-0.0339453	-0.0691156	-0.0583267	0.125239	-0.00629616	0.0521898	-0.0459733
+	4.00943	-0.488965	tr|A0A087WY82|A0A087WY82_HUMAN;sp|Q9Y624|JAM1_HUMAN	tr|A0A087WY82|A0A087WY82_HUMAN;sp|Q9Y624|JAM1_HUMAN	3137	Color2 [A=255, R=0, G=0, B=0]	1	4					-1	1	1	1	3.9	3.9	3.9	30.197	0.00035063	2.178	154000000	10	-0.16302	0.364795	0.0102329	0.00818229	-0.12649	0.0185306	-0.253782	0.592908	0.0664434	0.0793049	-0.232219	-0.12958	-0.0129409	0.606198	-0.0469556	-0.0336173	-0.282116	-0.089828	-0.254436	-0.533389	-0.147761	0.547345	0.0372846	-0.102808	-0.144592
+	5.33551	0.145386	tr|D6R9X9|D6R9X9_HUMAN;tr|D6RG19|D6RG19_HUMAN;sp|P61927|RL37_HUMAN	tr|D6R9X9|D6R9X9_HUMAN;tr|D6RG19|D6RG19_HUMAN;sp|P61927|RL37_HUMAN	3201	Color2 [A=255, R=0, G=0, B=0]	1	4					-1	2	2	2	24.3	24.3	24.3	8.4798	0.0013836	2.0419	9602900000	14	0.160216	-0.0435288	-0.00665092	-0.060909	-0.0581589	0.0380921	0.124552	0.0152848	0.0366066	-0.0511189	-0.0459998	-0.028971	0.0483937	-0.0545592	0.0351076	-0.0284176	0.0395894	-0.0331507	0.00888038	0.0516553	0.0470054	-0.134876	0.118804	-0.0537372	0.0448771
	0.124425	0.0075109	sp|Q9Y2S6|TMA7_HUMAN;sp|A0A024R1R8|TMA7B_HUMAN	sp|Q9Y2S6|TMA7_HUMAN;sp|A0A024R1R8|TMA7B_HUMAN	105	Color2 [DarkGray]	1	4					-1	1	1	1	14.1	14.1	14.1	7.0662	0	2.6207	2826300000	23	0.178115	0.136432	-0.0652833	-0.202615	0.0791118	-0.0943582	0.167992	0.0661438	-0.147811	-0.323968	0.211241	-0.0461302	0.135007	0.103294	-0.0645216	-0.239911	0.125625	-0.0675616	0.187704	-0.0979602	0.0726628	0.0472646	-0.0252743	-0.231277	0.158816
	2.02063	-0.0477139	sp|P0DPI2|GAL3A_HUMAN;sp|A0A0B4J2D5|GAL3B_HUMAN;tr|H7C1F6|H7C1F6_HUMAN;tr|H7C2G3|H7C2G3_HUMAN;tr|A0A2R8YDR7|A0A2R8YDR7_HUMAN;tr|F2Z2Q0|F2Z2Q0_HUMAN;tr|A0A096LP12|A0A096LP12_HUMAN;tr|A0A2R8Y6K9|A0A2R8Y6K9_HUMAN	sp|P0DPI2|GAL3A_HUMAN;sp|A0A0B4J2D5|GAL3B_HUMAN;tr|H7C1F6|H7C1F6_HUMAN;tr|H7C2G3|H7C2G3_HUMAN;tr|A0A2R8YDR7|A0A2R8YDR7_HUMAN;tr|F2Z2Q0|F2Z2Q0_HUMAN;tr|A0A096LP12|A0A096LP12_HUMAN	106	Color2 [DarkGray]	1	4					-1	8	8	8	40.3	40.3	40.3	28.17	0	99.428	6252700000	58	-0.0488617	0.0310037	-0.0323532	0.0368509	-0.0564766	0.0277073	-0.0530155	-0.0216248	-0.0500824	0.028502	-0.0417502	0.0743573	0.0855534	0.0278888	-0.02421	0.00587535	0.0193748	-0.000611305	-0.00784659	0.0522785	-0.0925205	0.0092926	0.0280349	0.0720203	-0.0895462
	0.0406626	-0.00504402	sp|A0A494C071|PWWP4_HUMAN	sp|A0A494C071|PWWP4_HUMAN	108	Color2 [DarkGray]	1	4					-1	1	1	1	0.3	0.3	0.3	217.77	0.0036863	1.7127	328070000	12	0.00194621	-0.149751	-0.0462344	0.258742	-0.106677	0.0631831	-0.103974	-0.116138	-0.106545	0.339494	-0.0241659	0.0247116	0.0261755	-0.238659	0.0311716	0.208239	0.0204859	-0.0788133	0.0394969	0.104896	0.0269599	-0.241617	-0.0967269	0.216238	-0.0177238
	1.52182	-0.0961	sp|A0AV96|RBM47_HUMAN;tr|D6REZ6|D6REZ6_HUMAN;tr|D6RBS9|D6RBS9_HUMAN;tr|D6R9D6|D6R9D6_HUMAN;tr|B7Z8Z7|B7Z8Z7_HUMAN;tr|D6RCT1|D6RCT1_HUMAN;tr|D6RBP6|D6RBP6_HUMAN;tr|D6RA49|D6RA49_HUMAN;tr|D6RFL5|D6RFL5_HUMAN;tr|D6R9M7|D6R9M7_HUMAN	sp|A0AV96|RBM47_HUMAN;tr|D6REZ6|D6REZ6_HUMAN;tr|D6RBS9|D6RBS9_HUMAN;tr|D6R9D6|D6R9D6_HUMAN;tr|B7Z8Z7|B7Z8Z7_HUMAN	109	Color2 [DarkGray]	1	4					-1	3	3	3	10.8	10.8	10.8	64.098	0	14.726	305710000	24	-0.145577	0.0749114	0.0653286	-0.0604916	0.0116205	0.0690968	-0.0779769	0.282917	0.0142856	-0.0992556	-0.115448	0.0819125	-0.088877	0.144551	-0.0682428	0.104026	-0.0204954	0.00936604	0.128165	0.0453417	-0.127288	0.0527294	-0.019969	-0.0281947	-0.0140941
	0.103149	0.00692797	tr|A0A499FIX8|A0A499FIX8_HUMAN;tr|H7BXI1|H7BXI1_HUMAN;sp|A0FGR8|ESYT2_HUMAN	tr|A0A499FIX8|A0A499FIX8_HUMAN;tr|H7BXI1|H7BXI1_HUMAN;sp|A0FGR8|ESYT2_HUMAN	111	Color2 [DarkGray]	1	4					-1	8	8	8	13.5	13.5	13.5	93.977	0	55.979	1375100000	55	-0.0461779	0.00606084	-0.00039506	0.0179009	0.066817	-0.0300434	-0.023771	-0.0763774	0.217233	0.0325422	-0.0190594	-0.135044	-0.0329039	0.0198052	-0.0844796	0.120825	0.0749826	-0.0161326	-0.302393	0.140194	0.134308	0.1056	0.0277379	-0.0210943	-0.0668957
	0.485573	-0.0383946	sp|A5YKK6|CNOT1_HUMAN;tr|H3BMZ2|H3BMZ2_HUMAN	sp|A5YKK6|CNOT1_HUMAN	115	Color2 [DarkGray]	1	4					-1	5	5	5	2.1	2.1	2.1	266.94	0	13.547	517660000	29	-0.0280018	0.0905106	-0.0798204	0.00559306	0.0459991	0.0210938	-0.0703847	-0.0201402	0.0493932	0.0987034	-0.00538969	-0.00676441	-0.171223	-0.0972326	0.115234	0.210742	-0.0470216	-0.0166733	-0.119534	-0.118192	-0.161164	0.207863	-0.00189352	0.12142	-0.214262
	0.0282648	0.00414137	sp|A6NDU8|RIMC1_HUMAN	sp|A6NDU8|RIMC1_HUMAN	117	Color2 [DarkGray]	1	4					-1	2	2	2	7.1	7.1	7.1	33.62	0	5.444	150380000	13	-0.077642	-0.18522	-0.0774848	0.25111	-0.0467155	0.117457	0.0312786	-0.0226154	-0.206584	0.0311637	0.138208	0.028476	0.309006	0.0763795	-0.225093	0.210828	0.00168896	-0.307959	0.0312927	0.0296361	0.0516155	-0.029299	0.0475743	-0.0916929	0.0575271
	0.20941	0.0295519	tr|H0YFY1|H0YFY1_HUMAN;tr|A0A8I5QL24|A0A8I5QL24_HUMAN;tr|K7EJ04|K7EJ04_HUMAN;sp|A6NKF2|ARI3C_HUMAN;sp|Q99856|ARI3A_HUMAN	tr|H0YFY1|H0YFY1_HUMAN;tr|A0A8I5QL24|A0A8I5QL24_HUMAN;tr|K7EJ04|K7EJ04_HUMAN;sp|A6NKF2|ARI3C_HUMAN;sp|Q99856|ARI3A_HUMAN	120	Color2 [DarkGray]	1	4					-1	1	1	1	12.5	12.5	12.5	10.759	0	2.9542	53353000	11	-0.0438814	-0.00962806	0.107953	-0.116887	0.0449777	0.00640631	-0.00231314	-0.371521	-0.0340018	0.0713761	0.178956	0.0125988	-0.241151	-0.21567	-0.11922	-0.24139	-0.245732	-0.230561	-0.251658	-0.160173	0.0407093	0.205654	0.091145	-0.0400529	-0.0942621
	2.77938	0.0574991	sp|B5ME19|EIFCL_HUMAN;sp|Q99613|EIF3C_HUMAN;tr|H3BPE4|H3BPE4_HUMAN	sp|B5ME19|EIFCL_HUMAN;sp|Q99613|EIF3C_HUMAN	126	Color2 [DarkGray]	1	4					-1	8	8	8	10.4	10.4	10.4	105.47	0	37.59	5482600000	67	0.0204444	-0.0258605	0.0486226	0.0489929	-0.0266011	-0.030746	0.0338097	-0.0544291	-0.0156243	-0.0459142	0.0466092	0.0328305	0.000277996	-0.0534301	0.0649338	-0.0185795	0.00877523	0.0382209	-0.000832796	0.0975573	0.0604911	-0.0636125	0.02268	-0.00230217	0.0229416
	3.1084	0.0546483	tr|F8VZJ2|F8VZJ2_HUMAN;tr|A0A7I2V2K5|A0A7I2V2K5_HUMAN;sp|Q13765|NACA_HUMAN;tr|H0YHX9|H0YHX9_HUMAN;tr|A0A7I2V473|A0A7I2V473_HUMAN;sp|E9PAV3|NACAM_HUMAN;tr|F8W0W4|F8W0W4_HUMAN;tr|F8VNW4|F8VNW4_HUMAN;tr|F8VZ58|F8VZ58_HUMAN;sp|Q9BZK3|NACP4_HUMAN	tr|F8VZJ2|F8VZJ2_HUMAN;tr|A0A7I2V2K5|A0A7I2V2K5_HUMAN;sp|Q13765|NACA_HUMAN;tr|H0YHX9|H0YHX9_HUMAN;tr|A0A7I2V473|A0A7I2V473_HUMAN;sp|E9PAV3|NACAM_HUMAN;tr|F8W0W4|F8W0W4_HUMAN;tr|F8VNW4|F8VNW4_HUMAN	128	Color2 [DarkGray]	1	4					-1	5	5	5	51.5	51.5	51.5	15.016	0	152.28	9724400000	146	-0.0249789	-0.124637	0.00748515	0.0713563	0.039175	0.0245547	0.0891805	-0.0960555	0.0207541	0.0508273	-0.041966	0.0365739	0.0289943	-0.0370932	0.0306304	-0.0149453	-0.030889	0.0169361	0.0603249	0.114116	-0.0153301	-0.0467241	0.0133357	-0.0109081	0.0473838
	0.161434	-0.0477932	sp|L0R6Q1|S35U4_HUMAN	sp|L0R6Q1|S35U4_HUMAN	129	Color2 [DarkGray]	1	4					-1	2	2	2	14.6	14.6	14.6	11.133	0	4.1039	618800000	18	-0.738806	-0.345256	0.121886	0.272062	0.408009	-0.166899	0.010869	0.187621	-0.121399	0.0515072	-0.0537386	0.0327556	-0.379096	-0.0390785	0.0944514	0.140693	0.183878	-0.0938172	-0.912437	-0.387174	0.161901	0.374412	0.408874	-0.288643	-0.542961
	3.79693	-0.108342	tr|B7Z3Q4|B7Z3Q4_HUMAN;sp|O00116|ADAS_HUMAN;tr|A0A7P0TAU9|A0A7P0TAU9_HUMAN;tr|A0A7P0T984|A0A7P0T984_HUMAN;tr|A0A1B0GWA2|A0A1B0GWA2_HUMAN;tr|A0A7P0TAL3|A0A7P0TAL3_HUMAN;tr|A0A2R8YEL0|A0A2R8YEL0_HUMAN;tr|A0A7P0T9C9|A0A7P0T9C9_HUMAN;tr|A0A7P0T8Q7|A0A7P0T8Q7_HUMAN;tr|A0A7P0TA54|A0A7P0TA54_HUMAN;tr|B8ZZ81|B8ZZ81_HUMAN	tr|B7Z3Q4|B7Z3Q4_HUMAN;sp|O00116|ADAS_HUMAN;tr|A0A7P0TAU9|A0A7P0TAU9_HUMAN;tr|A0A7P0T984|A0A7P0T984_HUMAN;tr|A0A1B0GWA2|A0A1B0GWA2_HUMAN;tr|A0A7P0TAL3|A0A7P0TAL3_HUMAN;tr|A0A2R8YEL0|A0A2R8YEL0_HUMAN;tr|A0A7P0T9C9|A0A7P0T9C9_HUMAN	131	Color2 [DarkGray]	1	4					-1	8	8	8	20.8	20.8	20.8	63.846	0	58.246	1306400000	53	-0.102719	0.0699439	0.0103114	0.151653	-0.0353622	0.0127084	-0.0886536	0.119206	0.0413671	0.0735776	0.000698566	-0.00846052	0.0437255	0.0413401	0.00913215	0.0527096	-0.0193529	-0.00390124	-0.0347126	0.0267181	-0.0142241	0.061842	-0.0316818	0.106762	-0.0535779
	0.352434	0.0176612	sp|O00151|PDLI1_HUMAN	sp|O00151|PDLI1_HUMAN	134	Color2 [DarkGray]	1	4					-1	5	5	5	24.6	24.6	24.6	36.071	0	19.197	878600000	31	-0.0202682	-0.155828	-0.00673032	0.0198762	0.0967684	0.0287566	0.000924349	-0.0543025	-0.0149865	-0.0355611	0.0652266	0.0328305	0.0550997	-0.0624888	-0.0666704	0.129243	0.0429423	-0.0664413	0.0629573	-0.0219646	-0.035145	-0.0182018	-0.0255823	0.0257077	0.0383072
	0.219155	-0.0475701	tr|K7EKP8|K7EKP8_HUMAN;sp|O00154|BACH_HUMAN	tr|K7EKP8|K7EKP8_HUMAN;sp|O00154|BACH_HUMAN	135	Color2 [DarkGray]	1	4					-1	1	1	1	3.9	3.9	3.9	30.792	0.004008	1.6544	34830000	9	-0.175012	0.0774462	-0.0247791	0.227202	-0.169003	0.126588	-0.555811	-0.102719	0.158795	0.0926752	-0.0505512	0.272754	-0.0388901	-0.000967264	0.194185	-0.029232	-0.0731559	-0.0394964	-0.262002	0.31429	-0.0549922	0.16927	0.0835929	-0.124695	-0.309588
	2.37445	0.0353843	sp|O00160|MYO1F_HUMAN;tr|M0QY89|M0QY89_HUMAN;tr|M0QXU5|M0QXU5_HUMAN	sp|O00160|MYO1F_HUMAN	137	Color2 [DarkGray]	1	4					-1	18	18	16	25	25	22.8	124.84	0	309.99	9490800000	185	0.061729	-0.00425768	-0.0900424	0.0141404	0.0600908	-0.0103557	-0.0217988	-0.0667658	-0.0153055	0.0102296	0.065093	0.035826	0.0308101	0.00422382	-0.0202	0.0133095	-0.00996304	-0.0151284	0.0298254	-0.0305531	0.0463243	-0.000557899	-0.0403738	0.0108263	-0.0111465
	0.091889	-0.00547187	sp|O00161|SNP23_HUMAN;tr|H3BV99|H3BV99_HUMAN;tr|H3BP15|H3BP15_HUMAN;tr|H3BQY9|H3BQY9_HUMAN;tr|H3BNE1|H3BNE1_HUMAN;tr|H3BR18|H3BR18_HUMAN;tr|H3BM38|H3BM38_HUMAN;tr|H3BPJ0|H3BPJ0_HUMAN;tr|H3BR99|H3BR99_HUMAN	sp|O00161|SNP23_HUMAN;tr|H3BV99|H3BV99_HUMAN;tr|H3BP15|H3BP15_HUMAN;tr|H3BQY9|H3BQY9_HUMAN;tr|H3BNE1|H3BNE1_HUMAN;tr|H3BR18|H3BR18_HUMAN;tr|H3BM38|H3BM38_HUMAN;tr|H3BPJ0|H3BPJ0_HUMAN	138	Color2 [DarkGray]	1	4					-1	7	7	7	50.7	50.7	50.7	23.354	0	38.774	2443900000	55	0.0399718	0.0147438	0.0215619	-0.0355589	-0.0278187	-0.000458479	-0.02895	-0.102588	-0.0303721	-0.0522664	0.0629544	0.0603042	0.0855534	-0.0772038	-0.0641911	-0.0915537	0.0128291	0.0611014	0.052078	0.110703	-0.0196042	-0.00159454	0.0427325	-0.0734663	0.0485144
	1.13903	0.028254	tr|A0A804HKK3|A0A804HKK3_HUMAN;tr|A0A804HKH9|A0A804HKH9_HUMAN;sp|O00170|AIP_HUMAN;tr|A0A804HJ46|A0A804HJ46_HUMAN;tr|E9PMH2|E9PMH2_HUMAN;tr|A0A804HKL7|A0A804HKL7_HUMAN;tr|A0A804HIX8|A0A804HIX8_HUMAN;tr|A0A804HJ38|A0A804HJ38_HUMAN;tr|A0A804HKP8|A0A804HKP8_HUMAN;tr|V9GYQ3|V9GYQ3_HUMAN	tr|A0A804HKK3|A0A804HKK3_HUMAN;tr|A0A804HKH9|A0A804HKH9_HUMAN;sp|O00170|AIP_HUMAN;tr|A0A804HJ46|A0A804HJ46_HUMAN;tr|E9PMH2|E9PMH2_HUMAN;tr|A0A804HKL7|A0A804HKL7_HUMAN;tr|A0A804HIX8|A0A804HIX8_HUMAN;tr|A0A804HJ38|A0A804HJ38_HUMAN;tr|A0A804HKP8|A0A804HKP8_HUMAN;tr|V9GYQ3|V9GYQ3_HUMAN	139	Color2 [DarkGray]	1	4					-1	6	6	6	27.4	27.4	27.4	30.771	0	27.483	3215700000	49	-0.00715947	0.0345659	-0.0287223	-0.0663474	0.0526557	0.00549293	0.0744166	0.0405235	0.0101402	-0.140264	0.0334258	0.0525606	0.051527	-0.051049	0.0458581	-0.0649016	0.0934484	-0.0143569	-0.0094378	-0.00222921	0.0696855	0.0166368	-0.0146065	-0.00452828	-0.104727
	0.172531	-0.0234871	sp|O00182|LEG9_HUMAN;tr|J3KS82|J3KS82_HUMAN;tr|J3KSY2|J3KSY2_HUMAN;sp|Q6DKI2|LEG9C_HUMAN;sp|Q3B8N2|LEG9B_HUMAN	sp|O00182|LEG9_HUMAN;tr|J3KS82|J3KS82_HUMAN	140	Color2 [DarkGray]	1	4					-1	3	3	3	8.7	8.7	8.7	39.518	0	6.9322	1590000000	32	-0.0302732	0.212939	0.015635	-0.182488	0.0631888	0.0390594	0.0253859	0.000121832	-0.04739	-0.13971	0.0528193	-0.10158	-0.0588319	0.597038	-0.159234	-0.244277	-0.0935225	0.0263431	0.018939	0.00614214	0.185953	0.0512691	-0.0683546	-0.185456	-0.131547
	0.72262	-0.0377072	sp|O00186|STXB3_HUMAN	sp|O00186|STXB3_HUMAN	141	Color2 [DarkGray]	1	4					-1	7	7	7	13.7	13.7	13.7	67.764	0	19.783	773300000	39	0.0471709	-0.00121522	0.017041	-0.0799274	0.0543487	-0.0190811	0.0809872	0.0700989	0.0228519	-0.0482018	0.0130758	-0.0802622	0.0715098	0.0679874	0.0148494	-0.03229	0.0219431	-0.0908041	-0.0229077	-0.00483704	-0.0091784	0.155743	-0.0910721	-0.00771475	0.0257328
	0.103151	-0.00480465	tr|E9PRZ9|E9PRZ9_HUMAN;tr|E9PM92|E9PM92_HUMAN;sp|O00193|SMAP_HUMAN;tr|E9PQA1|E9PQA1_HUMAN	tr|E9PRZ9|E9PRZ9_HUMAN;tr|E9PM92|E9PM92_HUMAN;sp|O00193|SMAP_HUMAN	142	Color2 [DarkGray]	1	4					-1	3	3	3	34.4	34.4	34.4	10.038	0	11.139	3382100000	55	0.0116391	-0.00170159	0.0632887	-0.128436	0.0590792	7.65324e-05	0.061805	0.0264633	0.0214536	-0.108558	0.010026	0.0519691	0.00101924	-0.0454254	0.155639	-0.0520167	-0.00847483	0.0336008	0.0150721	-0.00514412	0.018724	0.0806506	0.0209651	-0.0708811	0.0322785
	0.665404	0.0263247	sp|O00203|AP3B1_HUMAN;tr|A0A8Q3SI03|A0A8Q3SI03_HUMAN;tr|A0A8Q3WL34|A0A8Q3WL34_HUMAN;tr|A0A8Q3SIS1|A0A8Q3SIS1_HUMAN;tr|A0A8Q3SHS3|A0A8Q3SHS3_HUMAN;tr|A0A8Q3WKK0|A0A8Q3WKK0_HUMAN;tr|A0A8Q3WKJ9|A0A8Q3WKJ9_HUMAN;tr|A0A8Q3WKN2|A0A8Q3WKN2_HUMAN;tr|A0A8Q3SHR2|A0A8Q3SHR2_HUMAN;tr|A0A8Q3SIM7|A0A8Q3SIM7_HUMAN;tr|A0A8Q3WKF8|A0A8Q3WKF8_HUMAN;tr|A0A8Q3SHW6|A0A8Q3SHW6_HUMAN;tr|A0A8Q3SHU2|A0A8Q3SHU2_HUMAN;tr|A0…	sp|O00203|AP3B1_HUMAN;tr|A0A8Q3SI03|A0A8Q3SI03_HUMAN;tr|A0A8Q3WL34|A0A8Q3WL34_HUMAN;tr|A0A8Q3SIS1|A0A8Q3SIS1_HUMAN;tr|A0A8Q3SHS3|A0A8Q3SHS3_HUMAN;tr|A0A8Q3WKK0|A0A8Q3WKK0_HUMAN;tr|A0A8Q3WKJ9|A0A8Q3WKJ9_HUMAN;tr|A0A8Q3WKN2|A0A8Q3WKN2_HUMAN;tr|A0A8Q3SHR2|A0A8Q3SHR2_HUMAN;tr|A0A8Q3SIM7|A0A8Q3SIM7_HUMAN;tr|A0A8Q3WKF8|A0A8Q3WKF8_HUMAN;tr|A0A8Q3SHW6|A0A8Q3SHW6_HUMAN;tr|A0A8Q3SHU2|A0A8Q3SHU2_HUMAN;tr|A0…	143	Color2 [DarkGray]	1	4					-1	6	6	6	5.5	5.5	5.5	121.32	0	14.007	1239600000	54	-0.0355871	-0.00352693	0.0297878	0.0184937	0.0148242	0.0728078	-0.022362	0.00450516	-0.00173664	0.00442147	0.0393529	-0.00360894	-0.0398426	0.0129941	-0.0151634	-0.0166602	0.0302417	0.00853086	-0.0317309	0.0915697	0.0768209	-0.00366998	-0.00249982	-0.0483134	0.0124686
	0.497038	0.0319315	tr|H7BXD8|H7BXD8_HUMAN;tr|E9PN19|E9PN19_HUMAN;tr|F6V2D4|F6V2D4_HUMAN;sp|O00214|LEG8_HUMAN	tr|H7BXD8|H7BXD8_HUMAN;tr|E9PN19|E9PN19_HUMAN;tr|F6V2D4|F6V2D4_HUMAN;sp|O00214|LEG8_HUMAN	144	Color2 [DarkGray]	1	4					-1	2	2	2	10.3	10.3	10.3	19.569	0	3.3052	189930000	13	0.177049	-0.0086503	-0.011102	-0.13216	-0.0408468	0.0378687	0.0670218	-0.0219963	-0.0315003	-0.100334	0.0146673	0.0795195	0.154624	0.0172997	-0.10897	-0.052948	0.127302	-0.123303	-0.00659156	0.0114317	-0.0578384	0.0236299	0.0884421	-0.0308666	0.100754
	1.69862	-0.0488683	sp|O00231|PSD11_HUMAN;tr|J3QRY4|J3QRY4_HUMAN;tr|J3KSW3|J3KSW3_HUMAN	sp|O00231|PSD11_HUMAN	145	Color2 [DarkGray]	1	4					-1	15	15	15	45	45	45	47.463	0	67.995	6444500000	132	-0.145782	0.0868554	-0.038425	0.0286338	0.0187147	0.0584931	-0.0893421	0.0460856	-0.0252254	0.0772076	-0.0496109	0.0254653	-0.0301569	-0.00982285	-0.0254152	0.0673544	-0.00741267	0.0400796	0.00316	-0.0193946	-0.026756	0.0608494	-0.0431006	0.000475883	-0.0122406
	0.203675	0.0126318	sp|O00232|PSD12_HUMAN;tr|J3KTJ5|J3KTJ5_HUMAN;tr|J3KSK1|J3KSK1_HUMAN	sp|O00232|PSD12_HUMAN	146	Color2 [DarkGray]	1	4					-1	9	9	9	25.7	25.7	25.7	52.904	0	96.426	1483600000	30	-0.0741227	-0.0293274	0.151418	0.149579	0.00161552	-0.0373199	-0.0398393	0.0393372	0.0488596	0.0306711	0.0457971	-0.0807488	-0.076901	0.084837	-0.0262995	-0.220249	0.00478029	0.0267181	-0.020288	0.042604	-0.0549922	-0.0583758	-0.0227344	0.0312295	-0.0815735
	0.441364	0.122876	tr|F5H169|F5H169_HUMAN;tr|F5H5V4|F5H5V4_HUMAN;tr|F5GX23|F5GX23_HUMAN;tr|J3KN29|J3KN29_HUMAN;sp|O00233|PSMD9_HUMAN	tr|F5H169|F5H169_HUMAN;tr|F5H5V4|F5H5V4_HUMAN;tr|F5GX23|F5GX23_HUMAN;tr|J3KN29|J3KN29_HUMAN;sp|O00233|PSMD9_HUMAN	147	Color2 [DarkGray]	1	4					-1	1	1	1	8.6	8.6	8.6	14.317	0	10.09	183380000	9	0.468702	0.0213416	-0.0586863	-0.110715	-0.15759	-0.139867	0.0752945	0.297478	0.0718572	-0.0167034	-0.0973961	-0.204305	0.130019	0.090183	0.0280769	-0.124461	0.0414379	-0.127804	0.1685	0.160113	0.184234	-0.156916	-0.220111	-0.0575294	0.236692
	2.10137	0.0626463	sp|O00299|CLIC1_HUMAN	sp|O00299|CLIC1_HUMAN	151	Color2 [DarkGray]	1	4					-1	10	10	10	49.8	49.8	49.8	26.922	0	286.05	60276000000	205	0.11691	0.0403652	-0.0823274	0.0415256	-0.000140667	-0.00145292	0.102934	-0.011878	-0.055073	0.0906916	-0.037585	-0.0728223	0.101018	0.0601258	-0.123866	0.0490491	-0.0495701	-0.0579867	0.117921	-0.0914962	0.00554156	-0.0465596	-0.0269699	0.0385847	0.128207
	0.0213595	-0.00163621	sp|O00303|EIF3F_HUMAN;tr|H0YDT6|H0YDT6_HUMAN;tr|A0A1W2PP79|A0A1W2PP79_HUMAN;tr|A0A7I2YQA0|A0A7I2YQA0_HUMAN	sp|O00303|EIF3F_HUMAN;tr|H0YDT6|H0YDT6_HUMAN	152	Color2 [DarkGray]	1	4					-1	7	7	7	24.4	24.4	24.4	37.563	0	100.24	4511900000	79	-0.0351117	0.0433152	-0.0310612	0.12051	-0.0103693	0.0038929	-0.0681536	0.0625281	0.00307322	0.172539	-0.0858567	0.000843525	-0.144341	0.12407	-0.035012	0.152861	-0.0237129	-0.0290916	0.039254	0.0980022	0.00210977	-0.0719638	-0.00295496	-0.000475883	0.0156929
	2.60851	-0.0569328	sp|O00410|IPO5_HUMAN;tr|H0Y8C6|H0Y8C6_HUMAN;tr|E7ETV3|E7ETV3_HUMAN;tr|E7EWK4|E7EWK4_HUMAN;tr|E7EQT5|E7EQT5_HUMAN;tr|E7EV12|E7EV12_HUMAN;tr|E7EX05|E7EX05_HUMAN;tr|E7ESZ1|E7ESZ1_HUMAN;tr|E7ETV8|E7ETV8_HUMAN;tr|C9JZD8|C9JZD8_HUMAN;tr|C9JQT6|C9JQT6_HUMAN;tr|C9J875|C9J875_HUMAN;tr|C9JXE0|C9JXE0_HUMAN;tr|C9JZ53|C9JZ53_HUMAN;tr|H0Y3V4|H0Y3V4_HUMAN;tr|F8WF30|F8WF30_HUMAN;tr|C9J583|C9J583_HUMAN	sp|O00410|IPO5_HUMAN;tr|H0Y8C6|H0Y8C6_HUMAN	154	Color2 [DarkGray]	1	4					-1	18	18	17	22	22	20.9	123.63	0	161.43	8166300000	173	-0.027529	0.037291	0.0512171	0.0741155	0.0396538	-0.0569839	0.00360131	0.00742006	0.0088079	-0.00161147	-0.0216103	0.0179107	0.0319889	-0.0421863	0.015084	0.030118	0.00485063	0.00290012	0.00183034	0.000713825	-0.063139	0.0137982	0.0200696	0.0439806	0.0261428
	0.382326	-0.0210278	sp|O00422|SAP18_HUMAN;tr|H7BZW6|H7BZW6_HUMAN;tr|U3KPY7|U3KPY7_HUMAN;tr|U3KQ12|U3KQ12_HUMAN	sp|O00422|SAP18_HUMAN;tr|H7BZW6|H7BZW6_HUMAN	155	Color2 [DarkGray]	1	4					-1	8	8	8	53.6	53.6	53.6	17.561	0	19.086	5930400000	58	-0.0323584	0.0336168	0.0865378	0.043469	-0.0352902	-0.0369277	0.0460405	0.0154054	0.113722	-0.0182316	-0.0558431	0.0370226	-0.112931	-0.0233936	0.0576675	-0.0234394	0.0374639	0.0170116	-0.136913	-0.0910435	0.0473082	0.0353403	0.0607698	0.00791049	-0.0959563
	0.918551	0.0416314	sp|O00425|IF2B3_HUMAN;tr|F8WD15|F8WD15_HUMAN	sp|O00425|IF2B3_HUMAN	156	Color2 [DarkGray]	1	4					-1	9	7	6	17.6	14	12.8	63.704	0	27.059	613140000	37	0.00859976	-0.0109739	0.02405	-0.0226932	0.0157282	0.0133903	-0.0115104	0.028856	-0.033356	-0.050806	0.0493801	0.0423942	0.0371468	-0.0697007	0.00897503	-0.0714924	-0.0140815	0.0988276	-0.0996842	-0.0744588	0.182994	-0.0194933	0.13185	-0.178078	0.00599837
	0.565707	0.025901	sp|O00429|DNM1L_HUMAN;tr|F8VUJ9|F8VUJ9_HUMAN;tr|F8VZ52|F8VZ52_HUMAN;tr|A0A994J696|A0A994J696_HUMAN;tr|H0YI79|H0YI79_HUMAN;tr|A0A994J6A0|A0A994J6A0_HUMAN;tr|A0A994J3M8|A0A994J3M8_HUMAN;tr|A0A8V8TQT5|A0A8V8TQT5_HUMAN;tr|A0A994J402|A0A994J402_HUMAN;tr|A0A994J6L8|A0A994J6L8_HUMAN;tr|A0A994J3G5|A0A994J3G5_HUMAN;tr|A0A994J3G1|A0A994J3G1_HUMAN;tr|A0A994J409|A0A994J409_HUMAN;tr|A0A994J3F1|A0A994J3F1_HUMA…	sp|O00429|DNM1L_HUMAN;tr|F8VUJ9|F8VUJ9_HUMAN;tr|F8VZ52|F8VZ52_HUMAN;tr|A0A994J696|A0A994J696_HUMAN;tr|H0YI79|H0YI79_HUMAN;tr|A0A994J6A0|A0A994J6A0_HUMAN;tr|A0A994J3M8|A0A994J3M8_HUMAN;tr|A0A8V8TQT5|A0A8V8TQT5_HUMAN;tr|A0A994J402|A0A994J402_HUMAN;tr|A0A994J6L8|A0A994J6L8_HUMAN;tr|A0A994J3G5|A0A994J3G5_HUMAN;tr|A0A994J3G1|A0A994J3G1_HUMAN	157	Color2 [DarkGray]	1	4					-1	12	12	12	28	28	28	81.876	0	160.09	4077400000	107	-0.0431166	-0.081198	0.0125842	0.00708747	0.0440917	-0.0142872	0.0116944	-0.0131083	0.0488596	-0.0128396	-0.00897074	0.00520563	-0.102544	-0.117543	-0.0220432	0.0652578	-0.023212	0.108851	-0.132982	-0.0232773	0.0411654	-0.113254	0.0208158	-0.0398083	-0.0506351
	0.837751	-0.0871346	sp|O00442|RTCA_HUMAN	sp|O00442|RTCA_HUMAN	158	Color2 [DarkGray]	1	4					-1	3	3	3	10.1	10.1	10.1	39.336	0	8.8647	175070000	18	-0.112513	0.237669	0.0150881	0.00140023	-0.0635841	0.0156603	-0.07476	0.145684	-0.00830674	-0.0461221	-0.0089004	0.0524867	-0.0903563	0.0480189	0.0185966	0.126503	-0.112049	0.0676768	-0.0302	0.0705609	-0.0629756	0.0156124	0.00234461	0.0677884	0.0567248
	2.46143	-0.0755167	sp|O00479|HMGN4_HUMAN	sp|O00479|HMGN4_HUMAN	161	Color2 [DarkGray]	1	4					-1	1	1	1	10	10	10	9.5388	0	9.9973	446380000	12	0.0715592	-0.0361614	0.134966	0.0665863	0.0836291	-0.315446	0.0701075	-0.0247231	0.122517	-0.0116215	0.149591	-0.331025	0.0189674	0.0264657	0.12403	-0.0308621	0.106654	-0.243684	-0.142691	-0.371691	0.00452828	0.126042	0.153652	0.00704241	-0.138147
	2.63114	-0.0634646	sp|O00483|NDUA4_HUMAN	sp|O00483|NDUA4_HUMAN	162	Color2 [DarkGray]	1	4					-1	4	4	4	40.7	40.7	40.7	9.3697	0	13.25	9750200000	62	0.00222421	0.0800917	0.0520554	-0.0406964	-0.0340662	0.0222986	-0.0421221	0.051862	0.0674224	-0.00837827	-0.00062871	0.0577278	-0.00306177	0.0484865	0.0378029	-0.0626073	-0.00748348	0.0580227	-0.0403519	0.00515962	-0.0765998	0.0856149	0.0289254	0.0475922	-0.082634
	1.66359	0.0356819	sp|O00487|PSDE_HUMAN;tr|C9JW37|C9JW37_HUMAN	sp|O00487|PSDE_HUMAN	163	Color2 [DarkGray]	1	4					-1	8	8	8	38.4	38.4	38.4	34.577	0	26.43	3161300000	86	0.0285599	-0.0290794	-0.0158064	-0.00120139	0.0235631	0.0110407	0.048367	-0.0779212	-0.019377	0.126629	-0.0388763	0.0302796	-0.0436585	0.0420446	0.0141459	-0.0360706	0.00898528	0.0335262	-0.0376148	0.123808	0.0354543	0.00897598	-0.0205061	0.00293183	-0.00510168
	0.359868	0.0134524	sp|O00505|IMA4_HUMAN;tr|H0Y4S9|H0Y4S9_HUMAN	sp|O00505|IMA4_HUMAN	164	Color2 [DarkGray]	1	4					-1	6	6	4	15.5	15.5	12.5	57.81	0	53.155	2438500000	72	0.0309222	-0.0593898	0.0345774	0.031378	-0.00683403	0.0245547	0.0223849	-0.0628116	0.0563135	0.0445952	-0.0382307	0.00985932	-0.0191259	-0.0843616	0.0375721	0.0535753	0.0104542	0.0183699	0.0286834	0.165945	0.00803208	-0.049525	0.0139356	0.0189126	0.0521424
	5.8597	-0.0936641	tr|B4DHN5|B4DHN5_HUMAN;tr|E9PBU7|E9PBU7_HUMAN;sp|O00560|SDCB1_HUMAN;tr|G5EA09|G5EA09_HUMAN	tr|B4DHN5|B4DHN5_HUMAN;tr|E9PBU7|E9PBU7_HUMAN;sp|O00560|SDCB1_HUMAN;tr|G5EA09|G5EA09_HUMAN	166	Color2 [DarkGray]	1	4					-1	5	5	5	35.1	35.1	35.1	25.968	0	47.86	1788600000	50	-0.0264895	0.110113	0.0802002	-0.0732791	0.00638175	-0.0460527	0.0203807	0.0817845	0.0895355	0.00752878	-0.0253029	-0.0519221	-0.00454855	0.0236149	0.107778	-0.00599957	0.011642	0.019727	-0.0132136	0.0797608	-0.0187325	0.0481126	0.00875378	-0.0878942	0.00674629
	0.040069	-0.00404884	tr|A0A494C128|A0A494C128_HUMAN;sp|O00567|NOP56_HUMAN;tr|Q5JXT2|Q5JXT2_HUMAN;tr|H0YDU4|H0YDU4_HUMAN	tr|A0A494C128|A0A494C128_HUMAN;sp|O00567|NOP56_HUMAN;tr|Q5JXT2|Q5JXT2_HUMAN	168	Color2 [DarkGray]	1	4					-1	5	5	5	12.1	12.1	12.1	53.05	0	11.109	1246300000	19	-0.00408673	-0.0137918	0.0632887	0.110442	-0.0781274	-0.0184617	-0.18248	-0.253816	-0.219459	-0.334507	-0.165925	-0.142063	-0.0278871	0.0195668	0.0528793	0.02826	0.0130384	-0.0482378	-0.0108631	0.0417452	-0.00336647	-0.0262125	-0.0243502	0.0736041	-0.301513
	2.20435	0.0335475	tr|A0A0D9SF53|A0A0D9SF53_HUMAN;sp|O00571|DDX3X_HUMAN;tr|A0A2R8Y4A4|A0A2R8Y4A4_HUMAN;tr|A0A2R8YFS5|A0A2R8YFS5_HUMAN;tr|A0A0D9SG12|A0A0D9SG12_HUMAN;tr|A0A2R8YF78|A0A2R8YF78_HUMAN;tr|A0A0D9SFB3|A0A0D9SFB3_HUMAN;tr|A0A2R8Y5G6|A0A2R8Y5G6_HUMAN;tr|A0A2R8Y645|A0A2R8Y645_HUMAN;tr|A0A2U3TZJ9|A0A2U3TZJ9_HUMAN;tr|A0A2R8YFR4|A0A2R8YFR4_HUMAN;tr|A0A2R8YCW1|A0A2R8YCW1_HUMAN;tr|F6S8Q4|F6S8Q4_HUMAN;tr|A0A2R8YDH3…	tr|A0A0D9SF53|A0A0D9SF53_HUMAN;sp|O00571|DDX3X_HUMAN;tr|A0A2R8Y4A4|A0A2R8Y4A4_HUMAN;tr|A0A2R8YFS5|A0A2R8YFS5_HUMAN;tr|A0A0D9SG12|A0A0D9SG12_HUMAN;tr|A0A2R8YF78|A0A2R8YF78_HUMAN;tr|A0A0D9SFB3|A0A0D9SFB3_HUMAN;tr|A0A2R8Y5G6|A0A2R8Y5G6_HUMAN;tr|A0A2R8Y645|A0A2R8Y645_HUMAN;tr|A0A2U3TZJ9|A0A2U3TZJ9_HUMAN;tr|A0A2R8YFR4|A0A2R8YFR4_HUMAN;tr|A0A2R8YCW1|A0A2R8YCW1_HUMAN;tr|F6S8Q4|F6S8Q4_HUMAN;tr|A0A2R8YDH3…	169	Color2 [DarkGray]	1	4					-1	23	23	8	39	39	15.6	81.476	0	249.32	22284000000	304	0.0409639	-0.0472894	0.0114093	-0.00843048	-0.00535154	-0.000535011	-0.0679598	-0.0316873	0.0280447	-0.0198634	0.0114825	-0.010313	0.0308101	-0.0695736	0.0299344	-0.0106163	0.00926518	0.00533772	0.00556684	0.0141954	0.0335455	-0.00911212	-0.00219655	0.00467229	-0.0219557
	2.78672	-0.107191	tr|A0A804HKZ2|A0A804HKZ2_HUMAN;tr|A0A804HJZ7|A0A804HJZ7_HUMAN;tr|D6REQ6|D6REQ6_HUMAN;tr|A0A087WZM2|A0A087WZM2_HUMAN;tr|D6RHI9|D6RHI9_HUMAN;sp|O00584|RNT2_HUMAN;tr|H0YAE9|H0YAE9_HUMAN	tr|A0A804HKZ2|A0A804HKZ2_HUMAN;tr|A0A804HJZ7|A0A804HJZ7_HUMAN;tr|D6REQ6|D6REQ6_HUMAN;tr|A0A087WZM2|A0A087WZM2_HUMAN;tr|D6RHI9|D6RHI9_HUMAN;sp|O00584|RNT2_HUMAN;tr|H0YAE9|H0YAE9_HUMAN	170	Color2 [DarkGray]	1	4					-1	2	2	2	10.4	10.4	10.4	18.829	0	3.9029	408380000	13	0.00287223	0.0668161	-0.0418363	-0.0852256	0.0236323	0.067493	0.0449655	0.0624113	-0.0418572	-0.0683227	0.0236304	0.0235803	0.0972106	0.111036	0.0914154	-0.216302	-0.0557051	-0.00359488	0.0146604	-0.0852413	0.0186467	0.187366	0.101482	-0.30325	0.0791049
	1.05789	-0.039503	tr|A0A7I2YQ95|A0A7I2YQ95_HUMAN;tr|H7C4F6|H7C4F6_HUMAN;sp|O00629|IMA3_HUMAN;tr|A0A7I2V340|A0A7I2V340_HUMAN;tr|A0A7I2V333|A0A7I2V333_HUMAN	tr|A0A7I2YQ95|A0A7I2YQ95_HUMAN;tr|H7C4F6|H7C4F6_HUMAN;sp|O00629|IMA3_HUMAN;tr|A0A7I2V340|A0A7I2V340_HUMAN	172	Color2 [DarkGray]	1	4					-1	5	3	3	15.9	12.6	12.6	53.034	0	73.972	1699800000	42	-0.050782	-0.0169837	0.109711	0.0590177	-0.0472238	-0.0169141	-0.034337	0.0246661	0.107219	0.0434237	-0.0563514	-0.0320258	-0.0734837	-0.0215523	0.0186746	0.0275748	0.00168896	0.0604422	-0.0166624	-0.0229836	-0.00062561	0.0264492	-0.019969	0.0135005	-0.0130827
	2.41437	0.0406073	sp|O00754|MA2B1_HUMAN;tr|M0QZ24|M0QZ24_HUMAN;tr|M0R174|M0R174_HUMAN;tr|M0QZG6|M0QZG6_HUMAN;tr|M0R2P5|M0R2P5_HUMAN	sp|O00754|MA2B1_HUMAN	174	Color2 [DarkGray]	1	4					-1	17	17	17	20	20	20	113.74	0	73.885	6711200000	187	0.03473	0.00460839	0.00197363	0.00160003	-0.0321963	-0.0126669	-0.00472283	0.0414717	-0.00102592	-0.0456026	-0.0581689	0.00688577	0.0555458	0.0435698	-0.0316982	-0.0659459	-0.0214956	0.00533772	-0.00158262	0.000102043	0.0245016	0.00429654	-0.0142243	-0.0272245	0.0280271
	1.9586	0.0819865	tr|F2Z2Y4|F2Z2Y4_HUMAN;sp|O00764|PDXK_HUMAN	tr|F2Z2Y4|F2Z2Y4_HUMAN;sp|O00764|PDXK_HUMAN	176	Color2 [DarkGray]	1	4					-1	6	6	6	31.6	31.6	31.6	30.638	0	120.21	3623500000	39	0.00740075	0.0102882	-0.01421	0.0627592	0.039722	0.0285318	0.0648136	-0.0145857	-0.120713	-0.0394866	0.0870314	0.0326056	0.101536	-0.0500479	-0.183513	0.0862768	0.0622249	0.00450039	0.0827444	-0.259176	0.0707281	0.0779355	-0.051548	-0.0410318	-0.0307131
	1.54174	-0.0412457	tr|M0QXB4|M0QXB4_HUMAN;sp|O14579|COPE_HUMAN;tr|M0R061|M0R061_HUMAN	tr|M0QXB4|M0QXB4_HUMAN;sp|O14579|COPE_HUMAN	179	Color2 [DarkGray]	1	4					-1	6	6	6	33.5	33.5	33.5	36.923	0	67.062	2086800000	61	-0.00250649	0.0615878	-0.105087	0.150661	-0.00648093	0.0265071	-0.0332959	0.0151641	0.0023644	0.124045	-0.0705884	0.0124469	-0.0641513	0.00699282	-0.0671666	0.248358	-0.127735	0.00777125	-0.107825	0	-0.0152509	-0.0752339	0.0509393	0.153723	-0.0426161
	2.0999	0.0717406	sp|P47813|IF1AX_HUMAN;sp|O14602|IF1AY_HUMAN;tr|A6NJH9|A6NJH9_HUMAN;tr|X6RAC9|X6RAC9_HUMAN	sp|P47813|IF1AX_HUMAN;sp|O14602|IF1AY_HUMAN;tr|A6NJH9|A6NJH9_HUMAN;tr|X6RAC9|X6RAC9_HUMAN	180	Color2 [DarkGray]	1	4					-1	4	4	4	29.9	29.9	29.9	16.46	0	14.234	4410900000	29	0.0986633	-0.0177214	0.076684	0.00509429	0.0901809	-0.180608	0.101125	-0.204857	0.0264192	-0.172116	0.0924149	0.0618479	0.0594645	-0.048672	0.0662167	0.0204108	-0.0730817	-0.0773616	-0.00191593	0.0417123	0.00974178	-0.0125644	-0.00037837	-0.0231886	0.0880077
	0.122397	-0.00528727	sp|O14617|AP3D1_HUMAN;tr|A0A8V8TQW4|A0A8V8TQW4_HUMAN;tr|A0A2R8Y4J3|A0A2R8Y4J3_HUMAN;tr|A0A087WYN6|A0A087WYN6_HUMAN	sp|O14617|AP3D1_HUMAN;tr|A0A8V8TQW4|A0A8V8TQW4_HUMAN	181	Color2 [DarkGray]	1	4					-1	13	13	13	14.3	14.3	14.3	130.16	0	62.819	4221900000	88	0.0145802	-0.0395284	0.092922	-0.155153	0.0055418	0.0143743	-0.0310268	-0.0193982	0.00974846	0.0324435	0.00488257	-0.00745797	-0.00575781	-0.042062	-0.0308912	0.0313878	0.0108037	0.0750201	-0.0311356	-0.11515	0.0297968	-0.045819	0.039422	0.0209467	0.0299091
	0.345526	-0.0473479	sp|O14662|STX16_HUMAN;tr|H3BU86|H3BU86_HUMAN;tr|Q96NX8|Q96NX8_HUMAN;tr|F8W9Z6|F8W9Z6_HUMAN	sp|O14662|STX16_HUMAN;tr|H3BU86|H3BU86_HUMAN;tr|Q96NX8|Q96NX8_HUMAN;tr|F8W9Z6|F8W9Z6_HUMAN	183	Color2 [DarkGray]	1	4					-1	2	2	2	7.1	7.1	7.1	37.031	0	6.0704	157410000	24	-0.0738299	-0.255243	-0.0461528	0.204802	0.187205	-0.101229	0.0158155	0.166262	-0.0962207	-0.00908709	-0.0261564	0.0382926	-0.366853	0.427492	-0.113064	0.208412	0.0395207	-0.132988	-0.129153	-0.272773	0.0688655	0.0505767	0.179481	-0.0604215	0.112539
	5.23134	0.0969176	sp|O14737|PDCD5_HUMAN;tr|K7EQA1|K7EQA1_HUMAN;tr|K7ESJ4|K7ESJ4_HUMAN;tr|Q3HM38|Q3HM38_HUMAN;tr|X6R2P6|X6R2P6_HUMAN	sp|O14737|PDCD5_HUMAN;tr|K7EQA1|K7EQA1_HUMAN	187	Color2 [DarkGray]	1	4					-1	8	8	8	64	64	64	14.285	0	21.595	4541200000	73	0.0184312	-0.0671315	0.035965	-0.000100136	0.00966716	0.0298052	0.0815117	-0.125553	0.0627475	-0.031955	0.0646923	0.0170772	0.0661197	-0.0409424	0.00598979	0.000897646	0.0126197	0.0180681	0.0433798	-0.0940893	0.0299501	-0.0110378	-0.00720859	-0.00476718	0.0867505
	0.191195	0.0219953	sp|O14744|ANM5_HUMAN;tr|G3V5L5|G3V5L5_HUMAN;tr|G3V580|G3V580_HUMAN;tr|G3V2L6|G3V2L6_HUMAN;tr|H0YJX6|H0YJX6_HUMAN;tr|G3V5T6|G3V5T6_HUMAN;tr|H0YJ77|H0YJ77_HUMAN;tr|H0YJD3|H0YJD3_HUMAN;tr|C9JSX3|C9JSX3_HUMAN	sp|O14744|ANM5_HUMAN	188	Color2 [DarkGray]	1	4					-1	5	5	5	9.6	9.6	9.6	72.683	0	27.651	958930000	29	0.0530832	0.255789	0.0579107	-0.137764	0.0532653	-0.21444	0.0160899	0.0727684	0.0345287	-0.0448756	0.029803	-0.0578969	-0.0449967	0.203572	-0.0189991	-0.130128	0.0161057	0.0243163	-0.0273974	0.162789	0.0440505	-0.108608	-0.0473964	0.0287435	0.0547166
	0.184195	0.0245659	tr|A0A2R8Y7U1|A0A2R8Y7U1_HUMAN;tr|A0A2R8YGD1|A0A2R8YGD1_HUMAN;tr|A0A2R8YD45|A0A2R8YD45_HUMAN;tr|A0A804HJ17|A0A804HJ17_HUMAN;sp|O14773|TPP1_HUMAN	tr|A0A2R8Y7U1|A0A2R8Y7U1_HUMAN;tr|A0A2R8YGD1|A0A2R8YGD1_HUMAN;tr|A0A2R8YD45|A0A2R8YD45_HUMAN;tr|A0A804HJ17|A0A804HJ17_HUMAN;sp|O14773|TPP1_HUMAN	190	Color2 [DarkGray]	1	4					-1	3	3	3	10.5	10.5	10.5	43.568	0	89.804	2447300000	36	0.00490713	0.0967717	-0.0468872	-0.104569	0.0603604	0.0997345	0.0345321	-0.0156949	0.0500028	-0.107256	0.0490425	-0.0353229	0.426623	-0.230412	0.00866127	-0.580385	0.10115	-0.000458479	0.148511	-0.278701	0.0789695	-0.0341048	-0.063205	-0.0962646	0.37502
	2.18714	-0.0532154	tr|A0A7P0T8N8|A0A7P0T8N8_HUMAN;sp|O14776|TCRG1_HUMAN;tr|G3V220|G3V220_HUMAN	tr|A0A7P0T8N8|A0A7P0T8N8_HUMAN;sp|O14776|TCRG1_HUMAN;tr|G3V220|G3V220_HUMAN	191	Color2 [DarkGray]	1	4					-1	7	7	7	7	7	7	126	0	43.491	2125200000	38	-0.0612919	0.033498	0.0239725	-0.043272	0.00729132	0.0531988	-0.0494707	-0.0142162	0.0366836	0.0294883	-0.0423977	0.0540388	-0.00883174	-0.0125024	0.063952	-0.0016973	0.0438306	-0.0662012	-0.0945196	-0.0400145	0.0389597	0.098845	-0.0313723	0.026253	0.0280271
	0.98741	-0.0321307	sp|O14818|PSA7_HUMAN;tr|H0Y586|H0Y586_HUMAN;sp|Q8TAA3|PSMA8_HUMAN;tr|A0A087WYS6|A0A087WYS6_HUMAN;tr|F5GY34|F5GY34_HUMAN	sp|O14818|PSA7_HUMAN;tr|H0Y586|H0Y586_HUMAN	194	Color2 [DarkGray]	1	4					-1	8	8	8	37.9	37.9	37.9	27.887	0	86.671	7148700000	86	-0.0715864	-0.00730658	-0.0480299	0.0697362	-0.0312624	0.0189078	0.0783625	-0.048111	-0.00410771	0.0277121	-0.0162303	-0.0179026	0.0246277	-0.0882108	0.0133636	0.00756383	0.00309491	0.0638082	0.0358474	0.035322	-0.02405	0.0219045	0.0187254	-0.0189226	-0.0630531
	1.48858	0.0659457	sp|O14828|SCAM3_HUMAN	sp|O14828|SCAM3_HUMAN	195	Color2 [DarkGray]	1	4					-1	4	4	4	12.7	12.7	12.7	38.287	0	20.076	1232400000	28	-0.151334	-0.0382805	0.17589	0.110164	0.0192697	-0.114573	-0.00676513	-0.00721312	-0.0232198	0.0532541	0.0361538	-0.0186017	-0.0121927	-0.0211842	-0.0400372	0.0244386	0.0243685	0.0456414	-0.155522	0.194293	-0.0265172	0.0552621	0.00302458	0.0406685	0.0967779
	1.73823	-0.0730083	sp|O14880|MGST3_HUMAN;tr|Q5VV89|Q5VV89_HUMAN	sp|O14880|MGST3_HUMAN;tr|Q5VV89|Q5VV89_HUMAN	196	Color2 [DarkGray]	1	4					-1	1	1	1	5.3	5.3	5.3	16.516	0.0084773	1.4068	1064500000	12	-0.0387275	0.141947	-0.00744462	-0.0330994	-0.0416424	0.0507658	-0.0722303	-0.00292993	0.0384512	-0.0744565	0.0709581	0.034404	-0.0970817	0.0446248	0.12996	-0.162485	0.0202084	0.0426037	-0.0644369	0.0693135	0.089591	0.0658062	0.0488188	-0.16468	-0.0818388
	0.828451	-0.0849469	sp|O14925|TIM23_HUMAN	sp|O14925|TIM23_HUMAN	199	Color2 [DarkGray]	1	4					-1	2	2	2	23.4	23.4	23.4	21.943	0	2.7382	213090000	2	-0.260169	-0.24129	-0.171667	-0.232864	-0.237374	-0.280492	-0.157933	0.313464	-0.135454	0.0600286	-0.0972466	0.118047	-0.0377479	0.0890472	0.162712	-0.0480909	-0.0962298	-0.0265217	-0.0272279	-0.0751574	-0.0293076	0.16771	-0.0836737	0.027421	-0.164665
	1.06619	-0.068994	sp|O14929|HAT1_HUMAN	sp|O14929|HAT1_HUMAN	200	Color2 [DarkGray]	1	4					-1	2	2	2	7.4	7.4	7.4	49.54	0	15.967	613710000	25	-0.11131	0.109438	0.0726333	-0.0422411	-0.0269592	0.0421805	0.017278	0.034106	0.117363	-0.0929084	0.0144598	-0.066946	0.0368757	-0.0830808	0.0348766	-0.0786402	0.0397263	0.0310612	-0.133347	-0.13514	-0.0884407	0.163945	-0.0236573	0.143275	-0.124158
	0.290687	-0.0338909	sp|O14933|UB2L6_HUMAN	sp|O14933|UB2L6_HUMAN	201	Color2 [DarkGray]	1	4					-1	1	1	1	9.8	9.8	9.8	17.769	0	3.1258	90555000	11	-0.277408	0.194906	0.0263789	0.109236	0.0219719	-0.0228813	-0.13572	0.117071	-0.0737972	0.162952	0.0767996	-0.0826967	-0.0150933	0.082556	-0.086323	0.056073	-0.0569496	0.0844176	-0.0587029	0.0632725	0.0595911	-0.0356557	0.0550981	-0.0308666	0.0365174
	0.223983	-0.0117528	sp|O14949|QCR8_HUMAN	sp|O14949|QCR8_HUMAN	202	Color2 [DarkGray]	1	4					-1	2	2	2	12.2	12.2	12.2	9.9062	0	8.7846	1082900000	18	-0.0197039	-0.0588837	0.00834942	0.0357776	0.0831647	-0.0397532	-0.0636051	-0.0506349	0.0483255	0.124692	-0.0266545	0.00183964	0.0193331	0.0322683	0.0349536	0.0768466	-0.122819	0.0267181	-0.0207102	-0.256879	-0.0389962	0.07952	0.0497699	0.0628607	-0.0379801
	0.236941	0.0291839	tr|A0A7I2V5A3|A0A7I2V5A3_HUMAN;tr|A0A7I2V2D8|A0A7I2V2D8_HUMAN;tr|A0A7I2V637|A0A7I2V637_HUMAN;tr|A0A7I2V307|A0A7I2V307_HUMAN;sp|O14964|HGS_HUMAN;tr|A0A7I2V3J3|A0A7I2V3J3_HUMAN;tr|A0A7I2V2R9|A0A7I2V2R9_HUMAN;tr|A0A7I2V2W5|A0A7I2V2W5_HUMAN;tr|A0A7I2V3F9|A0A7I2V3F9_HUMAN;tr|A0A7I2V3I8|A0A7I2V3I8_HUMAN;tr|A0A7I2V5A2|A0A7I2V5A2_HUMAN;tr|A0A7I2V2K2|A0A7I2V2K2_HUMAN;tr|A0A7I2V6E0|A0A7I2V6E0_HUMAN;tr|A0A7…	tr|A0A7I2V5A3|A0A7I2V5A3_HUMAN;tr|A0A7I2V2D8|A0A7I2V2D8_HUMAN;tr|A0A7I2V637|A0A7I2V637_HUMAN;tr|A0A7I2V307|A0A7I2V307_HUMAN;sp|O14964|HGS_HUMAN;tr|A0A7I2V3J3|A0A7I2V3J3_HUMAN;tr|A0A7I2V2R9|A0A7I2V2R9_HUMAN;tr|A0A7I2V2W5|A0A7I2V2W5_HUMAN;tr|A0A7I2V3F9|A0A7I2V3F9_HUMAN;tr|A0A7I2V3I8|A0A7I2V3I8_HUMAN;tr|A0A7I2V5A2|A0A7I2V5A2_HUMAN;tr|A0A7I2V2K2|A0A7I2V2K2_HUMAN;tr|A0A7I2V6E0|A0A7I2V6E0_HUMAN;tr|A0A7…	204	Color2 [DarkGray]	1	4					-1	2	2	2	2.4	2.4	2.4	88.739	0	6.1614	712560000	9	0.00490713	-0.0882828	0.057683	-0.00400853	-0.00867128	0.0419579	-0.178367	-0.251258	-0.148032	-0.301814	-0.176853	-0.155484	0.00268531	-0.0686862	0.0670462	-0.0584447	0.0158966	0.0303133	-0.0146425	-0.0675466	0.0177202	0.0153759	0.0351439	0.00419807	-0.27051
	0.985286	-0.029197	tr|A0A087WUK2|A0A087WUK2_HUMAN;sp|O14979|HNRDL_HUMAN;REV__tr|A0A0B4J1R9|A0A0B4J1R9_HUMAN;REV__sp|Q8N0S2|SYCE1_HUMAN;sp|Q9ULL8|SHRM4_HUMAN;REV__sp|Q9ULL8|SHRM4_HUMAN	tr|A0A087WUK2|A0A087WUK2_HUMAN;sp|O14979|HNRDL_HUMAN	208	Color2 [DarkGray]	1	4					-1	11	11	10	27.3	27.3	25.1	40.04	0	148.86	17180000000	181	-0.0325482	0.0781367	-0.0495825	-0.028091	-0.0179641	0.0750589	-0.0949597	0.0843174	-0.00244761	-0.0112157	0.000279665	0.0250132	-0.0307245	0.0555978	-0.0547271	-0.0179729	0.0144334	0.0705168	0.0196784	0.0352554	0.0194185	-0.0145752	0.042953	-0.00556326	-0.00376177
	0.360212	0.0148171	sp|O14980|XPO1_HUMAN;tr|A0A7I2V461|A0A7I2V461_HUMAN;tr|A0A7I2V2Y6|A0A7I2V2Y6_HUMAN;tr|A0A7I2V2H0|A0A7I2V2H0_HUMAN;tr|A0A7I2V2S3|A0A7I2V2S3_HUMAN;tr|A0A7I2YQV4|A0A7I2YQV4_HUMAN;tr|A0A7I2V3W6|A0A7I2V3W6_HUMAN;tr|A0A7I2V3P3|A0A7I2V3P3_HUMAN;tr|A0A7I2V488|A0A7I2V488_HUMAN;tr|A0A7I2V6B9|A0A7I2V6B9_HUMAN;tr|A0A7I2V3N0|A0A7I2V3N0_HUMAN;tr|A0A7I2V4A3|A0A7I2V4A3_HUMAN;tr|A0A7I2YQX3|A0A7I2YQX3_HUMAN;tr|C9J…	sp|O14980|XPO1_HUMAN;tr|A0A7I2V461|A0A7I2V461_HUMAN;tr|A0A7I2V2Y6|A0A7I2V2Y6_HUMAN;tr|A0A7I2V2H0|A0A7I2V2H0_HUMAN;tr|A0A7I2V2S3|A0A7I2V2S3_HUMAN;tr|A0A7I2YQV4|A0A7I2YQV4_HUMAN;tr|A0A7I2V3W6|A0A7I2V3W6_HUMAN;tr|A0A7I2V3P3|A0A7I2V3P3_HUMAN;tr|A0A7I2V488|A0A7I2V488_HUMAN;tr|A0A7I2V6B9|A0A7I2V6B9_HUMAN;tr|A0A7I2V3N0|A0A7I2V3N0_HUMAN;tr|A0A7I2V4A3|A0A7I2V4A3_HUMAN;tr|A0A7I2YQX3|A0A7I2YQX3_HUMAN	209	Color2 [DarkGray]	1	4					-1	15	15	15	18.3	18.3	18.3	123.38	0	100.21	4692500000	110	0.0986633	-0.0850582	0.0514457	-0.0319736	0.0240471	0.0244794	0.0268385	-0.048363	0.0212982	-0.0224168	0.0341082	0.0147259	0.00758004	-0.074147	0.0351849	-0.0488133	0.0182626	0.0624189	0.0440259	-0.0149896	0.00484014	-0.0267806	-0.00781751	0.0130291	0.0363545
	0.183872	-0.0241516	tr|A0A8I5KPG1|A0A8I5KPG1_HUMAN;tr|A0A3F2YNX0|A0A3F2YNX0_HUMAN;tr|A0A3F2YNZ0|A0A3F2YNZ0_HUMAN;tr|F1T0I1|F1T0I1_HUMAN;sp|O15027|SC16A_HUMAN;tr|X6RGP5|X6RGP5_HUMAN;tr|A0A8I5KQ88|A0A8I5KQ88_HUMAN;tr|Q8N9G1|Q8N9G1_HUMAN;tr|A0A0C4DH09|A0A0C4DH09_HUMAN	tr|A0A8I5KPG1|A0A8I5KPG1_HUMAN;tr|A0A3F2YNX0|A0A3F2YNX0_HUMAN;tr|A0A3F2YNZ0|A0A3F2YNZ0_HUMAN;tr|F1T0I1|F1T0I1_HUMAN;sp|O15027|SC16A_HUMAN;tr|X6RGP5|X6RGP5_HUMAN	210	Color2 [DarkGray]	1	4					-1	4	4	4	2.3	2.3	2.3	224.93	0	8.2133	282520000	14	0.00481462	0.175569	-0.0542502	-0.0386393	0.0817044	-0.0982804	-0.0371802	-0.0385599	0.0351446	0.0800667	0.0286391	-0.0382335	0.0485728	0.0864315	0.0363405	0.0160754	0.00492072	-0.125218	-0.240403	0.10439	-0.063139	0.161739	0.0164075	0.0643787	-0.165601
	0.948868	-0.118809	sp|O15031|PLXB2_HUMAN;tr|A6QRG9|A6QRG9_HUMAN	sp|O15031|PLXB2_HUMAN	211	Color2 [DarkGray]	1	4					-1	3	3	3	1.6	1.6	1.6	205.12	0	5.9039	157890000	7	-0.0674987	-0.0356634	-0.0802381	-0.00200295	0.0439553	0.135661	-0.191139	-0.177024	-0.271847	-0.227268	-0.124441	-0.174705	-0.285188	0.220786	0.0282316	-0.257815	0.0618875	0.1673	0.0809352	-0.00809932	-0.130195	-0.000318527	-0.0387399	0.1166	-0.068996
	0.104645	-0.0101998	tr|A0A087WXB0|A0A087WXB0_HUMAN;sp|O15126|SCAM1_HUMAN;tr|A0A087WU14|A0A087WU14_HUMAN;tr|A0A087WTX8|A0A087WTX8_HUMAN;tr|A0A087WZA6|A0A087WZA6_HUMAN	tr|A0A087WXB0|A0A087WXB0_HUMAN;sp|O15126|SCAM1_HUMAN;tr|A0A087WU14|A0A087WU14_HUMAN	216	Color2 [DarkGray]	1	4					-1	3	3	3	13.5	13.5	13.5	35.046	0	21.125	833140000	17	-0.00743914	0.0152247	-0.0685933	-0.116345	0.0755143	0.0963066	0.070724	0.0793626	0.0345287	0.0729079	-0.131431	-0.0277977	0.00203753	-0.138144	-0.0775461	0.230183	-0.0162873	0.0115654	-0.260354	-0.247763	-0.227792	-0.171188	-0.122534	-0.197019	-0.127346
	0.00923562	-0.000712037	sp|O15127|SCAM2_HUMAN;tr|H3BV04|H3BV04_HUMAN;tr|H3BN93|H3BN93_HUMAN;tr|H3BUB6|H3BUB6_HUMAN;tr|H3BPL9|H3BPL9_HUMAN	sp|O15127|SCAM2_HUMAN;tr|H3BV04|H3BV04_HUMAN;tr|H3BN93|H3BN93_HUMAN;tr|H3BUB6|H3BUB6_HUMAN;tr|H3BPL9|H3BPL9_HUMAN	217	Color2 [DarkGray]	1	4					-1	4	4	4	16.1	16.1	16.1	36.648	0	20.408	3200100000	38	0.130361	-0.119613	0.00630593	-0.057781	0.0293601	0.00190973	0.0595887	0.0428929	0.0320621	0.0124266	0.0685616	-0.0161178	0.0527785	-0.0254834	0.0903773	-0.111143	0.0268588	-0.0277672	0.0790451	0.00326085	-0.100212	-0.0309265	0.00935555	0.014679	-0.0160344
	2.43117	0.047379	sp|O15143|ARC1B_HUMAN;tr|C9JEY1|C9JEY1_HUMAN;tr|C9K057|C9K057_HUMAN;tr|A0A1W2PNV4|A0A1W2PNV4_HUMAN;tr|C9JTT6|C9JTT6_HUMAN;tr|C9JBJ7|C9JBJ7_HUMAN;tr|F8VXW2|F8VXW2_HUMAN	sp|O15143|ARC1B_HUMAN;tr|C9JEY1|C9JEY1_HUMAN;tr|C9K057|C9K057_HUMAN;tr|A0A1W2PNV4|A0A1W2PNV4_HUMAN	219	Color2 [DarkGray]	1	4					-1	6	6	6	17.2	17.2	17.2	40.949	0	64.008	12679000000	56	0.0210843	-0.0315604	0.00842786	-0.159841	0.029429	0.0605469	0.0891805	-0.036057	0.0630496	-0.091728	0.116009	0.0603778	0.108344	-0.0189784	0.00638294	-0.0435588	0.0145729	-0.0402033	-0.043952	0.0298693	0.0390358	-0.0349207	-0.0414639	-0.0449543	0.0186627
	2.98681	0.0551791	sp|O15144|ARPC2_HUMAN;tr|H7C3F9|H7C3F9_HUMAN;tr|C9JTV5|C9JTV5_HUMAN;tr|G5E9J0|G5E9J0_HUMAN;tr|G5E9S7|G5E9S7_HUMAN	sp|O15144|ARPC2_HUMAN	220	Color2 [DarkGray]	1	4					-1	13	13	13	48.3	48.3	48.3	34.333	0	202.32	26642000000	158	0.0928483	0.0557563	-0.00482678	-0.11396	0.0193391	-0.0200884	0.071692	0.0490355	-0.0118814	-0.0868027	0.0225301	-0.0586956	0.0385911	0.018374	0.00928903	-0.11849	0.0441039	-0.0467379	0.0452366	0.011668	0.076005	-0.0350842	0.00181556	-0.0788181	0.143857
	1.03658	0.0393694	sp|O15145|ARPC3_HUMAN;tr|F8VR50|F8VR50_HUMAN;tr|C9JZD1|C9JZD1_HUMAN	sp|O15145|ARPC3_HUMAN	221	Color2 [DarkGray]	1	4					-1	5	5	5	38.2	38.2	38.2	20.546	0	35.215	17376000000	96	-0.0467525	-0.0577452	-0.0681791	0.00609112	0.0365732	-0.00866294	-0.00741553	0.003654	-0.0632091	0.0530603	0.0181212	-0.00730395	-0.0492101	0.066026	-0.03655	0.0684018	0.0391781	-0.00198746	0.0116081	-0.04655	0.0904727	-0.0575464	-0.0522544	-0.000952244	-0.035069
	1.56226	-0.14079	sp|O15160|RPAC1_HUMAN;tr|A0A2R8YEY5|A0A2R8YEY5_HUMAN;tr|E7EQB9|E7EQB9_HUMAN;tr|A0A2R8YEZ4|A0A2R8YEZ4_HUMAN;tr|A0A2R8Y5D3|A0A2R8Y5D3_HUMAN;tr|H0Y723|H0Y723_HUMAN;tr|A0A2R8Y8D6|A0A2R8Y8D6_HUMAN;tr|D6RDJ3|D6RDJ3_HUMAN	sp|O15160|RPAC1_HUMAN;tr|A0A2R8YEY5|A0A2R8YEY5_HUMAN;tr|E7EQB9|E7EQB9_HUMAN;tr|A0A2R8YEZ4|A0A2R8YEZ4_HUMAN;tr|A0A2R8Y5D3|A0A2R8Y5D3_HUMAN;tr|H0Y723|H0Y723_HUMAN;tr|A0A2R8Y8D6|A0A2R8Y8D6_HUMAN	223	Color2 [DarkGray]	1	4					-1	5	5	5	27.7	27.7	27.7	39.249	0	15.292	293630000	18	-0.0142608	0.273885	0.0622299	-0.122214	-0.041136	-0.0704045	-0.0359476	0.045495	0.111753	-0.0106072	-0.0581689	-0.00499344	-0.0813069	0.302239	-0.115714	0.0353854	-0.134366	0.0989704	-0.185977	0.0406878	-0.0596302	0.27354	0.0195472	-0.0863776	0.0280271
	0.318962	-0.0157836	sp|O15212|PFD6_HUMAN;tr|A2AB88|A2AB88_HUMAN	sp|O15212|PFD6_HUMAN;tr|A2AB88|A2AB88_HUMAN	226	Color2 [DarkGray]	1	4					-1	7	7	7	48.8	48.8	48.8	14.582	0	109.86	3859100000	65	-0.0298944	0.0517774	-0.0590155	-0.0345335	-0.0149071	0.065376	0.0817738	-0.0196455	0.00527549	-0.0314407	0.0263083	-0.03548	0.098423	-0.042062	0.0212448	0.00338864	0.00449967	-0.0195355	0.0608039	-0.00557089	-0.00634813	0.0782373	0.0161829	0.0163269	0.0220375
	0.256001	0.0311355	tr|A0A8V8TQ64|A0A8V8TQ64_HUMAN;tr|A0A8V8TPA3|A0A8V8TPA3_HUMAN;tr|A0A8V8TP17|A0A8V8TP17_HUMAN;tr|A0A8V8TQ37|A0A8V8TQ37_HUMAN;sp|O15294|OGT1_HUMAN	tr|A0A8V8TQ64|A0A8V8TQ64_HUMAN;tr|A0A8V8TPA3|A0A8V8TPA3_HUMAN;tr|A0A8V8TP17|A0A8V8TP17_HUMAN;tr|A0A8V8TQ37|A0A8V8TQ37_HUMAN;sp|O15294|OGT1_HUMAN	230	Color2 [DarkGray]	1	4					-1	3	3	3	5.1	5.1	5.1	111.11	0	11.952	274370000	14	0.0905855	-0.00303984	0.0381207	0.033824	-0.0136294	-0.0894706	-0.242939	-0.22947	-0.179989	-0.295059	-0.180102	-0.200859	-0.0127537	0.0968664	-0.0278285	0.0700185	0.129943	-0.213254	-0.0501444	0.0413487	0.043823	-0.10449	-0.0624936	0.166925	0.00483394
	0.326978	0.0133257	tr|H3BV55|H3BV55_HUMAN;tr|A0A804HKA7|A0A804HKA7_HUMAN;sp|O15305|PMM2_HUMAN;tr|H3BPH4|H3BPH4_HUMAN;tr|H3BRM0|H3BRM0_HUMAN	tr|H3BV55|H3BV55_HUMAN;tr|A0A804HKA7|A0A804HKA7_HUMAN;sp|O15305|PMM2_HUMAN;tr|H3BPH4|H3BPH4_HUMAN	231	Color2 [DarkGray]	1	4					-1	3	3	3	13.7	13.7	13.7	25.256	0	7.4867	845570000	19	0.0170569	0.0612385	-0.0426497	0.00698781	0.056716	-0.0340292	0.0968087	-0.0473545	0.0302866	-0.0284605	0.0177763	-0.0453386	0.120161	-0.0561919	-0.00799847	-0.00529838	0.0204165	-0.0494232	0.126717	-0.156454	0.0220392	0.0237083	-0.0380404	-0.0341928	-0.0783968
	5.29017	0.107878	tr|E9PES6|E9PES6_HUMAN;tr|E7ES08|E7ES08_HUMAN;tr|E7EQU1|E7EQU1_HUMAN;sp|O15347|HMGB3_HUMAN	tr|E9PES6|E9PES6_HUMAN;tr|E7ES08|E7ES08_HUMAN;tr|E7EQU1|E7EQU1_HUMAN;sp|O15347|HMGB3_HUMAN	232	Color2 [DarkGray]	1	4					-1	3	2	2	22.2	17.6	17.6	17.522	0	28.985	2193700000	26	0.0797441	-0.141152	-0.0411048	-0.111472	0.052249	0.113082	0.0722196	-0.0933208	-0.0442955	-0.142707	0.0547712	0.112525	-0.0520899	-0.111002	0.0242767	-0.0499492	0.0300348	0.1162	0.144299	0.0325816	0.031328	-0.0388446	-0.0340824	-0.0911012	0.00583196
	0.20688	-0.029786	sp|O15355|PPM1G_HUMAN	sp|O15355|PPM1G_HUMAN	233	Color2 [DarkGray]	1	4					-1	5	5	5	9.2	9.2	9.2	59.271	0	13.449	617790000	16	-0.0607114	-0.00316167	0.00228906	0.1031	0.0300486	-0.0290291	-0.0620599	-0.178809	0.136865	0.146679	-0.0254452	-0.0368955	-0.1378	0.251974	0.108804	0.0715387	-0.0334094	-0.175148	-0.0619144	0.0324485	-0.0124087	-0.00207305	0.0227544	0.061949	-0.128532
	0.785466	-0.0293595	sp|O15357|SHIP2_HUMAN;tr|F5H588|F5H588_HUMAN;tr|H7BXR2|H7BXR2_HUMAN	sp|O15357|SHIP2_HUMAN	234	Color2 [DarkGray]	1	4					-1	4	4	4	3.9	3.9	3.9	138.6	0	15.874	476610000	38	-0.0514545	0.0576251	-0.046479	-0.0179234	0.0161455	0.00594974	0.011236	0.0125067	0.0102184	0.0246482	0.0773957	0.0131309	-0.0455704	-0.00982285	0.0415676	0.00299048	0.0166626	0.0044241	0.0631962	-0.0293901	-0.0218253	0.110553	-0.0690689	-0.0198874	-0.0842264
	1.59214	-0.0674272	sp|O15371|EIF3D_HUMAN;tr|B0QYA5|B0QYA5_HUMAN;tr|B0QYA6|B0QYA6_HUMAN	sp|O15371|EIF3D_HUMAN;tr|B0QYA5|B0QYA5_HUMAN	235	Color2 [DarkGray]	1	4					-1	4	4	4	12.8	12.8	12.8	63.972	0	7.1266	1224300000	24	-0.0264895	-0.00450134	0.0849748	-0.027071	0.0491273	-0.0579386	-0.0277243	0.00935984	-0.0169008	0.0974808	0.00495219	-0.0121682	-0.156376	0.0913181	0.0603209	-0.00710225	-0.020781	0.0600026	-0.0574896	-0.0707397	-0.0364275	-0.00670862	0.0765038	0.0751107	-0.0813086
	1.61795	0.0389666	sp|O15372|EIF3H_HUMAN;tr|B3KS98|B3KS98_HUMAN;tr|E5RGU4|E5RGU4_HUMAN;tr|E5RJT0|E5RJT0_HUMAN;tr|E5RHC7|E5RHC7_HUMAN;tr|E5RH59|E5RH59_HUMAN;tr|E5RFW7|E5RFW7_HUMAN;tr|E5RFH0|E5RFH0_HUMAN	sp|O15372|EIF3H_HUMAN;tr|B3KS98|B3KS98_HUMAN;tr|E5RGU4|E5RGU4_HUMAN	236	Color2 [DarkGray]	1	4					-1	7	7	7	21.3	21.3	21.3	39.93	0	34.795	3399000000	49	0.0464528	-0.0889287	0.0664606	-0.0306442	0.0324559	0.0180776	-0.00305438	-0.0289471	0.047868	0.0107293	-0.0673637	-0.00360894	0.0437255	-0.00350928	0.029006	-0.0526373	0.00919533	-0.00958085	-0.0350537	0.104375	0.0194957	-0.0232134	-0.0131545	0.0632403	-0.0270507
	0.150943	-0.0200621	sp|O15400|STX7_HUMAN	sp|O15400|STX7_HUMAN	237	Color2 [DarkGray]	1	4					-1	6	6	6	40.2	40.2	40.2	29.815	0	49.162	1275900000	16	0.0775483	-0.00645232	0.134103	-0.0541399	-0.0332029	-0.086627	0.0155413	-0.0583603	0.0798652	-0.0912991	0.0499201	-0.00830626	0.0871248	0.0450935	-0.0150836	-0.203606	0.0126197	0.071753	-0.137004	0.0165341	0.0291839	0.193163	0.352129	-0.623833	0.0961533
	1.23236	0.0393084	tr|A0A7I2V4L6|A0A7I2V4L6_HUMAN;sp|O15498|YKT6_HUMAN;tr|A0A7I2V3A1|A0A7I2V3A1_HUMAN;tr|A0A7I2V3V7|A0A7I2V3V7_HUMAN;tr|H7C3K7|H7C3K7_HUMAN	tr|A0A7I2V4L6|A0A7I2V4L6_HUMAN;sp|O15498|YKT6_HUMAN;tr|A0A7I2V3A1|A0A7I2V3A1_HUMAN;tr|A0A7I2V3V7|A0A7I2V3V7_HUMAN	240	Color2 [DarkGray]	1	4					-1	5	5	5	20.9	20.9	20.9	21.713	0	14.935	1928900000	48	0.126288	0.0538855	0.0113308	-0.0760193	0.0455906	-0.127791	0.0989685	0.0582008	0.00582552	-0.0156856	0.0379925	-0.130671	0.125098	-0.0445528	0.00512433	-0.107698	0.0384927	-0.0614901	0.0646298	0.0657277	0.0226552	0.0422437	-0.00842619	-0.17503	0.0974805
	0.641221	0.0177926	sp|O15511|ARPC5_HUMAN;tr|B1ALC0|B1ALC0_HUMAN	sp|O15511|ARPC5_HUMAN;tr|B1ALC0|B1ALC0_HUMAN	241	Color2 [DarkGray]	1	4					-1	6	6	5	43.7	43.7	38.4	16.32	0	35.731	22853000000	87	0.0730586	0.0750268	-0.0288029	-0.082998	0.043819	-0.058018	0.0193777	0.125592	-0.0275552	-0.0526838	0.0318546	-0.0367382	0.0713336	0.0275333	-0.0616338	-0.0641711	0.0347855	-0.0514803	0.0130937	-0.0470417	0.0540278	0.0202556	0.0279608	-0.0451999	0.0240095
	1.74637	0.109285	tr|E9PB93|E9PB93_HUMAN;tr|E9PHV4|E9PHV4_HUMAN;sp|O15514|RPB4_HUMAN	tr|E9PB93|E9PB93_HUMAN;tr|E9PHV4|E9PHV4_HUMAN;sp|O15514|RPB4_HUMAN	242	Color2 [DarkGray]	1	4					-1	1	1	1	15.4	15.4	15.4	12.267	0	12.416	56082000	12	0.0742927	-0.218612	-0.0319493	0.139349	-0.0698414	0.0920103	0.147187	-0.320267	-0.0227389	-0.143262	0.259373	-0.100429	-0.0277927	0.00132871	-0.143883	-0.14109	0.186912	0.0694978	0.010534	-0.18441	0.166715	-0.0958636	0.0160332	-0.00277901	-0.152458
	0.441305	-0.0501203	sp|O15523|DDX3Y_HUMAN;tr|C9J8G5|C9J8G5_HUMAN;tr|C9J081|C9J081_HUMAN	sp|O15523|DDX3Y_HUMAN	243	Color2 [DarkGray]	1	4					-1	18	3	3	34.2	8.2	8.2	73.153	0	17.354	469030000	12	0.0242798	0.0803213	0.0942545	-0.0611179	-0.0430901	-0.0377905	-0.0945649	0.161036	0.000473261	0.122382	-0.0527959	-0.0355587	0.128663	0.120294	-0.228698	0.0255175	0.113895	-0.107415	-0.235472	-0.262569	-0.211209	-0.126647	-0.136462	-0.151284	-0.1613
	2.39179	-0.0486638	sp|O43143|DHX15_HUMAN	sp|O43143|DHX15_HUMAN	245	Color2 [DarkGray]	1	4					-1	13	13	13	20.3	20.3	20.3	90.932	0	45.884	4291400000	129	-0.0913115	0.0683229	-0.00585747	0.0303986	-0.0478776	-0.0270808	-0.0902276	0.0235868	-0.0224986	0.0732906	-0.0441976	0.0708568	-0.0507452	0.0717871	0.0720882	0.034801	-0.0267942	-0.0298715	-0.0335193	0.0783119	0.0113721	0.0107172	0.0121355	0.0317726	-0.0521059
	2.01808	-0.0825696	tr|H3BUX2|H3BUX2_HUMAN;sp|O43169|CYB5B_HUMAN;tr|A0A8I5QJ67|A0A8I5QJ67_HUMAN;tr|A0A8I5KSY3|A0A8I5KSY3_HUMAN;tr|D6RFH4|D6RFH4_HUMAN;tr|A0A8I5KP74|A0A8I5KP74_HUMAN;tr|A0A8I5QKN7|A0A8I5QKN7_HUMAN;tr|A0A8I5KYK4|A0A8I5KYK4_HUMAN;tr|J3QR91|J3QR91_HUMAN;tr|A0A8I5KSY8|A0A8I5KSY8_HUMAN;tr|A0A8I5KX20|A0A8I5KX20_HUMAN;tr|A0A8I5KVH4|A0A8I5KVH4_HUMAN	tr|H3BUX2|H3BUX2_HUMAN;sp|O43169|CYB5B_HUMAN;tr|A0A8I5QJ67|A0A8I5QJ67_HUMAN;tr|A0A8I5KSY3|A0A8I5KSY3_HUMAN;tr|D6RFH4|D6RFH4_HUMAN;tr|A0A8I5KP74|A0A8I5KP74_HUMAN;tr|A0A8I5QKN7|A0A8I5QKN7_HUMAN;tr|A0A8I5KYK4|A0A8I5KYK4_HUMAN;tr|J3QR91|J3QR91_HUMAN;tr|A0A8I5KSY8|A0A8I5KSY8_HUMAN;tr|A0A8I5KX20|A0A8I5KX20_HUMAN	247	Color2 [DarkGray]	1	4					-1	4	4	4	44.3	44.3	44.3	15.665	0	62.466	2870300000	39	-0.079993	-0.0738919	0.202908	0.123728	0.00987649	0.00762343	-0.123381	-0.017422	-0.0102916	0.279314	-0.0280788	0.0197272	-0.0290215	0.000604153	0.0466995	0.356047	-0.128273	-0.186753	0.0305593	-0.12576	-0.126776	-0.179298	-0.0152948	0.306297	0.0261428
	0.153134	-0.0161752	sp|O43172|PRP4_HUMAN	sp|O43172|PRP4_HUMAN	248	Color2 [DarkGray]	1	4					-1	7	7	7	20.3	20.3	20.3	58.449	0	23.162	1406300000	28	-0.0207386	0.178899	-0.0170047	-0.0969505	0.0225255	-0.00237131	-0.0942686	0.0472665	-0.00410771	0.0489798	-0.0411031	0.0495257	-0.010138	0.06464	0.00952458	-0.1199	0.0567515	0.0128531	-0.00408483	0.167399	-0.0430191	0.00135398	0.0309272	-0.0402975	-0.00686193
	3.14114	0.0464344	sp|O43242|PSMD3_HUMAN;tr|F5H8K4|F5H8K4_HUMAN;tr|H0YGV8|H0YGV8_HUMAN	sp|O43242|PSMD3_HUMAN	252	Color2 [DarkGray]	1	4					-1	11	11	11	25.7	25.7	25.7	60.977	0	51.166	3765000000	99	0.0774605	-0.0370336	0.00173688	-0.0513375	0.0744469	-0.0370059	-0.0148695	-0.0460949	0.0319076	0.00972986	-0.00363755	-0.0379186	0.011539	-0.0509238	0.0874815	-0.0318818	-0.0238562	-0.0261326	0.0556066	0.0155756	0.0485942	-0.0381899	0.00430822	-0.0342741	-0.0530581
	1.20654	0.0396988	sp|O43252|PAPS1_HUMAN	sp|O43252|PAPS1_HUMAN	253	Color2 [DarkGray]	1	4					-1	7	7	7	15.1	15.1	15.1	70.832	0	55.295	2643100000	69	0.0763173	-0.0886705	-0.0122168	-0.0671856	0.0406108	0.033021	0.0377781	-0.12795	0.0489359	-0.0196593	0.0282967	0.0108492	0.0753856	-0.0164089	-0.0300846	-0.0773761	0.0271354	0.0550842	0.0330024	0.0763621	0	-0.00678873	0.0334439	-0.0727153	0.0671217
	0.943692	-0.0802211	sp|O43264|ZW10_HUMAN	sp|O43264|ZW10_HUMAN	254	Color2 [DarkGray]	1	4					-1	1	1	1	2.4	2.4	2.4	88.828	0	3.2309	187470000	11	0.0223634	0.329174	0.154332	-0.183511	-0.361998	0.104363	0.0345321	-0.0313132	0.152989	-0.0516403	-0.324393	0.211682	-0.292321	0.0392246	0.0682518	0.0586622	-0.0509555	0.155551	-0.0667892	0.058676	0.00624228	-0.157272	0.0223074	0.172285	-0.18521
	0.353108	-0.0427717	tr|H3BMB6|H3BMB6_HUMAN;tr|H3BVD9|H3BVD9_HUMAN;sp|O43278|SPIT1_HUMAN	tr|H3BMB6|H3BMB6_HUMAN;tr|H3BVD9|H3BVD9_HUMAN;sp|O43278|SPIT1_HUMAN	255	Color2 [DarkGray]	1	4					-1	1	1	1	3.4	3.4	3.4	33.066	0.00069493	2.1059	183650000	9	0.0247359	0.042372	0.0497677	-0.179879	0.100182	-0.0436871	0.114424	0.0745065	-0.0403154	-0.154533	0.0385368	-0.00253272	0.0441751	0.00939631	0.139527	-0.0964527	0.0251989	-0.114841	-0.0135496	-0.0477622	0.054781	0.120189	-0.000151396	-0.121067	-0.0126617
	1.0356	-0.124229	sp|O43290|SNUT1_HUMAN;tr|E9PQI8|E9PQI8_HUMAN	sp|O43290|SNUT1_HUMAN	256	Color2 [DarkGray]	1	4					-1	6	6	6	12.6	12.6	12.6	90.254	0	32.011	569750000	20	-0.264922	-0.296395	-0.156166	-0.271956	-0.240551	-0.219594	0.0498862	-0.0661273	0.0606313	0.0304742	-0.0015378	-0.0472391	-0.0183749	0.220267	-0.0890086	-0.321978	0.100033	0.0845616	-0.0811601	0.195318	-0.0230963	0.0141928	0.0655515	-0.0543134	-0.030031
	1.97474	0.0549083	tr|D6RBD7|D6RBD7_HUMAN;tr|C9J1V9|C9J1V9_HUMAN;sp|O43324|MCA3_HUMAN;tr|H0YAL7|H0YAL7_HUMAN;tr|H0YAH9|H0YAH9_HUMAN;tr|D6RCQ0|D6RCQ0_HUMAN	tr|D6RBD7|D6RBD7_HUMAN;tr|C9J1V9|C9J1V9_HUMAN;sp|O43324|MCA3_HUMAN;tr|H0YAL7|H0YAL7_HUMAN	259	Color2 [DarkGray]	1	4					-1	3	3	3	20	20	20	16.686	0	12.99	679300000	21	-0.0421612	0.0271943	-0.0891178	0.113775	0.05604	-0.0148277	0.00921631	-0.024847	0.0217645	-0.0313377	-0.0190594	0.0366488	0.00361013	0.0495379	0.117566	0.064781	-0.026938	-0.0879593	0.0439451	0.0696702	0.0769691	-0.0676987	-0.0936544	0.0347183	-0.00426412
	2.76312	-0.0462655	sp|O43390|HNRPR_HUMAN;tr|B4DT28|B4DT28_HUMAN;tr|A0A6Q8PH35|A0A6Q8PH35_HUMAN;tr|A0A6Q8PH31|A0A6Q8PH31_HUMAN;tr|A0A6Q8PEX7|A0A6Q8PEX7_HUMAN;tr|A0A6Q8PHG0|A0A6Q8PHG0_HUMAN;tr|A0A286YEZ8|A0A286YEZ8_HUMAN	sp|O43390|HNRPR_HUMAN;tr|B4DT28|B4DT28_HUMAN;tr|A0A6Q8PH35|A0A6Q8PH35_HUMAN;tr|A0A6Q8PH31|A0A6Q8PH31_HUMAN;tr|A0A6Q8PEX7|A0A6Q8PEX7_HUMAN	260	Color2 [DarkGray]	1	4					-1	18	14	14	34.8	28.8	28.8	70.942	0	76.277	6908000000	123	0.0127428	-0.0585041	-0.0122168	0.0873628	-0.0311186	0.025306	-0.0737865	0.0614767	-0.0106888	0.0710888	-0.0151002	0.038218	-0.0566132	0.0432181	-0.0382521	0.084866	0.0555322	-0.00313544	-0.0601776	-0.0071764	-0.0321834	0.00897598	0.0491116	0.0416706	-0.0400386
	3.38075	-0.0933755	sp|O43395|PRPF3_HUMAN	sp|O43395|PRPF3_HUMAN	261	Color2 [DarkGray]	1	4					-1	12	12	12	22	22	22	77.528	0	34.181	2519900000	43	-0.0596476	0.072372	0.0313344	0.0320635	-0.0308313	-0.0210187	-0.042027	-0.0015862	0.0389121	0.00381947	0.0399647	0.0362749	0.0279949	0.0982218	0.0424113	-0.00579929	-0.0265791	0.0140641	-0.0168307	-0.0249026	0.00779867	0.0340178	-0.00454855	0.0399742	0.0108123
	0.273759	0.0112979	sp|O43396|TXNL1_HUMAN;tr|K7ER96|K7ER96_HUMAN;tr|K7EML9|K7EML9_HUMAN;tr|K7EPB7|K7EPB7_HUMAN;tr|K7EME7|K7EME7_HUMAN;tr|K7EKG2|K7EKG2_HUMAN	sp|O43396|TXNL1_HUMAN;tr|K7ER96|K7ER96_HUMAN	262	Color2 [DarkGray]	1	4					-1	10	10	10	55.7	55.7	55.7	32.251	0	169.07	5149200000	110	0.0682898	-0.0225253	0.0759346	-0.0245242	-0.0212414	-0.0385752	0.0236588	0.00231528	0.0837412	0.0386302	-0.0697815	-0.0453386	0.0654113	-0.028069	0.0402625	0.0347037	-0.00628066	-0.0266774	0.0903492	0.00327778	-0.0305851	-0.0480416	0.0052135	-0.0104287	0.0504503
	2.60646	0.069305	sp|O43399|TPD54_HUMAN;tr|A0A087WZ51|A0A087WZ51_HUMAN;tr|A0A087WYR3|A0A087WYR3_HUMAN	sp|O43399|TPD54_HUMAN;tr|A0A087WZ51|A0A087WZ51_HUMAN;tr|A0A087WYR3|A0A087WYR3_HUMAN	263	Color2 [DarkGray]	1	4					-1	9	9	9	59.2	59.2	59.2	22.237	0	294.3	17132000000	123	0.174504	-0.00926137	0.0472472	-0.107046	0.0267406	-0.0466051	0.091959	-0.0211298	0.0596476	-0.0991478	0.015013	-0.03548	0.126033	-0.117937	0.0187523	-0.137903	0.0349231	-0.012198	0.100634	0.0282531	0.0665526	-0.0456545	0.0252111	-0.178258	0.0956066
	1.66898	-0.0353228	sp|O43447|PPIH_HUMAN;tr|C9JQD4|C9JQD4_HUMAN;tr|H0YEL5|H0YEL5_HUMAN;tr|A0A7I2YQS4|A0A7I2YQS4_HUMAN;tr|A0A7I2V5V0|A0A7I2V5V0_HUMAN;tr|A0A7I2V343|A0A7I2V343_HUMAN;tr|A0A7I2V2H6|A0A7I2V2H6_HUMAN	sp|O43447|PPIH_HUMAN;tr|C9JQD4|C9JQD4_HUMAN;tr|H0YEL5|H0YEL5_HUMAN;tr|A0A7I2YQS4|A0A7I2YQS4_HUMAN	266	Color2 [DarkGray]	1	4					-1	5	5	5	37.3	37.3	37.3	19.208	0	65.599	4974800000	76	0.00231671	0.072603	-0.0338891	0.0340192	-0.00365949	0.0145257	0.0190127	0.00474834	-0.0314198	0.0215778	0.0130758	0.000613451	0.0317168	0.0382833	-0.055876	0.00139618	0.029207	0.00966954	0.0642316	-0.033787	-0.0754459	0.0223753	0.00574136	0.00720024	-0.00854063
	1.14907	-0.0301262	tr|H3BLU7|H3BLU7_HUMAN;sp|O43488|ARK72_HUMAN;tr|H7C5H7|H7C5H7_HUMAN;sp|Q8NHP1|ARK74_HUMAN	tr|H3BLU7|H3BLU7_HUMAN;sp|O43488|ARK72_HUMAN	267	Color2 [DarkGray]	1	4					-1	5	5	5	18.2	18.2	18.2	34.684	0	22.867	2653400000	51	0.0166903	0.000728607	-0.025744	-0.0788701	0.0293601	0.0229006	-0.0122561	0.0953181	-0.0711429	-0.0441489	-0.0189886	0.0592742	0.0186014	0.0805004	0.0163338	-0.0344346	0.0258217	0.00701118	0.0845511	-0.0108206	0.0223475	0.0113497	0.0189495	-0.0573642	0.0239275
	1.29271	-0.044825	tr|A0A994J5B1|A0A994J5B1_HUMAN;sp|O43491|E41L2_HUMAN;tr|E9PHY5|E9PHY5_HUMAN;tr|E9PK52|E9PK52_HUMAN;tr|E9PII3|E9PII3_HUMAN;tr|A0A2R8Y5B3|A0A2R8Y5B3_HUMAN;tr|Q6R5J7|Q6R5J7_HUMAN;tr|E9PQD2|E9PQD2_HUMAN;tr|H0Y5B0|H0Y5B0_HUMAN;tr|E9PRG1|E9PRG1_HUMAN;tr|E9PIG0|E9PIG0_HUMAN;tr|E9PMV8|E9PMV8_HUMAN;tr|Q6ZSX4|Q6ZSX4_HUMAN;tr|E9PQN0|E9PQN0_HUMAN;tr|E9PPC9|E9PPC9_HUMAN;tr|E9PN54|E9PN54_HUMAN;tr|E9PMG5|E9PMG5…	tr|A0A994J5B1|A0A994J5B1_HUMAN;sp|O43491|E41L2_HUMAN;tr|E9PHY5|E9PHY5_HUMAN;tr|E9PK52|E9PK52_HUMAN;tr|E9PII3|E9PII3_HUMAN;tr|A0A2R8Y5B3|A0A2R8Y5B3_HUMAN	268	Color2 [DarkGray]	1	4					-1	12	12	12	17.1	17.1	17.1	118.47	0	138.71	2365900000	65	-0.00743914	0.112475	-0.0217285	-0.0836341	-0.0118566	0.0477371	0.115449	-0.0149553	-0.059423	-0.0453949	0.0893316	-0.0654206	0.0225303	0.0289555	-0.0114968	-0.0247583	0.0270662	-0.056	-0.0416365	0.0243294	0.030333	0.0277002	-0.03354	0.0340211	-0.0471804
	0.19899	-0.0147901	tr|R4GMU8|R4GMU8_HUMAN;tr|E9PLX3|E9PLX3_HUMAN;sp|O43504|LTOR5_HUMAN;tr|A0A8Z5A536|A0A8Z5A536_HUMAN	tr|R4GMU8|R4GMU8_HUMAN;tr|E9PLX3|E9PLX3_HUMAN;sp|O43504|LTOR5_HUMAN;tr|A0A8Z5A536|A0A8Z5A536_HUMAN	270	Color2 [DarkGray]	1	4					-1	1	1	1	12.7	12.7	12.7	8.2153	0	3.0861	508200000	12	-0.0120146	-0.166149	-0.042243	-0.114935	0.0132928	0.235642	0.040118	0.00935984	0.0391424	-0.123172	0.112136	-0.0815601	-0.0536282	0.00819516	0.0559213	-0.0682456	0.00154829	0.0613942	-0.00935411	0.0798733	-0.0645285	0.126188	0.0510855	-0.126166	-0.114816
	0.304899	0.0315644	sp|O43592|XPOT_HUMAN;tr|F5GYW6|F5GYW6_HUMAN;tr|F8WDU6|F8WDU6_HUMAN	sp|O43592|XPOT_HUMAN	273	Color2 [DarkGray]	1	4					-1	3	3	3	3.7	3.7	3.7	109.96	0	8.5376	354980000	21	-0.0532818	-0.264464	-0.104917	0.35358	-0.0470786	0.0727351	-0.0602272	0.0994217	-0.163275	0.257757	-0.0607901	0.0214663	0.17011	0.0525711	0.0271471	0.0816636	-0.132899	-0.109473	-0.0296052	-0.0359645	-0.102141	0.0143507	0.194971	-0.0595119	0.0412307
	0.510599	-0.0219882	sp|O43598|DNPH1_HUMAN;tr|H0Y8X4|H0Y8X4_HUMAN	sp|O43598|DNPH1_HUMAN;tr|H0Y8X4|H0Y8X4_HUMAN	274	Color2 [DarkGray]	1	4					-1	3	3	3	29.9	29.9	29.9	19.108	0	40.977	1657400000	52	-0.00018549	0.0591416	-0.0966158	0.0197775	0.0684266	0.00952291	-0.0233953	0.0467942	-0.0573695	-0.00322437	0.0654268	0.0499701	0.0654113	-0.0128684	-0.050468	-0.0970931	0.0356102	0.0424552	-0.0895507	-0.0380929	0.0316341	-0.0212715	0.0611327	0.0407455	-0.0468357
	1.6854	-0.0353266	sp|O43615|TIM44_HUMAN;tr|M0QXU7|M0QXU7_HUMAN;tr|M0R301|M0R301_HUMAN;tr|M0QXM9|M0QXM9_HUMAN;tr|M0R124|M0R124_HUMAN	sp|O43615|TIM44_HUMAN;tr|M0QXU7|M0QXU7_HUMAN	275	Color2 [DarkGray]	1	4					-1	10	10	10	25.9	25.9	25.9	51.355	0	59.048	3252500000	89	-0.0459862	-0.0749152	0.00732803	0.00259924	-0.0425832	-0.0623214	0.00682569	0.0344634	0.00134039	0.0777798	-0.0370114	0.0117624	-0.0519938	0.00639129	-0.0371983	-0.0016973	0.00119662	0.0632234	-0.0630448	-0.0646453	-0.0238912	-0.0151386	0.00105953	0.0820215	0.0382259
	0.00163663	0.000187774	tr|A6NKE1|A6NKE1_HUMAN;sp|O43617|TPPC3_HUMAN;tr|A0A087WWM0|A0A087WWM0_HUMAN	tr|A6NKE1|A6NKE1_HUMAN;sp|O43617|TPPC3_HUMAN;tr|A0A087WWM0|A0A087WWM0_HUMAN	276	Color2 [DarkGray]	1	4					-1	1	1	1	6.8	6.8	6.8	13.343	0.00035625	2.3383	247440000	11	-0.026773	-0.0107291	0.0166507	0.0404556	-0.0359385	0.0557749	0.0308263	0.0812082	0.0191202	0.00512385	-0.0439816	-0.0165832	-0.173103	0.134567	0.000236988	0.0449927	-0.0578289	0.0984709	0.0499082	0.0449297	0.0177202	0.0546486	-0.0105598	-0.105537	-0.00552058
	0.826617	-0.0738324	tr|J3QS27|J3QS27_HUMAN;tr|J3KTL1|J3KTL1_HUMAN;tr|J3KRB6|J3KRB6_HUMAN;tr|J3KRW6|J3KRW6_HUMAN;tr|H0Y3M2|H0Y3M2_HUMAN;sp|O43670|ZN207_HUMAN;tr|J3QRS9|J3QRS9_HUMAN;tr|X6R4W8|X6R4W8_HUMAN	tr|J3QS27|J3QS27_HUMAN;tr|J3KTL1|J3KTL1_HUMAN;tr|J3KRB6|J3KRB6_HUMAN;tr|J3KRW6|J3KRW6_HUMAN;tr|H0Y3M2|H0Y3M2_HUMAN;sp|O43670|ZN207_HUMAN;tr|J3QRS9|J3QRS9_HUMAN;tr|X6R4W8|X6R4W8_HUMAN	279	Color2 [DarkGray]	1	4					-1	2	2	2	73.9	73.9	73.9	5.3661	0	4.8851	466250000	15	0.0476196	-0.0354145	0.063591	0.00499463	-0.00718713	-0.0401464	-0.103378	0.167674	-0.0940301	0.100206	-0.0389481	0.0583906	-0.00074172	-0.115185	0.0881503	0.0511696	-0.0229259	-0.00214052	-0.256046	-0.33821	-0.241593	-0.208027	-0.0994232	-0.179994	-0.295475
	0.257216	-0.0186022	sp|O43678|NDUA2_HUMAN	sp|O43678|NDUA2_HUMAN	281	Color2 [DarkGray]	1	4					-1	2	2	2	31.3	31.3	31.3	10.921	0	19.449	538800000	23	0.0321019	-0.00730658	0.0324936	0.023031	-0.000211	-0.0347338	0.0732746	0.0845475	-0.0142694	-0.0475776	-0.0155945	-0.0136383	-0.024961	0.130156	-0.0373602	0.0310948	-0.028589	0.00708723	-0.104688	0.0829268	-0.0927706	0.117254	-0.00234818	0.0575352	0.0392823
	0.534706	-0.0144329	sp|O43681|GET3_HUMAN	sp|O43681|GET3_HUMAN	282	Color2 [DarkGray]	1	4					-1	6	6	6	19.3	19.3	19.3	38.792	0	21.964	2366700000	52	-0.0324533	-0.0670042	0.0203161	-0.0219817	0.0173264	0.0302544	0.0312786	0.00572038	-0.104763	0.0439119	-0.0295043	0.0375457	-0.0316718	0.0501218	-0.0375223	0.0852423	-0.0422282	0.0149717	0.033165	-0.0968688	-0.0433412	0.0468018	-0.0235806	-0.0311906	0.0420418
	0.918517	0.0483768	sp|O43684|BUB3_HUMAN;tr|J3QSX4|J3QSX4_HUMAN;tr|J3QT28|J3QT28_HUMAN	sp|O43684|BUB3_HUMAN;tr|J3QSX4|J3QSX4_HUMAN;tr|J3QT28|J3QT28_HUMAN	283	Color2 [DarkGray]	1	4					-1	3	3	3	9.1	9.1	9.1	37.154	0	15.416	2752600000	23	-0.140865	-0.0455334	0.0327251	-0.0713854	0.0460672	0.10614	-0.0637019	-0.0938413	0.017874	0.00782895	0.00696993	0.110324	0.0319889	-0.0998206	0.0191422	-0.00109816	0.0221512	0.0224373	0.064152	-0.0997446	0.0235019	0.00588441	0.0558264	-0.0789018	0.00191879
	0.675201	0.0233115	tr|A0A8V8TL71|A0A8V8TL71_HUMAN;sp|O43707|ACTN4_HUMAN;tr|F5GXS2|F5GXS2_HUMAN;tr|H7C144|H7C144_HUMAN;tr|A0A494C060|A0A494C060_HUMAN;tr|K7EP19|K7EP19_HUMAN;tr|M0QZQ3|M0QZQ3_HUMAN;sp|Q9H254|SPTN4_HUMAN	tr|A0A8V8TL71|A0A8V8TL71_HUMAN;sp|O43707|ACTN4_HUMAN;tr|F5GXS2|F5GXS2_HUMAN;tr|H7C144|H7C144_HUMAN	284	Color2 [DarkGray]	1	4					-1	40	40	29	58.3	58.3	44.3	99.811	0	323.31	77708000000	573	0.0309222	-0.00291824	-0.00712705	-0.110823	0.0895205	-0.0270808	0.0538108	-0.0713713	0.00967002	-0.13694	0.104033	-0.0116267	0.0539396	-0.0226567	0.00960302	-0.139551	0.0839794	-0.0279229	-0.0336895	-0.0485005	0.0959706	0.0484209	0.0214872	-0.105196	-0.033103
	0.306789	-0.042507	sp|O43747|AP1G1_HUMAN;tr|H3BN71|H3BN71_HUMAN;tr|B4DGE1|B4DGE1_HUMAN;tr|H3BR36|H3BR36_HUMAN;tr|H3BUN9|H3BUN9_HUMAN;tr|H3BNR4|H3BNR4_HUMAN;tr|B3KNW1|B3KNW1_HUMAN	sp|O43747|AP1G1_HUMAN;tr|H3BN71|H3BN71_HUMAN;tr|B4DGE1|B4DGE1_HUMAN;tr|H3BR36|H3BR36_HUMAN;tr|H3BUN9|H3BUN9_HUMAN;tr|H3BNR4|H3BNR4_HUMAN;tr|B3KNW1|B3KNW1_HUMAN	287	Color2 [DarkGray]	1	4					-1	2	2	2	4.3	4.3	4.3	91.35	0	27.221	732600000	26	-0.181308	0.252428	-0.0103061	-0.015696	0.117843	-0.111845	-0.163203	0.165392	-0.00664139	-0.0692728	0.0145981	0.0936031	0.0396736	0.0316772	0.069607	-0.019793	-0.00232553	-0.0764754	0.0148251	0.0426865	0.0033586	-0.0388446	0.0188003	0.0108263	0.0469797
	1.35937	-0.052877	tr|A0A7I2V697|A0A7I2V697_HUMAN;tr|A0A7I2V4T9|A0A7I2V4T9_HUMAN;tr|A0A7I2V2U2|A0A7I2V2U2_HUMAN;tr|A0A7I2V5Z3|A0A7I2V5Z3_HUMAN;sp|O43765|SGTA_HUMAN;tr|A0A7I2V588|A0A7I2V588_HUMAN;tr|K7EMD6|K7EMD6_HUMAN	tr|A0A7I2V697|A0A7I2V697_HUMAN;tr|A0A7I2V4T9|A0A7I2V4T9_HUMAN;tr|A0A7I2V2U2|A0A7I2V2U2_HUMAN;tr|A0A7I2V5Z3|A0A7I2V5Z3_HUMAN;sp|O43765|SGTA_HUMAN;tr|A0A7I2V588|A0A7I2V588_HUMAN	290	Color2 [DarkGray]	1	4					-1	4	4	4	16.8	16.8	16.8	28.54	0	22.004	2897000000	27	-0.0488617	0.0535343	-0.0379384	-0.01843	-0.0652745	0.0672741	-0.098222	0.142484	-0.0500009	0.0742471	-0.104364	0.116916	0.00296283	-0.0284386	0.0182848	-0.025063	0.00288415	0.0693521	-0.144622	-0.116864	0.0426087	0.0954185	0.0133357	0.0566201	-0.0168788
	1.10478	-0.0370613	sp|O43768|ENSA_HUMAN;tr|A6NMQ3|A6NMQ3_HUMAN;tr|Q5T5H1|Q5T5H1_HUMAN;tr|A0A1W2PRU0|A0A1W2PRU0_HUMAN	sp|O43768|ENSA_HUMAN;tr|A6NMQ3|A6NMQ3_HUMAN;tr|Q5T5H1|Q5T5H1_HUMAN;tr|A0A1W2PRU0|A0A1W2PRU0_HUMAN	291	Color2 [DarkGray]	1	4					-1	3	3	2	30.6	30.6	21.5	13.389	0	9.2953	3118300000	47	0.0925004	0.100742	0.0138366	-0.126141	0.047292	-0.0823317	0.0426335	0.0889111	0.00204945	-0.141596	0.0325379	0.00268173	0.0632839	-0.0126245	0.0237329	-0.203032	0.071033	-0.0679619	0.0441065	-0.0358076	-0.0311441	0.0555689	0.0351439	-0.0890749	-0.00644279
	0.287746	0.00814275	sp|O43776|SYNC_HUMAN;tr|K7EJ19|K7EJ19_HUMAN;tr|K7EIU7|K7EIU7_HUMAN;tr|K7EPK2|K7EPK2_HUMAN;tr|K7EQ35|K7EQ35_HUMAN;tr|K7EMQ6|K7EMQ6_HUMAN	sp|O43776|SYNC_HUMAN;tr|K7EJ19|K7EJ19_HUMAN;tr|K7EIU7|K7EIU7_HUMAN	292	Color2 [DarkGray]	1	4					-1	12	12	11	29	29	27	62.942	0	134.16	7765500000	152	0.0503094	-0.0496764	0.0801256	-0.10156	-0.00281429	-0.0491335	-0.00388837	-0.00341868	0.0682504	-0.0817876	-0.0177855	-0.000997305	0.0509903	0.0275333	0.0598664	-0.0825443	-0.00536156	-0.0292475	0.0103688	-0.0188086	0.0401011	0.00731206	-0.0182815	-0.0743847	-0.00468278
	1.32031	-0.0286843	sp|O43809|CPSF5_HUMAN;tr|H3BND3|H3BND3_HUMAN;tr|H3BV41|H3BV41_HUMAN	sp|O43809|CPSF5_HUMAN;tr|H3BND3|H3BND3_HUMAN	293	Color2 [DarkGray]	1	4					-1	5	5	5	23.8	23.8	23.8	26.227	0	26.627	4732300000	36	-0.0298944	0.033498	0.0172751	-0.0316668	0.00470138	0.00305414	-0.0547428	0.074275	-0.0334365	-0.0180278	-0.011363	0.0342543	-0.0306299	0.0104766	-0.0555477	-0.0608366	0.0805204	0.0139129	-0.0247695	-0.000340223	-0.0305052	0.0437903	-0.0185113	0.0462103	0.0133786
	0.967367	-0.109397	tr|A0A7P0T893|A0A7P0T893_HUMAN;sp|O43823|AKAP8_HUMAN	tr|A0A7P0T893|A0A7P0T893_HUMAN;sp|O43823|AKAP8_HUMAN	294	Color2 [DarkGray]	1	4					-1	4	4	4	6.2	6.2	6.2	74.846	0	22.6	624430000	21	-0.354286	0.365833	0.0441093	0.308961	-0.00246215	-0.29852	-0.214095	0.0404048	0.0803876	0.0156162	-0.237646	0.292613	-0.159478	0.187424	0.00189424	0.425675	-0.165224	-0.195824	-0.313317	-0.304949	-0.177078	0.369609	-0.000454187	0.166996	0.0596914
	0.679788	-0.0232619	sp|O43837|IDH3B_HUMAN;tr|A0A087WZN1|A0A087WZN1_HUMAN;tr|A0A087X2E5|A0A087X2E5_HUMAN;tr|A0A0D9SG66|A0A0D9SG66_HUMAN	sp|O43837|IDH3B_HUMAN;tr|A0A087WZN1|A0A087WZN1_HUMAN;tr|A0A087X2E5|A0A087X2E5_HUMAN	295	Color2 [DarkGray]	1	4					-1	7	7	7	24.4	24.4	24.4	42.183	0	46.844	5152200000	45	0.00887632	0.124224	0.0154788	-0.0599699	0.0686948	-0.00413322	0.0252042	-0.0373077	0.0610847	0.0237575	-0.00588083	0.0441804	-0.0635703	0.018374	0.0399554	0.0470223	0.0209024	0.0502968	0.103426	-0.000204086	0.0692382	-0.0309265	0.0398638	-0.0579422	0.000333786
	1.41018	0.051235	sp|O43847|NRDC_HUMAN;tr|G3V1R5|G3V1R5_HUMAN;tr|H0Y5G9|H0Y5G9_HUMAN	sp|O43847|NRDC_HUMAN;tr|G3V1R5|G3V1R5_HUMAN;tr|H0Y5G9|H0Y5G9_HUMAN	296	Color2 [DarkGray]	1	4					-1	8	8	8	8.6	8.6	8.6	131.7	0	33.623	1537100000	67	0.0297415	0.0949531	-0.0652833	-0.00822902	0.0561078	-0.0161412	0.104655	-0.00451922	-0.00505757	-0.0248723	0.0103035	-0.00784349	0.00887012	-0.0548105	-0.0249329	-0.0439701	0.0649199	0.0862896	0.0115254	0.170499	-0.0357862	0.063978	-0.0368752	0.00459337	0.0316253
	0.548904	0.0161086	sp|O43852|CALU_HUMAN;tr|H0Y875|H0Y875_HUMAN	sp|O43852|CALU_HUMAN	297	Color2 [DarkGray]	1	4					-1	14	14	14	46	46	46	37.106	0	182.36	19779000000	155	0.0225461	-0.090868	-0.00482678	-0.0148869	-0.0290375	0.0112681	0.0407474	-0.0319366	-0.00624537	0.0633073	-0.0211847	0.00451779	0.0213437	-0.0980084	-0.00791907	0.0767519	-0.0468035	-0.00290585	0.0125988	-0.0168118	-0.00336647	-0.0397453	0.0511584	0.0548649	0.00807524
	0.278685	-0.0141877	sp|O43865|SAHH2_HUMAN;tr|H0Y8B3|H0Y8B3_HUMAN;sp|Q96HN2|SAHH3_HUMAN	sp|O43865|SAHH2_HUMAN	298	Color2 [DarkGray]	1	4					-1	4	4	4	7	7	7	58.951	0	7.9866	1431100000	34	-0.0697358	0.0107706	-0.0724921	0.0520849	0.062516	0.0442574	-0.0169261	-0.0606477	0.0527434	0.0304742	0.00731754	0.00459433	0.0446243	-0.109567	-0.0547271	0.0845838	0.0335476	0.00807524	0.0437834	-0.0656414	0.0452635	-0.00207305	-0.000529766	-0.0263355	-0.0387518
	1.32156	-0.0457864	sp|O43914|TYOBP_HUMAN;tr|X6RGC9|X6RGC9_HUMAN;tr|K7ES93|K7ES93_HUMAN	sp|O43914|TYOBP_HUMAN;tr|X6RGC9|X6RGC9_HUMAN;tr|K7ES93|K7ES93_HUMAN	300	Color2 [DarkGray]	1	4					-1	3	3	3	33.6	33.6	33.6	12.179	0	66.823	748670000	17	0.0175152	0.100742	-0.0448484	-0.383855	0.208226	0.0135417	0.148356	0.018539	-0.0369933	-0.350671	0.199485	-0.0680711	0.0763528	0.111148	0.019376	-0.345494	0.112853	-0.0184519	0.0356038	-0.114027	0.130384	0.126407	0.119361	-0.405235	-0.0251803
	0.151011	0.00885419	sp|O60220|TIM8A_HUMAN;tr|A0A2R8YDA8|A0A2R8YDA8_HUMAN	sp|O60220|TIM8A_HUMAN	301	Color2 [DarkGray]	1	4					-1	3	3	3	52.6	52.6	52.6	10.998	0	34.366	978030000	27	-0.0398712	-0.0391538	0.0355024	-0.0494723	-0.00895405	0.102229	-0.0703847	0.0184186	0.00488234	-0.023644	0.00877666	0.0833609	-0.032335	-0.0590851	0.0937855	-0.00609994	-0.035212	0.0413423	0.0415206	0.160645	0.000703573	-0.0760736	-0.0192783	0.00403976	0.000500679
	1.02416	0.031202	sp|O60234|GMFG_HUMAN;tr|M0R0C1|M0R0C1_HUMAN;tr|M0QYJ8|M0QYJ8_HUMAN;tr|M0QYG8|M0QYG8_HUMAN;tr|M0R1D2|M0R1D2_HUMAN;tr|M0QX47|M0QX47_HUMAN;tr|M0QXC2|M0QXC2_HUMAN	sp|O60234|GMFG_HUMAN;tr|M0R0C1|M0R0C1_HUMAN;tr|M0QYJ8|M0QYJ8_HUMAN;tr|M0QYG8|M0QYG8_HUMAN;tr|M0R1D2|M0R1D2_HUMAN	302	Color2 [DarkGray]	1	4					-1	6	6	5	45.1	45.1	38.7	16.801	0	52.694	10757000000	128	0.162289	0.0390654	0.000158072	-0.0915027	-0.00323677	-0.0569046	0.0363364	0.0190206	-0.0236206	-0.101954	0.0430872	-0.0370529	0.147696	-0.0424352	-0.00118494	-0.0616696	0.0119214	-0.0128915	0.0579276	-0.0775416	0.00950885	-0.00343037	-0.00492835	-0.0531609	0.0650482
	0.0814214	-0.0099988	sp|O60264|SMCA5_HUMAN;sp|P28370|SMCA1_HUMAN;tr|A0A0A0MRP6|A0A0A0MRP6_HUMAN;tr|B7ZLQ5|B7ZLQ5_HUMAN	sp|O60264|SMCA5_HUMAN;sp|P28370|SMCA1_HUMAN;tr|A0A0A0MRP6|A0A0A0MRP6_HUMAN;tr|B7ZLQ5|B7ZLQ5_HUMAN	304	Color2 [DarkGray]	1	4					-1	2	2	2	2.1	2.1	2.1	121.9	0	2.745	447510000	13	-0.02479	0.0743346	0.0449519	-0.0520635	-0.0470059	0.0535672	0.0279272	-0.0713713	-0.000946999	-0.00050354	0.0249357	0.0308051	-0.235543	-0.279434	-0.184548	-0.188249	-0.195595	-0.251754	-0.0984359	-0.016829	0.00554156	0.03899	-0.0180514	0.0991549	-0.0455425
	0.215564	-0.0119698	sp|O60271|JIP4_HUMAN;tr|H0YBE9|H0YBE9_HUMAN;tr|D6RHI8|D6RHI8_HUMAN;tr|A0A8I5KWZ2|A0A8I5KWZ2_HUMAN;tr|E9PFH7|E9PFH7_HUMAN;sp|Q9UPT6|JIP3_HUMAN;tr|A0A087WYG2|A0A087WYG2_HUMAN;tr|A0A669KB35|A0A669KB35_HUMAN	sp|O60271|JIP4_HUMAN	305	Color2 [DarkGray]	1	4					-1	11	11	11	11.6	11.6	11.6	146.2	0	65.971	2269500000	55	-0.0566542	-0.0828695	-0.00237179	0.093472	0.0303237	0.0286067	0.00746965	-0.137845	0.038528	0.039022	-0.040169	0.0569906	0.0025928	0.0114362	0.0659902	0.101052	-0.0433888	-0.0413821	-0.0860119	0.0782797	-0.0060339	0.0761225	0.0153594	-0.0269821	-0.0770752
	0.69439	-0.0243592	tr|A0A2R8Y3X5|A0A2R8Y3X5_HUMAN;sp|O60313|OPA1_HUMAN;tr|A0A2R8YE78|A0A2R8YE78_HUMAN;tr|C9JMB8|C9JMB8_HUMAN;tr|E5KLJ9|E5KLJ9_HUMAN;tr|A0A2R8YDM2|A0A2R8YDM2_HUMAN;tr|A0A2R8YFD1|A0A2R8YFD1_HUMAN;tr|A0A2R8YGE5|A0A2R8YGE5_HUMAN;tr|A0A2R8Y4Q3|A0A2R8Y4Q3_HUMAN;tr|A0A2R8YD53|A0A2R8YD53_HUMAN;tr|A0A2R8Y4G4|A0A2R8Y4G4_HUMAN;tr|A0A2R8YE54|A0A2R8YE54_HUMAN;tr|H7C141|H7C141_HUMAN	tr|A0A2R8Y3X5|A0A2R8Y3X5_HUMAN;sp|O60313|OPA1_HUMAN;tr|A0A2R8YE78|A0A2R8YE78_HUMAN;tr|C9JMB8|C9JMB8_HUMAN;tr|E5KLJ9|E5KLJ9_HUMAN;tr|A0A2R8YDM2|A0A2R8YDM2_HUMAN;tr|A0A2R8YFD1|A0A2R8YFD1_HUMAN;tr|A0A2R8YGE5|A0A2R8YGE5_HUMAN;tr|A0A2R8Y4Q3|A0A2R8Y4Q3_HUMAN;tr|A0A2R8YD53|A0A2R8YD53_HUMAN	308	Color2 [DarkGray]	1	4					-1	10	10	10	15.1	15.1	15.1	99.132	0	39.371	1745400000	67	-0.0610981	-0.0492992	0.0283942	0.00379753	0.0425911	0.0441835	-0.0312157	-0.017422	0.0503838	-0.030618	0.00265265	0.0701265	-0.0496895	-0.0342438	-0.0270236	0.0325589	0.0077951	0.0429745	-0.0219777	-0.0258369	-0.0842893	0.0581732	0.00400615	0.0666525	-0.111836
	0.503194	0.0528563	tr|K7EKI8|K7EKI8_HUMAN;sp|O60437|PEPL_HUMAN	tr|K7EKI8|K7EKI8_HUMAN;sp|O60437|PEPL_HUMAN	310	Color2 [DarkGray]	1	4					-1	1	1	1	0.4	0.4	0.4	204.49	0.0046651	1.6337	3365100000	9	0.101951	-0.0704439	-0.141831	0.0431776	0.0512996	0.0333946	0.135788	-0.0855358	-0.0837109	-0.0271268	0.112718	-0.0592546	-0.287808	-0.22182	-0.199772	-0.192359	-0.207873	-0.225611	-0.0442951	-0.074441	0.0941403	0.0417793	0.0347745	-0.0738835	-0.0944402
	0.0648968	0.00336603	sp|O60493|SNX3_HUMAN	sp|O60493|SNX3_HUMAN	313	Color2 [DarkGray]	1	4					-1	7	7	5	55.6	55.6	45.7	18.762	0	86.526	5254900000	85	0.0261028	0.075603	-0.0684276	-0.102097	0.0471561	0.0107372	0.0962036	-0.00268555	-0.029325	-0.189113	0.0154278	0.098912	0.0397637	0.097657	-0.0388198	-0.0534656	0.0352666	0.00693512	0.0400639	-0.0419912	-0.0366683	0.0675561	0.0193231	-0.0693824	0.0549579
	0.0620876	0.00171191	sp|O60506|HNRPQ_HUMAN;tr|A0A7I2V4Z0|A0A7I2V4Z0_HUMAN;tr|A0A7I2V309|A0A7I2V309_HUMAN;tr|A0A7I2V2F2|A0A7I2V2F2_HUMAN;tr|A0A7I2V5Q6|A0A7I2V5Q6_HUMAN;tr|F6UXX1|F6UXX1_HUMAN;tr|A0A7I2V4J0|A0A7I2V4J0_HUMAN;tr|A0A7I2V2F0|A0A7I2V2F0_HUMAN	sp|O60506|HNRPQ_HUMAN;tr|A0A7I2V4Z0|A0A7I2V4Z0_HUMAN;tr|A0A7I2V309|A0A7I2V309_HUMAN;tr|A0A7I2V2F2|A0A7I2V2F2_HUMAN;tr|A0A7I2V5Q6|A0A7I2V5Q6_HUMAN	316	Color2 [DarkGray]	1	4					-1	20	20	0	40.1	40.1	0	69.602	0	323.31	46770000000	364	0.035635	0.00835729	0	0.0414283	0.00882912	0.0124812	0.0133443	-0.0536695	-0.013473	0.0532541	0.00766516	0.0166225	-0.00510645	-0.0241308	0.0255187	0.0220821	-0.0173562	0.00145078	0.0194321	0.0171053	-0.0447118	-0.0263748	0.0180528	0.0267203	0.0301545
	0.861367	-0.0434556	sp|O60568|PLOD3_HUMAN;tr|H7C2V1|H7C2V1_HUMAN;tr|C9JIX5|C9JIX5_HUMAN;tr|C9JU11|C9JU11_HUMAN;tr|H7C2S8|H7C2S8_HUMAN	sp|O60568|PLOD3_HUMAN;tr|H7C2V1|H7C2V1_HUMAN	319	Color2 [DarkGray]	1	4					-1	6	6	6	10.7	10.7	10.7	84.784	0	31.56	871500000	41	-0.13923	0.146563	-0.0540862	0.106358	-0.0666726	0.0848932	-0.0722303	0.0746224	0.0686264	-0.0569704	0.048367	-0.0328884	-0.0502653	-0.0568204	0.0619862	0.0439284	0.0358162	0.111965	-0.178138	0.0317335	0.0762274	-0.0283237	-0.0323009	0.149081	-0.0288382
	0.931198	0.0209425	tr|A0A2R8Y5N1|A0A2R8Y5N1_HUMAN;sp|O60610|DIAP1_HUMAN	tr|A0A2R8Y5N1|A0A2R8Y5N1_HUMAN;sp|O60610|DIAP1_HUMAN	320	Color2 [DarkGray]	1	4					-1	17	17	17	16.8	16.8	16.8	139.41	0	77.618	4941600000	130	0.00647759	-0.0605295	-0.0190845	-0.0472991	0.0400639	0.0161138	0.00166345	-0.0320611	-0.0310166	0.003016	0.00662231	0.047004	-0.0670612	-0.00994468	-0.0458951	-0.02121	0.040822	0.0044241	-0.0523872	0.0384047	-0.00957179	0.0405402	0.0314457	-0.0304613	-0.00451541
	0.154636	-0.0111948	sp|O60613|SEP15_HUMAN;tr|A0A0J9YX89|A0A0J9YX89_HUMAN	sp|O60613|SEP15_HUMAN;tr|A0A0J9YX89|A0A0J9YX89_HUMAN	321	Color2 [DarkGray]	1	4					-1	2	2	2	17.6	17.6	17.6	18.092	0	18.698	620400000	21	0.035454	-0.00559855	-0.107809	0.0576723	0.0533333	0.00762343	-0.185004	-0.0328095	0.0088079	0.115152	0.0441041	0.0513031	-0.0513213	-0.0688128	-0.0839772	0.0805316	0.0282404	0.095757	-0.17156	0.0234096	-0.0265968	-0.0315778	0.0990815	0.101227	-0.0699596
	0.324443	0.00872501	sp|O60664|PLIN3_HUMAN;tr|K7ERZ3|K7ERZ3_HUMAN;tr|K7EL96|K7EL96_HUMAN;tr|K7ER39|K7ER39_HUMAN	sp|O60664|PLIN3_HUMAN;tr|K7ERZ3|K7ERZ3_HUMAN	322	Color2 [DarkGray]	1	4					-1	18	18	18	56.9	56.9	56.9	47.074	0	323.31	24199000000	234	0.0646584	-0.0104845	0.0187576	-0.100809	0.05604	-0.0249019	0.101125	-0.0115092	0.0334499	-0.0894773	0.0328112	0.00160956	0.05617	-0.0136001	0.025984	-0.0938947	0.0391781	-0.031276	0.0412779	-0.0271533	0.0387313	0.0208838	0.0179033	-0.0870514	0.0303996
	0.00278635	-0.000212888	sp|O60701|UGDH_HUMAN;tr|E7ER95|E7ER95_HUMAN;tr|E7ER83|E7ER83_HUMAN;tr|E7ETF4|E7ETF4_HUMAN;tr|E7EV97|E7EV97_HUMAN	sp|O60701|UGDH_HUMAN	323	Color2 [DarkGray]	1	4					-1	7	7	7	22.1	22.1	22.1	55.023	0	75.36	1128600000	52	-0.0648768	-0.042778	0.120361	0.0303006	-0.0214555	0.0393569	-0.0137489	-0.0381842	-0.0330331	0.0799716	-0.0406718	0.10113	0.0365143	0.0159855	-0.0339603	0.0654485	-0.0209239	0.00274754	-0.0549793	0.0862138	-0.0880249	-0.0572977	0.0198457	0.0661223	0.0468988
	1.30415	-0.0566068	sp|O60711|LPXN_HUMAN;tr|E9PNX9|E9PNX9_HUMAN;tr|B7Z5P7|B7Z5P7_HUMAN	sp|O60711|LPXN_HUMAN;tr|E9PNX9|E9PNX9_HUMAN;tr|B7Z5P7|B7Z5P7_HUMAN	324	Color2 [DarkGray]	1	4					-1	5	5	5	19.9	19.9	19.9	43.332	0	57.925	1754300000	42	0.126883	0.0579751	0.0515983	-0.0921423	7.03335e-05	-0.0679989	0.0723956	-0.0140932	-0.0491028	-0.0334995	0.0557799	-0.00607133	0.0264485	0.0242093	-0.0248525	-0.100513	0.0126197	-0.0190711	-0.0438662	-0.0376215	-0.00681925	0.102338	0.0532026	-0.100255	0.0832086
	4.36218	0.085535	sp|O60739|EIF1B_HUMAN	sp|O60739|EIF1B_HUMAN	325	Color2 [DarkGray]	1	4					-1	5	5	1	42.5	42.5	15	12.823	0	74.792	5476700000	61	0.00823092	-0.0344188	-0.00395513	0.0331395	0.0627177	0.0379431	0.026294	-0.175637	-0.0109272	0.036669	0.0462708	0.0487845	0.0724797	-0.00690556	-0.0249329	-0.0780082	0.0727749	0.0334516	0.0207455	0.000594854	0.0247324	-0.118435	0.0703173	0.0326259	0.0599318
	0.447777	0.0164331	sp|O60749|SNX2_HUMAN;tr|D6RC15|D6RC15_HUMAN	sp|O60749|SNX2_HUMAN	326	Color2 [DarkGray]	1	4					-1	8	7	7	16.2	14.1	14.1	58.47	0	23.116	1551400000	10	0.0602174	-0.0308156	-0.0312226	-0.0411081	0.0143373	0.0500276	-0.0115104	0.012023	-0.0508177	-0.0307207	0.0667617	0.0351527	0.000648499	0.0190897	0.00543904	-0.0366845	0.029552	-0.00888896	0.0594463	-0.137514	0.0120702	-0.0372901	0.0360301	0.0196953	-0.00593972
	1.13079	-0.0395185	tr|A0A804HJ93|A0A804HJ93_HUMAN;sp|O60762|DPM1_HUMAN;tr|Q5QPK2|Q5QPK2_HUMAN;tr|H0Y368|H0Y368_HUMAN;tr|A0A804HIK9|A0A804HIK9_HUMAN	tr|A0A804HJ93|A0A804HJ93_HUMAN;sp|O60762|DPM1_HUMAN;tr|Q5QPK2|Q5QPK2_HUMAN;tr|H0Y368|H0Y368_HUMAN	327	Color2 [DarkGray]	1	4					-1	3	3	3	20.5	20.5	20.5	15.178	0	12.982	1360800000	41	-0.038156	0.0544703	-0.131324	0.181431	-0.0085299	0.0162649	-0.0459349	-0.0153251	-0.0208969	0.116545	-0.0228164	0.0618479	0.0816176	-0.0270834	-0.00538015	0.0267916	-0.0365837	0.00190854	-0.126515	-0.0216885	-0.0361869	0.122021	-0.0231957	0.0593631	-0.0186536
	0.487431	0.011729	sp|O60763|USO1_HUMAN;REV__tr|R4GMN2|R4GMN2_HUMAN;REV__sp|Q5VZ89|DEN4C_HUMAN	sp|O60763|USO1_HUMAN	328	Color2 [DarkGray]	1	4					-1	18	18	18	21	21	21	107.89	0	200.23	6785500000	118	0.017607	0.0621696	0.0482407	-0.0604916	0.0329368	-0.0266137	0.010869	-0.0252194	0.0315218	-0.059695	0.0222549	-0.00184155	-0.0356565	-0.0236392	0.0245097	-0.0494328	0.014503	-0.00888896	0.0751781	0.0194728	-0.00273967	-0.00191355	0.000227213	-0.0576944	-0.00133657
	0.00039633	3.29415e-05	sp|O60784|TOM1_HUMAN;tr|B0QY01|B0QY01_HUMAN;tr|V9GZ68|V9GZ68_HUMAN;tr|H7BYN7|H7BYN7_HUMAN;tr|V9GYF4|V9GYF4_HUMAN;tr|B0QY02|B0QY02_HUMAN;tr|F8WB30|F8WB30_HUMAN;tr|F8WAW7|F8WAW7_HUMAN;tr|F8WE29|F8WE29_HUMAN;tr|F8WBB0|F8WBB0_HUMAN	sp|O60784|TOM1_HUMAN;tr|B0QY01|B0QY01_HUMAN	330	Color2 [DarkGray]	1	4					-1	7	7	7	26.8	26.8	26.8	53.818	0	63.121	1378300000	49	0.0466323	0.116962	0.0262239	0.00329852	-0.0603559	-0.0709665	-0.0950584	0.0447857	0.105387	0.0354912	0.00202489	0.03073	-0.0955954	0.123404	0.0283091	-0.0720167	-0.0524154	-0.00673819	-0.0701938	0.00270081	0.104797	-0.0641122	-0.0733631	-0.0305424	0.0660055
	0.153035	-0.0185304	sp|O60826|CCD22_HUMAN	sp|O60826|CCD22_HUMAN	331	Color2 [DarkGray]	1	4					-1	3	3	3	5.4	5.4	5.4	70.755	0	6.4822	151820000	20	-0.242146	-0.224235	-0.129828	-0.159537	-0.226827	-0.208072	-0.191642	-0.135432	-0.0803711	0.0422513	0.0946414	0.18993	-0.141476	0.246177	0.0100737	-0.134832	-0.0513933	0.111046	0.111617	0.186112	-0.117923	0.0256665	-0.00994992	-0.0753872	-0.0544446
	2.75816	0.0644494	tr|A0A8Q3WLG7|A0A8Q3WLG7_HUMAN;tr|A0A8Q3WLC8|A0A8Q3WLC8_HUMAN;tr|A0A8Q3SJE8|A0A8Q3SJE8_HUMAN;tr|A0A8Q3SIS9|A0A8Q3SIS9_HUMAN;sp|O60832|DKC1_HUMAN;tr|A0A8Q3SIY6|A0A8Q3SIY6_HUMAN;tr|A0A8Q3WLD1|A0A8Q3WLD1_HUMAN;tr|H7C2Q2|H7C2Q2_HUMAN;tr|A0A8Q3WLW8|A0A8Q3WLW8_HUMAN;tr|A0A8Q3WLE4|A0A8Q3WLE4_HUMAN;tr|A0A8V8TKY9|A0A8V8TKY9_HUMAN;tr|C9IYT0|C9IYT0_HUMAN;tr|A0A8Q3SIX2|A0A8Q3SIX2_HUMAN;tr|A0A8Q3WLE5|A0A8Q3WL…	tr|A0A8Q3WLG7|A0A8Q3WLG7_HUMAN;tr|A0A8Q3WLC8|A0A8Q3WLC8_HUMAN;tr|A0A8Q3SJE8|A0A8Q3SJE8_HUMAN;tr|A0A8Q3SIS9|A0A8Q3SIS9_HUMAN;sp|O60832|DKC1_HUMAN;tr|A0A8Q3SIY6|A0A8Q3SIY6_HUMAN;tr|A0A8Q3WLD1|A0A8Q3WLD1_HUMAN;tr|H7C2Q2|H7C2Q2_HUMAN;tr|A0A8Q3WLW8|A0A8Q3WLW8_HUMAN;tr|A0A8Q3WLE4|A0A8Q3WLE4_HUMAN;tr|A0A8V8TKY9|A0A8V8TKY9_HUMAN;tr|C9IYT0|C9IYT0_HUMAN;tr|A0A8Q3SIX2|A0A8Q3SIX2_HUMAN	333	Color2 [DarkGray]	1	4					-1	6	6	5	15.6	15.6	13.5	53.43	0	61.963	1395300000	39	0.0162318	-0.0611629	0.0935142	-0.0254405	-0.00577497	-0.00651145	0.0310977	-0.0877373	0.0228519	-0.0654762	0.0291185	0.0573592	0.0388618	-0.0946491	0.0231891	-0.0237436	-0.0509555	0.101892	-0.0688832	0.0433962	0.0667019	-0.00718904	0.0465486	-0.0382597	0.0516591
	1.48522	-0.0286607	tr|A0A087WUT6|A0A087WUT6_HUMAN;sp|O60841|IF2P_HUMAN	tr|A0A087WUT6|A0A087WUT6_HUMAN;sp|O60841|IF2P_HUMAN	334	Color2 [DarkGray]	1	4					-1	21	21	21	22.6	22.6	22.6	138.68	0	177.38	6324800000	127	-0.0325482	-0.047164	0.0621541	0.0532427	-0.0045054	-0.0956645	-0.0298936	-0.0562031	0.0760539	0.0438144	-0.0374415	-0.0741942	-0.0185628	0.0257535	0.0421813	0.0540559	-0.00621009	0.0016799	-0.02969	-0.0544741	-0.0132766	-0.0103157	0.043761	0.0428262	-0.0474393
	5.86806	0.0967557	sp|O60869|EDF1_HUMAN	sp|O60869|EDF1_HUMAN	335	Color2 [DarkGray]	1	4					-1	7	7	7	47.3	47.3	47.3	16.368	0	20.742	9724700000	64	0.0587933	-0.114344	0.0190694	0.0298107	0.0243237	-0.042191	-0.0397439	-0.163704	0.0264192	0.00381947	0.0517411	0.0548511	0.0202475	-0.0179989	-0.0242903	0.0184417	0.0570221	-0.0342455	0.0323513	0.0384047	0.0240402	-0.0474651	0.0476475	0.0160916	-0.000501156
	0.20101	-0.00688239	sp|O60884|DNJA2_HUMAN;tr|I3L320|I3L320_HUMAN;tr|A0A087WT48|A0A087WT48_HUMAN	sp|O60884|DNJA2_HUMAN	337	Color2 [DarkGray]	1	4					-1	12	12	12	45.4	45.4	45.4	45.745	0	109.39	6216100000	123	-0.0149167	-0.0381556	0.00795674	-0.0176194	0.00484157	0.0071671	0.0102265	-0.0493722	-0.0125177	0.126998	-0.0243788	0.0177591	-0.0264704	-0.00266147	-0.0300038	0.0946178	0.000492811	0.0226629	-0.00383449	-0.0798759	0.000312805	-0.00382972	-0.057286	0.114769	-0.0123248
	1.14145	-0.0590007	sp|O60888|CUTA_HUMAN;tr|C9IZG4|C9IZG4_HUMAN	sp|O60888|CUTA_HUMAN;tr|C9IZG4|C9IZG4_HUMAN	339	Color2 [DarkGray]	1	4					-1	4	4	4	37.4	37.4	37.4	19.116	0	20.006	1076700000	49	0.00592351	0.132226	-0.0525289	0.0192838	0.00336981	-0.0235028	-0.111546	0.12548	0.0425165	0.0323453	0.0125217	-0.0514452	0.00923872	0.06914	-0.0389822	0.10319	0.11656	-0.000840425	-0.0180945	0.126614	-0.25379	-0.0305195	0.121172	0.114623	-0.0119038
	5.41306	0.0685797	sp|O60925|PFD1_HUMAN;tr|E5RGS4|E5RGS4_HUMAN;tr|D6RGG5|D6RGG5_HUMAN	sp|O60925|PFD1_HUMAN;tr|E5RGS4|E5RGS4_HUMAN	340	Color2 [DarkGray]	1	4					-1	7	7	7	43.4	43.4	43.4	14.21	0	24.168	7364100000	79	0.0579026	-0.025984	-0.0208466	-0.0619533	0.0599561	-0.00221825	0.07547	-0.0244749	-0.0328715	-0.012738	0.0487046	0.00894499	0.0289943	0.0272961	-0.0138869	-0.0384257	0.0227752	0.0336754	0.0342224	-0.00228024	0.040025	-0.028405	-0.00128722	-0.0777292	0.0202277
	0.791725	-0.0168175	tr|A0A8V8TQK0|A0A8V8TQK0_HUMAN;sp|O75083|WDR1_HUMAN;tr|A0A8V8TNT7|A0A8V8TNT7_HUMAN;tr|A0A8V8TNU2|A0A8V8TNU2_HUMAN;tr|A0A8V8TQ74|A0A8V8TQ74_HUMAN;tr|A0A8V8TP22|A0A8V8TP22_HUMAN;tr|A0A8V8TP31|A0A8V8TP31_HUMAN;tr|D6RD66|D6RD66_HUMAN;tr|A0A8V8TPA9|A0A8V8TPA9_HUMAN;tr|A0A8V8TQ69|A0A8V8TQ69_HUMAN	tr|A0A8V8TQK0|A0A8V8TQK0_HUMAN;sp|O75083|WDR1_HUMAN;tr|A0A8V8TNT7|A0A8V8TNT7_HUMAN;tr|A0A8V8TNU2|A0A8V8TNU2_HUMAN;tr|A0A8V8TQ74|A0A8V8TQ74_HUMAN;tr|A0A8V8TP22|A0A8V8TP22_HUMAN;tr|A0A8V8TP31|A0A8V8TP31_HUMAN;tr|D6RD66|D6RD66_HUMAN	344	Color2 [DarkGray]	1	4					-1	15	15	15	28.7	28.7	28.7	62.339	0	142.11	19286000000	181	0.0544236	0.0999486	-0.0814078	-0.0772858	0.0204482	-0.0169141	0.025295	0.0921183	-0.0676665	-0.0207822	0.0363584	0.000690222	0.0357008	0.0716722	-0.0289559	-0.0192871	0.0389726	0.00190854	0.0403068	-0.0278463	0.0286474	0.0149817	-0.0456767	-0.0842736	0.0551186
	0.890859	-0.088447	sp|O75131|CPNE3_HUMAN;sp|Q96FN4|CPNE2_HUMAN;tr|E7ENV7|E7ENV7_HUMAN;sp|Q8IYJ1|CPNE9_HUMAN;sp|Q96A23|CPNE4_HUMAN;sp|O95741|CPNE6_HUMAN;sp|Q86YQ8|CPNE8_HUMAN;sp|Q9HCH3|CPNE5_HUMAN;tr|A0A0J9YWA1|A0A0J9YWA1_HUMAN;sp|Q9UBL6|CPNE7_HUMAN	sp|O75131|CPNE3_HUMAN;sp|Q96FN4|CPNE2_HUMAN;tr|E7ENV7|E7ENV7_HUMAN;sp|Q8IYJ1|CPNE9_HUMAN;sp|Q96A23|CPNE4_HUMAN;sp|O95741|CPNE6_HUMAN;sp|Q86YQ8|CPNE8_HUMAN;sp|Q9HCH3|CPNE5_HUMAN;tr|A0A0J9YWA1|A0A0J9YWA1_HUMAN;sp|Q9UBL6|CPNE7_HUMAN	345	Color2 [DarkGray]	1	4					-1	2	2	2	3	3	3	60.13	0	3.837	411290000	13	-0.0343516	0.0959764	0.0233507	-0.0772858	-0.00895405	0.0464056	-0.0455532	0.0754328	0.0332189	-0.030618	0.000558853	0.0151055	0.0664737	0.106328	-0.0480165	-0.0983744	0.0458786	-0.0277672	-0.00717711	0.0119376	-0.0623221	0.190652	0.0341833	-0.15352	-0.294315
	1.6005	-0.0584444	sp|O75165|DJC13_HUMAN;tr|A0A3B3IRM0|A0A3B3IRM0_HUMAN;tr|H0YA63|H0YA63_HUMAN	sp|O75165|DJC13_HUMAN	348	Color2 [DarkGray]	1	4					-1	9	9	9	5.1	5.1	5.1	254.41	0	43.331	944010000	62	-0.0566542	0.0929046	-0.021889	-0.128436	0.0270164	0.171461	-0.079246	0.139387	0.0258768	0.00782895	-0.0121379	0.0389645	-0.0188444	0.114724	0.0760643	-0.0664682	-0.0113108	-0.0439	0.0993915	0.0490773	-0.0751164	0.048883	-0.024812	-0.00675797	-0.0192459
	0.459937	-0.046068	tr|A0A2R8Y7Z8|A0A2R8Y7Z8_HUMAN;tr|H7C148|H7C148_HUMAN;tr|B7Z6J7|B7Z6J7_HUMAN;sp|O75175|CNOT3_HUMAN;tr|A0A087X0F9|A0A087X0F9_HUMAN;tr|A0A0G2JNJ7|A0A0G2JNJ7_HUMAN	tr|A0A2R8Y7Z8|A0A2R8Y7Z8_HUMAN;tr|H7C148|H7C148_HUMAN;tr|B7Z6J7|B7Z6J7_HUMAN;sp|O75175|CNOT3_HUMAN;tr|A0A087X0F9|A0A087X0F9_HUMAN;tr|A0A0G2JNJ7|A0A0G2JNJ7_HUMAN	349	Color2 [DarkGray]	1	4					-1	2	2	2	9.3	9.3	9.3	23.035	0	7.2254	399880000	15	-0.134437	0.226914	-0.0166054	-0.101775	0.0947294	-0.0273144	-0.126506	0.156776	0.00888634	0.0092299	0.0463386	-0.0345371	-0.00352621	0.0236149	-0.0771296	-0.0486069	0.0402057	0.0809548	0.000499487	0.0683086	0.01965	-0.0046289	-0.00174189	-0.0165939	-0.102036
	0.965298	-0.0420911	sp|O75208|COQ9_HUMAN;tr|H3BSJ5|H3BSJ5_HUMAN;tr|H3BNT2|H3BNT2_HUMAN;tr|H3BPY0|H3BPY0_HUMAN;tr|H3BRC0|H3BRC0_HUMAN;tr|H3BPC6|H3BPC6_HUMAN	sp|O75208|COQ9_HUMAN;tr|H3BSJ5|H3BSJ5_HUMAN;tr|H3BNT2|H3BNT2_HUMAN;tr|H3BPY0|H3BPY0_HUMAN;tr|H3BRC0|H3BRC0_HUMAN	350	Color2 [DarkGray]	1	4					-1	4	4	4	14.5	14.5	14.5	35.509	0	10.181	860310000	28	-0.0219622	-0.0582511	0.0805738	0.0700221	-0.0266726	0.0165672	-0.0344317	0.0277798	-0.0187378	0.00642705	-0.0748501	0.134349	-0.0209117	0.0181353	0.0669708	0.00706744	0.0214574	-0.0604541	0.0200069	-0.0127578	-0.117584	0.109003	0.0092051	0.0126359	-0.0794549
	0.463961	0.0348276	sp|O75223|GGCT_HUMAN;tr|M0QZK8|M0QZK8_HUMAN;tr|B8ZZK2|B8ZZK2_HUMAN;tr|A0A0B4J1Y4|A0A0B4J1Y4_HUMAN;tr|H7BZK5|H7BZK5_HUMAN	sp|O75223|GGCT_HUMAN;tr|M0QZK8|M0QZK8_HUMAN	351	Color2 [DarkGray]	1	4					-1	5	5	5	32.4	32.4	32.4	21.007	0	42.547	1701100000	30	0.230676	0.0488448	0.0119576	-0.186468	0.00701141	-0.0885763	0.0901361	-0.13329	0.0209873	-0.0376258	0.0579963	-0.0175145	0.253254	-0.0564435	0.000236988	-0.134393	0.0272045	-0.0978177	0.180964	-0.151176	-0.0139079	0.00207019	0.0274408	-0.10733	0.197989
	0.370815	-0.0413373	tr|A0A7I2V4X8|A0A7I2V4X8_HUMAN;sp|O75306|NDUS2_HUMAN;tr|A0A7I2V596|A0A7I2V596_HUMAN;tr|A0A7I2YQG7|A0A7I2YQG7_HUMAN;tr|A0A7I2V5E2|A0A7I2V5E2_HUMAN;tr|A0A7I2V5G4|A0A7I2V5G4_HUMAN;tr|A0A7I2V630|A0A7I2V630_HUMAN;tr|A0A7I2V410|A0A7I2V410_HUMAN;tr|A0A7I2V4W5|A0A7I2V4W5_HUMAN;tr|A0A7I2V2B9|A0A7I2V2B9_HUMAN;tr|A0A7I2V3J6|A0A7I2V3J6_HUMAN;tr|A0A7I2YQD8|A0A7I2YQD8_HUMAN;tr|A0A7I2V4G5|A0A7I2V4G5_HUMAN	tr|A0A7I2V4X8|A0A7I2V4X8_HUMAN;sp|O75306|NDUS2_HUMAN;tr|A0A7I2V596|A0A7I2V596_HUMAN;tr|A0A7I2YQG7|A0A7I2YQG7_HUMAN;tr|A0A7I2V5E2|A0A7I2V5E2_HUMAN;tr|A0A7I2V5G4|A0A7I2V5G4_HUMAN;tr|A0A7I2V630|A0A7I2V630_HUMAN;tr|A0A7I2V410|A0A7I2V410_HUMAN;tr|A0A7I2V4W5|A0A7I2V4W5_HUMAN;tr|A0A7I2V2B9|A0A7I2V2B9_HUMAN;tr|A0A7I2V3J6|A0A7I2V3J6_HUMAN;tr|A0A7I2YQD8|A0A7I2YQD8_HUMAN;tr|A0A7I2V4G5|A0A7I2V4G5_HUMAN	352	Color2 [DarkGray]	1	4					-1	4	4	4	15.1	15.1	15.1	49.653	0	14.887	1020900000	41	0.026376	0.229196	-0.0614865	0.034508	-0.0583785	-0.0480268	-0.0941699	0.10056	0.0764279	-0.126355	0.00153637	0.06001	-0.0344219	0.207659	-0.0266211	-0.0645885	-0.0741932	0.0679684	-0.175221	0.0601609	-0.0585711	0.242356	-0.0176682	-0.027467	-0.0746114
	0.383964	0.0417638	tr|H7C0E5|H7C0E5_HUMAN;tr|H7BZM7|H7BZM7_HUMAN;sp|O75312|ZPR1_HUMAN	tr|H7C0E5|H7C0E5_HUMAN;tr|H7BZM7|H7BZM7_HUMAN;sp|O75312|ZPR1_HUMAN	353	Color2 [DarkGray]	1	4					-1	6	6	6	16.1	16.1	16.1	42.542	0	18.32	706240000	26	-0.00949144	0.0131798	-0.0607448	0.0484126	-0.066967	0.107914	0.0833454	-0.292131	-0.00711703	-0.000302315	0.0783887	0.049896	0.0666506	0.0449762	-0.111613	-0.0533621	0.0327907	0.0524347	0.0968249	0.0465276	-0.00234795	0.0135615	-0.00325823	-0.0982161	0.0888715
	0.350503	0.0522463	sp|O75323|NIPS2_HUMAN;tr|C9J7B1|C9J7B1_HUMAN;tr|C9K068|C9K068_HUMAN;tr|H7C333|H7C333_HUMAN;tr|F8WBI5|F8WBI5_HUMAN	sp|O75323|NIPS2_HUMAN;tr|C9J7B1|C9J7B1_HUMAN;tr|C9K068|C9K068_HUMAN;tr|H7C333|H7C333_HUMAN;tr|F8WBI5|F8WBI5_HUMAN	355	Color2 [DarkGray]	1	4					-1	2	2	2	8.7	8.7	8.7	33.742	0	10.842	940170000	14	0.300644	-0.0607827	0.161695	-0.0422411	-0.153675	-0.187729	-0.00509405	-0.0383093	0.303366	0.226011	-0.466119	-0.0125549	0.157867	0.028837	0.0568328	-0.0722265	-0.14702	0.0237906	-0.285249	0.273093	-0.115718	0.27176	-0.0828717	0.0358019	-0.0563533
	0.438006	0.0269178	sp|O75340|PDCD6_HUMAN;tr|H0Y9X3|H0Y9X3_HUMAN;tr|A0A024QZ42|A0A024QZ42_HUMAN;tr|A0A6Q8PH81|A0A6Q8PH81_HUMAN;tr|A0A087WZ38|A0A087WZ38_HUMAN	sp|O75340|PDCD6_HUMAN;tr|H0Y9X3|H0Y9X3_HUMAN;tr|A0A024QZ42|A0A024QZ42_HUMAN	356	Color2 [DarkGray]	1	4					-1	3	3	3	25.1	25.1	25.1	21.868	0	35.323	916730000	25	0.15764	0.042372	-0.0529385	-0.154262	0.00575209	0.0283818	0.0498862	0.0641623	-0.0940301	-0.0535192	0.110389	-0.0444682	-0.0694904	0.138196	-0.14031	0.0408275	0.138348	-0.0668414	0.0157311	-0.141447	0.0830355	-0.0155413	-0.00743675	0.0144432	0.0506923
	0.61717	0.0274954	tr|E5RIW3|E5RIW3_HUMAN;sp|O75347|TBCA_HUMAN;tr|E5RJD8|E5RJD8_HUMAN;tr|E5RHG6|E5RHG6_HUMAN;tr|E5RIX8|E5RIX8_HUMAN;tr|A0A494C144|A0A494C144_HUMAN	tr|E5RIW3|E5RIW3_HUMAN;sp|O75347|TBCA_HUMAN;tr|E5RJD8|E5RJD8_HUMAN;tr|E5RHG6|E5RHG6_HUMAN;tr|E5RIX8|E5RIX8_HUMAN	357	Color2 [DarkGray]	1	4					-1	7	7	7	53.6	53.6	53.6	10.08	0	68.891	7986200000	78	0.111083	-0.00255299	0.0146189	-0.0921423	-0.0122819	-0.043057	0.110062	0.0492713	-0.0853002	-0.119997	0.0378563	-0.00738096	0.120758	-0.00666261	0.0740402	-0.092298	-0.012589	-0.0778453	-0.00650811	0.0614159	0.0210378	-0.0381899	0.0345528	-0.136766	0.049402
	0.715496	-0.13142	tr|A0A7I2V2N1|A0A7I2V2N1_HUMAN;tr|A0A7I2YQH3|A0A7I2YQH3_HUMAN;tr|A0A7I2V4K4|A0A7I2V4K4_HUMAN;tr|A0A7I2V3Q6|A0A7I2V3Q6_HUMAN;tr|A0A7I2V375|A0A7I2V375_HUMAN;tr|F2Z307|F2Z307_HUMAN;sp|O95670|VATG2_HUMAN;sp|O75348|VATG1_HUMAN	tr|A0A7I2V2N1|A0A7I2V2N1_HUMAN;tr|A0A7I2YQH3|A0A7I2YQH3_HUMAN;tr|A0A7I2V4K4|A0A7I2V4K4_HUMAN;tr|A0A7I2V3Q6|A0A7I2V3Q6_HUMAN;tr|A0A7I2V375|A0A7I2V375_HUMAN;tr|F2Z307|F2Z307_HUMAN;sp|O95670|VATG2_HUMAN;sp|O75348|VATG1_HUMAN	358	Color2 [DarkGray]	1	4					-1	1	1	1	40.5	40.5	40.5	4.1467	0	17.308	1201500000	24	-0.10571	0.00992632	0.074285	0.032357	0.000632286	0.0152822	0.030102	0.00207162	0.0425165	-0.00352716	-0.0471544	0.0219195	-0.0300622	0.093132	0.0671215	-0.0902784	-0.01124	0.00678325	-0.0615671	-0.175722	0.0691638	0.113871	-0.0271242	0.00332761	-0.0198381
	0.770295	-0.0202495	sp|O75351|VPS4B_HUMAN;tr|I3L4J1|I3L4J1_HUMAN;sp|Q9UN37|VPS4A_HUMAN;sp|Q6PIW4|FIGL1_HUMAN	sp|O75351|VPS4B_HUMAN;tr|I3L4J1|I3L4J1_HUMAN;sp|Q9UN37|VPS4A_HUMAN	359	Color2 [DarkGray]	1	4					-1	6	6	6	15.3	15.3	15.3	49.301	0	33.284	2429600000	81	-0.0511663	0.0152247	-0.0440338	0.0179996	-0.00267339	0.0424774	-0.0252759	0.0855823	-0.0782042	0.0231633	0.013768	-0.00799775	0.0265396	0.0276518	-0.00783944	0.0449927	0.0645161	-0.0269885	-0.045068	-0.133368	0.0510871	0.045876	-0.0264301	0.0149145	0.0114751
	0.338123	-0.0163222	sp|O75367|H2AY_HUMAN;tr|A0A8I5KS04|A0A8I5KS04_HUMAN;tr|A0A994J4J7|A0A994J4J7_HUMAN;tr|D6RCF2|D6RCF2_HUMAN;tr|B4DJC3|B4DJC3_HUMAN;tr|A0A7I2YQR8|A0A7I2YQR8_HUMAN;tr|A0A7I2V6E9|A0A7I2V6E9_HUMAN;tr|A0A7I2V2N7|A0A7I2V2N7_HUMAN;tr|A0A7I2YQD6|A0A7I2YQD6_HUMAN;tr|A0A7I2V412|A0A7I2V412_HUMAN;tr|A0A7I2V423|A0A7I2V423_HUMAN;sp|Q9P0M6|H2AW_HUMAN;tr|A0A7I2V4D9|A0A7I2V4D9_HUMAN;tr|A0A7I2V3R0|A0A7I2V3R0_HUMAN;t…	sp|O75367|H2AY_HUMAN;tr|A0A8I5KS04|A0A8I5KS04_HUMAN;tr|A0A994J4J7|A0A994J4J7_HUMAN;tr|D6RCF2|D6RCF2_HUMAN;tr|B4DJC3|B4DJC3_HUMAN	361	Color2 [DarkGray]	1	4					-1	8	8	1	32	32	2.4	39.183	0	165.05	18889000000	163	-0.0438814	-0.0566077	0.0115659	0.0297127	-0.00499892	-0.0423484	-0.0836482	0.012023	-0.0188975	0.0948443	-0.00953341	0.00229907	0.0253563	-0.0518005	0.0171926	0.0459595	0.00793529	-0.0348716	-0.148492	0.0116341	0.0394924	0.0340178	0.0301859	0.0438268	-0.0630531
	0.012562	0.00066789	sp|O75368|SH3L1_HUMAN	sp|O75368|SH3L1_HUMAN	362	Color2 [DarkGray]	1	4					-1	8	8	8	85.1	85.1	85.1	12.774	0	167.63	22741000000	169	0.149385	0.108649	-0.0584395	-0.162975	0.00442123	-0.0523002	0.0743287	0.0805163	-0.0121996	-0.17291	0.0436976	0.042841	0.131712	0.103406	-0.0337179	-0.170549	0.000140905	-0.0157461	0.203479	-0.0760534	0.0101302	-0.00430918	0.0223074	-0.23482	0.129962
	3.29228	-0.0345743	sp|O75369|FLNB_HUMAN;tr|A0A804HK76|A0A804HK76_HUMAN;tr|E7EN95|E7EN95_HUMAN;tr|A0A804HL72|A0A804HL72_HUMAN;tr|A0A804HJC2|A0A804HJC2_HUMAN;tr|H7C5L4|H7C5L4_HUMAN;tr|A0A0C4DGA1|A0A0C4DGA1_HUMAN	sp|O75369|FLNB_HUMAN;tr|A0A804HK76|A0A804HK76_HUMAN;tr|E7EN95|E7EN95_HUMAN;tr|A0A804HL72|A0A804HL72_HUMAN	363	Color2 [DarkGray]	1	4					-1	59	49	47	31.9	28.7	28	278.16	0	323.31	19740000000	354	-0.0194218	0.0286241	0.0351942	-0.0831041	0.0123177	0.00435019	-0.0113242	0.0270619	0.0283539	-0.0522664	0.0202584	0.00137997	-0.0119123	0.0441561	0.0105441	-0.0607326	0.0054822	-0.0114276	-0.027652	-0.0256984	0.0173337	0.048883	0.0395694	-0.0310285	-0.0331883
	1.04093	-0.0830984	sp|O75381|PEX14_HUMAN;tr|K7EK59|K7EK59_HUMAN	sp|O75381|PEX14_HUMAN	365	Color2 [DarkGray]	1	4					-1	5	5	5	22.3	22.3	22.3	41.236	0	34.92	424320000	13	-0.213209	-0.127951	0.00118446	0.181078	-0.0210276	0.144332	-0.182589	-0.0573447	0.0665188	0.108726	-0.0100961	0.0715868	-0.258853	-0.216467	-0.119798	-0.171329	-0.276102	-0.197916	-0.162866	-0.157117	0.0150914	-0.0056684	0.0496235	0.173059	-0.0986354
	0.679432	0.01289	sp|O75390|CISY_HUMAN;tr|B4DJV2|B4DJV2_HUMAN;tr|A0A0C4DGI3|A0A0C4DGI3_HUMAN;tr|H0YIC4|H0YIC4_HUMAN;tr|F8VR34|F8VR34_HUMAN;tr|H0YH82|H0YH82_HUMAN;tr|F8W4S1|F8W4S1_HUMAN;tr|F8VTT8|F8VTT8_HUMAN;tr|F8VPA1|F8VPA1_HUMAN;tr|F8VU34|F8VU34_HUMAN;tr|F8VRI6|F8VRI6_HUMAN;tr|F8W1S4|F8W1S4_HUMAN;tr|F8VPF9|F8VPF9_HUMAN;tr|F8VZK9|F8VZK9_HUMAN;tr|F8VX68|F8VX68_HUMAN;tr|F8VRP1|F8VRP1_HUMAN;tr|F8VX07|F8VX07_HUMAN;tr…	sp|O75390|CISY_HUMAN;tr|B4DJV2|B4DJV2_HUMAN;tr|A0A0C4DGI3|A0A0C4DGI3_HUMAN	366	Color2 [DarkGray]	1	4					-1	12	12	11	33.3	33.3	31.3	51.712	0	81.202	16424000000	148	-0.021868	-0.0695515	-0.0419991	0.102262	-0.000703096	0.0242538	-0.0200164	0.00669193	-0.0310166	0.133527	-0.0438373	0.0462615	-0.0226054	-0.0339963	-0.0218828	0.0866525	-0.0117369	0.0347202	-0.00734448	-0.0467958	-0.0651011	-0.0156219	-0.00447273	0.0585256	0.000500679
	3.35926	0.0463078	sp|O75396|SC22B_HUMAN;tr|A0A087X1A9|A0A087X1A9_HUMAN	sp|O75396|SC22B_HUMAN	367	Color2 [DarkGray]	1	4					-1	8	8	8	48.8	48.8	48.8	24.74	0	242.21	9222500000	117	0.0392499	-0.0415273	-0.0308998	0.00489497	0.020587	0.00997829	-0.00481558	-0.0603936	-0.00973558	-0.0402107	-0.00700378	0.0274982	-0.0223229	-0.072875	0.0204663	0.0589495	-0.00246668	0.014518	0.0434604	0.0713055	0.0409374	-0.081038	0.00234461	0.0367303	0.0373311
	1.05837	0.0331511	tr|A0A8Q3SIG7|A0A8Q3SIG7_HUMAN;tr|A0A8V8TM87|A0A8V8TM87_HUMAN;sp|O75400|PR40A_HUMAN;tr|F5H578|F5H578_HUMAN;tr|A0A7N4I394|A0A7N4I394_HUMAN;tr|A0A8V8TM61|A0A8V8TM61_HUMAN;tr|H0YG38|H0YG38_HUMAN;tr|H7C2N3|H7C2N3_HUMAN;sp|Q6NWY9|PR40B_HUMAN;tr|F8VU11|F8VU11_HUMAN;tr|A0A8Z5ADK7|A0A8Z5ADK7_HUMAN	tr|A0A8Q3SIG7|A0A8Q3SIG7_HUMAN;tr|A0A8V8TM87|A0A8V8TM87_HUMAN;sp|O75400|PR40A_HUMAN;tr|F5H578|F5H578_HUMAN;tr|A0A7N4I394|A0A7N4I394_HUMAN;tr|A0A8V8TM61|A0A8V8TM61_HUMAN	368	Color2 [DarkGray]	1	4					-1	9	9	9	10.2	10.2	10.2	104.36	0	31.253	2937000000	61	-0.0184822	-0.135937	0.0450284	-0.0648811	-0.0117857	0.0523148	-0.039649	-0.0177922	0.0257993	0.0193946	0.00974846	0.0489328	-0.0573845	-0.0972326	0.0826423	0.0122216	0.0339603	0.0312107	-0.070281	0.00451565	0.00390482	-0.0611165	-0.0175149	0.0515776	0.00973463
	1.24548	-0.0385977	sp|O75436|VP26A_HUMAN;tr|S4R3Q6|S4R3Q6_HUMAN;tr|S4R2Y3|S4R2Y3_HUMAN	sp|O75436|VP26A_HUMAN;tr|S4R3Q6|S4R3Q6_HUMAN	371	Color2 [DarkGray]	1	4					-1	6	6	6	26.6	26.6	26.6	38.169	0	28.956	2267000000	60	0.0129266	-0.00535464	0.0339601	-0.0367901	-0.0290375	0.0458133	-0.0256522	0.0382688	0.0144417	-0.0251794	-0.0336461	-0.0879853	0.0312636	0.10902	-0.0113375	-0.0508792	-0.0486231	-0.0132768	-0.0109468	0.0757167	0.0130005	0.00366068	-0.00774121	0.0131862	-0.0113988
	0.784762	0.0225084	sp|O75439|MPPB_HUMAN;tr|G3V0E4|G3V0E4_HUMAN	sp|O75439|MPPB_HUMAN;tr|G3V0E4|G3V0E4_HUMAN	372	Color2 [DarkGray]	1	4					-1	5	4	4	14.1	12.7	12.7	54.366	0	57.714	2077800000	35	-0.00529647	-0.0301952	-0.0112612	0.120694	-0.0509324	0.021621	0.0093081	0.0459676	-0.0462492	0.0622473	-0.0837078	0.0826371	-0.0547829	-0.0569463	-0.0257366	0.107827	0.00070405	0.0237153	0.0153193	-0.00522947	-0.0163577	-0.0624471	-0.0288219	0.0826209	-0.00946474
	2.09511	-0.0600308	sp|O75475|PSIP1_HUMAN	sp|O75475|PSIP1_HUMAN	373	Color2 [DarkGray]	1	4					-1	5	5	5	9.2	9.2	9.2	60.103	0	9.255	805570000	30	-0.000556707	0.0947256	0.0621541	0.0206654	0.00889897	-0.115484	0.0998316	0.0415902	0.132122	0.0503414	-0.0182807	-0.249174	0.0550106	-0.0200808	0.131114	0.00517941	0.063236	-0.227137	0.021976	-0.049644	-0.0175445	0.106784	-0.0277412	-0.032326	-0.0414128
	0.125425	-0.00835737	sp|O75489|NDUS3_HUMAN;tr|E9PS48|E9PS48_HUMAN;tr|E9PKL8|E9PKL8_HUMAN;tr|G3V194|G3V194_HUMAN	sp|O75489|NDUS3_HUMAN	374	Color2 [DarkGray]	1	4					-1	6	6	6	31.4	31.4	31.4	30.241	0	22.22	1348900000	43	0.0118229	-0.0341702	-0.0105448	0.064961	-0.0405576	0.0320497	-0.00527978	-0.098273	0.0208318	0.028995	-0.0243077	0.0824196	-0.0405095	-0.0112839	0.0291607	0.0600028	-0.018568	0.046973	-0.0268037	-0.0644674	-0.0264373	0.115269	0.0421448	0.00956607	0.0294185
	1.25844	-0.0520698	tr|Q5JRI1|Q5JRI1_HUMAN;sp|O75494|SRS10_HUMAN;sp|Q8WXF0|SRS12_HUMAN;tr|Q6IQ42|Q6IQ42_HUMAN	tr|Q5JRI1|Q5JRI1_HUMAN;sp|O75494|SRS10_HUMAN	375	Color2 [DarkGray]	1	4					-1	5	5	5	29.1	29.1	29.1	20.913	0	52.798	1454700000	48	0.0919785	-0.0705714	0.117014	-0.0217786	-0.113809	0.0195866	-0.0463169	0.028019	0.0199761	0.0151184	-0.0237396	0.050859	-0.038414	0.10745	-0.0128508	-0.0109179	-0.0370171	0.00328135	-0.0087676	-0.050436	0.0190327	-0.010797	-0.00447273	-0.00564289	-0.0166254
	0.345049	-0.0321807	tr|F8WAW4|F8WAW4_HUMAN;tr|F1LLU7|F1LLU7_HUMAN;tr|C9JB63|C9JB63_HUMAN;tr|A0A0C4DGA2|A0A0C4DGA2_HUMAN;sp|O75521|ECI2_HUMAN;tr|F8W6J1|F8W6J1_HUMAN	tr|F8WAW4|F8WAW4_HUMAN;tr|F1LLU7|F1LLU7_HUMAN;tr|C9JB63|C9JB63_HUMAN;tr|A0A0C4DGA2|A0A0C4DGA2_HUMAN;sp|O75521|ECI2_HUMAN;tr|F8W6J1|F8W6J1_HUMAN	376	Color2 [DarkGray]	1	4					-1	2	2	2	18.6	18.6	18.6	15.64	0	8.9738	313170000	11	0.0400622	-0.0503051	-0.0250204	-0.0647764	-0.0135586	0.117105	-0.0246174	0.0582008	0.0127227	0.0172083	-0.0437653	0.0409787	-0.0777812	0.0542016	0.0408001	0.0586622	-0.0653982	0.0407481	0.0420058	0.00214076	-0.0905206	0.0592444	-0.0306764	0.0485129	-0.270642
	3.07113	0.0811441	sp|O75531|BAF_HUMAN	sp|O75531|BAF_HUMAN	378	Color2 [DarkGray]	1	4					-1	2	2	2	34.8	34.8	34.8	10.058	0	14.232	8892000000	39	0.0604842	-0.101124	0.0399659	0.00329852	-0.024169	0.0371985	0.0687859	-0.139188	0.0660667	-0.0405214	-0.00981474	0.0216174	0.0932195	-0.0800116	0.000868559	0.00726604	-0.00486684	0.0798709	-0.00684261	-0.238708	0.0548561	-0.120426	-0.00789356	0.0532606	0.0307267
	0.289191	0.00676731	sp|O75533|SF3B1_HUMAN;tr|H7C341|H7C341_HUMAN;tr|B4DGZ4|B4DGZ4_HUMAN;tr|A0A494C1M2|A0A494C1M2_HUMAN	sp|O75533|SF3B1_HUMAN	379	Color2 [DarkGray]	1	4					-1	28	28	28	32.1	32.1	32.1	145.83	0	249.2	9612600000	208	-0.0361574	0.00206351	0.0660834	0.0474446	-0.0220263	-0.0131297	-0.0211418	-0.0134776	0.0834434	0.0291924	-0.0249474	0.0273478	-0.0107915	-0.0341201	0.0705097	-0.0199952	0.00807524	0.0445306	-0.0753593	-0.0114889	0.0115273	0.0356512	0.0441282	-0.0125875	-0.0298605
	3.22724	0.0554945	sp|O75534|CSDE1_HUMAN;tr|A0A8I5QKX0|A0A8I5QKX0_HUMAN;tr|A0A8I5KV85|A0A8I5KV85_HUMAN;tr|A0A8I5KPJ6|A0A8I5KPJ6_HUMAN;tr|A0A8I5KXH5|A0A8I5KXH5_HUMAN;tr|E9PLT0|E9PLT0_HUMAN;tr|E9PNG3|E9PNG3_HUMAN;tr|A0A8I5QJA6|A0A8I5QJA6_HUMAN;tr|A0A8I5KW72|A0A8I5KW72_HUMAN;tr|A0A8I5KPC0|A0A8I5KPC0_HUMAN;tr|A0A8I5KTQ3|A0A8I5KTQ3_HUMAN;tr|A0A8I5KYL8|A0A8I5KYL8_HUMAN;tr|A0A8I5KXL1|A0A8I5KXL1_HUMAN;tr|A0A8I5KWW0|A0A8I5K…	sp|O75534|CSDE1_HUMAN;tr|A0A8I5QKX0|A0A8I5QKX0_HUMAN;tr|A0A8I5KV85|A0A8I5KV85_HUMAN;tr|A0A8I5KPJ6|A0A8I5KPJ6_HUMAN;tr|A0A8I5KXH5|A0A8I5KXH5_HUMAN;tr|E9PLT0|E9PLT0_HUMAN;tr|E9PNG3|E9PNG3_HUMAN;tr|A0A8I5QJA6|A0A8I5QJA6_HUMAN;tr|A0A8I5KW72|A0A8I5KW72_HUMAN;tr|A0A8I5KPC0|A0A8I5KPC0_HUMAN;tr|A0A8I5KTQ3|A0A8I5KTQ3_HUMAN;tr|A0A8I5KYL8|A0A8I5KYL8_HUMAN;tr|A0A8I5KXL1|A0A8I5KXL1_HUMAN;tr|A0A8I5KWW0|A0A8I5K…	380	Color2 [DarkGray]	1	4					-1	11	11	11	15.2	15.2	15.2	88.884	0	71.525	7279300000	102	0.0187974	-0.00767303	-0.0111816	-0.0107474	-0.0309031	0.00731921	0.0703716	-0.00195265	0.0164711	-0.0444603	0.00703955	0.0204837	0.0421062	-0.017632	0.00457335	-0.00730276	0.000985384	-0.0177557	0.00207973	0.0493731	0.00670958	-0.091697	0.0124357	0.00925088	0.0440676
	0.494192	-0.0528529	sp|O75563|SKAP2_HUMAN	sp|O75563|SKAP2_HUMAN	381	Color2 [DarkGray]	1	4					-1	2	2	2	7.2	7.2	7.2	41.216	0	7.5068	200130000	12	0.0330086	0.0820436	0.0299425	-0.154708	0.0133626	0.0245547	-0.203064	-0.296999	-0.16015	-0.352211	-0.189577	-0.165643	0.0140195	0.066026	0.00764036	-0.018074	0.00772524	-0.0262883	-0.192865	-0.243831	-0.227067	-0.228248	-0.0830002	-0.205472	-0.0955102
	1.36789	-0.132928	tr|A0A087X1K9|A0A087X1K9_HUMAN;tr|B4DP64|B4DP64_HUMAN;tr|E5RGR0|E5RGR0_HUMAN;sp|O75608|LYPA1_HUMAN;tr|E5RJ48|E5RJ48_HUMAN;tr|E5RI35|E5RI35_HUMAN	tr|A0A087X1K9|A0A087X1K9_HUMAN;tr|B4DP64|B4DP64_HUMAN;tr|E5RGR0|E5RGR0_HUMAN;sp|O75608|LYPA1_HUMAN;tr|E5RJ48|E5RJ48_HUMAN;tr|E5RI35|E5RI35_HUMAN	385	Color2 [DarkGray]	1	4					-1	2	2	2	10.8	10.8	10.8	17.981	0	10.954	1903600000	36	-0.161775	0.726799	0.397593	-0.359386	-0.29795	-0.385707	0.0431721	0.057029	-0.02844	-0.0870166	0.00334978	0.00314093	0.061331	0.00795484	0.00425839	0.0367479	-0.00345445	-0.0517178	0.0684457	-0.0923116	-0.114617	-0.0033505	0.00777555	-0.0417664	0.0259788
	1.71244	-0.0320779	sp|O75643|U520_HUMAN;tr|A0A494C1A5|A0A494C1A5_HUMAN	sp|O75643|U520_HUMAN;tr|A0A494C1A5|A0A494C1A5_HUMAN	387	Color2 [DarkGray]	1	4					-1	36	36	36	22.3	22.3	22.3	244.5	0	185.79	7936200000	261	-0.0535705	0.0120962	0.0252149	-0.00973964	-0.0103693	0.0415866	-0.0653453	0.0655613	0.0263417	-0.036077	-0.00265741	0.0487845	-0.0607641	0.0138323	0.0394943	-0.0533621	-0.00642228	0.028367	-0.0490243	0.00164843	0.00156307	0.025275	-0.00432086	0.00467229	-0.0603521
	0.274864	0.0157411	sp|O75663|TIPRL_HUMAN	sp|O75663|TIPRL_HUMAN	388	Color2 [DarkGray]	1	4					-1	7	7	7	29.8	29.8	29.8	31.444	0	20.213	2662300000	43	0.19539	-0.0795283	0.00614858	-0.139416	0.0926218	-0.0981987	0.0442483	-0.00231886	0.030441	0.0617652	-0.0130541	-0.0874963	0.0853786	-0.0439296	-0.0212414	-0.00951099	0.017776	-0.0279229	0.00606441	-0.101677	-0.0490739	0.0674801	0.0342572	0.0116134	0.0477877
	0.365241	-0.07221	tr|A0A0A6YYC0|A0A0A6YYC0_HUMAN;tr|E9PJN1|E9PJN1_HUMAN;sp|O75676|KS6A4_HUMAN	tr|A0A0A6YYC0|A0A0A6YYC0_HUMAN;tr|E9PJN1|E9PJN1_HUMAN;sp|O75676|KS6A4_HUMAN	389	Color2 [DarkGray]	1	4					-1	1	1	1	1.1	1.1	1.1	78.366	0.0013822	2.0353	18735000	9	-0.190647	-0.310908	-0.133574	-0.1761	-0.249766	-0.213168	0.378426	0.370987	-0.156489	-0.136608	-0.353823	-7.65324e-05	-0.171119	0.374872	-0.44644	-0.071178	0.171677	0.115001	0.236217	-0.120316	-0.413136	0.262623	0.0534215	-0.147006	0.13833
	0.223501	-0.0415298	tr|E9PF10|E9PF10_HUMAN;sp|O75694|NU155_HUMAN	tr|E9PF10|E9PF10_HUMAN;sp|O75694|NU155_HUMAN	391	Color2 [DarkGray]	1	4					-1	2	2	2	1.5	1.5	1.5	148.09	0	8.5742	176870000	16	0.0612845	-0.237677	-0.025744	0.213286	-0.0986774	0.0744057	-0.356573	0.501452	-0.238894	0.477815	-0.272835	-0.0228808	-0.268681	-0.0487971	0.0744152	0.157073	-0.0562906	0.116904	-0.114388	0.174362	-0.0692792	-0.0433536	0.113356	0.0357246	0.0339103
	0.203781	0.0174981	sp|O75695|XRP2_HUMAN	sp|O75695|XRP2_HUMAN	392	Color2 [DarkGray]	1	4					-1	4	4	4	8	8	8	39.641	0	7.2474	941990000	32	-0.033592	-0.0909972	-0.0272725	-0.00973964	-0.112517	0.248696	0.0665803	-0.271994	-0.0980771	0.0253406	0.0230803	0.172751	0.0631063	-0.0947783	-0.00609374	-0.00559878	0.0187492	0.0616138	0.0533621	0.024045	0.0228863	0.0114286	-0.0557904	0.00633168	0.0875366
	1.10096	-0.0856349	sp|O75792|RNH2A_HUMAN	sp|O75792|RNH2A_HUMAN	395	Color2 [DarkGray]	1	4					-1	1	1	1	4.3	4.3	4.3	33.395	0	3.223	154280000	9	0.046273	0.0944982	0.0637422	-0.135564	-0.0618956	0.0380921	-0.0817878	-0.0232351	0.0894613	-0.0365932	0.0557799	-0.00730395	-0.0565166	-0.0617316	0.0682518	-0.0196917	0.0335476	0.0245419	-0.275247	-0.223347	-0.248902	-0.240308	-0.143778	-0.211615	-0.0345557
	0.682928	0.0173137	sp|O75821|EIF3G_HUMAN;tr|K7EL20|K7EL20_HUMAN;tr|K7ER90|K7ER90_HUMAN;tr|K7ENA8|K7ENA8_HUMAN;tr|K7EP16|K7EP16_HUMAN;tr|K7EL60|K7EL60_HUMAN	sp|O75821|EIF3G_HUMAN;tr|K7EL20|K7EL20_HUMAN;tr|K7ER90|K7ER90_HUMAN;tr|K7ENA8|K7ENA8_HUMAN	397	Color2 [DarkGray]	1	4					-1	9	9	9	36.6	36.6	36.6	35.611	0	83.204	6128600000	86	-0.022433	0.00242734	0.143001	-0.0699143	0.0079205	-0.0489755	0.0850024	-0.0221202	0.0782971	-0.0773208	0.0520108	-0.0394154	0.0487521	-0.0343676	0.12584	-0.0926173	0.00400829	-0.0487909	0.0195141	0.0238276	0.0418491	-0.0462303	0.0503547	-0.0378525	0.0241737
	2.99921	0.0596273	sp|O75822|EIF3J_HUMAN;tr|H0YLP3|H0YLP3_HUMAN;tr|H0YGJ7|H0YGJ7_HUMAN	sp|O75822|EIF3J_HUMAN	398	Color2 [DarkGray]	1	4					-1	13	13	13	50	50	50	29.062	0	77.289	9835100000	106	0.0726178	-0.0228956	0.0667624	-0.0190382	-0.0316215	-0.0841131	0.0603871	-0.0630665	0.04741	-0.0390728	-0.0216103	-0.0766184	0.109376	-0.0697007	0.0931935	-0.040374	-0.024214	-0.010581	0.00945926	-0.102827	0.0392642	-0.0271053	0.0623653	-0.00651908	0.06425
	4.77855	-0.106443	tr|B1AJY5|B1AJY5_HUMAN;tr|B1AJY7|B1AJY7_HUMAN;sp|O75832|PSD10_HUMAN;tr|B1AJY6|B1AJY6_HUMAN	tr|B1AJY5|B1AJY5_HUMAN;tr|B1AJY7|B1AJY7_HUMAN;sp|O75832|PSD10_HUMAN;tr|B1AJY6|B1AJY6_HUMAN	399	Color2 [DarkGray]	1	4					-1	6	6	6	33	33	33	20.217	0	12.785	1446300000	29	0.0116391	0.0137815	-0.102286	-0.0934231	0.0226641	0.015887	-0.00834513	0.105896	0.00118256	0.0805428	-0.0150297	-0.0749211	0.0595534	0.0779834	0.0079546	0.0577996	-0.0243573	-0.100354	-0.00416827	-0.00175261	0.0020318	0.0957167	-0.0232728	-0.0419297	-0.0147686
	3.77458	0.0604943	sp|O75844|FACE1_HUMAN;tr|A0A6Q8PHG9|A0A6Q8PHG9_HUMAN;tr|A0A6Q8PF67|A0A6Q8PF67_HUMAN;tr|A0A6Q8PH40|A0A6Q8PH40_HUMAN	sp|O75844|FACE1_HUMAN;tr|A0A6Q8PHG9|A0A6Q8PHG9_HUMAN	400	Color2 [DarkGray]	1	4					-1	12	12	12	24.8	24.8	24.8	54.812	0	39.264	17770000000	146	-0.0166984	-0.0796568	-0.00823903	0.105893	0.0157979	0.00671077	0.0150838	-0.073808	-0.0223384	0.102177	-0.00897074	-0.00214887	-0.0259986	-0.0864134	-0.0476084	0.0571282	-0.00444317	0.0644658	-0.0177574	0.0530162	-0.0113049	-0.0112789	-0.0548465	0.0877054	-0.050981
	1.01445	0.0212073	sp|O75874|IDHC_HUMAN;tr|C9J4N6|C9J4N6_HUMAN;tr|C9JLU6|C9JLU6_HUMAN;tr|C9JJE5|C9JJE5_HUMAN	sp|O75874|IDHC_HUMAN	401	Color2 [DarkGray]	1	4					-1	19	19	18	54.8	54.8	52.7	46.659	0	106.02	9575700000	177	0.0736759	0.077101	-0.00585747	-0.0995214	0.0341728	0.0310025	0.0923927	0.028019	0.0244038	-0.0282552	0.0173621	-0.00753522	0.041476	-0.0125024	0.0375721	-0.0233381	0.0283096	-0.0275335	0.00987267	0.0257497	-0.00681925	0.027153	-0.0120091	-0.121412	0.0235989
	0.0234878	-0.00117707	sp|O75915|PRAF3_HUMAN;tr|F8WF90|F8WF90_HUMAN;tr|C9JQU6|C9JQU6_HUMAN;tr|F8WF33|F8WF33_HUMAN	sp|O75915|PRAF3_HUMAN	405	Color2 [DarkGray]	1	4					-1	4	4	4	23.4	23.4	23.4	21.614	0	17.036	2353900000	46	-0.0250733	0.00654459	-0.039886	0.138349	-0.0675561	0.0698252	-0.0296106	0.0222666	-0.0145085	0.0916364	0.0122447	-0.00399327	0.0360625	0.0438044	-0.00434995	0.000498772	-0.0155754	0.0100491	-0.0242615	-0.114156	0.0341563	-0.0244284	-0.00888324	0.0593631	-0.00292492
	1.09005	-0.0431954	sp|O75934|SPF27_HUMAN	sp|O75934|SPF27_HUMAN	407	Color2 [DarkGray]	1	4					-1	8	8	8	48.4	48.4	48.4	26.131	0	29.648	1253700000	57	0.0165069	-0.0841565	0.100089	-0.00521302	0.0123177	0.0154333	-0.036232	0.0579665	-0.0360224	-0.0740325	-0.00742483	0.121858	-0.0599909	-0.0554383	0.0495257	-0.0107167	-0.0595891	0.129949	-0.0955868	0.00351524	0.00686526	0.0396879	0.00589204	0.0155423	0.0298274
	1.54253	0.0383603	sp|O75937|DNJC8_HUMAN;tr|S4R3J5|S4R3J5_HUMAN	sp|O75937|DNJC8_HUMAN	408	Color2 [DarkGray]	1	4					-1	7	7	7	44.3	44.3	44.3	29.841	0	22.514	3248000000	34	0.0665195	0.0104089	-0.0353453	-0.103171	-0.00662208	0.0557015	0.00985909	0.0125067	0.0104535	-0.0649495	-0.0132656	0.0217686	0.124928	0.00410342	-0.0423939	-0.226073	0.0278952	0.0876563	0.0399828	-0.0924568	-0.0252433	-0.00255203	0.0281091	0.0501227	0.0226953
	0.640711	-0.0536444	sp|O75940|SPF30_HUMAN;tr|A0A6Q8PG47|A0A6Q8PG47_HUMAN;tr|A0A6Q8PFX6|A0A6Q8PFX6_HUMAN	sp|O75940|SPF30_HUMAN;tr|A0A6Q8PG47|A0A6Q8PG47_HUMAN;tr|A0A6Q8PFX6|A0A6Q8PFX6_HUMAN	409	Color2 [DarkGray]	1	4					-1	2	2	2	13	13	13	26.711	0	22.926	206500000	16	0.0701461	0.0722566	-0.102286	0.153093	0.0110626	-0.113002	0.0162728	0.0483282	-0.0256267	0.144768	-0.0398097	-0.0568595	0.0470486	0.193038	-0.0514498	-0.180805	0.0687521	-0.0374565	-0.0106115	0.00329471	0.00390482	-0.0445857	0.0131857	0.0633922	-0.0171323
	1.68047	0.0451711	sp|O75947|ATP5H_HUMAN;tr|F5H608|F5H608_HUMAN	sp|O75947|ATP5H_HUMAN;tr|F5H608|F5H608_HUMAN	410	Color2 [DarkGray]	1	4					-1	10	10	10	66.5	66.5	66.5	18.491	0	64.614	20305000000	187	-0.00232053	0.00206351	0.0425761	0.113035	0.0205176	-0.0645576	-0.0201101	-0.107703	0.0578299	0.0945616	0.0267887	-0.0650997	0.042556	-0.162151	0.0575159	0.0962989	-0.0388243	-0.0660415	-0.026634	-0.0314045	0.0177975	-0.0532408	-0.00280333	0.103074	-0.056874
	0.267187	0.0137032	tr|A0A8I5KT86|A0A8I5KT86_HUMAN;tr|A0A8I5KSQ4|A0A8I5KSQ4_HUMAN;tr|A0A8I5KSW3|A0A8I5KSW3_HUMAN;tr|A0A3B3ITX4|A0A3B3ITX4_HUMAN;sp|O75964|ATP5L_HUMAN	tr|A0A8I5KT86|A0A8I5KT86_HUMAN;tr|A0A8I5KSQ4|A0A8I5KSQ4_HUMAN;tr|A0A8I5KSW3|A0A8I5KSW3_HUMAN;tr|A0A3B3ITX4|A0A3B3ITX4_HUMAN;sp|O75964|ATP5L_HUMAN	411	Color2 [DarkGray]	1	4					-1	2	2	2	32	32	32	8.2786	0	27.613	3396300000	26	0.0667851	0.0658879	-0.00554013	0.0732598	-0.0355783	-0.0774844	-0.0234892	0.0484462	-0.0435636	0.128103	-0.00489902	-0.0299885	-0.0597975	0.0548997	0.0275345	0.0542481	-0.0441873	0.021158	0.0128462	0.0182476	-0.0464067	-0.00742936	-0.02512	0.0524194	0.03089
	0.362941	-0.0135646	sp|O76003|GLRX3_HUMAN	sp|O76003|GLRX3_HUMAN	414	Color2 [DarkGray]	1	4					-1	10	10	10	40.3	40.3	40.3	37.432	0	174.48	6716100000	104	0.0233676	0.000242949	-0.0204461	0.0421088	-0.0415699	0.0201144	0.0053525	-0.0294449	0.00778842	0.0446928	-0.0647306	0.0176835	0.0777586	0.0250409	-0.0606451	0.0452828	-0.0592957	0.0236402	-0.0532508	0.00154638	0.0410895	-0.0192511	0.026252	-0.00468755	-0.0284123
	1.23542	0.0367573	sp|O76021|RL1D1_HUMAN;tr|J3QSV6|J3QSV6_HUMAN;tr|I3L3U9|I3L3U9_HUMAN;tr|I3L3C4|I3L3C4_HUMAN;tr|I3L234|I3L234_HUMAN;tr|I3L1A3|I3L1A3_HUMAN	sp|O76021|RL1D1_HUMAN;tr|J3QSV6|J3QSV6_HUMAN	415	Color2 [DarkGray]	1	4					-1	13	13	13	28	28	28	54.972	0	54.284	4980400000	96	-0.0300837	-0.0209222	-0.0468054	0.093003	0.0465436	0.0841725	0.0502434	-0.0759916	0.0347598	-0.0313377	-0.045567	0.0331304	0.0451636	0.0177772	-0.0520227	-0.0107167	0.00653386	0.00267148	-0.044467	-0.0133927	0.0507851	-0.00295115	0.022531	0.044596	-0.0467494
	0.121839	0.00605077	sp|O76031|CLPX_HUMAN;tr|H0YM48|H0YM48_HUMAN	sp|O76031|CLPX_HUMAN	416	Color2 [DarkGray]	1	4					-1	10	10	10	18.8	18.8	18.8	69.223	0	22.173	1215900000	50	-0.0566542	-0.0406523	0.0305612	0.0943158	-0.0862377	0.00526452	-0.00194287	0.0704474	0.0188866	-0.0699065	-0.00700378	0.00947833	-0.00696802	0.0122752	0.0318668	-0.0584447	-0.0265791	0.0546432	0.0363345	0.0877988	0.0307157	-0.0331261	-0.0456767	0.0652888	-0.0143471
	0.10059	0.00395532	sp|O76094|SRP72_HUMAN;tr|R4GNC1|R4GNC1_HUMAN;tr|D6RDY6|D6RDY6_HUMAN	sp|O76094|SRP72_HUMAN	419	Color2 [DarkGray]	1	4					-1	10	10	10	18	18	18	74.605	0	63.165	2853300000	72	0.0275593	-0.00340509	0.0669885	-0.0622666	-0.047369	-0.00474668	-0.0128157	0.0327954	0.0455003	-0.0153804	0.0148056	-0.0428872	-0.0255268	0.0109565	0.0301664	-0.110066	0.00590301	0.00274754	0.0149074	-0.110792	0.0869429	0.00960946	-0.0223498	0.0482061	0.0387135
	1.09808	0.0610258	sp|O94776|MTA2_HUMAN;tr|H7C3F3|H7C3F3_HUMAN;tr|E7ESY4|E7ESY4_HUMAN;sp|Q13330|MTA1_HUMAN	sp|O94776|MTA2_HUMAN	420	Color2 [DarkGray]	1	4					-1	4	4	4	5.5	5.5	5.5	75.022	0	13.081	613280000	29	0.0805337	-0.137139	0.116139	-0.264977	0.111156	-0.00651145	-0.0462213	-0.162748	0.1223	-0.0466418	-0.0211139	0.101702	-0.0458574	-0.120694	0.0851755	-0.0286212	0.0542443	0.0173891	-0.145451	-0.0238304	0.104651	0.00968862	0.00528884	0.0469782	-0.0337865
	1.09612	0.0239999	sp|O94804|STK10_HUMAN;tr|H0YB71|H0YB71_HUMAN	sp|O94804|STK10_HUMAN	422	Color2 [DarkGray]	1	4					-1	18	18	17	21.5	21.5	20.6	112.13	0	116.91	10302000000	174	0.0205359	-0.0346675	-0.00530243	-0.013876	0.050689	0.00106978	0.0167298	-0.0584872	-0.0170605	0.0317547	0.0157044	-0.00360894	0.0307193	0.0126348	-0.0198796	0.0010972	0.0434892	0.0302384	0.0458817	-0.0594976	-0.00823426	-0.0397453	-0.0173619	0.0135791	-0.000334024
	0.0888551	-0.0037292	sp|O94826|TOM70_HUMAN	sp|O94826|TOM70_HUMAN	425	Color2 [DarkGray]	1	4					-1	9	9	9	14.3	14.3	14.3	67.454	0	27.233	4603700000	63	0.0378954	0.00509286	0.00842786	-0.0411081	-0.012991	0.0162649	0.0127029	-0.0187805	0.0191202	-0.00110769	0.000977993	0.0265951	-0.0539167	0.0727069	0.00433707	0.0207057	0.00723481	0.0363598	-0.0416365	0.0397782	-0.0732229	0.0238652	-0.00159025	0.0207121	-0.0338719
	0.169046	-0.00719112	sp|O94874|UFL1_HUMAN	sp|O94874|UFL1_HUMAN	427	Color2 [DarkGray]	1	4					-1	6	6	6	8.7	8.7	8.7	89.594	0	28.155	1180400000	36	0.0620842	-0.0944948	0.0108604	-0.0332019	0.0349276	0.018455	-0.0136557	0.00960207	0.0846341	0.0407844	-0.0683889	-0.000843763	0.0334387	0.0420446	0.0943775	-0.065006	0.00449967	-0.0373781	-0.0504031	-0.112298	0.026576	0.0374379	0.0338876	0.026798	0.0541539
	0.162228	-0.0211258	sp|O94888|UBXN7_HUMAN;tr|H7BYF4|H7BYF4_HUMAN	sp|O94888|UBXN7_HUMAN;tr|H7BYF4|H7BYF4_HUMAN	428	Color2 [DarkGray]	1	4					-1	2	2	2	7.2	7.2	7.2	54.862	0	10.299	249260000	8	0.18425	0.104475	-0.0291255	-0.0864999	-0.128025	0.0319748	-0.0338635	-0.0767632	0.00755286	0.0858631	-0.0365095	0.0745757	-0.227984	-0.25678	-0.196852	-0.179042	-0.262248	-0.17792	0.0831373	0.0467911	-0.00791979	-0.0728016	-0.0845563	0.0886009	0.0787096
	1.42217	-0.0813982	tr|E5RFX7|E5RFX7_HUMAN;sp|O94903|PLPHP_HUMAN;tr|H0YBG2|H0YBG2_HUMAN;tr|E5RG77|E5RG77_HUMAN	tr|E5RFX7|E5RFX7_HUMAN;sp|O94903|PLPHP_HUMAN;tr|H0YBG2|H0YBG2_HUMAN;tr|E5RG77|E5RG77_HUMAN	430	Color2 [DarkGray]	1	4					-1	2	2	2	21.9	21.9	21.9	15.34	0	6.2429	193300000	16	-0.19749	0.126118	-0.0251811	-0.0757027	0.209989	-0.0600884	-0.135517	0.0544479	0.0747812	-0.0295901	0.0388768	0.0137386	-0.046623	-0.0326357	-0.054317	-0.012326	0.146578	-0.0179105	0.109381	0.198315	-0.121917	-0.0778387	0.0230525	-0.00755525	-0.00468278
	0.708991	0.0585903	tr|E5RHW4|E5RHW4_HUMAN;sp|O94905|ERLN2_HUMAN;tr|E5RJ09|E5RJ09_HUMAN;tr|B0QZ43|B0QZ43_HUMAN;sp|O75477|ERLN1_HUMAN	tr|E5RHW4|E5RHW4_HUMAN;sp|O94905|ERLN2_HUMAN;tr|E5RJ09|E5RJ09_HUMAN;tr|B0QZ43|B0QZ43_HUMAN;sp|O75477|ERLN1_HUMAN	431	Color2 [DarkGray]	1	4					-1	6	6	6	18.9	18.9	18.9	37.725	0	22.319	1326900000	22	-0.0591645	-0.182185	0.0990565	-0.204228	-0.0107942	0.231025	0.125146	0.0330338	-0.215625	-0.0353549	0.122057	-0.0110085	-0.0841532	0.125289	-0.00268745	-0.0658414	0.174237	-0.140547	-0.128971	0.203005	-0.0936048	0.138329	-0.0444272	0.0388937	-0.068558
	0.697145	0.01838	sp|O94906|PRP6_HUMAN	sp|O94906|PRP6_HUMAN	432	Color2 [DarkGray]	1	4					-1	5	5	5	4.6	4.6	4.6	106.92	0	12.156	2285800000	54	0.0337336	-0.0166152	-0.0290446	-0.00501227	0.000772953	0.0221479	-0.00500131	0.0287366	-0.0444584	-0.0960245	0.0513368	0.0453701	0.0183268	-0.0235164	-0.00791907	-0.0850825	0.0142243	0.0352418	0.0113602	-0.0170355	-0.0387552	0.0108752	-0.0193551	0.0234463	-0.0318222
	0.487613	0.0125581	sp|O94925|GLSK_HUMAN;tr|H7BZD1|H7BZD1_HUMAN	sp|O94925|GLSK_HUMAN	435	Color2 [DarkGray]	1	4					-1	9	9	9	16.7	16.7	16.7	73.46	0	64.03	4116100000	116	0.00776982	0.0166662	-0.0439522	0.0547848	0.000351429	0.0595937	-0.0620599	-0.072525	-0.0264299	0.117937	0.00926256	0.0907254	-0.0353713	-0.0132341	-0.0402808	0.0962057	-0.0172133	0.0665829	-0.0408657	0.03756	-0.0660012	-0.0212715	-0.0173619	0.11323	-0.0527983
	0.254874	0.0248363	tr|A0A0G2JS82|A0A0G2JS82_HUMAN;sp|O94973|AP2A2_HUMAN;tr|A0A0G2JQM1|A0A0G2JQM1_HUMAN;tr|A0A8I5KPP9|A0A8I5KPP9_HUMAN;tr|A0A0G2JRF9|A0A0G2JRF9_HUMAN;tr|A0A0G2JQA4|A0A0G2JQA4_HUMAN;tr|A0A0G2JQP3|A0A0G2JQP3_HUMAN;tr|A0A0G2JRP9|A0A0G2JRP9_HUMAN;tr|A0A0G2JQF7|A0A0G2JQF7_HUMAN;tr|A0A0G2JQV2|A0A0G2JQV2_HUMAN;tr|A0A0G2JS17|A0A0G2JS17_HUMAN;tr|A0A0G2JQT9|A0A0G2JQT9_HUMAN;tr|E9PQP4|E9PQP4_HUMAN;tr|E9PPY8|E9P…	tr|A0A0G2JS82|A0A0G2JS82_HUMAN;sp|O94973|AP2A2_HUMAN;tr|A0A0G2JQM1|A0A0G2JQM1_HUMAN;tr|A0A8I5KPP9|A0A8I5KPP9_HUMAN	436	Color2 [DarkGray]	1	4					-1	9	4	4	12.8	7.5	7.5	101.54	0	15.718	705040000	25	-0.291779	-0.220306	-0.138759	-0.223352	-0.27061	-0.185704	-0.0909166	-0.111914	-0.0489397	-0.0226212	0.0132141	0.210821	-0.0936162	-0.00739145	-0.158529	0.128057	0.0257525	0.119227	0.0231233	-0.0735283	-0.0613427	-0.0345128	0.108029	0.0186777	-0.0439925
	0.200133	0.00877279	sp|O94979|SC31A_HUMAN;tr|D6REX3|D6REX3_HUMAN;tr|D6RHZ5|D6RHZ5_HUMAN;tr|H7BXG7|H7BXG7_HUMAN;tr|H0YAB3|H0YAB3_HUMAN;tr|D6RE64|D6RE64_HUMAN;tr|D6RCQ9|D6RCQ9_HUMAN;tr|H0Y9T9|H0Y9T9_HUMAN;tr|H0Y9K1|H0Y9K1_HUMAN;tr|H0Y8V7|H0Y8V7_HUMAN;tr|H0YAF5|H0YAF5_HUMAN;tr|H0Y8W8|H0Y8W8_HUMAN	sp|O94979|SC31A_HUMAN;tr|D6REX3|D6REX3_HUMAN;tr|D6RHZ5|D6RHZ5_HUMAN;tr|H7BXG7|H7BXG7_HUMAN	437	Color2 [DarkGray]	1	4					-1	9	9	9	11.1	11.1	11.1	133.01	0	44.625	1918800000	67	-0.0386322	0.0929046	-0.0864313	-0.0729635	0.0617754	0.043442	0.0148091	-0.0942318	-0.0236206	-0.0756226	0.0820894	-0.0184462	0.0408454	-0.0446775	0.0247424	-0.119249	0.0628991	0.00898647	-0.00274968	-0.0621047	0.030333	0.033473	0.0149097	-0.0193245	-0.0572217
	0.240574	-0.0234292	sp|O94992|HEXI1_HUMAN	sp|O94992|HEXI1_HUMAN	439	Color2 [DarkGray]	1	4					-1	1	1	1	3.9	3.9	3.9	40.623	0	3.8214	630130000	11	0.00813866	0.106169	0.0388131	-0.0257461	-0.0368035	-0.0180748	-0.216523	-0.288954	-0.178849	-0.225458	-0.177611	-0.167508	0.0773194	0.145972	0.0217896	-0.11082	0.0384927	-0.118734	-0.00700974	-0.25993	0.126091	-0.0278363	-0.0373411	0.0781946	0.151769
	0.505772	-0.0350311	tr|A0A087WZX2|A0A087WZX2_HUMAN;sp|O95139|NDUB6_HUMAN	tr|A0A087WZX2|A0A087WZX2_HUMAN;sp|O95139|NDUB6_HUMAN	441	Color2 [DarkGray]	1	4					-1	3	3	3	34	34	34	11.716	0	5.157	450500000	15	-0.090225	-0.0974808	0.128766	0.0536284	0.00987649	-0.0142872	-9.25064e-05	0.144251	-0.114807	-0.0813615	0.0361538	0.0674942	0.0218003	0.140829	-0.068574	-0.0487101	-0.021853	0.0431969	-0.0215552	0.178499	-0.173546	0.0285599	0.067214	0.0269539	-0.109313
	0.272037	-0.0181602	sp|O95169|NDUB8_HUMAN	sp|O95169|NDUB8_HUMAN	443	Color2 [DarkGray]	1	4					-1	1	1	1	5.9	5.9	5.9	21.766	0	6.2147	174510000	12	-0.0486698	-0.0246243	0.0496914	0.0648654	-0.00218058	-0.00520682	-0.0783672	0.0157673	0.0428994	-0.0662136	0.0984313	-0.0146451	-0.00594401	-0.048172	-0.0489149	-0.0106163	0.0507135	0.0624189	0.00921106	-0.105166	0.106904	0.00509071	-0.0126197	-0.0360622	-0.0647111
	2.44399	-0.0544542	sp|O95202|LETM1_HUMAN	sp|O95202|LETM1_HUMAN	446	Color2 [DarkGray]	1	4					-1	9	9	9	18	18	18	83.353	0	34.769	2347200000	61	-0.0534744	-0.0489221	-0.0578637	0.110071	0.0153112	0.0581996	-0.0511942	-0.0478587	0.00574708	-0.0156856	-0.0463605	0.0247116	-0.0458574	0.0496547	0.0418744	0.0680208	-0.0187821	0.0232644	-0.110249	-0.018137	-0.0720716	0.0691519	0.0606246	0.0244606	-0.0194998
	2.13741	-0.0566479	tr|B4DQA8|B4DQA8_HUMAN;tr|K7EJC8|K7EJC8_HUMAN;tr|E9PCW1|E9PCW1_HUMAN;sp|O95249|GOSR1_HUMAN;tr|G5E9T8|G5E9T8_HUMAN;tr|F6RU00|F6RU00_HUMAN	tr|B4DQA8|B4DQA8_HUMAN;tr|K7EJC8|K7EJC8_HUMAN;tr|E9PCW1|E9PCW1_HUMAN;sp|O95249|GOSR1_HUMAN;tr|G5E9T8|G5E9T8_HUMAN;tr|F6RU00|F6RU00_HUMAN	448	Color2 [DarkGray]	1	4					-1	4	4	4	25.3	25.3	25.3	20.045	0	20.48	596340000	30	0.00970578	-0.0714648	0.00355053	0.0417199	0.0245311	0.0104337	-0.102286	-0.0757346	0.0393727	0.112268	-0.00041914	0.0375457	-0.0416539	-0.00848508	0.0698328	0.0247331	0.0190272	-0.0401247	0.0214839	-0.0144398	-0.0498023	0.0038197	0.016557	0.0408227	-0.0779562
	0.586688	-0.0582717	sp|O95295|SNAPN_HUMAN	sp|O95295|SNAPN_HUMAN	450	Color2 [DarkGray]	1	4					-1	1	1	1	7.4	7.4	7.4	14.874	0	3.1001	189330000	16	-0.143834	0.0070281	0.088768	-0.0305419	0.0319746	0.0443316	0.0234768	-0.0569642	0.022619	-0.0801907	0.016119	0.0701995	-0.212244	-0.233493	-0.156296	-0.237852	-0.107763	-0.211553	-0.0337749	0.20367	-0.0560486	0.14807	-0.0307536	-0.111695	-0.271209
	1.33365	-0.0405024	sp|O95299|NDUAA_HUMAN;tr|E7ESZ7|E7ESZ7_HUMAN;tr|A0A7I2V594|A0A7I2V594_HUMAN;tr|A0A7I2V5U7|A0A7I2V5U7_HUMAN;tr|A0A7I2V4N8|A0A7I2V4N8_HUMAN;tr|A0A7I2V2N6|A0A7I2V2N6_HUMAN;tr|H7C2X4|H7C2X4_HUMAN;tr|A0A087WXC5|A0A087WXC5_HUMAN;tr|H7C1Y7|H7C1Y7_HUMAN;tr|A0A7I2V5B2|A0A7I2V5B2_HUMAN;tr|A0A7I2V327|A0A7I2V327_HUMAN;tr|A0A7I2V419|A0A7I2V419_HUMAN;tr|A0A7I2V2X3|A0A7I2V2X3_HUMAN;tr|A0A7I2V458|A0A7I2V458_HUMA…	sp|O95299|NDUAA_HUMAN;tr|E7ESZ7|E7ESZ7_HUMAN;tr|A0A7I2V594|A0A7I2V594_HUMAN;tr|A0A7I2V5U7|A0A7I2V5U7_HUMAN;tr|A0A7I2V4N8|A0A7I2V4N8_HUMAN;tr|A0A7I2V2N6|A0A7I2V2N6_HUMAN;tr|H7C2X4|H7C2X4_HUMAN;tr|A0A087WXC5|A0A087WXC5_HUMAN;tr|H7C1Y7|H7C1Y7_HUMAN;tr|A0A7I2V5B2|A0A7I2V5B2_HUMAN;tr|A0A7I2V327|A0A7I2V327_HUMAN;tr|A0A7I2V419|A0A7I2V419_HUMAN;tr|A0A7I2V2X3|A0A7I2V2X3_HUMAN;tr|A0A7I2V458|A0A7I2V458_HUMA…	451	Color2 [DarkGray]	1	4					-1	4	4	4	10.7	10.7	10.7	40.75	0	9.1869	974960000	38	-0.0553043	-0.0684047	0.050607	0.130052	-0.0552347	0.0287566	0.0089407	-0.0207586	0.0926459	-0.0361803	0.00766516	-0.0321043	-0.0179994	-0.0140882	0.0530314	0.0476019	-0.0752316	-0.0159006	-0.0326674	-0.00412083	-0.0687051	0.0471876	0.0524728	0.0270317	-0.0125775
	1.98657	-0.0729136	sp|O95336|6PGL_HUMAN;tr|M0R261|M0R261_HUMAN;tr|M0R0U3|M0R0U3_HUMAN;tr|M0R1L2|M0R1L2_HUMAN	sp|O95336|6PGL_HUMAN;tr|M0R261|M0R261_HUMAN;tr|M0R0U3|M0R0U3_HUMAN	452	Color2 [DarkGray]	1	4					-1	6	6	6	44.2	44.2	44.2	27.547	0	56.655	1223400000	59	-0.0708067	0.0606563	0.0409646	0.00788379	-0.016186	0.0486982	0.0432618	0.0601907	-0.044621	0.0195932	-0.046144	-0.0301452	-0.185487	0.045562	0.00693321	0.0697334	0.0490129	0.0287416	0.0245154	-0.0212569	-0.155492	-0.0099144	0.0897231	0.00562072	0.00375175
	0.574524	0.0383205	sp|O95352|ATG7_HUMAN;tr|C9JE55|C9JE55_HUMAN;tr|C9J415|C9J415_HUMAN;tr|C9JFF4|C9JFF4_HUMAN;tr|C9JNU2|C9JNU2_HUMAN;tr|C9JKA3|C9JKA3_HUMAN;tr|C9JGL2|C9JGL2_HUMAN;tr|H7C2R3|H7C2R3_HUMAN;tr|H7BZ92|H7BZ92_HUMAN;tr|H7C2J8|H7C2J8_HUMAN	sp|O95352|ATG7_HUMAN;tr|C9JE55|C9JE55_HUMAN;tr|C9J415|C9J415_HUMAN;tr|C9JFF4|C9JFF4_HUMAN	454	Color2 [DarkGray]	1	4					-1	6	6	6	14.1	14.1	14.1	77.959	0	25.79	1123400000	49	0.0115471	0.173955	-0.0113409	-0.109851	0.0141284	-0.0124357	0.0121529	0.149428	-0.17837	0.0184014	0.0411873	0.03073	0.0282674	0.00313902	-0.0783796	0.0852423	0.0555999	-0.0207751	0.109304	-0.0270839	0.0375888	-0.00470877	-0.0134599	-0.0851147	0.147178
	0.306407	0.0351033	sp|O95372|LYPA2_HUMAN;tr|Q5QPN5|Q5QPN5_HUMAN;tr|Q5QPN9|Q5QPN9_HUMAN;tr|Q5QPQ1|Q5QPQ1_HUMAN;tr|Q5QPQ3|Q5QPQ3_HUMAN;tr|Q5QPQ2|Q5QPQ2_HUMAN;tr|Q5QPQ0|Q5QPQ0_HUMAN	sp|O95372|LYPA2_HUMAN;tr|Q5QPN5|Q5QPN5_HUMAN;tr|Q5QPN9|Q5QPN9_HUMAN;tr|Q5QPQ1|Q5QPQ1_HUMAN;tr|Q5QPQ3|Q5QPQ3_HUMAN;tr|Q5QPQ2|Q5QPQ2_HUMAN	455	Color2 [DarkGray]	1	4					-1	3	3	3	19.5	19.5	19.5	24.737	0	14.967	401150000	13	-0.24186	-0.179013	-0.105779	-0.234825	-0.177601	-0.203561	-0.237043	-0.266255	-0.216968	-0.223062	-0.156042	-0.16826	0.0466897	0.139293	-0.107863	0.0788321	-0.0454221	-0.0142024	0.0454786	-0.097487	0.0809669	-0.00103617	0.0514507	-0.112295	0.034318
	0.437344	0.0143796	sp|O95373|IPO7_HUMAN;tr|E9PLB2|E9PLB2_HUMAN	sp|O95373|IPO7_HUMAN	456	Color2 [DarkGray]	1	4					-1	9	9	9	12	12	12	119.52	0	43.937	2896000000	71	-0.00185633	-0.0306916	0.00866342	0.0129504	0.0400639	-0.031527	-0.042979	-0.0667658	0.0396795	0.0158153	-0.0518541	0.0279496	0.0100672	0.0172997	0.00520301	-0.031168	-0.0106013	0.0325556	0.00515223	0.0558162	0.0340037	-0.0261314	0.0189495	-0.0121875	0.0319519
	0.189356	-0.0179369	sp|O95379|TFIP8_HUMAN;tr|D6RCM8|D6RCM8_HUMAN	sp|O95379|TFIP8_HUMAN;tr|D6RCM8|D6RCM8_HUMAN	457	Color2 [DarkGray]	1	4					-1	2	2	2	12.1	12.1	12.1	23.003	0	8.3573	511390000	14	-0.0516469	-0.0077951	-0.0216484	0.0406501	0.00931787	0.0617189	0.111175	-0.118916	0.0056684	0.0321484	-0.0316451	0.0167742	-0.0235472	0.124957	-0.0641911	0.0229664	0.010524	-0.00129914	0.0346286	0.0610411	-0.121662	-0.0191703	0.0475743	0.0534897	0.0303178
	2.28627	-0.07719	tr|H0Y987|H0Y987_HUMAN;tr|J3KN95|J3KN95_HUMAN;tr|A0A8V8TMH7|A0A8V8TMH7_HUMAN;sp|O95394|AGM1_HUMAN;tr|A0A8V8TLT8|A0A8V8TLT8_HUMAN;tr|A0A494C1Q4|A0A494C1Q4_HUMAN;tr|A0A8V8TNH4|A0A8V8TNH4_HUMAN;tr|A0A494C1E2|A0A494C1E2_HUMAN;tr|A0A8V8TMI1|A0A8V8TMI1_HUMAN;tr|A0A8V8TM25|A0A8V8TM25_HUMAN;tr|A0A087WT27|A0A087WT27_HUMAN;tr|A0A494C0G1|A0A494C0G1_HUMAN;tr|A0A8V8TNM1|A0A8V8TNM1_HUMAN;tr|D6RF77|D6RF77_HUMAN…	tr|H0Y987|H0Y987_HUMAN;tr|J3KN95|J3KN95_HUMAN;tr|A0A8V8TMH7|A0A8V8TMH7_HUMAN;sp|O95394|AGM1_HUMAN;tr|A0A8V8TLT8|A0A8V8TLT8_HUMAN;tr|A0A494C1Q4|A0A494C1Q4_HUMAN;tr|A0A8V8TNH4|A0A8V8TNH4_HUMAN;tr|A0A494C1E2|A0A494C1E2_HUMAN;tr|A0A8V8TMI1|A0A8V8TMI1_HUMAN;tr|A0A8V8TM25|A0A8V8TM25_HUMAN;tr|A0A087WT27|A0A087WT27_HUMAN;tr|A0A494C0G1|A0A494C0G1_HUMAN;tr|A0A8V8TNM1|A0A8V8TNM1_HUMAN	458	Color2 [DarkGray]	1	4					-1	4	4	4	10.2	10.2	10.2	62.76	0	17.666	527340000	26	-0.0554006	-0.0331752	0.257917	0.00199986	-0.116092	-0.0517457	-0.00927544	0.0818996	0.112628	0.0846298	0.000698566	-0.0504918	-0.138514	0.115393	0.0462406	0.0531907	-0.0963051	0.0754552	0.0751781	-0.115463	0.0834785	0.0476501	-0.00409317	-0.128158	-0.0690835
	1.85618	0.0810738	sp|O95399|UTS2_HUMAN;tr|Q5H8X8|Q5H8X8_HUMAN	sp|O95399|UTS2_HUMAN;tr|Q5H8X8|Q5H8X8_HUMAN	460	Color2 [DarkGray]	1	4					-1	1	1	1	6.5	6.5	6.5	14.295	0	2.6767	5673100000	12	0.0977972	0.0536513	0.0994987	0.0467665	-0.0629966	-0.157747	0.0863094	-0.0515192	0.174537	-0.0458102	0.0267887	-0.193039	0.171675	-0.0179989	0.161229	-0.0109179	-0.0100341	-0.279955	-0.0431798	-0.0681169	0.0950191	0.000398397	0.0377271	-0.038667	-0.0486476
	0.0336689	-0.00209175	sp|O95433|AHSA1_HUMAN;tr|G3V438|G3V438_HUMAN;tr|H0YJG7|H0YJG7_HUMAN;tr|H0YJU2|H0YJU2_HUMAN;tr|H0YJ63|H0YJ63_HUMAN;tr|G3V3W9|G3V3W9_HUMAN	sp|O95433|AHSA1_HUMAN;tr|G3V438|G3V438_HUMAN;tr|H0YJG7|H0YJG7_HUMAN	461	Color2 [DarkGray]	1	4					-1	7	7	7	29.6	29.6	29.6	38.274	0	75.12	2660100000	59	-0.0498216	0.033498	-0.0535123	0.0442455	-0.0136294	0.0473673	0.0936062	-0.0280764	0.0138171	-0.0356643	0.0358131	-0.0794518	0.0199733	0.0601258	-0.0498955	-0.10169	-0.0120916	-0.00106978	-0.0156519	0.0542777	-0.00462103	0.0331614	-0.0434127	0.00538373	0.0356219
	0.0615071	-0.00770903	sp|O95456|PSMG1_HUMAN;tr|F8WBH7|F8WBH7_HUMAN	sp|O95456|PSMG1_HUMAN	463	Color2 [DarkGray]	1	4					-1	3	3	3	13.5	13.5	13.5	32.854	0	10.243	347020000	14	-0.174175	0.0946119	-0.169461	0.28682	-0.0627763	0.0872695	0.112202	0.156119	0.0531237	-0.0651603	-0.0225327	-0.150623	0.0194247	0.0607054	0.193079	-0.154467	-0.112886	0.00510931	-0.0412939	-0.256635	-0.036588	0.00127435	0.0217855	0.179518	-0.257586
	1.60873	0.0307129	sp|O95466|FMNL1_HUMAN;tr|K7EJE6|K7EJE6_HUMAN;tr|K7EMY8|K7EMY8_HUMAN;tr|K7ERL1|K7ERL1_HUMAN	sp|O95466|FMNL1_HUMAN	464	Color2 [DarkGray]	1	4					-1	13	13	5	15.8	15.8	6.1	121.85	0	53.093	3380100000	88	0.0251005	-0.037657	-0.0122964	-0.00772595	0.0171876	0.0565836	0.0271108	-0.0460949	-0.0212171	0.0282059	-0.00405788	-0.0179026	0.0347059	-0.0241308	-0.0507953	0.000598431	-0.0171423	0.0374768	0	-0.0581162	0.00632024	-0.0463126	-0.00903559	0.0669556	0.0472221
	0.958214	-0.09548	tr|Q5R3B4|Q5R3B4_HUMAN;sp|O95563|MPC2_HUMAN	tr|Q5R3B4|Q5R3B4_HUMAN;sp|O95563|MPC2_HUMAN	467	Color2 [DarkGray]	1	4					-1	2	2	2	17.1	17.1	17.1	11.681	0	2.9655	289500000	16	-0.242062	-0.295845	-0.132844	-0.26836	-0.211905	-0.132917	-0.16103	0.0197425	-0.180246	0.161963	0.0456619	0.128187	-0.150295	-0.0131123	0.00952458	0.135615	0.0222204	0.0139129	-0.126424	0.181366	-0.344905	0.184985	-0.024812	0.183714	-0.0496843
	0.621722	0.0254799	tr|M0QXB5|M0QXB5_HUMAN;sp|O95571|ETHE1_HUMAN;tr|M0QY80|M0QY80_HUMAN	tr|M0QXB5|M0QXB5_HUMAN;sp|O95571|ETHE1_HUMAN;tr|M0QY80|M0QY80_HUMAN	468	Color2 [DarkGray]	1	4					-1	2	2	2	11.9	11.9	11.9	28.444	0	10.579	1558300000	22	0.0967565	-0.0540833	-0.0238955	-0.0262554	0.0621119	-0.0776458	0.011236	-0.0218725	-0.080955	-0.00352716	-0.0124197	0.128257	0.0755615	0.00410342	0.0434079	0.045573	0.0280335	-0.0295594	0.0859635	-0.0718293	0.0158651	-0.00558829	0.00619364	-0.0390744	0.0625722
	0.552993	-0.0171665	tr|A0A7P0TBB1|A0A7P0TBB1_HUMAN;tr|A0A7P0TA76|A0A7P0TA76_HUMAN;sp|O95573|ACSL3_HUMAN;tr|A0A7P0T8L6|A0A7P0T8L6_HUMAN;tr|A0A7P0TB52|A0A7P0TB52_HUMAN;tr|H7BYZ7|H7BYZ7_HUMAN;tr|A0A7P0T905|A0A7P0T905_HUMAN;tr|A0A7P0TBL9|A0A7P0TBL9_HUMAN;tr|C9JC11|C9JC11_HUMAN;tr|F5GWH2|F5GWH2_HUMAN	tr|A0A7P0TBB1|A0A7P0TBB1_HUMAN;tr|A0A7P0TA76|A0A7P0TA76_HUMAN;sp|O95573|ACSL3_HUMAN;tr|A0A7P0T8L6|A0A7P0T8L6_HUMAN;tr|A0A7P0TB52|A0A7P0TB52_HUMAN	469	Color2 [DarkGray]	1	4					-1	8	6	6	12.5	8.3	8.3	77.514	0	16.719	2066500000	44	-0.0600343	0.0219398	-0.024297	0.211645	-0.0656424	0.0114198	-0.0208604	-0.0169282	-0.0448651	-0.0196593	0.00543952	0.0163951	0.0360625	0.0411053	-0.028795	0.162522	-0.0722671	-0.0081203	0.0141656	0.149605	-0.014303	-0.0140924	-0.0721691	0.0578399	-0.0321636
	0.0784752	-0.0131745	tr|B9ZVN9|B9ZVN9_HUMAN;sp|O95602|RPA1_HUMAN;tr|A0A8V8TNL6|A0A8V8TNL6_HUMAN;tr|A0A8V8TNX3|A0A8V8TNX3_HUMAN;sp|O14802|RPC1_HUMAN	tr|B9ZVN9|B9ZVN9_HUMAN;sp|O95602|RPA1_HUMAN	470	Color2 [DarkGray]	1	4					-1	3	3	3	2.5	2.5	2.5	187.81	0	10.529	124150000	11	-0.1889	-0.0579982	0.0704534	-0.0117559	-0.00415301	0.153981	-0.228636	-0.312355	-0.163678	-0.253325	-0.190979	-0.185885	-0.460544	-0.191661	0.268513	0.182092	0.108941	-0.0907228	0.0552061	-0.117527	0.0217311	-0.00598836	-0.0364871	0.0499694	0.007411
	0.501461	0.0498171	tr|A0A8Q3SHZ8|A0A8Q3SHZ8_HUMAN;tr|H7C2A3|H7C2A3_HUMAN;tr|A0A8Q3SHY5|A0A8Q3SHY5_HUMAN;sp|O95613|PCNT_HUMAN;tr|A0A8Q3SHZ3|A0A8Q3SHZ3_HUMAN	tr|A0A8Q3SHZ8|A0A8Q3SHZ8_HUMAN;tr|H7C2A3|H7C2A3_HUMAN;tr|A0A8Q3SHY5|A0A8Q3SHY5_HUMAN;sp|O95613|PCNT_HUMAN;tr|A0A8Q3SHZ3|A0A8Q3SHZ3_HUMAN	471	Color2 [DarkGray]	1	4					-1	2	2	2	2.9	2.9	2.9	85.33	0.00035791	2.3666	1876700000	18	0.156725	0.0650754	0.149568	-0.410076	-0.262107	0.221748	-0.00500131	-0.0928004	0.0412903	-0.13506	0.139351	-0.00553226	0.0812671	0.0263469	0.100283	-0.326976	-0.137306	0.19626	0.185436	0.142629	0.177127	-0.122333	-0.205723	-0.105366	0.177908
	0.680369	0.0541052	sp|O95716|RAB3D_HUMAN	sp|O95716|RAB3D_HUMAN	473	Color2 [DarkGray]	1	4					-1	1	1	1	6.8	6.8	6.8	24.267	0	3.8655	128220000	13	-0.130066	-0.133537	-0.0341315	0.241831	-0.0175371	0.0688052	0.126586	-0.195889	-0.222327	0.0747249	0.0543003	0.118542	-0.083662	-0.167842	-0.160116	0.140874	0.109724	0.103457	0.061522	0.0105038	-0.162914	-0.0394175	0.0131857	0.139608	0.0628121
	0.402677	0.0475466	sp|O95721|SNP29_HUMAN;tr|C9JAF7|C9JAF7_HUMAN	sp|O95721|SNP29_HUMAN;tr|C9JAF7|C9JAF7_HUMAN	474	Color2 [DarkGray]	1	4					-1	2	2	2	8.5	8.5	8.5	28.97	0	5.7155	352400000	11	-0.21863	-0.302485	-0.163753	-0.22823	-0.305149	-0.205312	0.0478306	0.0257447	-0.0424259	-0.00989747	-0.010448	0.0393379	-0.0404141	-0.035358	-0.119913	-0.0801163	-0.00183201	0.237667	0.123129	0.061579	-0.143349	0.0650446	-0.0477092	-7.93934e-05	0.0553596
	0.0598912	0.00603813	sp|O95747|OXSR1_HUMAN;tr|C9JIG9|C9JIG9_HUMAN	sp|O95747|OXSR1_HUMAN	475	Color2 [DarkGray]	1	4					-1	3	3	3	7.6	7.6	7.6	58.022	0	7.5667	363770000	16	-0.00352883	-0.0417774	-0.00831842	0.0329437	-0.0795379	0.127008	0.0847411	-0.00244117	-0.110117	-0.0365932	-0.000488997	0.0941062	-0.034327	0.0952833	-0.106077	0.112265	0.00576258	-0.000611305	0.00681019	-0.318052	-0.0908537	0.011982	0.111536	0.108603	-0.0213625
	1.03722	-0.0405546	sp|O95777|LSM8_HUMAN;tr|F2Z2Y6|F2Z2Y6_HUMAN;tr|C9JIZ0|C9JIZ0_HUMAN;tr|C9JNV3|C9JNV3_HUMAN	sp|O95777|LSM8_HUMAN;tr|F2Z2Y6|F2Z2Y6_HUMAN;tr|C9JIZ0|C9JIZ0_HUMAN;tr|C9JNV3|C9JNV3_HUMAN	479	Color2 [DarkGray]	1	4					-1	5	5	5	79.2	79.2	79.2	10.403	0	52.834	2792300000	40	-0.00511026	0.0407197	-0.0704999	-0.0390503	0.0193391	0.0453691	-0.0752468	0.0610092	-0.00157857	0.0418603	0.0116904	0.0637569	-0.0456662	0.0607054	-0.0367119	-0.0263836	0.0593216	0.00853086	0.028357	0.069654	-0.0647738	-0.0420403	0.0285544	-0.0138683	-0.0910573
	1.91296	-0.0321563	sp|O95782|AP2A1_HUMAN	sp|O95782|AP2A1_HUMAN	480	Color2 [DarkGray]	1	4					-1	15	15	10	18.6	18.6	13.7	107.54	0	47.821	3890800000	90	-0.0143545	0.051543	0.0280068	-0.0564275	0.000351429	0.0709171	-0.0636051	0.0918894	0.0180299	-0.0325727	0.0164642	-0.0145676	-0.0042696	-0.0041151	-0.0375223	-0.0958128	0.013736	0.0696435	0.0410349	0.0432973	-0.04318	0.0459533	-0.0580738	-0.000158548	0.00782609
	1.10667	-0.182347	sp|O95793|STAU1_HUMAN;tr|Q5JW30|Q5JW30_HUMAN;tr|Q5JW28|Q5JW28_HUMAN	sp|O95793|STAU1_HUMAN;tr|Q5JW30|Q5JW30_HUMAN;tr|Q5JW28|Q5JW28_HUMAN	481	Color2 [DarkGray]	1	4					-1	2	2	2	4.3	4.3	4.3	63.182	0	12.203	284090000	14	-0.070612	0.0549381	0.0215619	0.033433	0.070436	-0.0681591	-0.115847	-0.000731945	-0.136147	0.127919	-0.0471544	0.191744	-0.0374625	0.0495379	-0.0308912	0.0859005	-0.00734186	-0.00114632	-0.0566235	0.191154	0.0881941	-0.0157025	-0.0459893	-0.0420115	-0.0495114
	0.135178	-0.00740188	sp|O95816|BAG2_HUMAN	sp|O95816|BAG2_HUMAN	482	Color2 [DarkGray]	1	4					-1	7	7	7	32.7	32.7	32.7	23.772	0	42.852	1591900000	49	0.0192552	-0.0495505	0.013289	-0.103817	-0.00959086	0.0266571	0.00802135	0.112228	-0.00719643	0.0054245	-0.0341468	0.0411277	-0.0302515	-0.0356057	0.0659149	0.0568407	0.0212493	-0.037143	-0.064785	-0.0734565	-0.0305052	0.000717163	0.0158834	0.0242264	0.00133514
	3.48504	0.0790471	sp|O95817|BAG3_HUMAN;tr|C9JFK9|C9JFK9_HUMAN	sp|O95817|BAG3_HUMAN;tr|C9JFK9|C9JFK9_HUMAN	483	Color2 [DarkGray]	1	4					-1	4	4	4	7.1	7.1	7.1	61.594	0	8.0874	721150000	35	0.0341866	-0.0670042	-0.116432	0.0155268	0.0608323	0.0765817	0.0450552	-0.152816	0.0412138	-0.0326755	-0.0112224	0.0664692	-0.00976467	-0.115054	0.0378029	-0.0106163	-0.000422478	0.0777011	0.0416822	-0.0877872	0.0448089	0.0332394	-0.0291307	-0.0198874	0.0553596
	0.120945	0.00459645	tr|A0A6Q8PHC0|A0A6Q8PHC0_HUMAN;tr|A0A7I2PK44|A0A7I2PK44_HUMAN;tr|A0A6Q8PHJ9|A0A6Q8PHJ9_HUMAN;tr|A0A6Q8PG15|A0A6Q8PG15_HUMAN;tr|A0A6Q8PFM5|A0A6Q8PFM5_HUMAN;sp|O95831|AIFM1_HUMAN;tr|A0A6Q8PFQ8|A0A6Q8PFQ8_HUMAN;tr|A0A6Q8PFS4|A0A6Q8PFS4_HUMAN;tr|A0A6Q8PFE1|A0A6Q8PFE1_HUMAN;tr|A0A7I2RLJ8|A0A7I2RLJ8_HUMAN;tr|A0A6Q8PFA7|A0A6Q8PFA7_HUMAN;tr|E9PMA0|E9PMA0_HUMAN;tr|A0A6Q8PHJ4|A0A6Q8PHJ4_HUMAN;tr|A0A6Q8PFW2…	tr|A0A6Q8PHC0|A0A6Q8PHC0_HUMAN;tr|A0A7I2PK44|A0A7I2PK44_HUMAN;tr|A0A6Q8PHJ9|A0A6Q8PHJ9_HUMAN;tr|A0A6Q8PG15|A0A6Q8PG15_HUMAN;tr|A0A6Q8PFM5|A0A6Q8PFM5_HUMAN;sp|O95831|AIFM1_HUMAN;tr|A0A6Q8PFQ8|A0A6Q8PFQ8_HUMAN;tr|A0A6Q8PFS4|A0A6Q8PFS4_HUMAN;tr|A0A6Q8PFE1|A0A6Q8PFE1_HUMAN;tr|A0A7I2RLJ8|A0A7I2RLJ8_HUMAN;tr|A0A6Q8PFA7|A0A6Q8PFA7_HUMAN;tr|E9PMA0|E9PMA0_HUMAN	485	Color2 [DarkGray]	1	4					-1	11	11	11	23.2	23.2	23.2	66.514	0	101.9	4713400000	123	0.0183396	0.0128186	0.0176654	-0.00461054	-0.0148361	-0.00413322	0.0422745	0.0411162	0.0209095	-0.0453949	-0.0165131	-0.0174367	0.0469589	-0.0842335	0.00622559	0.0185401	0.0484002	0.0403025	0.0146604	3.38554e-05	0.0507851	0.015691	-0.0182047	-0.0578594	0.00865626
	0.557229	0.0179621	sp|O95881|TXD12_HUMAN	sp|O95881|TXD12_HUMAN	489	Color2 [DarkGray]	1	4					-1	5	5	5	34.9	34.9	34.9	19.206	0	36.3	5441800000	62	0.00795412	0.00327587	-0.0433824	0.141981	-0.00105476	0.0121021	-0.0590708	-0.0124931	-0.00363326	0.0611866	-0.0228875	0.039263	-0.0350864	-0.045176	-0.0385764	0.142954	-0.0150774	0.0362854	0.110924	-0.0584347	-0.105334	-0.0139315	0.0126607	0.0685449	-0.00912881
	0.45661	-0.0343116	sp|O96005|CLPT1_HUMAN;tr|K7EQQ1|K7EQQ1_HUMAN;tr|K7EJ16|K7EJ16_HUMAN	sp|O96005|CLPT1_HUMAN;tr|K7EQQ1|K7EQQ1_HUMAN	492	Color2 [DarkGray]	1	4					-1	4	4	4	10.6	10.6	10.6	76.096	0	56.89	1275100000	26	0.011915	-0.200213	-0.0119779	0.123361	0.0392435	0.0148282	-0.124993	0.124809	0.13966	0.0785427	-0.158235	0.0146501	0.0111711	-0.0307825	-0.0429633	0.0641129	0.0465605	-0.0203876	-0.020288	-0.160591	-0.122002	0.194765	-0.0283587	0.0596676	-0.0358391
	1.13012	-0.0373666	sp|O96008|TOM40_HUMAN;tr|K7EJ57|K7EJ57_HUMAN;tr|K7EKG4|K7EKG4_HUMAN	sp|O96008|TOM40_HUMAN;tr|K7EJ57|K7EJ57_HUMAN	493	Color2 [DarkGray]	1	4					-1	5	5	5	22.2	22.2	22.2	37.893	0	41.511	2315200000	53	-0.0344467	-0.0262315	-0.019645	0.0811329	-0.0504956	0.122591	-0.0272532	-0.0345571	-0.0104504	-0.00989747	0.0319231	0.0617011	-0.0687127	-0.0556896	-0.0119746	0.0980713	0.000915051	0.0575821	-0.066179	-0.0189466	-0.0392373	0.0323045	-0.0129254	0.0199301	-0.128715
	0.727321	-0.0673878	sp|O96011|PX11B_HUMAN;tr|H7C3V6|H7C3V6_HUMAN	sp|O96011|PX11B_HUMAN;tr|H7C3V6|H7C3V6_HUMAN	494	Color2 [DarkGray]	1	4					-1	2	2	2	8.9	8.9	8.9	28.431	0	8.8448	228650000	9	-0.113415	0.250795	-0.00847745	-0.015696	-0.111149	0.0884204	-0.191121	-0.178062	-0.138037	-0.237811	-0.191196	-0.164372	-0.0406051	-0.0170202	0.0352619	0.000698328	0.0704296	-0.039732	-0.309816	-0.244905	-0.252374	-0.158732	-0.100342	-0.212144	0.125607
	0.63546	-0.0275077	sp|O96019|ACL6A_HUMAN;tr|H7C5S0|H7C5S0_HUMAN;tr|C9JQT2|C9JQT2_HUMAN	sp|O96019|ACL6A_HUMAN;tr|H7C5S0|H7C5S0_HUMAN;tr|C9JQT2|C9JQT2_HUMAN	495	Color2 [DarkGray]	1	4					-1	4	4	4	13.1	13.1	13.1	47.46	0	12.538	551230000	21	-0.0529933	-0.0306916	0.0289364	-0.0561154	0.0980167	0.00274897	0.0141685	-0.12542	0.107951	-0.00382996	-0.0701482	0.0680795	-0.0293052	0.0274146	0.0359552	-0.0183773	0.0382185	-0.0267551	0.00921106	-0.176759	0.0222704	0.0624528	-0.0336175	0.0401285	-0.0171323
	5.37597	0.0965617	sp|P00338|LDHA_HUMAN;tr|F5GXY2|F5GXY2_HUMAN;tr|F5GYU2|F5GYU2_HUMAN;tr|F5GXH2|F5GXH2_HUMAN;tr|F5H5J4|F5H5J4_HUMAN;tr|F5H6W8|F5H6W8_HUMAN;tr|F5GZQ4|F5GZQ4_HUMAN;tr|F5H8H6|F5H8H6_HUMAN;tr|F5GXC7|F5GXC7_HUMAN;tr|F5GWW2|F5GWW2_HUMAN;tr|F5GXU1|F5GXU1_HUMAN	sp|P00338|LDHA_HUMAN;tr|F5GXY2|F5GXY2_HUMAN	497	Color2 [DarkGray]	1	4					-1	14	14	14	47	47	47	36.688	0	231.21	46396000000	204	0.141166	-0.0126884	-0.025583	-0.0319736	0.00945759	-0.00850916	0.0662272	-0.0432017	-0.0438075	-0.0355611	0.0462708	0.0084877	0.117857	-0.0126245	-0.0423939	-0.0960262	-0.031177	-0.00873518	0.127707	0.00854421	0.0181062	-0.045819	-0.0131545	-0.069299	0.08376
	1.67021	-0.0344685	sp|P00367|DHE3_HUMAN;tr|A0A804HKE0|A0A804HKE0_HUMAN;tr|A0A804HJD7|A0A804HJD7_HUMAN;sp|P49448|DHE4_HUMAN;tr|A0A804HJZ0|A0A804HJZ0_HUMAN;tr|A0A804HHS2|A0A804HHS2_HUMAN;tr|A0A804HIA0|A0A804HIA0_HUMAN;tr|A0A804HLC0|A0A804HLC0_HUMAN;tr|A0A804HHU3|A0A804HHU3_HUMAN	sp|P00367|DHE3_HUMAN;tr|A0A804HKE0|A0A804HKE0_HUMAN;tr|A0A804HJD7|A0A804HJD7_HUMAN;sp|P49448|DHE4_HUMAN	498	Color2 [DarkGray]	1	4					-1	14	14	14	29.2	29.2	29.2	61.397	0	117.44	10491000000	118	-0.0307467	0.0244501	-0.0101471	0.0782921	0.019963	-0.0244353	0.0221119	-0.0378084	-0.0237811	0.0987973	0.00334978	0.000613451	0.0084095	-0.0444281	0.033334	0.08496	-0.0255754	-0.0194581	-0.0309653	0.0326481	-0.0385144	0.045567	-0.0322235	0.0194604	-0.0313954
	0.00837224	0.000478347	tr|A0A8J8YWN6|A0A8J8YWN6_HUMAN;tr|A0A8I5KW26|A0A8I5KW26_HUMAN;tr|A0A8J8Z3C6|A0A8J8Z3C6_HUMAN;sp|P00387|NB5R3_HUMAN;tr|A0A8I5KR71|A0A8I5KR71_HUMAN;tr|A0A8I5QKX1|A0A8I5QKX1_HUMAN;tr|A0A8I5QKT9|A0A8I5QKT9_HUMAN;tr|A0A8I5KPU0|A0A8I5KPU0_HUMAN;tr|A0A8I5KYU1|A0A8I5KYU1_HUMAN;tr|B1AHF3|B1AHF3_HUMAN;tr|A0A8I5KVD2|A0A8I5KVD2_HUMAN;tr|A0A8I5QKL2|A0A8I5QKL2_HUMAN;tr|A0A087WZB1|A0A087WZB1_HUMAN;tr|A0A8I5KTF9…	tr|A0A8J8YWN6|A0A8J8YWN6_HUMAN;tr|A0A8I5KW26|A0A8I5KW26_HUMAN;tr|A0A8J8Z3C6|A0A8J8Z3C6_HUMAN;sp|P00387|NB5R3_HUMAN;tr|A0A8I5KR71|A0A8I5KR71_HUMAN;tr|A0A8I5QKX1|A0A8I5QKX1_HUMAN;tr|A0A8I5QKT9|A0A8I5QKT9_HUMAN;tr|A0A8I5KPU0|A0A8I5KPU0_HUMAN;tr|A0A8I5KYU1|A0A8I5KYU1_HUMAN;tr|B1AHF3|B1AHF3_HUMAN;tr|A0A8I5KVD2|A0A8I5KVD2_HUMAN;tr|A0A8I5QKL2|A0A8I5QKL2_HUMAN	500	Color2 [DarkGray]	1	4					-1	9	9	9	26.7	26.7	26.7	38.826	0	66.334	4259500000	59	-0.0186701	0.0390654	-0.0529385	-0.00953794	0.0304615	-0.0077405	0.0144432	-0.00611067	-0.0216174	0.0957866	-0.0333602	0.0455186	-0.0191259	0.0568764	-0.044673	0.00448346	-0.0396926	0.0334516	0.0106165	0.0649152	-0.056618	0.0038197	0.0297413	0.0269539	0.0455244
	0.60172	-0.0253782	sp|P00390|GSHR_HUMAN;tr|A0A2R8YF59|A0A2R8YF59_HUMAN;tr|H0YC68|H0YC68_HUMAN	sp|P00390|GSHR_HUMAN	501	Color2 [DarkGray]	1	4					-1	6	6	6	19.2	19.2	19.2	56.256	0	50.159	2673100000	48	-0.0246015	0.0263596	-0.0595918	-0.00883317	0.0792449	0.015131	0.00230956	-0.0346823	0.0275803	-0.0052433	-0.000279427	0.0179107	-0.0599909	-0.0983965	0.0735149	-0.00830603	-0.0057857	0.0766149	0	-0.0947063	-0.00367999	0.063673	-0.0133073	-0.0202091	0.0469797
	2.32825	-0.0901311	sp|P00403|COX2_HUMAN	sp|P00403|COX2_HUMAN	502	Color2 [DarkGray]	1	4					-1	4	4	4	24.7	24.7	24.7	25.565	0	17.798	3367300000	62	-0.214285	0.0525975	0.0796771	0.3436	-0.113125	-0.110936	-0.0407898	-0.0411925	0.020443	0.184988	-0.136184	0.066689	-0.0992641	-0.175601	0.0810752	0.219167	0.0189579	-0.070286	-0.047303	-0.0476918	-0.102141	0.0131669	0.0660577	0.107425	-0.0911462
	2.37094	0.0548838	sp|P00441|SODC_HUMAN;tr|H7BYH4|H7BYH4_HUMAN	sp|P00441|SODC_HUMAN;tr|H7BYH4|H7BYH4_HUMAN	503	Color2 [DarkGray]	1	4					-1	5	5	5	31.2	31.2	31.2	15.936	0	43.964	23832000000	79	0.0694394	0.0544703	-0.00974917	-0.0936365	0.0433416	-0.0411682	0.109291	0.00499129	-0.0170605	-0.163636	0.0493801	-0.0143352	0.173073	0.00699282	-0.0641086	-0.151915	0.0391097	0.00190854	0.138941	-0.0939441	0.0478377	-0.00382972	0.0146852	-0.0994902	0.101454
	0.155153	0.0103578	sp|P00491|PNPH_HUMAN;tr|G3V5M2|G3V5M2_HUMAN;tr|A0A8V8TL37|A0A8V8TL37_HUMAN;tr|G3V2H3|G3V2H3_HUMAN;tr|G3V393|G3V393_HUMAN	sp|P00491|PNPH_HUMAN;tr|G3V5M2|G3V5M2_HUMAN;tr|A0A8V8TL37|A0A8V8TL37_HUMAN	504	Color2 [DarkGray]	1	4					-1	10	10	10	46.4	46.4	46.4	32.118	0	111.81	12101000000	129	-0.04704	0.166398	-0.112071	-0.0179234	-0.0228117	0.016794	0.0365167	0.112792	-0.0383697	-0.038039	-0.0545363	0.0379939	-0.064636	0.0211158	-0.0590811	0.0237517	-0.0345628	0.0100491	0.0633557	0.0701237	-0.0374706	0.0293407	-0.0574434	0.0161698	-0.0129986
	1.14526	-0.0457228	sp|P00492|HPRT_HUMAN;sp|Q9NRG1|PRDC1_HUMAN	sp|P00492|HPRT_HUMAN	505	Color2 [DarkGray]	1	4					-1	7	7	7	38.5	38.5	38.5	24.579	0	68.459	3229200000	51	0.073235	0.0495491	-0.0271115	-0.0672905	-0.00401187	-0.00214171	0.0272925	-0.00109792	-0.0226588	-0.0698009	0.042002	0.0170772	0.039854	-0.0270834	0.0224895	-0.0751672	0.00709462	-0.0139711	0.124198	-0.0815845	-0.0616691	0.0557988	0.0145352	-0.0207722	0.0418797
	0.528523	0.0172537	sp|P00505|AATM_HUMAN	sp|P00505|AATM_HUMAN	506	Color2 [DarkGray]	1	4					-1	6	6	6	14.2	14.2	14.2	47.517	0	14.536	4472300000	57	0.0218153	-0.081712	-0.056138	0.0689733	0.0365732	0.0274823	0.035615	-0.0376832	-0.0187378	0.0542238	0.0152895	-0.0248299	-0.0159364	-0.00569153	-0.067415	0.0664971	-0.0101757	0.0159543	0.0260696	-0.0118661	-0.0681312	-0.068701	0.0192482	0.0867348	0.0354588
	0.0676588	0.00249543	sp|P00558|PGK1_HUMAN;sp|P07205|PGK2_HUMAN	sp|P00558|PGK1_HUMAN	507	Color2 [DarkGray]	1	4					-1	22	22	22	58	58	58	44.614	0	209.61	173540000000	485	0.0630612	0.0413101	-0.0456636	0.0418174	-0.0109358	0.00663471	0.0656974	0.0605416	-0.0494292	-0.0269217	-0.0172198	0.00940228	0.0312636	0.0957358	-0.0625408	0.0416033	0.00618339	-0.00589418	0.106909	-0.0412562	-0.0332232	0.0135615	-0.0153713	-0.0363061	0.126296
	2.84423	-0.0739966	tr|Q5T9B7|Q5T9B7_HUMAN;sp|P00568|KAD1_HUMAN;tr|H0YID2|H0YID2_HUMAN	tr|Q5T9B7|Q5T9B7_HUMAN;sp|P00568|KAD1_HUMAN	508	Color2 [DarkGray]	1	4					-1	6	6	6	38.1	38.1	38.1	23.411	0	31.249	1852400000	63	0.0574572	0.112138	0.000158072	-0.0402846	-0.0389681	-0.015523	-0.0682507	-0.0267093	0.0148323	-0.0261016	0.0276113	0.0237312	-0.0170612	0.0290737	0.025053	0.00249243	-0.0505178	0.016634	0.00937653	-0.037482	-0.0600379	0.0972073	0.0876589	-0.00907111	-0.00845671
	1.18506	-0.0251784	sp|P00966|ASSY_HUMAN;tr|Q5T6L5|Q5T6L5_HUMAN;tr|Q5T6L6|Q5T6L6_HUMAN	sp|P00966|ASSY_HUMAN;tr|Q5T6L5|Q5T6L5_HUMAN;tr|Q5T6L6|Q5T6L6_HUMAN	511	Color2 [DarkGray]	1	4					-1	3	3	3	7	7	7	46.53	0	5.9338	823060000	19	-0.0109861	-0.00425768	0.0400429	-0.124831	-0.00937843	0.107134	0.0199249	0.0772834	-0.00149965	0.0352948	-0.0736732	0.0233541	-0.00194764	0.0365167	-0.0121336	0.0345087	0.00478029	-0.0117357	0.0377948	0.0243294	0.00655389	0.0658062	-0.0733631	-0.0164335	0.0285182
	0.536182	-0.045038	tr|Q5H9A7|Q5H9A7_HUMAN;sp|P01033|TIMP1_HUMAN;tr|Q5H9B4|Q5H9B4_HUMAN;tr|Q5H9B5|Q5H9B5_HUMAN	tr|Q5H9A7|Q5H9A7_HUMAN;sp|P01033|TIMP1_HUMAN;tr|Q5H9B4|Q5H9B4_HUMAN;tr|Q5H9B5|Q5H9B5_HUMAN	514	Color2 [DarkGray]	1	4					-1	2	2	2	14.7	14.7	14.7	16.057	0	8.7977	610330000	19	-0.032074	0.00678635	-0.0187645	0.106451	-0.000421762	-0.00681877	-0.0126293	0.0172141	-0.15061	0.257589	-0.0385175	0.00229907	-0.0701716	0.152402	-0.0902691	0.0652578	-0.0262923	0.0462334	-0.02969	0.18947	-0.0565367	-0.0221612	-0.010026	0.051501	-0.0802491
	1.87999	0.060615	sp|P01040|CYTA_HUMAN;tr|C9J0E4|C9J0E4_HUMAN	sp|P01040|CYTA_HUMAN;tr|C9J0E4|C9J0E4_HUMAN	515	Color2 [DarkGray]	1	4					-1	5	5	5	68.4	68.4	68.4	11.006	0	48.725	2618800000	45	0.129937	-0.00291824	0.0592761	-0.205958	-0.046788	0.063695	0.200942	-0.0243509	0.067874	-0.261586	0.0424089	-0.0299103	0.144346	0.138415	0.0310168	-0.429008	0.0475829	0.0146692	0.0969806	0.0694432	0.0910602	-0.0188475	-0.00333428	-0.197958	0.112694
	0.807975	-0.0406806	sp|P01111|RASN_HUMAN;tr|A0A8I5KYH6|A0A8I5KYH6_HUMAN;tr|A0A8I5KUB5|A0A8I5KUB5_HUMAN;tr|A0A8I5KQ21|A0A8I5KQ21_HUMAN;sp|P01116|RASK_HUMAN;sp|P01112|RASH_HUMAN	sp|P01111|RASN_HUMAN	516	Color2 [DarkGray]	1	4					-1	3	3	3	16.4	16.4	16.4	21.229	0	10.549	1677100000	27	-0.062938	0.0268366	-0.0457451	-0.196754	0.0692978	0.167724	0.0159986	-0.0426993	-0.0165815	0.059449	-0.0123494	0.0329804	0.0788121	-0.00484252	-0.121373	0.0628717	0.000633717	0.0291908	0.0307221	-0.128359	0.00359273	-0.0709591	-0.0316045	0.0549414	0.0624924
	0.185193	-0.0389146	tr|A0A7I2V5Z9|A0A7I2V5Z9_HUMAN;tr|A0A7I2YQL8|A0A7I2YQL8_HUMAN;tr|A0A499FJK2|A0A499FJK2_HUMAN;sp|P01137|TGFB1_HUMAN	tr|A0A7I2V5Z9|A0A7I2V5Z9_HUMAN;tr|A0A7I2YQL8|A0A7I2YQL8_HUMAN;tr|A0A499FJK2|A0A499FJK2_HUMAN;sp|P01137|TGFB1_HUMAN	517	Color2 [DarkGray]	1	4					-1	1	1	1	6.5	6.5	6.5	34.15	0	7.7856	80149000	10	-0.0710993	-0.421246	0.306505	0.0741155	-0.0933437	0.0336187	-0.159054	-0.245332	-0.200641	-0.267198	-0.217081	-0.2093	-0.539305	0.386291	0.34462	-0.123808	0.0274117	-0.208833	-0.230047	-0.295908	-0.174119	-0.276536	-0.0869315	-0.176291	-0.192252
	3.92652	0.0981716	sp|P01584|IL1B_HUMAN;tr|C9JWV2|C9JWV2_HUMAN	sp|P01584|IL1B_HUMAN;tr|C9JWV2|C9JWV2_HUMAN	518	Color2 [DarkGray]	1	4					-1	2	2	2	9.3	9.3	9.3	30.748	0	4.5688	3462200000	5	0.0498614	0.0404835	0.0381207	-0.135893	0.0209332	0.00830746	-0.0521524	-0.0765059	-0.0120404	-0.0523708	0.0712907	0.0938189	0.0764408	-0.000483513	0.00425839	-0.18545	0.0846434	0.000611067	0.0673337	0.166111	0.0134654	-0.0681162	-0.0308309	-0.0604215	-0.0162876
	3.88527	-0.112237	tr|Q30118|Q30118_HUMAN;tr|A0A0G2JH46|A0A0G2JH46_HUMAN;tr|A0A0G2JMH6|A0A0G2JMH6_HUMAN;sp|P01903|DRA_HUMAN;tr|A0A1W2PP70|A0A1W2PP70_HUMAN;tr|Q08AS3|Q08AS3_HUMAN;tr|Q5Y7H0|Q5Y7H0_HUMAN;tr|A0A140TA34|A0A140TA34_HUMAN;sp|P01906|DQA2_HUMAN	tr|Q30118|Q30118_HUMAN;tr|A0A0G2JH46|A0A0G2JH46_HUMAN;tr|A0A0G2JMH6|A0A0G2JMH6_HUMAN;sp|P01903|DRA_HUMAN	519	Color2 [DarkGray]	1	4					-1	3	3	3	16.2	16.2	16.2	25.859	0	13.342	1042400000	23	-0.0292318	-0.10857	0.0301745	0.23479	-0.0854917	-0.00720263	-0.057723	0.0401676	0.0339124	0.0812089	-0.0705884	0.0364244	-0.148136	0.0199244	-0.0509589	0.227202	-0.0643673	0.0607352	-0.0897279	-0.00981021	-0.0265172	-0.04969	-0.0156009	0.195399	-0.204705
	1.15076	-0.0866906	tr|Q5Y7D1|Q5Y7D1_HUMAN;sp|P01911|DRB1_HUMAN;tr|A0A5S8K7D6|A0A5S8K7D6_HUMAN;tr|A0A5S8K798|A0A5S8K798_HUMAN;tr|A2BFX2|A2BFX2_HUMAN;tr|X5D2U9|X5D2U9_HUMAN;tr|A0A0G2JJQ8|A0A0G2JJQ8_HUMAN;sp|P13762|DRB4_HUMAN;REV__tr|E5RFL3|E5RFL3_HUMAN;tr|A0A5S8K7D1|A0A5S8K7D1_HUMAN;sp|Q30154|DRB5_HUMAN;tr|D7RIG5|D7RIG5_HUMAN;tr|A0A182DWH4|A0A182DWH4_HUMAN;sp|P79483|DRB3_HUMAN	tr|Q5Y7D1|Q5Y7D1_HUMAN;sp|P01911|DRB1_HUMAN;tr|A0A5S8K7D6|A0A5S8K7D6_HUMAN;tr|A0A5S8K798|A0A5S8K798_HUMAN;tr|A2BFX2|A2BFX2_HUMAN;tr|X5D2U9|X5D2U9_HUMAN;tr|A0A0G2JJQ8|A0A0G2JJQ8_HUMAN;sp|P13762|DRB4_HUMAN	520	Color2 [DarkGray]	1	4					-1	3	3	3	11.7	11.7	11.7	30.12	0	7.213	535320000	12	-0.251651	-0.243888	-0.225554	-0.188502	-0.210326	-0.25665	0.0763471	-0.0100348	0.021065	0.166633	-0.104515	-0.0679908	0.000833988	-0.145746	-0.0838935	0.255314	0.00737476	-0.0259771	-0.0828345	-0.145711	-0.117584	0.0182898	0.023946	0.224204	-0.056874
	2.66005	0.0518727	sp|P02545|LMNA_HUMAN;tr|A0A6Q8PFJ0|A0A6Q8PFJ0_HUMAN;tr|A0A804HL68|A0A804HL68_HUMAN;tr|Q3BDU5|Q3BDU5_HUMAN;tr|A0A6Q8PHQ9|A0A6Q8PHQ9_HUMAN;tr|Q5TCI8|Q5TCI8_HUMAN;tr|A0A6Q8PF80|A0A6Q8PF80_HUMAN;tr|A0A6Q8PGH0|A0A6Q8PGH0_HUMAN;tr|A0A6Q8PFM1|A0A6Q8PFM1_HUMAN;tr|A0A6Q8PF59|A0A6Q8PF59_HUMAN;tr|A0A6Q8PFF5|A0A6Q8PFF5_HUMAN;REV__tr|A0A8V8TNC2|A0A8V8TNC2_HUMAN;REV__sp|Q5VX52|SPAT1_HUMAN	sp|P02545|LMNA_HUMAN;tr|A0A6Q8PFJ0|A0A6Q8PFJ0_HUMAN;tr|A0A804HL68|A0A804HL68_HUMAN;tr|Q3BDU5|Q3BDU5_HUMAN;tr|A0A6Q8PHQ9|A0A6Q8PHQ9_HUMAN;tr|Q5TCI8|Q5TCI8_HUMAN;tr|A0A6Q8PF80|A0A6Q8PF80_HUMAN;tr|A0A6Q8PGH0|A0A6Q8PGH0_HUMAN	521	Color2 [DarkGray]	1	4					-1	38	38	36	51.8	51.8	50.5	74.139	0	323.31	90971000000	489	-0.0213032	-0.0237596	0.0492334	0.0495732	0.00840974	-0.0402248	-0.0212357	-0.0471025	0.0342975	0.0389242	0.00787354	-0.039573	-0.0269425	-0.0443034	0.0465465	0.0490491	-0.000563383	-0.00958085	-0.0635667	0.0464947	0.0335455	-0.0530753	-0.0110934	0.0669556	-0.0643618
	3.56942	-0.0995802	sp|P02655|APOC2_HUMAN;tr|K7ER74|K7ER74_HUMAN;tr|Q6P163|Q6P163_HUMAN;tr|V9GYJ8|V9GYJ8_HUMAN	sp|P02655|APOC2_HUMAN;tr|K7ER74|K7ER74_HUMAN;tr|Q6P163|Q6P163_HUMAN;tr|V9GYJ8|V9GYJ8_HUMAN	524	Color2 [DarkGray]	1	4					-1	5	5	5	52.5	52.5	52.5	11.284	0	52.656	8385300000	98	0.0514731	0.146014	0.0476294	-0.340637	0.0510962	-0.124454	0.0394886	0.185478	0.104654	-0.25761	0.00279212	-0.131175	-0.00920486	0.180935	0.115453	-0.34119	0.0930521	-0.089503	0.00854921	-0.207843	-0.00258303	0.19386	0.0993643	-0.292135	-0.0483024
	0.161189	0.0403437	tr|J3QKN5|J3QKN5_HUMAN;tr|J3KS94|J3KS94_HUMAN;tr|J3QQK6|J3QQK6_HUMAN;sp|P02686|MBP_HUMAN	tr|J3QKN5|J3QKN5_HUMAN;tr|J3KS94|J3KS94_HUMAN;tr|J3QQK6|J3QQK6_HUMAN;sp|P02686|MBP_HUMAN	526	Color2 [DarkGray]	1	4					-1	1	1	1	34.1	34.1	34.1	4.5188	0	6.933	244120000	12	0.307855	-0.195337	0.0805738	-0.603002	0.108616	0.0423291	0.324219	-0.111387	-0.113782	-0.857582	0.102992	0.259746	0.346228	-0.214758	-0.0725546	-0.706734	0.169299	0.12932	0.162116	0.0694757	-0.020159	-0.233912	-0.105251	0.16537	0.250654
	0.459549	0.0144914	tr|A0A8V8TM41|A0A8V8TM41_HUMAN;sp|P02786|TFR1_HUMAN;tr|A0A8V8TLM6|A0A8V8TLM6_HUMAN;tr|A0A8V8TLK7|A0A8V8TLK7_HUMAN;tr|G3V0E5|G3V0E5_HUMAN;tr|A0A8V8TN37|A0A8V8TN37_HUMAN;tr|A0A8V8TM46|A0A8V8TM46_HUMAN;tr|A0A8V8TLN0|A0A8V8TLN0_HUMAN;tr|A0A8V8TLK4|A0A8V8TLK4_HUMAN;tr|A0A8V8TND0|A0A8V8TND0_HUMAN;tr|F8WBE5|F8WBE5_HUMAN	tr|A0A8V8TM41|A0A8V8TM41_HUMAN;sp|P02786|TFR1_HUMAN;tr|A0A8V8TLM6|A0A8V8TLM6_HUMAN;tr|A0A8V8TLK7|A0A8V8TLK7_HUMAN;tr|G3V0E5|G3V0E5_HUMAN;tr|A0A8V8TN37|A0A8V8TN37_HUMAN;tr|A0A8V8TM46|A0A8V8TM46_HUMAN;tr|A0A8V8TLN0|A0A8V8TLN0_HUMAN	527	Color2 [DarkGray]	1	4					-1	14	14	14	21.9	21.9	21.9	78.925	0	72.306	6902800000	111	0.0296507	-0.0201831	0.0182116	-0.0591357	-0.00225091	0.023051	0.0128863	0.0578494	-0.000394583	-0.108015	0.0133526	0.047672	0.0403948	-0.0127463	0.0388796	-0.109097	0.0468333	0.0571418	-0.00208259	-0.0205841	0.0834785	0.0312915	0.0101073	-0.103064	0.0508535
	0.114784	0.0138616	sp|P03928|ATP8_HUMAN	sp|P03928|ATP8_HUMAN	530	Color2 [DarkGray]	1	4					-1	2	2	2	32.4	32.4	32.4	7.9916	0	4.0256	1260500000	13	-0.112513	0.0516603	-0.0266287	0.00319862	0.0388329	0.07179	-0.0742731	0.13284	-0.0513082	0.0298827	0.127887	-0.115803	-0.224718	-0.248551	-0.141052	-0.247274	-0.263609	-0.185601	-0.0109468	-0.0224655	0.0244248	0.0461075	-0.0742395	0.0542538	-0.259252
	3.76918	-0.0771904	sp|P04040|CATA_HUMAN	sp|P04040|CATA_HUMAN	532	Color2 [DarkGray]	1	4					-1	17	17	17	44.8	44.8	44.8	59.755	0	323.31	20620000000	240	-0.0261116	0.0975664	0.02405	0.0920644	-0.0642455	-0.0706453	0.0237498	0.0666096	0.0538077	0.0841553	-0.101288	-0.0693581	0.0114472	0.0161049	0.015162	0.0907812	-0.0460036	-0.03777	0.0671747	-0.0274997	-0.0317037	-0.0655289	-0.0392845	0.0527253	0.0321968
	0.787566	0.0215163	sp|P04075|ALDOA_HUMAN;tr|J3KPS3|J3KPS3_HUMAN;tr|H3BQN4|H3BQN4_HUMAN;tr|H3BPS8|H3BPS8_HUMAN;tr|H3BUH7|H3BUH7_HUMAN;tr|H3BR04|H3BR04_HUMAN;tr|H3BMQ8|H3BMQ8_HUMAN;tr|H3BU78|H3BU78_HUMAN;tr|H3BR68|H3BR68_HUMAN;tr|A0A3B3IS80|A0A3B3IS80_HUMAN;sp|P05062|ALDOB_HUMAN	sp|P04075|ALDOA_HUMAN;tr|J3KPS3|J3KPS3_HUMAN;tr|H3BQN4|H3BQN4_HUMAN;tr|H3BPS8|H3BPS8_HUMAN;tr|H3BUH7|H3BUH7_HUMAN;tr|H3BR04|H3BR04_HUMAN;tr|H3BMQ8|H3BMQ8_HUMAN	535	Color2 [DarkGray]	1	4					-1	21	21	18	61	61	56.9	39.42	0	323.31	429320000000	611	0.0753493	0.0119758	-0.0395613	-0.0217786	-0.00161743	-0.00405669	0.057991	-0.00745845	-0.0169008	0.0266256	-0.0380154	-0.00630236	0.0633726	0.0313227	-0.0224442	0	-0.0132284	-0.0155919	0.078572	0.0398445	0.011605	-0.0520012	-0.0321462	-0.028842	0.124229
	1.46242	-0.0737862	sp|P04080|CYTB_HUMAN;tr|A0A1W2PQG6|A0A1W2PQG6_HUMAN;tr|A0A1W2PS52|A0A1W2PS52_HUMAN	sp|P04080|CYTB_HUMAN	536	Color2 [DarkGray]	1	4					-1	3	3	3	45.9	45.9	45.9	11.139	0	87.61	9252700000	54	-0.0564613	0.0766401	-0.158222	0.168846	-0.115026	0.0574653	-0.0374649	0.0728843	-0.161156	0.291372	-0.112424	0.0450726	0.0236249	0.0940382	0.0113277	0.0218856	-0.0648091	0.0300889	0.0745459	0.0981293	-0.192813	-0.0711265	-0.0327654	0.271168	0.024502
	3.58488	-0.0477576	sp|P04083|ANXA1_HUMAN;tr|Q5T3N1|Q5T3N1_HUMAN;tr|Q5T3N0|Q5T3N0_HUMAN	sp|P04083|ANXA1_HUMAN;tr|Q5T3N1|Q5T3N1_HUMAN;tr|Q5T3N0|Q5T3N0_HUMAN	537	Color2 [DarkGray]	1	4					-1	12	12	12	46.2	46.2	46.2	38.714	0	180.74	8824000000	146	-0.0150104	0.0533001	0.0345774	0.0421088	-0.0807269	-0.0148277	-0.0211418	0.0612431	0.0705807	0.0543208	-0.105191	0.0381432	0.00379491	0.0656798	0.103595	-0.0120242	-0.0437517	-0.0111198	-0.0530779	0.0312178	-0.0617507	0.0255101	0.0508664	0.00917196	-0.0131671
	0.093245	-0.0138493	sp|P04150|GCR_HUMAN;tr|A0A494C0P1|A0A494C0P1_HUMAN;tr|D6RDA9|D6RDA9_HUMAN;tr|Q3MSN4|Q3MSN4_HUMAN	sp|P04150|GCR_HUMAN;tr|A0A494C0P1|A0A494C0P1_HUMAN	538	Color2 [DarkGray]	1	4					-1	4	4	4	7.5	7.5	7.5	85.658	0	18.255	288610000	13	-0.113917	-0.00926137	-0.104578	0.262834	-0.045917	0.05864	-0.0253699	-0.0306902	-0.0646935	0.14094	-0.0673637	0.0946808	0.0142949	0.0105965	-0.0775461	0.180596	-0.0395479	-0.0201552	-0.0223157	-0.0671546	0.227956	-0.0759056	-0.0101786	-0.0867987	0.0419607
	0.888025	0.0231994	sp|P04179|SODM_HUMAN;tr|F5H3C5|F5H3C5_HUMAN;tr|F5H4R2|F5H4R2_HUMAN;tr|F5GYZ5|F5GYZ5_HUMAN;tr|G8JLJ2|G8JLJ2_HUMAN;tr|G5E9P6|G5E9P6_HUMAN;tr|F5GXZ9|F5GXZ9_HUMAN	sp|P04179|SODM_HUMAN;tr|F5H3C5|F5H3C5_HUMAN;tr|F5H4R2|F5H4R2_HUMAN;tr|F5GYZ5|F5GYZ5_HUMAN;tr|G8JLJ2|G8JLJ2_HUMAN	539	Color2 [DarkGray]	1	4					-1	6	6	6	35.1	35.1	35.1	24.75	0	53.885	7043600000	87	-0.0525122	-0.120405	-0.0979679	0.285179	-0.145178	0.114142	-0.0874743	-0.179637	-0.00608706	0.285769	-0.149606	0.0971205	-0.088187	-0.127279	-0.0123727	0.220367	-0.121133	0.118313	-0.0657432	-0.035372	-0.094022	-0.0373719	-0.0428667	0.252446	-0.0899017
	0.222782	-0.0120082	sp|P04181|OAT_HUMAN	sp|P04181|OAT_HUMAN	540	Color2 [DarkGray]	1	4					-1	7	7	7	19.8	19.8	19.8	48.534	0	40.943	835750000	42	-0.057426	-0.0258605	0.00331402	0.026474	-0.0217409	0.0463316	0.000369787	0.0428929	0.00723886	-0.00191379	-0.0296469	0.00795388	0.0025928	0.0889337	-0.0795476	0.0600028	-0.0412135	0.0643196	-0.0975449	0.067481	0.0591409	-0.166364	-0.0323009	0.201827	-0.0414128
	1.87609	0.030328	sp|P04406|G3P_HUMAN;tr|E7EUT5|E7EUT5_HUMAN;sp|O14556|G3PT_HUMAN	sp|P04406|G3P_HUMAN;tr|E7EUT5|E7EUT5_HUMAN	543	Color2 [DarkGray]	1	4					-1	19	19	19	73.7	73.7	73.7	36.053	0	323.31	530400000000	773	-0.00902486	0.0420179	-0.0202057	-0.0283971	0.0440235	0.00937104	0.0348029	0.016973	-0.0277159	-0.013449	0.00474334	0.0247869	0.0244453	0.0159855	-0.0380087	0.00139618	0.0174975	0.0158031	0.0803053	-0.0104268	0.068269	-0.0467241	-0.0329204	-0.0581071	0.0424473
	0.0174943	-0.00162168	sp|P04632|CPNS1_HUMAN;tr|K7EIV0|K7EIV0_HUMAN;tr|K7ELJ7|K7ELJ7_HUMAN;tr|K7EKD8|K7EKD8_HUMAN;tr|A0A0C4DGQ5|A0A0C4DGQ5_HUMAN;tr|U3KQE2|U3KQE2_HUMAN;tr|A0A075B7C0|A0A075B7C0_HUMAN;tr|K7EM73|K7EM73_HUMAN;tr|K7EMQ1|K7EMQ1_HUMAN;tr|U3KPR7|U3KPR7_HUMAN;sp|Q96L46|CPNS2_HUMAN;tr|K7ES78|K7ES78_HUMAN	sp|P04632|CPNS1_HUMAN;tr|K7EIV0|K7EIV0_HUMAN;tr|K7ELJ7|K7ELJ7_HUMAN;tr|K7EKD8|K7EKD8_HUMAN;tr|A0A0C4DGQ5|A0A0C4DGQ5_HUMAN;tr|U3KQE2|U3KQE2_HUMAN;tr|A0A075B7C0|A0A075B7C0_HUMAN;tr|K7EM73|K7EM73_HUMAN	545	Color2 [DarkGray]	1	4					-1	8	8	8	36.6	36.6	36.6	28.315	0	38.983	3858500000	68	0.133746	0.0219398	0.0175095	-0.0989854	-0.0151913	-0.019856	-0.073981	0.0845475	-0.0654361	-0.0268192	0.0623522	0.0534477	0.104039	-0.0112839	-0.0590811	-0.0609407	0.0487406	-0.00351834	0.0862772	-0.158502	-0.0756106	0.20434	0.0129609	-0.149291	0.0600119
	0.356274	0.013402	sp|P04792|HSPB1_HUMAN;tr|A0A6Q8PFK8|A0A6Q8PFK8_HUMAN;tr|A0A6Q8PGK1|A0A6Q8PGK1_HUMAN;tr|A0A6Q8PHJ6|A0A6Q8PHJ6_HUMAN;tr|A0A6Q8PFE7|A0A6Q8PFE7_HUMAN;tr|A0A6Q8PF43|A0A6Q8PF43_HUMAN;tr|A0A6Q8PHA6|A0A6Q8PHA6_HUMAN;tr|A0A6Q8PH65|A0A6Q8PH65_HUMAN;tr|A0A6Q8PGY2|A0A6Q8PGY2_HUMAN;tr|C9J3N8|C9J3N8_HUMAN	sp|P04792|HSPB1_HUMAN;tr|A0A6Q8PFK8|A0A6Q8PFK8_HUMAN;tr|A0A6Q8PGK1|A0A6Q8PGK1_HUMAN;tr|A0A6Q8PHJ6|A0A6Q8PHJ6_HUMAN	546	Color2 [DarkGray]	1	4					-1	8	8	8	54.6	54.6	54.6	22.782	0	130.53	18682000000	130	0.108074	-0.00694036	0.145717	-0.106615	-0.00203967	-0.063519	0.0823851	0.0298121	0.0904989	-0.16341	-0.00693345	-0.0955858	0.11358	0.0289555	0.0870354	-0.170437	0.00660396	-0.0806701	0.0555265	-0.056294	-0.0156462	0.0248835	0.0693798	-0.0766413	0.0281909
	0.374847	0.047114	tr|A0A8Q3SIJ1|A0A8Q3SIJ1_HUMAN;sp|P04839|CY24B_HUMAN	tr|A0A8Q3SIJ1|A0A8Q3SIJ1_HUMAN;sp|P04839|CY24B_HUMAN	547	Color2 [DarkGray]	1	4					-1	2	2	2	3.5	3.5	3.5	61.325	0	27.323	629280000	22	-0.0253563	0.125561	0.00488949	-0.111256	-0.00380039	0.0554073	-0.054935	0.139166	-0.0889871	-0.0209863	0.018811	0.0672014	0.0255382	0.0143111	-0.0313754	-0.164944	0.011153	0.131205	-0.146648	0.0705123	-0.00250459	0.102857	-0.00903559	0.0347958	0.101999
	2.68117	0.0335549	sp|P04843|RPN1_HUMAN;tr|B7Z4L4|B7Z4L4_HUMAN;tr|F8WF32|F8WF32_HUMAN	sp|P04843|RPN1_HUMAN;tr|B7Z4L4|B7Z4L4_HUMAN	548	Color2 [DarkGray]	1	4					-1	24	24	24	43	43	43	68.569	0	222.77	42413000000	332	0.0330086	-0.0153868	-0.00419283	0.0624716	-0.0174661	0.0199635	0.0105019	-0.0469766	0.0221529	0.0688834	-0.0148177	0.000306845	0.0108032	-0.0530539	0.0034709	0.0696383	0.00456977	-0.00973463	0.00407338	0.0137746	-0.013829	-0.0276737	0.00242019	0.062557	-0.020092
	0.217058	-0.00550258	sp|P04844|RPN2_HUMAN;tr|A0A994J5J1|A0A994J5J1_HUMAN;tr|Q5JYR7|Q5JYR7_HUMAN;tr|Q5JYR4|Q5JYR4_HUMAN;tr|Q5JYR3|Q5JYR3_HUMAN;tr|H0Y5M1|H0Y5M1_HUMAN	sp|P04844|RPN2_HUMAN;tr|A0A994J5J1|A0A994J5J1_HUMAN	549	Color2 [DarkGray]	1	4					-1	16	16	16	41.8	41.8	41.8	69.283	0	206.81	6156900000	166	-0.00660014	-0.00791717	-0.01421	0.0959086	-0.0191746	0.0212445	-0.0221741	0.000121832	-0.00949717	0.0920143	-0.0179977	0.0220706	-0.0274148	-0.0379615	-0.0359831	0.0702085	-0.00833321	0.0194256	-0.00809765	0.0366983	0.00265622	-0.00135517	0.019099	-0.00476718	-0.0269656
	2.73846	-0.0866977	sp|P04899|GNAI2_HUMAN;sp|P63096|GNAI1_HUMAN;tr|A0A3B3ITM0|A0A3B3ITM0_HUMAN	sp|P04899|GNAI2_HUMAN;sp|P63096|GNAI1_HUMAN	550	Color2 [DarkGray]	1	4					-1	6	6	4	23.1	23.1	15.8	40.45	0	78.061	3233800000	48	-0.0968552	0.0632164	-0.141482	0.165727	0.0157282	0.0229006	-0.104272	0.0180573	-0.0270729	0.0381403	0.0549059	0.0434365	-0.122383	0.0910912	-0.00974655	0.195312	-0.104307	0.0494113	-0.0220621	-0.0127063	-0.0454378	-0.0203013	0.0103328	0.0798466	0.00832438
	0.53401	0.0132575	sp|P05023|AT1A1_HUMAN;tr|M0R116|M0R116_HUMAN;tr|A0A2R8YEY8|A0A2R8YEY8_HUMAN;sp|P13637|AT1A3_HUMAN;tr|A0A0A0MT26|A0A0A0MT26_HUMAN;tr|B1AKY9|B1AKY9_HUMAN;sp|P50993|AT1A2_HUMAN;tr|H0Y7C1|H0Y7C1_HUMAN;sp|Q13733|AT1A4_HUMAN;sp|P20648|ATP4A_HUMAN;tr|Q5TC01|Q5TC01_HUMAN;tr|Q5TC02|Q5TC02_HUMAN;tr|M0QXF2|M0QXF2_HUMAN;tr|E9PRA5|E9PRA5_HUMAN	sp|P05023|AT1A1_HUMAN;tr|M0R116|M0R116_HUMAN;tr|A0A2R8YEY8|A0A2R8YEY8_HUMAN;sp|P13637|AT1A3_HUMAN;tr|A0A0A0MT26|A0A0A0MT26_HUMAN	551	Color2 [DarkGray]	1	4					-1	22	22	19	25.8	25.8	23.8	112.89	0	323.31	15726000000	268	-0.0664299	-0.0379062	-0.0103061	0.176127	-0.0238831	0.048846	0.0198338	-0.0582333	-0.0106094	0.167709	-0.0430453	0.0311053	-0.0422263	-0.0484221	-0.0149238	0.152322	-0.0162873	0.0270932	-0.0554984	0.046149	-0.00469947	-0.0373719	-0.0467708	0.126225	-0.038666
	1.03136	-0.0630833	sp|P05091|ALDH2_HUMAN;tr|S4R3S4|S4R3S4_HUMAN;tr|F8VP50|F8VP50_HUMAN	sp|P05091|ALDH2_HUMAN;tr|S4R3S4|S4R3S4_HUMAN	552	Color2 [DarkGray]	1	4					-1	6	6	6	16.4	16.4	16.4	56.381	0	22.867	866970000	31	-0.188795	0.0117347	-0.202167	0.306778	0.0367789	0.0554807	-0.281832	-0.0469766	0.100025	0.222047	0.00627446	-0.0121682	-0.102544	0.0571086	-0.000631809	0.162789	-0.142194	0.0879436	-0.0773783	0.0644438	-0.00548434	-0.091697	0.0174546	0.0953732	-0.104368
	0.246887	0.0260893	sp|P05106|ITB3_HUMAN;tr|H3BM21|H3BM21_HUMAN;tr|I3L4X8|I3L4X8_HUMAN	sp|P05106|ITB3_HUMAN;tr|H3BM21|H3BM21_HUMAN	553	Color2 [DarkGray]	1	4					-1	3	3	3	4.8	4.8	4.8	87.057	0	13.261	676880000	20	0.0720885	-0.0806839	0.0177436	-0.0235066	0.0838282	-0.0692813	0.02584	0.0661438	0.0056684	0.0020113	-0.0100961	0.0180621	-0.244423	-0.279492	-0.162633	-0.190209	-0.248667	-0.178827	0.0216479	-0.0607207	0.0293372	-0.0193319	0.0431001	-0.0197265	-0.0532315
	0.0555682	-0.00369688	sp|P05114|HMGN1_HUMAN;tr|F2Z2W6|F2Z2W6_HUMAN;tr|F2Z2Y5|F2Z2Y5_HUMAN;tr|H7BXJ5|H7BXJ5_HUMAN;tr|A0A494C035|A0A494C035_HUMAN;tr|A6NL93|A6NL93_HUMAN;tr|A6NEL0|A6NEL0_HUMAN	sp|P05114|HMGN1_HUMAN;tr|F2Z2W6|F2Z2W6_HUMAN;tr|F2Z2Y5|F2Z2Y5_HUMAN;tr|H7BXJ5|H7BXJ5_HUMAN;tr|A0A494C035|A0A494C035_HUMAN;tr|A6NL93|A6NL93_HUMAN;tr|A6NEL0|A6NEL0_HUMAN	555	Color2 [DarkGray]	1	4					-1	3	3	3	27	27	27	10.659	0	27.087	5744700000	34	-0.00939822	0.0126982	0.0777323	-0.0367901	0.0544164	-0.0925641	0.0119696	-0.115081	0.0758295	-0.128774	0.169172	-0.0847285	-0.0788574	0.0140717	0.0608511	-0.102761	0.070966	0.0856419	0.00854921	-0.0826101	0.0364456	-0.0211904	0.0890117	-0.0910168	0.103399
	1.77536	0.0763493	sp|P05120|PAI2_HUMAN;tr|E9PDK7|E9PDK7_HUMAN;tr|E7ERB5|E7ERB5_HUMAN;tr|E7EPJ9|E7EPJ9_HUMAN;tr|H7C004|H7C004_HUMAN;tr|H7BYS2|H7BYS2_HUMAN	sp|P05120|PAI2_HUMAN	556	Color2 [DarkGray]	1	4					-1	4	4	4	10.4	10.4	10.4	46.596	0	8.9769	393250000	20	0.246868	-0.180256	0.0620785	-0.0147858	-0.130716	0.00762343	0.0616279	-0.00794864	0.173418	0.446398	-0.303376	-0.320931	-0.00250459	-0.0406938	-0.0772128	0.0847719	0.0215962	0.039485	0.175372	-0.0267894	0.0149367	-0.0780911	-0.0271242	-0.0470836	0.0963876
	1.45996	0.0243486	sp|P05141|ADT2_HUMAN;tr|V9GYG0|V9GYG0_HUMAN;sp|P12235|ADT1_HUMAN	sp|P05141|ADT2_HUMAN	557	Color2 [DarkGray]	1	4					-1	11	11	5	28.9	28.9	13.4	32.852	0	90.805	59268000000	145	-0.0521276	-0.0295753	-0.00554013	0.0858548	-0.0218122	0.0256813	-0.0616739	-0.023731	0.0138171	0.128656	-0.00237751	-0.0343015	-0.0283597	0.00975657	-0.0142858	0.134434	-0.0251453	-0.045397	-0.0896392	0.0662799	-0.00548434	-0.0201397	0.000151396	0.0812719	-0.0439065
	0.356398	-0.0191044	tr|E7EUY3|E7EUY3_HUMAN;tr|E7ETT1|E7ETT1_HUMAN;sp|P05166|PCCB_HUMAN;tr|E9PDR0|E9PDR0_HUMAN;tr|C9JQS9|C9JQS9_HUMAN;tr|E7EX59|E7EX59_HUMAN;tr|E9PEC3|E9PEC3_HUMAN;tr|E7ETT4|E7ETT4_HUMAN;tr|F8WBI9|F8WBI9_HUMAN;tr|E7ENC1|E7ENC1_HUMAN;tr|H7C5C9|H7C5C9_HUMAN;tr|C9JVW9|C9JVW9_HUMAN;tr|C9JVY9|C9JVY9_HUMAN	tr|E7EUY3|E7EUY3_HUMAN;tr|E7ETT1|E7ETT1_HUMAN;sp|P05166|PCCB_HUMAN;tr|E9PDR0|E9PDR0_HUMAN;tr|C9JQS9|C9JQS9_HUMAN;tr|E7EX59|E7EX59_HUMAN;tr|E9PEC3|E9PEC3_HUMAN;tr|E7ETT4|E7ETT4_HUMAN;tr|F8WBI9|F8WBI9_HUMAN;tr|E7ENC1|E7ENC1_HUMAN	560	Color2 [DarkGray]	1	4					-1	7	7	7	20.9	20.9	20.9	55.708	0	26.433	898030000	48	0.0128345	-0.0211687	0.0037868	0.170447	-0.0703578	0.00358796	-0.0598416	-0.000731945	-0.0297277	0.101802	-0.0165131	0.0590534	-0.0086453	-0.124114	0.021945	0.082135	0.0551934	-0.0349498	-0.141956	0.210974	-0.0797369	0.0415471	-0.0740006	0.102484	-0.0183156
	0.225954	-0.0162427	sp|P05198|IF2A_HUMAN;tr|H0YJS4|H0YJS4_HUMAN;tr|G3V4T5|G3V4T5_HUMAN	sp|P05198|IF2A_HUMAN;tr|H0YJS4|H0YJS4_HUMAN;tr|G3V4T5|G3V4T5_HUMAN	561	Color2 [DarkGray]	1	4					-1	9	9	9	29.2	29.2	29.2	36.112	0	64.658	4656600000	66	-0.121969	0.201576	-0.0251007	-0.030133	-0.0822141	0.125607	-0.10169	0.0355346	-0.00822735	0.104332	-0.0153825	0.00191617	-0.0383189	0.0554814	0.0143805	0.104768	-0.0392585	-0.0604541	0.091131	0.136656	0.120851	-0.125458	-0.0349352	-0.101702	0.00749397
	0.413984	-0.0331351	sp|P05204|HMGN2_HUMAN	sp|P05204|HMGN2_HUMAN	562	Color2 [DarkGray]	1	4					-1	4	4	3	40	40	30	9.3926	0	34.631	17560000000	68	0.137124	0.0653076	0.0351171	0.093003	0.0502141	-0.238765	0.0898757	0.104081	0.0201318	0.0972927	0.0988228	-0.230249	0.130866	-0.129789	0.0203886	0.105232	0.117275	-0.137183	-0.0325823	-0.208177	-0.0619955	-0.0148971	0.137916	0.0337112	0.0709417
	0.0181727	0.00376773	sp|P05362|ICAM1_HUMAN;tr|K7EKL8|K7EKL8_HUMAN;tr|E7ESS4|E7ESS4_HUMAN	sp|P05362|ICAM1_HUMAN	563	Color2 [DarkGray]	1	4					-1	5	5	5	13.5	13.5	13.5	57.825	0	79.273	523810000	31	-0.024224	-0.0591366	0.0315664	0.190316	-0.0772374	0.0155089	-0.167142	-0.205701	-0.0856349	0.413678	-0.0723503	0.0793743	-0.00780654	-0.191385	-0.0733023	0.425527	-0.141339	-0.0137396	-0.0634797	0.0821881	0.0779326	0.046416	-0.130549	0.0517306	-0.0433042
	1.81115	0.0789207	sp|P05386|RLA1_HUMAN	sp|P05386|RLA1_HUMAN	564	Color2 [DarkGray]	1	4					-1	1	1	1	14	14	14	11.514	0	12.399	7155600000	38	0.0571897	-0.149616	0.0384285	0.0183949	0.118879	-0.108545	0.164532	-0.0848889	-0.0573695	0.0799716	-0.0350056	-0.0260007	0.0269036	-0.0467982	0.090229	0.0859945	0.0866342	-0.106427	-0.157378	0.184766	0.0297201	-0.0597038	-0.10843	0.0794713	0.120548
	2.47139	0.0858127	sp|P05387|RLA2_HUMAN;tr|H0YDD8|H0YDD8_HUMAN	sp|P05387|RLA2_HUMAN	565	Color2 [DarkGray]	1	4					-1	7	7	7	78.3	78.3	78.3	11.665	0	149.1	58664000000	146	0.00878406	-0.0469129	0.0793033	-0.0295203	0.0602257	-0.0247462	-0.026123	-0.103112	0.109342	-0.011723	-0.0161595	-0.00645638	0.0279949	-0.0665331	0.0939336	0.0350931	0.0192356	-0.0327601	0.000832319	0.0708847	0.132597	-0.111532	0.0137858	0.00103092	0.0161057
	1.72904	0.0301899	sp|P05388|RLA0_HUMAN;tr|F8VWS0|F8VWS0_HUMAN;tr|F8VW21|F8VW21_HUMAN;tr|F8VU65|F8VU65_HUMAN;tr|F8VPE8|F8VPE8_HUMAN;tr|G3V210|G3V210_HUMAN;tr|F8VZS0|F8VZS0_HUMAN;sp|Q8NHW5|RLA0L_HUMAN;tr|F8VS58|F8VS58_HUMAN;tr|F8VQY6|F8VQY6_HUMAN;tr|F8VRK7|F8VRK7_HUMAN;tr|F8VWV4|F8VWV4_HUMAN;tr|F8W1K8|F8W1K8_HUMAN	sp|P05388|RLA0_HUMAN;tr|F8VWS0|F8VWS0_HUMAN;tr|F8VW21|F8VW21_HUMAN;tr|F8VU65|F8VU65_HUMAN;tr|F8VPE8|F8VPE8_HUMAN;tr|G3V210|G3V210_HUMAN;tr|F8VZS0|F8VZS0_HUMAN;sp|Q8NHW5|RLA0L_HUMAN;tr|F8VS58|F8VS58_HUMAN;tr|F8VQY6|F8VQY6_HUMAN;tr|F8VRK7|F8VRK7_HUMAN	566	Color2 [DarkGray]	1	4					-1	8	8	8	34.7	34.7	34.7	34.273	0	105.33	33097000000	194	0.019438	0.000364304	0.043956	-0.0763357	0.0182984	0.00419784	-0.0428836	0.0331531	0.0205984	-0.0246675	-0.0361514	0.0296035	-0.0359414	0.0392246	0.0746403	-0.0269935	0.0344417	-0.023102	-0.0101085	-0.0774159	0.0388837	-0.00726914	0.0374322	-0.0165136	0.0549579
	1.84895	0.0318252	sp|P05455|LA_HUMAN;tr|E7ERC4|E7ERC4_HUMAN;tr|E9PGX9|E9PGX9_HUMAN;tr|E9PFL9|E9PFL9_HUMAN	sp|P05455|LA_HUMAN	568	Color2 [DarkGray]	1	4					-1	18	18	18	44.1	44.1	44.1	46.836	0	169.34	19042000000	235	0.045644	-0.0426528	-0.0189245	-0.0478163	0.023494	0.0486243	0.0656974	-0.0703466	-0.000789165	-0.0215991	-0.0271528	-0.000153303	0.0285401	-0.0466733	0.0181289	-0.0267901	-0.0238562	0.0575821	0.0239422	0.0384543	-0.0279515	-0.0514231	-0.0113988	0.0307636	0.0271263
	0.107359	0.00253862	tr|H7C4K3|H7C4K3_HUMAN;tr|A0A7I2V2F9|A0A7I2V2F9_HUMAN;sp|P05556|ITB1_HUMAN;tr|E7EUI6|E7EUI6_HUMAN;tr|A0A7I2V348|A0A7I2V348_HUMAN;tr|C9JPK5|C9JPK5_HUMAN;tr|A0A7I2V5Z8|A0A7I2V5Z8_HUMAN;tr|A0A7I2V5T3|A0A7I2V5T3_HUMAN;tr|E7EQW5|E7EQW5_HUMAN;tr|Q5T3E6|Q5T3E6_HUMAN;tr|E9PLR6|E9PLR6_HUMAN;tr|H7C4N8|H7C4N8_HUMAN	tr|H7C4K3|H7C4K3_HUMAN;tr|A0A7I2V2F9|A0A7I2V2F9_HUMAN;sp|P05556|ITB1_HUMAN;tr|E7EUI6|E7EUI6_HUMAN;tr|A0A7I2V348|A0A7I2V348_HUMAN;tr|C9JPK5|C9JPK5_HUMAN;tr|A0A7I2V5Z8|A0A7I2V5Z8_HUMAN;tr|A0A7I2V5T3|A0A7I2V5T3_HUMAN	569	Color2 [DarkGray]	1	4					-1	16	16	16	24.3	24.3	24.3	82.23	0	100.7	17092000000	187	0.0136616	-0.0141597	-0.0243773	0.00509429	0.00224733	0.0273323	0.0268385	-0.00146413	-0.00474095	0.0628254	-0.0107999	0.0133588	0.00471902	0.0438044	-0.0337179	0.0377204	0.00583267	0.0189731	-0.0285008	-0.054739	0.0185697	-0.0157025	-0.0052321	0.114623	-0.00879264
	0.0541298	0.00771832	tr|A0A494C0Q8|A0A494C0Q8_HUMAN;tr|A0A494C085|A0A494C085_HUMAN;sp|P06132|DCUP_HUMAN;tr|H0Y5R6|H0Y5R6_HUMAN;tr|A0A494C0S8|A0A494C0S8_HUMAN;tr|A0A494BZY8|A0A494BZY8_HUMAN;tr|A0A1B0GVN9|A0A1B0GVN9_HUMAN;tr|A0A1B0GVZ4|A0A1B0GVZ4_HUMAN	tr|A0A494C0Q8|A0A494C0Q8_HUMAN;tr|A0A494C085|A0A494C085_HUMAN;sp|P06132|DCUP_HUMAN;tr|H0Y5R6|H0Y5R6_HUMAN;tr|A0A494C0S8|A0A494C0S8_HUMAN;tr|A0A494BZY8|A0A494BZY8_HUMAN;tr|A0A1B0GVN9|A0A1B0GVN9_HUMAN;tr|A0A1B0GVZ4|A0A1B0GVZ4_HUMAN	571	Color2 [DarkGray]	1	4					-1	2	2	2	12.3	12.3	12.3	36.86	0	10.639	358560000	11	-0.107008	0.129786	-0.108745	-0.139637	0.170378	0.0425518	0.042454	-0.225098	0.0488596	-0.0131443	0.0572579	0.0294533	0.0246277	-0.117937	-0.00871325	-0.0506725	0.0950973	0.0212333	-0.0153153	-0.0632589	0.0154009	0.074156	-0.0922821	0.0739808	-0.133194
	0.0858647	0.00791059	sp|P06400|RB_HUMAN;tr|A0A3B3IS71|A0A3B3IS71_HUMAN	sp|P06400|RB_HUMAN;tr|A0A3B3IS71|A0A3B3IS71_HUMAN	574	Color2 [DarkGray]	1	4					-1	4	4	4	5.5	5.5	5.5	106.16	0	6.9696	1029300000	12	0.111598	-0.00596428	0.0570757	-0.190345	0.0552962	-0.0280938	-0.01179	0.057615	0.013895	-0.142151	0.100649	-0.0151875	-0.0180933	0.0615163	-0.115457	-0.107698	0.0964153	0.0817492	-0.014895	-0.0452158	-0.0379522	0.188346	0.00754952	-0.108954	0.0453627
	2.4842	0.0889053	tr|B8ZZQ6|B8ZZQ6_HUMAN;sp|P06454|PTMA_HUMAN;tr|B8ZZA1|B8ZZA1_HUMAN;tr|B8ZZW7|B8ZZW7_HUMAN;tr|H7C2N1|H7C2N1_HUMAN	tr|B8ZZQ6|B8ZZQ6_HUMAN;sp|P06454|PTMA_HUMAN;tr|B8ZZA1|B8ZZA1_HUMAN;tr|B8ZZW7|B8ZZW7_HUMAN;tr|H7C2N1|H7C2N1_HUMAN	575	Color2 [DarkGray]	1	4					-1	4	4	4	37.4	37.4	37.4	11.758	0	68.954	24824000000	45	0.0586152	-0.0366597	0.0457172	-0.0563235	0.0345848	-0.00651145	0.0875282	-0.0634487	0.0215313	0.0211811	0.0660276	-0.0304585	0.102572	-0.0331304	-0.0055387	-0.0702348	-0.0229259	-0.00267625	0.0625587	0.0318	0.0391119	-0.172008	0.0455956	-0.107159	0.173547
	2.29709	-0.0321647	sp|P06576|ATPB_HUMAN;tr|H0YH81|H0YH81_HUMAN;tr|F8W079|F8W079_HUMAN;tr|F8W0P7|F8W0P7_HUMAN;tr|H0YI37|H0YI37_HUMAN	sp|P06576|ATPB_HUMAN;tr|H0YH81|H0YH81_HUMAN;tr|F8W079|F8W079_HUMAN	577	Color2 [DarkGray]	1	4					-1	26	26	26	76.2	76.2	76.2	56.559	0	323.31	136920000000	746	-0.0514545	0.0218203	-0.021889	0.154712	-0.0229545	0.0229006	-0.0819836	0.0240667	-0.0140305	0.172539	-0.0505512	0.0350029	-0.0794449	0.0096364	-0.0170002	0.129973	-0.0152907	0.0123987	-0.0351391	0.0646551	-0.0557237	-0.0412202	-0.0291307	0.09039	-0.0341282
	2.20879	0.080622	sp|P06703|S10A6_HUMAN;tr|R4GN98|R4GN98_HUMAN	sp|P06703|S10A6_HUMAN;tr|R4GN98|R4GN98_HUMAN	579	Color2 [DarkGray]	1	4					-1	4	4	4	53.3	53.3	53.3	10.18	0	12.012	87497000000	60	0.0944998	-0.0486708	-0.064044	-0.00541401	-0.0649805	-0.0636787	0.22906	-0.00219679	-0.00886226	-0.213529	-0.0325739	-0.0165832	0.127221	0.000725031	0.0145369	-0.0856118	-0.0371616	-0.136175	0.0956566	-0.0774159	-0.0356259	0.0270748	-0.0113225	-0.121239	0.149287
	1.35245	0.0538111	sp|P06730|IF4E_HUMAN;tr|D6RBW1|D6RBW1_HUMAN;tr|H0Y8J7|H0Y8J7_HUMAN;tr|D6RFJ3|D6RFJ3_HUMAN	sp|P06730|IF4E_HUMAN;tr|D6RBW1|D6RBW1_HUMAN;tr|H0Y8J7|H0Y8J7_HUMAN	580	Color2 [DarkGray]	1	4					-1	3	3	3	13.8	13.8	13.8	25.097	0	16.526	3576800000	51	0.0343678	-0.114344	-0.0439522	-0.0312576	0.0898504	0.0206418	0.0256584	0.0157673	0.0844109	-0.00342631	0.0261025	-0.0148001	0.108774	-0.0336251	0.065613	-0.0753772	0.0227752	0.0171626	0.0316999	0.024229	0.0591409	0.012219	-0.0448174	-0.0169148	0.0147014
	2.70821	0.0333108	sp|P06733|ENOA_HUMAN;tr|A0A2R8Y6G6|A0A2R8Y6G6_HUMAN;tr|K7EM90|K7EM90_HUMAN;tr|A0A2R8YEM5|A0A2R8YEM5_HUMAN;tr|A0A2R8Y879|A0A2R8Y879_HUMAN;tr|K7ERS8|K7ERS8_HUMAN;tr|A0A2R8Y6I8|A0A2R8Y6I8_HUMAN;tr|A0A2R8Y798|A0A2R8Y798_HUMAN;tr|A0A2R8YEG5|A0A2R8YEG5_HUMAN;tr|E5RI09|E5RI09_HUMAN;tr|E5RG95|E5RG95_HUMAN;tr|K7EPM1|K7EPM1_HUMAN;tr|K7EKN2|K7EKN2_HUMAN;tr|E5RGZ4|E5RGZ4_HUMAN;sp|P13929|ENOB_HUMAN	sp|P06733|ENOA_HUMAN;tr|A0A2R8Y6G6|A0A2R8Y6G6_HUMAN;tr|K7EM90|K7EM90_HUMAN;tr|A0A2R8YEM5|A0A2R8YEM5_HUMAN	581	Color2 [DarkGray]	1	4					-1	20	20	19	55.1	55.1	55.1	47.168	0	323.31	486930000000	806	0.0437558	-0.000242949	-0.0133326	-0.0140781	0.0184371	-0.0316052	0.0594113	-0.0155716	-0.0253859	-0.049243	0.00634408	-0.0260007	0.0722153	-0.0112839	-0.0218828	-0.0431473	0.00288415	-0.0296373	0.0639133	0.0237942	-0.00485659	-0.0191703	-0.00934029	-0.0450361	0.0807636
	0.324034	0.0104775	sp|P06737|PYGL_HUMAN;tr|E9PK47|E9PK47_HUMAN;sp|P11217|PYGM_HUMAN	sp|P06737|PYGL_HUMAN;tr|E9PK47|E9PK47_HUMAN	582	Color2 [DarkGray]	1	4					-1	25	25	22	36.2	36.2	32	97.147	0	87.029	7278400000	188	0.0387082	0.00460839	0.00551915	-0.0345335	0.00827003	-0.0143642	0.0363364	-0.0526571	-0.0327909	-0.0298984	0.041934	-0.0112402	0.0617752	0.0777545	-0.0240493	-0.0449994	0.035198	-0.0405173	0.0106165	0.000696898	-0.0060339	0.0182111	0.0467684	-0.0707145	0.0407441
	4.36527	0.0580244	sp|P06744|G6PI_HUMAN;tr|A0A2U3TZU2|A0A2U3TZU2_HUMAN;tr|K7EQ48|K7EQ48_HUMAN;tr|A0A2R8Y6C7|A0A2R8Y6C7_HUMAN;tr|A0A0J9YYH3|A0A0J9YYH3_HUMAN;tr|A0A0J9YXP8|A0A0J9YXP8_HUMAN;tr|A0A0J9YX90|A0A0J9YX90_HUMAN;tr|K7ERC6|K7ERC6_HUMAN;tr|K7EPY4|K7EPY4_HUMAN;tr|K7EP41|K7EP41_HUMAN;tr|K7ELR7|K7ELR7_HUMAN;tr|A0A2R8YF08|A0A2R8YF08_HUMAN;tr|K7ENA0|K7ENA0_HUMAN;tr|A0A0J9YXM3|A0A0J9YXM3_HUMAN;tr|K7ERK8|K7ERK8_HUMAN;…	sp|P06744|G6PI_HUMAN;tr|A0A2U3TZU2|A0A2U3TZU2_HUMAN;tr|K7EQ48|K7EQ48_HUMAN;tr|A0A2R8Y6C7|A0A2R8Y6C7_HUMAN;tr|A0A0J9YYH3|A0A0J9YYH3_HUMAN;tr|A0A0J9YXP8|A0A0J9YXP8_HUMAN;tr|A0A0J9YX90|A0A0J9YX90_HUMAN	583	Color2 [DarkGray]	1	4					-1	22	22	15	44.1	44.1	32.1	63.146	0	323.31	53650000000	305	0.0931094	0.0212219	0.00944853	-0.0513375	0.00238776	-0.0144417	0.0725713	0.00523448	-0.013473	-0.0552959	0.0275428	-0.0230365	0.0961704	0.00120807	-0.00879264	-0.0517063	0.0337541	0.0037384	0.100634	-0.0175345	0.0552325	-0.0413842	-0.00873089	-0.0976219	0.0693512
	4.55739	0.0613391	sp|P06748|NPM_HUMAN;tr|A0A7I2V5S2|A0A7I2V5S2_HUMAN;tr|A0A7I2YQC0|A0A7I2YQC0_HUMAN;tr|E5RI98|E5RI98_HUMAN;tr|A0A7I2V433|A0A7I2V433_HUMAN;tr|A0A7I2V2X9|A0A7I2V2X9_HUMAN;tr|A0A7I2V3U2|A0A7I2V3U2_HUMAN;tr|A0A7I2V5J8|A0A7I2V5J8_HUMAN;tr|A0A7I2V4G8|A0A7I2V4G8_HUMAN;tr|A0A7I2V3G5|A0A7I2V3G5_HUMAN;tr|A0A7I2V579|A0A7I2V579_HUMAN;tr|E5RGW4|E5RGW4_HUMAN	sp|P06748|NPM_HUMAN;tr|A0A7I2V5S2|A0A7I2V5S2_HUMAN;tr|A0A7I2YQC0|A0A7I2YQC0_HUMAN;tr|E5RI98|E5RI98_HUMAN;tr|A0A7I2V433|A0A7I2V433_HUMAN;tr|A0A7I2V2X9|A0A7I2V2X9_HUMAN;tr|A0A7I2V3U2|A0A7I2V3U2_HUMAN;tr|A0A7I2V5J8|A0A7I2V5J8_HUMAN	584	Color2 [DarkGray]	1	4					-1	11	11	11	41.8	41.8	41.8	32.575	0	142.4	179610000000	329	0.0192552	-0.0410273	0.0569239	0.0465727	-0.0258138	-0.034812	0.0322735	-0.0682993	0.089313	0.0803523	-0.0337176	-0.0217123	0.00573492	-0.0496724	0.00913215	0.0568407	-0.0231404	0.0142155	0.00374126	0.0544906	0.032093	-0.0722151	-0.0113988	0.0762398	-0.0306277
	0.221257	-0.0113141	tr|A0A8V8TKF7|A0A8V8TKF7_HUMAN;tr|A0A8V8TKT8|A0A8V8TKT8_HUMAN;tr|A0A8V8TLN8|A0A8V8TLN8_HUMAN;tr|A0A8V8TLW9|A0A8V8TLW9_HUMAN;tr|A0A8V8TKG0|A0A8V8TKG0_HUMAN;tr|A0A8V8TLW4|A0A8V8TLW4_HUMAN;sp|P06756|ITAV_HUMAN;tr|A0A8V8TKU8|A0A8V8TKU8_HUMAN;tr|A0A8V8TKI2|A0A8V8TKI2_HUMAN	tr|A0A8V8TKF7|A0A8V8TKF7_HUMAN;tr|A0A8V8TKT8|A0A8V8TKT8_HUMAN;tr|A0A8V8TLN8|A0A8V8TLN8_HUMAN;tr|A0A8V8TLW9|A0A8V8TLW9_HUMAN;tr|A0A8V8TKG0|A0A8V8TKG0_HUMAN;tr|A0A8V8TLW4|A0A8V8TLW4_HUMAN;sp|P06756|ITAV_HUMAN;tr|A0A8V8TKU8|A0A8V8TKU8_HUMAN;tr|A0A8V8TKI2|A0A8V8TKI2_HUMAN	585	Color2 [DarkGray]	1	4					-1	6	6	6	9.3	9.3	9.3	105.6	0	32.665	949180000	66	-0.084903	-0.0077951	-0.0518734	0.0848174	0.0311494	0.0614262	-0.00964761	-0.138247	-0.0166614	0.300962	-0.0272241	0.0594213	-0.0497856	-0.0604708	-0.0684912	0.0897503	0.0481958	0.052361	-0.0713303	-0.0451984	-0.0464067	-0.0124035	0.0408943	0.0541775	0.0240917
	3.09784	-0.0789173	tr|H3BS10|H3BS10_HUMAN;sp|P06865|HEXA_HUMAN;tr|H3BP20|H3BP20_HUMAN;tr|A0A804HKX5|A0A804HKX5_HUMAN;tr|A0A804HLJ5|A0A804HLJ5_HUMAN;tr|A0A804HIQ5|A0A804HIQ5_HUMAN;tr|A0A087WUJ7|A0A087WUJ7_HUMAN;tr|A0A804HIU3|A0A804HIU3_HUMAN;tr|H3BU85|H3BU85_HUMAN;tr|H3BTD4|H3BTD4_HUMAN;tr|A0A804HIC8|A0A804HIC8_HUMAN;tr|A0A804HJ97|A0A804HJ97_HUMAN	tr|H3BS10|H3BS10_HUMAN;sp|P06865|HEXA_HUMAN;tr|H3BP20|H3BP20_HUMAN;tr|A0A804HKX5|A0A804HKX5_HUMAN;tr|A0A804HLJ5|A0A804HLJ5_HUMAN;tr|A0A804HIQ5|A0A804HIQ5_HUMAN	587	Color2 [DarkGray]	1	4					-1	6	6	6	12.8	12.8	12.8	58.44	0	15.238	1681400000	37	-0.0942786	0.015465	-0.102201	0.177366	0.00379038	0.0489199	9.25064e-05	0.0756643	0.0182636	-0.0354581	-0.0388763	0.00482345	0.00314784	-0.0446775	-0.0548091	-0.0849767	0	0.0348692	0.0375516	-0.0279157	-0.0611796	0.130198	-0.0416198	-0.0834329	-0.0458012
	2.20011	-0.0936535	sp|Q16778|H2B2E_HUMAN;sp|P33778|H2B1B_HUMAN;sp|P23527|H2B1O_HUMAN;sp|P06899|H2B1J_HUMAN;sp|Q6DRA6|H2B2D_HUMAN;sp|Q6DN03|H2B2C_HUMAN	sp|Q16778|H2B2E_HUMAN;sp|P33778|H2B1B_HUMAN;sp|P23527|H2B1O_HUMAN;sp|P06899|H2B1J_HUMAN	588	Color2 [DarkGray]	1	4					-1	8	8	0	53.2	53.2	0	13.92	0	57.901	423170000000	313	-0.0795028	0.0709851	-0.0274336	0.149489	-0.0554538	-0.00666499	-0.086787	0.0691693	-0.016422	0.125799	-0.0720565	0.0516729	-0.109627	0.0150287	-0.0354974	0.130064	-0.0511744	0.00913835	-0.116824	0.0159624	0.00281239	0.0544951	-0.0594931	0.0971541	-0.102754
	1.42621	-0.0823803	sp|P07099|HYEP_HUMAN	sp|P07099|HYEP_HUMAN	589	Color2 [DarkGray]	1	4					-1	2	2	2	6.4	6.4	6.4	52.948	0	9.8411	360160000	24	-0.209451	0.0126982	-0.0764015	0.289197	-0.0260284	0.044554	-0.063895	0.126262	0.129384	0.0327389	-0.123037	-0.0217123	-0.154002	-0.0909114	0.0238883	0.168128	0.00821519	0.037328	-0.101291	-0.156681	-0.0884407	0.148213	-0.0689895	0.182945	-0.0286677
	0.156512	-0.00744607	sp|P07108|ACBP_HUMAN;tr|B8ZWD1|B8ZWD1_HUMAN	sp|P07108|ACBP_HUMAN;tr|B8ZWD1|B8ZWD1_HUMAN	590	Color2 [DarkGray]	1	4					-1	3	3	3	50.6	50.6	50.6	10.044	0	22.205	29985000000	91	0.132816	0.072372	0.00386572	-0.191716	0.027982	0.00221491	0.140996	0.0898283	-0.0135527	-0.126794	0.0101647	0.000460148	0.11982	0.0578055	0.0298572	-0.218158	0.0620899	-0.0270665	0.192156	-0.0391932	0.0757082	0.0471876	-0.00644803	-0.180144	0.184094
	1.69213	0.030271	sp|P07195|LDHB_HUMAN;tr|A0A5F9ZHM4|A0A5F9ZHM4_HUMAN;tr|A0A3B3IS95|A0A3B3IS95_HUMAN;tr|C9J7H8|C9J7H8_HUMAN;tr|A8MW50|A8MW50_HUMAN;tr|F5H793|F5H793_HUMAN	sp|P07195|LDHB_HUMAN;tr|A0A5F9ZHM4|A0A5F9ZHM4_HUMAN;tr|A0A3B3IS95|A0A3B3IS95_HUMAN	591	Color2 [DarkGray]	1	4					-1	16	16	16	43.7	43.7	43.7	36.638	0	105.79	67769000000	250	0.031013	-0.0251186	-0.0530205	0.00977349	0.0301173	-0.027003	0.0906572	-0.0041523	-0.0637863	0.00732851	0.0168788	-0.0284233	0.0937407	-0.0440543	-0.00387478	-0.0115213	0.011642	-0.0402818	0.0771523	-0.0250063	0.00811005	0.0133247	0.00897956	-0.0714645	0.055681
	0.796824	-0.0267235	tr|A0A994J702|A0A994J702_HUMAN;tr|A0A994J430|A0A994J430_HUMAN;sp|P07203|GPX1_HUMAN;tr|A0A2R8Y6B6|A0A2R8Y6B6_HUMAN;tr|A0A994J4L4|A0A994J4L4_HUMAN;tr|A0A994J707|A0A994J707_HUMAN;tr|A0A994J4K6|A0A994J4K6_HUMAN;tr|A0A7I2YMD7|A0A7I2YMD7_HUMAN;tr|A0A7I2UQ36|A0A7I2UQ36_HUMAN;tr|A0A994J4E2|A0A994J4E2_HUMAN;tr|A0A994J7E8|A0A994J7E8_HUMAN	tr|A0A994J702|A0A994J702_HUMAN;tr|A0A994J430|A0A994J430_HUMAN;sp|P07203|GPX1_HUMAN;tr|A0A2R8Y6B6|A0A2R8Y6B6_HUMAN;tr|A0A994J4L4|A0A994J4L4_HUMAN;tr|A0A994J707|A0A994J707_HUMAN	592	Color2 [DarkGray]	1	4					-1	7	7	7	46.3	46.3	46.3	20.613	0	31.05	4521300000	58	0.046273	0.0203838	-0.0313034	0.00648975	0.0330741	0.0183041	-0.0297048	0.0997634	0.0366836	0.025934	-0.0211847	0.0363495	0.047497	0.0188513	0.0345681	-0.00109816	-0.0201383	-0.0349498	0.0323513	0.0556853	-0.0276327	0.0111125	-0.0340049	0.0352602	0.0228596
	4.31367	0.0467424	tr|A0A7P0TA35|A0A7P0TA35_HUMAN;tr|A0A7P0TB26|A0A7P0TB26_HUMAN;sp|P07237|PDIA1_HUMAN;tr|A0A7P0TA71|A0A7P0TA71_HUMAN;tr|A0A7P0T8C0|A0A7P0T8C0_HUMAN;tr|H7BZ94|H7BZ94_HUMAN;tr|I3L4M2|I3L4M2_HUMAN;tr|A0A7P0TA97|A0A7P0TA97_HUMAN;tr|A0A7P0T8X1|A0A7P0T8X1_HUMAN;tr|I3L3P5|I3L3P5_HUMAN;tr|A0A7P0T8J3|A0A7P0T8J3_HUMAN;tr|A0A7P0T9U6|A0A7P0T9U6_HUMAN;tr|A0A7P0T9K9|A0A7P0T9K9_HUMAN;tr|H0Y3Z3|H0Y3Z3_HUMAN;tr|I3L…	tr|A0A7P0TA35|A0A7P0TA35_HUMAN;tr|A0A7P0TB26|A0A7P0TB26_HUMAN;sp|P07237|PDIA1_HUMAN;tr|A0A7P0TA71|A0A7P0TA71_HUMAN;tr|A0A7P0T8C0|A0A7P0T8C0_HUMAN;tr|H7BZ94|H7BZ94_HUMAN;tr|I3L4M2|I3L4M2_HUMAN;tr|A0A7P0TA97|A0A7P0TA97_HUMAN;tr|A0A7P0T8X1|A0A7P0T8X1_HUMAN;tr|I3L3P5|I3L3P5_HUMAN;tr|A0A7P0T8J3|A0A7P0T8J3_HUMAN;tr|A0A7P0T9U6|A0A7P0T9U6_HUMAN;tr|A0A7P0T9K9|A0A7P0T9K9_HUMAN;tr|H0Y3Z3|H0Y3Z3_HUMAN;tr|I3L…	594	Color2 [DarkGray]	1	4					-1	34	34	34	68.5	68.5	68.5	61.042	0	323.31	405150000000	771	0.0209014	-0.0661139	-0.0399673	0.106079	-0.0300417	-0.000152826	0.0166383	-0.0729098	-0.0192971	0.115709	-0.0216103	0.0122948	0.0142949	-0.0716045	-0.0114172	0.1276	-0.0128021	0.00145078	0.0528805	-0.0321345	-0.0337834	-0.0558059	-0.0107121	0.094259	0.00907111
	0.977806	-0.0658247	sp|P07305|H10_HUMAN	sp|P07305|H10_HUMAN	595	Color2 [DarkGray]	1	4					-1	4	4	4	18.6	18.6	18.6	20.863	0	12.943	946820000	18	0.0463629	0.0387108	0.0949202	0.0179996	-0.0406299	-0.0945215	-0.251348	-0.252825	-0.179071	-0.263718	-0.207873	-0.208064	-0.0489223	0.066257	0.193563	-0.0580292	-0.0632632	-0.0639637	0.0707462	-0.0918949	0.0025003	-0.0177176	0.0146852	0.00229859	-0.126161
	4.65946	0.0568117	tr|A0A1B0GV23|A0A1B0GV23_HUMAN;tr|A0A1B0GVD5|A0A1B0GVD5_HUMAN;tr|A0A1B0GWE8|A0A1B0GWE8_HUMAN;sp|P07339|CATD_HUMAN;tr|C9JH19|C9JH19_HUMAN;tr|F8W787|F8W787_HUMAN;tr|A0A1B0GW44|A0A1B0GW44_HUMAN;tr|A0A1B0GVP3|A0A1B0GVP3_HUMAN;tr|A0A1B0GU92|A0A1B0GU92_HUMAN;tr|A0A1B0GU03|A0A1B0GU03_HUMAN;tr|F8WD96|F8WD96_HUMAN;tr|H7C469|H7C469_HUMAN;tr|A0A1B0GVF1|A0A1B0GVF1_HUMAN	tr|A0A1B0GV23|A0A1B0GV23_HUMAN;tr|A0A1B0GVD5|A0A1B0GVD5_HUMAN;tr|A0A1B0GWE8|A0A1B0GWE8_HUMAN;sp|P07339|CATD_HUMAN;tr|C9JH19|C9JH19_HUMAN;tr|F8W787|F8W787_HUMAN;tr|A0A1B0GW44|A0A1B0GW44_HUMAN;tr|A0A1B0GVP3|A0A1B0GVP3_HUMAN;tr|A0A1B0GU92|A0A1B0GU92_HUMAN;tr|A0A1B0GU03|A0A1B0GU03_HUMAN;tr|F8WD96|F8WD96_HUMAN;tr|H7C469|H7C469_HUMAN	597	Color2 [DarkGray]	1	4					-1	12	12	12	35.5	35.5	35.5	43.831	0	104.28	68441000000	304	0.0894527	-0.000121593	-0.0763183	-0.186924	0.0384908	0.0815744	0.0654321	0.028019	-0.0776215	-0.167926	0.0672953	0.0467813	0.00702691	0.0388718	-0.0794642	-0.165616	0.0470376	0.0655613	0.0782566	0.0739734	0.057714	0.0233948	-0.0143006	-0.147972	0.0997415
	2.49945	0.0505365	tr|H0YMW4|H0YMW4_HUMAN;sp|P07355|ANXA2_HUMAN;tr|H0YN42|H0YN42_HUMAN;tr|H0YMU9|H0YMU9_HUMAN;tr|H0YMD0|H0YMD0_HUMAN;tr|H0YM50|H0YM50_HUMAN;sp|A6NMY6|AXA2L_HUMAN;tr|H0YNP5|H0YNP5_HUMAN;tr|H0YL33|H0YL33_HUMAN;tr|H0YNB8|H0YNB8_HUMAN;tr|H0YKS4|H0YKS4_HUMAN;tr|H0YN28|H0YN28_HUMAN;tr|A0A7I2V4P4|A0A7I2V4P4_HUMAN;tr|H0YMM1|H0YMM1_HUMAN;tr|H0YKX9|H0YKX9_HUMAN;tr|H0YMT9|H0YMT9_HUMAN;tr|H0YLV6|H0YLV6_HUMAN;tr…	tr|H0YMW4|H0YMW4_HUMAN;sp|P07355|ANXA2_HUMAN;tr|H0YN42|H0YN42_HUMAN;tr|H0YMU9|H0YMU9_HUMAN;tr|H0YMD0|H0YMD0_HUMAN;tr|H0YM50|H0YM50_HUMAN;sp|A6NMY6|AXA2L_HUMAN;tr|H0YNP5|H0YNP5_HUMAN;tr|H0YL33|H0YL33_HUMAN;tr|H0YNB8|H0YNB8_HUMAN;tr|H0YKS4|H0YKS4_HUMAN;tr|H0YN28|H0YN28_HUMAN	598	Color2 [DarkGray]	1	4					-1	24	24	24	49.9	49.9	49.9	41.899	0	323.31	91721000000	352	0.0719121	-0.00486708	0.045258	-0.0411081	-0.0133457	-0.0118961	0.0755577	0.00984454	0.0131917	-0.0424895	-0.0271528	-0.0214789	0.0517952	0.00265646	0.0472345	-0.0593803	-0.00755429	-0.0669212	-0.000499487	-0.00478578	0.0972869	-0.0231323	0.00249577	-0.0242367	0.0132132
	2.87207	0.0774168	sp|P07384|CAN1_HUMAN;tr|E9PL37|E9PL37_HUMAN;tr|E9PLX0|E9PLX0_HUMAN;tr|E9PJJ3|E9PJJ3_HUMAN;tr|E9PLC9|E9PLC9_HUMAN;tr|E9PMC6|E9PMC6_HUMAN;tr|E9PJA6|E9PJA6_HUMAN;tr|E9PSA6|E9PSA6_HUMAN;tr|E9PQB3|E9PQB3_HUMAN;tr|E9PRM1|E9PRM1_HUMAN	sp|P07384|CAN1_HUMAN	599	Color2 [DarkGray]	1	4					-1	9	9	9	17.5	17.5	17.5	81.889	0	36.924	1940000000	54	0.141755	-0.0123208	-0.0455821	-0.0867126	0.0624485	-0.0290291	0.0728352	-0.12316	-0.0046618	0.0261316	0.0321965	0.069469	0.163836	-0.0709696	0.0583503	-0.186812	0.0596597	-0.0594985	0.0244334	-0.0828624	0.0496523	-0.022404	-0.0124671	-0.0557969	0.0389574
	1.12057	0.0247797	tr|Q5JP53|Q5JP53_HUMAN;sp|P07437|TBB5_HUMAN;tr|Q5ST81|Q5ST81_HUMAN;tr|A0A075B736|A0A075B736_HUMAN;tr|Q5SQY0|Q5SQY0_HUMAN;sp|A6NNZ2|TBB8B_HUMAN;tr|G3V2A3|G3V2A3_HUMAN;sp|Q9H4B7|TBB1_HUMAN;CON__ENSEMBL:ENSBTAP00000025008;tr|G3V5W4|G3V5W4_HUMAN;tr|G3V2R8|G3V2R8_HUMAN;tr|G3V3R4|G3V3R4_HUMAN;tr|G3V2N6|G3V2N6_HUMAN	tr|Q5JP53|Q5JP53_HUMAN;sp|P07437|TBB5_HUMAN;tr|Q5ST81|Q5ST81_HUMAN	600	Color2 [DarkGray]	1	4					-1	16	16	4	47.9	47.9	16.7	47.766	0	222.24	140040000000	477	0.0308313	0.06054	-0.0246184	0.0269651	-0.0276754	-0.0219498	-0.00862408	0.0574977	-0.0223384	0.0443025	-0.00461864	0.00344706	0.0108032	0.0174191	-0.0155623	0.0203123	-0.00585651	-0.00950384	0.0102861	0.0295696	0.0194957	-0.101068	-0.021812	0.0271873	0.00898814
	0.0939165	-0.0109873	tr|A0A7I2YQA2|A0A7I2YQA2_HUMAN;tr|A0A7I2V5M3|A0A7I2V5M3_HUMAN;tr|Q5T8F0|Q5T8F0_HUMAN;sp|P07711|CATL1_HUMAN;tr|A0A7I2V484|A0A7I2V484_HUMAN;tr|A0A7I2V2M6|A0A7I2V2M6_HUMAN;tr|A0A7I2V4B6|A0A7I2V4B6_HUMAN;tr|A0A7I2V5Y6|A0A7I2V5Y6_HUMAN;sp|O60911|CATL2_HUMAN;tr|A0A7I2V4B1|A0A7I2V4B1_HUMAN;tr|A0A7P0Z415|A0A7P0Z415_HUMAN;sp|P43235|CATK_HUMAN;sp|Q5NE16|CATL3_HUMAN;tr|A0A7I2YQX0|A0A7I2YQX0_HUMAN;tr|A0A7P0T…	tr|A0A7I2YQA2|A0A7I2YQA2_HUMAN;tr|A0A7I2V5M3|A0A7I2V5M3_HUMAN;tr|Q5T8F0|Q5T8F0_HUMAN;sp|P07711|CATL1_HUMAN;tr|A0A7I2V484|A0A7I2V484_HUMAN;tr|A0A7I2V2M6|A0A7I2V2M6_HUMAN;tr|A0A7I2V4B6|A0A7I2V4B6_HUMAN;tr|A0A7I2V5Y6|A0A7I2V5Y6_HUMAN;sp|O60911|CATL2_HUMAN;tr|A0A7I2V4B1|A0A7I2V4B1_HUMAN;tr|A0A7P0Z415|A0A7P0Z415_HUMAN;sp|P43235|CATK_HUMAN;sp|Q5NE16|CATL3_HUMAN;tr|A0A7I2YQX0|A0A7I2YQX0_HUMAN;tr|A0A7P0T…	603	Color2 [DarkGray]	1	4					-1	2	2	2	8.8	8.8	8.8	38.795	0	27.842	2764000000	17	-0.0527046	0.101308	-0.00395513	-0.168475	0.00189638	0.130922	-0.109549	-0.0698345	-0.131992	-0.181673	0.0518086	0.323093	-0.0574811	-0.111133	-0.0631182	-0.235088	-0.030817	0.355738	0.076442	0.244961	0.0642357	-0.083822	-0.127734	-0.0267396	0.0666435
	0.747168	-0.0214608	sp|P07737|PROF1_HUMAN;tr|K7EJ44|K7EJ44_HUMAN;tr|I3L3D5|I3L3D5_HUMAN;CON__P02584	sp|P07737|PROF1_HUMAN;tr|K7EJ44|K7EJ44_HUMAN;tr|I3L3D5|I3L3D5_HUMAN	604	Color2 [DarkGray]	1	4					-1	10	10	10	65	65	65	15.054	0	221.15	90630000000	269	0.0355446	0.0922208	-0.0931568	0.0457973	-0.0391126	-0.0642381	0.0573692	0.078208	-0.0983305	0.14167	-0.0388763	-0.0276413	0.00933075	0.0425141	-0.0463846	0.0332415	-0.00592709	-0.0165188	0.0999353	-0.0664957	-0.0499642	-0.0116	-0.00850248	-0.0374455	0.123157
	0.891758	-0.0475835	sp|P07741|APT_HUMAN;tr|H3BQZ9|H3BQZ9_HUMAN;tr|H3BQB1|H3BQB1_HUMAN;tr|H3BQF1|H3BQF1_HUMAN;tr|H3BSW3|H3BSW3_HUMAN	sp|P07741|APT_HUMAN;tr|H3BQZ9|H3BQZ9_HUMAN;tr|H3BQB1|H3BQB1_HUMAN;tr|H3BQF1|H3BQF1_HUMAN	605	Color2 [DarkGray]	1	4					-1	7	7	7	35.6	35.6	35.6	19.608	0	31.531	5853200000	66	0.0418651	0.112025	-0.128557	0.046088	0.030668	-0.0189264	-0.00398111	0.112905	-0.00703788	0.00070405	0.00759554	0.00703835	-0.0548792	0.0442731	-0.301578	0.184816	0.0449915	0.105163	0.00340915	-0.0757127	-0.126093	0.0996633	-0.0222731	0.0853896	-0.041069
	1.54733	0.0274085	sp|P07814|SYEP_HUMAN;tr|V9GYZ6|V9GYZ6_HUMAN;tr|V9GZ76|V9GZ76_HUMAN	sp|P07814|SYEP_HUMAN;tr|V9GYZ6|V9GYZ6_HUMAN	606	Color2 [DarkGray]	1	4					-1	31	31	31	27.8	27.8	27.8	170.59	0	323.31	20701000000	277	0.00869203	-0.0516894	0.0757098	-0.0440972	0.0272233	-0.000917435	0.0128863	-0.0396876	0.0649359	-0.0823202	0.0301452	-0.036109	0.0548322	-0.0590851	0.0811498	-0.0528445	0.00133729	-0.0191483	0.0260696	0.0172567	0.0182607	-0.0678656	0.0332959	-0.037364	0.0581689
	0.737895	-0.0296101	tr|E9PHZ5|E9PHZ5_HUMAN;tr|A0A7I2V440|A0A7I2V440_HUMAN;sp|P07858|CATB_HUMAN;tr|A0A7P0NGZ6|A0A7P0NGZ6_HUMAN;tr|A0A7I2YQK9|A0A7I2YQK9_HUMAN;tr|A0A7I2V668|A0A7I2V668_HUMAN;tr|E9PR21|E9PR21_HUMAN;tr|E9PQM1|E9PQM1_HUMAN;tr|E9PSG5|E9PSG5_HUMAN;tr|A0A7I2V4Z9|A0A7I2V4Z9_HUMAN;tr|A0A7I2V367|A0A7I2V367_HUMAN;tr|E9PS78|E9PS78_HUMAN;tr|E9PCB3|E9PCB3_HUMAN;tr|E9PLY3|E9PLY3_HUMAN;tr|E9PNL5|E9PNL5_HUMAN;tr|A0A7I…	tr|E9PHZ5|E9PHZ5_HUMAN;tr|A0A7I2V440|A0A7I2V440_HUMAN;sp|P07858|CATB_HUMAN;tr|A0A7P0NGZ6|A0A7P0NGZ6_HUMAN;tr|A0A7I2YQK9|A0A7I2YQK9_HUMAN;tr|A0A7I2V668|A0A7I2V668_HUMAN;tr|E9PR21|E9PR21_HUMAN;tr|E9PQM1|E9PQM1_HUMAN;tr|E9PSG5|E9PSG5_HUMAN;tr|A0A7I2V4Z9|A0A7I2V4Z9_HUMAN;tr|A0A7I2V367|A0A7I2V367_HUMAN	607	Color2 [DarkGray]	1	4					-1	4	4	4	12.9	12.9	12.9	41.295	0	24.401	6821800000	56	0.09901	0.0197847	-0.0455821	-0.0985568	0.0470881	0.0149796	-0.00435209	0.161254	-0.0544994	-0.0523708	0.00592661	-0.0196118	0.0783732	0.031086	0.0235	-0.153357	-0.059149	0.0561869	0.00763869	0.128622	-0.0391569	-0.0209479	0.0893674	-0.133021	0.0159407
	4.43858	0.0498213	sp|P07900|HS90A_HUMAN;sp|Q14568|HS902_HUMAN;tr|G3V2J8|G3V2J8_HUMAN;sp|Q58FG0|HS905_HUMAN;sp|Q58FF6|H90B4_HUMAN;sp|Q58FG1|HS904_HUMAN	sp|P07900|HS90A_HUMAN	608	Color2 [DarkGray]	1	4					-1	32	17	17	48.6	30.1	30.1	84.659	0	305.81	97315000000	319	0.0740283	0.00448751	0.0118792	-0.0546596	-0.0301852	-0.037869	0.07178	-0.0207586	0.00841594	-0.0181296	-0.0129132	-0.0380762	0.020613	-0.0237622	0.0238883	-0.0179729	0.00835538	-0.0832577	0.0423291	0.00928783	0.0481405	-0.0347576	-0.00508022	-0.0404606	0.0542343
	2.8648	0.0593435	sp|P07948|LYN_HUMAN;tr|E5RJ37|E5RJ37_HUMAN;tr|H0Y3C5|H0Y3C5_HUMAN;tr|J3KPD6|J3KPD6_HUMAN;sp|P08631|HCK_HUMAN;sp|P12931|SRC_HUMAN;sp|P06241|FYN_HUMAN;sp|P07947|YES_HUMAN;tr|J3QRU1|J3QRU1_HUMAN	sp|P07948|LYN_HUMAN	609	Color2 [DarkGray]	1	4					-1	3	3	3	6.2	6.2	6.2	58.573	0	6.1999	366740000	21	-0.00018549	-0.0166152	-0.140437	0.0423033	0.0573239	0.0786099	-0.0170195	-0.0325601	-0.0857186	-0.00544548	0.00258279	0.145832	0.0321703	0.0275333	-0.143098	-0.0594842	0.0940421	0.0558929	0.0397398	0.155082	-0.0125663	-0.0344312	-0.0634422	0.026876	0.000584126
	2.63844	-0.0432877	sp|P07954|FUMH_HUMAN;tr|A0A804HI24|A0A804HI24_HUMAN;tr|A0A804HKE6|A0A804HKE6_HUMAN	sp|P07954|FUMH_HUMAN;tr|A0A804HI24|A0A804HI24_HUMAN;tr|A0A804HKE6|A0A804HKE6_HUMAN	610	Color2 [DarkGray]	1	4					-1	19	19	19	53.9	53.9	53.9	54.636	0	221.06	28578000000	290	-0.0408251	0.0120962	-0.0419178	0.106543	-0.0261714	-0.0214844	0.0208366	-0.0320611	-0.00165772	0.0664825	-0.0196259	-0.00591707	-0.0333781	-0.082057	0.0158653	0.0927477	-0.0051496	0.0159543	-0.0352244	-0.0111976	-0.0677214	0.0400753	-0.0201991	0.0741315	0.0114751
	1.82618	-0.0381566	sp|P08133|ANXA6_HUMAN;tr|A0A0S2Z377|A0A0S2Z377_HUMAN;tr|E5RK69|E5RK69_HUMAN;tr|E7EMC6|E7EMC6_HUMAN;tr|E5RFF0|E5RFF0_HUMAN;tr|E5RIU8|E5RIU8_HUMAN;tr|E5RJR0|E5RJR0_HUMAN;tr|E5RI05|E5RI05_HUMAN;tr|E5RJF5|E5RJF5_HUMAN;tr|E5RK63|E5RK63_HUMAN;tr|H0YC77|H0YC77_HUMAN	sp|P08133|ANXA6_HUMAN;tr|A0A0S2Z377|A0A0S2Z377_HUMAN;tr|E5RK69|E5RK69_HUMAN;tr|E7EMC6|E7EMC6_HUMAN	612	Color2 [DarkGray]	1	4					-1	24	24	24	40	40	40	75.872	0	94.723	11333000000	170	0.00740075	0.037291	-0.00229263	0.042789	-0.0471511	-0.0381043	-0.0164585	0.119206	-0.00545335	0.0712802	-0.0272241	-0.0565405	0.0309007	0.131701	0.00551772	0.00756383	-0.0477493	-0.0685227	0.0501494	-0.101896	0.0228863	0.0507305	-0.0467708	0.0257854	0.0298274
	1.67634	-0.0358524	tr|F5GZS6|F5GZS6_HUMAN;tr|A0A7P0Z4A0|A0A7P0Z4A0_HUMAN;tr|A0A7P0TAN7|A0A7P0TAN7_HUMAN;sp|P08195|4F2_HUMAN;tr|A0A7P0Z4P5|A0A7P0Z4P5_HUMAN;tr|F5GZI0|F5GZI0_HUMAN;tr|F5H056|F5H056_HUMAN;tr|A0A7P0TBF8|A0A7P0TBF8_HUMAN;tr|A0A7P0T9F7|A0A7P0T9F7_HUMAN;tr|A0A7P0T8F1|A0A7P0T8F1_HUMAN;tr|A0A7P0T8U7|A0A7P0T8U7_HUMAN;tr|A0A7P0TAS6|A0A7P0TAS6_HUMAN;tr|H0YH36|H0YH36_HUMAN;tr|A0A7P0TAT7|A0A7P0TAT7_HUMAN;tr|F5H0E…	tr|F5GZS6|F5GZS6_HUMAN;tr|A0A7P0Z4A0|A0A7P0Z4A0_HUMAN;tr|A0A7P0TAN7|A0A7P0TAN7_HUMAN;sp|P08195|4F2_HUMAN;tr|A0A7P0Z4P5|A0A7P0Z4P5_HUMAN;tr|F5GZI0|F5GZI0_HUMAN;tr|F5H056|F5H056_HUMAN;tr|A0A7P0TBF8|A0A7P0TBF8_HUMAN;tr|A0A7P0T9F7|A0A7P0T9F7_HUMAN;tr|A0A7P0T8F1|A0A7P0T8F1_HUMAN;tr|A0A7P0T8U7|A0A7P0T8U7_HUMAN;tr|A0A7P0TAS6|A0A7P0TAS6_HUMAN;tr|H0YH36|H0YH36_HUMAN;tr|A0A7P0TAT7|A0A7P0TAT7_HUMAN	613	Color2 [DarkGray]	1	4					-1	10	10	10	26.2	26.2	26.2	64.872	0	131.37	3264200000	93	-0.0348265	0.0155852	-0.0833313	0.0830235	-0.0180352	0.0598872	-0.0427885	0.0151641	-0.0649409	0.126905	-0.0105183	0.0378444	0.00960684	0.0296659	-0.107097	0.136705	0.00428891	0.00198483	-0.0567966	0.0623119	0.0347672	-0.0217566	-0.0695455	0.0736041	-0.0667207
	5.69253	0.0866316	sp|P08238|HS90B_HUMAN;sp|Q58FF7|H90B3_HUMAN	sp|P08238|HS90B_HUMAN	615	Color2 [DarkGray]	1	4					-1	38	36	17	56.4	54.7	31.2	83.263	0	323.31	431390000000	710	0.0803583	-0.0390291	0.000868797	-0.0308485	0.0056119	-0.0569046	0.088572	-0.0359318	-0.000473499	-0.025794	0.00328016	-0.0630152	0.110492	-0.0506735	0.00693321	-0.0520167	0.0188189	-0.0428765	0.0676515	0.044122	0.0325518	-0.0587907	-0.0185113	-0.0380154	0.0835238
	1.45396	0.0308087	sp|P08240|SRPRA_HUMAN	sp|P08240|SRPRA_HUMAN	616	Color2 [DarkGray]	1	4					-1	16	16	16	36.4	36.4	36.4	69.81	0	148.78	4736400000	139	0.0275593	-0.0390291	-0.0225308	0.0335307	0.0319059	-0.0193136	-0.0162714	0.0319607	-0.11148	0.0273173	0.0657609	0.0238822	-0.0270369	-0.0832088	-0.0325866	-0.00529838	0.0367775	-0.0228691	-0.0204568	-0.033004	0.045794	-0.0505149	-0.00682831	0.0219626	0.0127168
	0.887111	-0.0774015	tr|A0A8I5KXV4|A0A8I5KXV4_HUMAN;tr|F5H345|F5H345_HUMAN;tr|A0A3B3IRR1|A0A3B3IRR1_HUMAN;tr|A0A3F2YNY7|A0A3F2YNY7_HUMAN;sp|P08397|HEM3_HUMAN;tr|F5GY90|F5GY90_HUMAN;tr|F5H226|F5H226_HUMAN;tr|F5H0P4|F5H0P4_HUMAN	tr|A0A8I5KXV4|A0A8I5KXV4_HUMAN;tr|F5H345|F5H345_HUMAN;tr|A0A3B3IRR1|A0A3B3IRR1_HUMAN;tr|A0A3F2YNY7|A0A3F2YNY7_HUMAN;sp|P08397|HEM3_HUMAN;tr|F5GY90|F5GY90_HUMAN;tr|F5H226|F5H226_HUMAN;tr|F5H0P4|F5H0P4_HUMAN	618	Color2 [DarkGray]	1	4					-1	2	2	2	12.4	12.4	12.4	33.499	0	10.483	99028000	13	0.11177	-0.133404	-0.0704999	0.165816	0.0824347	-0.145352	0.138394	0.194458	-0.160715	0.124507	-0.173046	0.0132828	-0.266003	0.21871	-0.0848982	0.160559	0.197329	-0.213343	-0.0153153	-0.0784929	-0.196751	0.155457	0.0164075	0.0838189	0.0716569
	0.0104204	-0.00152614	sp|P08559|ODPA_HUMAN;tr|Q5JPU2|Q5JPU2_HUMAN;tr|A0A8Q3WLI8|A0A8Q3WLI8_HUMAN;tr|A0A8Q3WLK5|A0A8Q3WLK5_HUMAN;tr|Q5JPU0|Q5JPU0_HUMAN;tr|Q5JPT9|Q5JPT9_HUMAN;tr|Q5JPU1|Q5JPU1_HUMAN	sp|P08559|ODPA_HUMAN;tr|Q5JPU2|Q5JPU2_HUMAN	619	Color2 [DarkGray]	1	4					-1	6	6	5	17.4	17.4	15.1	43.295	0	16.743	2107000000	42	-0.112813	0.236535	-0.02687	-0.0218801	-0.0462074	-0.00198865	-0.100599	-0.239856	-0.0399098	0.131507	0.143025	0.0246363	-0.0664787	0.05827	0.0475402	-0.022831	0.0666692	0.0068593	-0.157192	-0.172193	-0.139123	0.192326	0.168478	-0.00970984	-0.0315661
	1.00075	-0.0308682	sp|P08567|PLEK_HUMAN	sp|P08567|PLEK_HUMAN	620	Color2 [DarkGray]	1	4					-1	6	6	6	28	28	28	40.124	0	150.35	6691100000	96	0.013386	-0.0389042	-0.049746	0.081511	-0.0238831	0.0126326	0.0143516	0.0517442	0.0589662	0.0602214	-0.0513473	-0.00584006	-0.0292106	-0.074656	0.0410304	0.127052	0.0256143	-0.106181	0.0941758	-0.125945	-0.000782251	0.0807259	-0.0381181	-0.0487235	-0.00812101
	1.83264	-0.0213175	sp|P08575|PTPRC_HUMAN;tr|A0A8V8TLH9|A0A8V8TLH9_HUMAN;tr|M3ZCP1|M3ZCP1_HUMAN;tr|A0A075B788|A0A075B788_HUMAN;tr|E9PKH0|E9PKH0_HUMAN;tr|A0A140TA77|A0A140TA77_HUMAN;tr|A0A140TA68|A0A140TA68_HUMAN;tr|A0A0G2JNW2|A0A0G2JNW2_HUMAN;tr|A0A8V8TMR5|A0A8V8TMR5_HUMAN;tr|A0A140TA57|A0A140TA57_HUMAN;tr|M9MMK9|M9MMK9_HUMAN	sp|P08575|PTPRC_HUMAN;tr|A0A8V8TLH9|A0A8V8TLH9_HUMAN	623	Color2 [DarkGray]	1	4					-1	25	25	24	22.8	22.8	22.3	147.48	0	154.44	16064000000	247	0.0293779	0.0338542	-0.0210071	-0.0927827	0.0321808	-0.0552359	0.0500648	0.0390999	0.0136607	-0.0631609	0.0308976	-0.0376036	0.0435457	0.0385187	0.0107007	-0.102868	0.0441723	-0.0279229	0.0368214	0.024647	-0.00595546	0.0379038	-0.00964499	-0.040379	0.0101492
	0.179669	-0.0135132	sp|P08579|RU2B_HUMAN	sp|P08579|RU2B_HUMAN	624	Color2 [DarkGray]	1	4					-1	5	5	4	28.4	28.4	20.9	25.486	0	95.124	2783900000	45	-0.0540521	-0.0770917	0.113732	0.12235	-0.140445	0.0604737	0.00332451	-0.131018	0.0249467	-0.0102017	0.0541658	0.0353024	-0.0161238	-0.0209389	0.0670462	-0.119032	-0.0182116	0.0783522	0.0290098	-0.00410366	0.0751145	0.0368166	-0.0410745	-0.0125074	-0.0668957
	2.0576	-0.0539702	sp|P08621|RU17_HUMAN;tr|M0QYR1|M0QYR1_HUMAN;tr|M0QX04|M0QX04_HUMAN	sp|P08621|RU17_HUMAN;tr|M0QYR1|M0QYR1_HUMAN	625	Color2 [DarkGray]	1	4					-1	8	8	8	18.1	18.1	18.1	51.556	0	24.664	6032600000	75	-0.0473275	0.0119758	0.0723329	0.0683055	-0.0244548	-0.0350468	-0.0356631	-0.0497508	0.052135	0.0560646	-0.00447845	0.0339546	-0.0362263	-0.0378373	0.0888188	0.00944853	-0.0199955	0.0154252	-0.136272	0.0658739	-0.00941443	0.0657301	0.0092051	0.0207903	-0.0547047
	2.70872	0.0393002	sp|P08648|ITA5_HUMAN;tr|H0YIV7|H0YIV7_HUMAN	sp|P08648|ITA5_HUMAN	626	Color2 [DarkGray]	1	4					-1	13	13	13	20.3	20.3	20.3	114.54	0	154.51	8194500000	161	0.00444484	-0.0978708	-0.0665238	0.207924	-0.0438869	0.0310774	-0.0293274	-0.102719	-0.0608211	0.176552	-0.0372982	0.0365739	-0.0519938	-0.14254	-0.0230861	0.187359	0.0156877	0.0061748	-0.000416279	0.0693135	-0.044631	-0.06095	-0.0550039	0.134342	-0.00879264
	1.09803	0.0280868	sp|P08670|VIME_HUMAN;tr|B0YJC4|B0YJC4_HUMAN;tr|B0YJC5|B0YJC5_HUMAN;tr|A0A1B0GTT5|A0A1B0GTT5_HUMAN;tr|A0A1B0GVG8|A0A1B0GVG8_HUMAN;sp|P41219|PERI_HUMAN;tr|H7C5W5|H7C5W5_HUMAN;CON__Q9DCV7;sp|P08729|K2C7_HUMAN;CON__P08729;sp|P05787|K2C8_HUMAN;CON__P05787;CON__Q3KNV1;tr|A0A1X7SBR3|A0A1X7SBR3_HUMAN;sp|P14136|GFAP_HUMAN;CON__Q6ISB0;CON__Q9NSB2;CON__Q9H552;sp|Q9NSB2|KRT84_HUMAN;tr|A0A1W2PR46|A0A1W2PR46_H…	sp|P08670|VIME_HUMAN;tr|B0YJC4|B0YJC4_HUMAN;tr|B0YJC5|B0YJC5_HUMAN	627	Color2 [DarkGray]	1	4					-1	41	41	36	78.1	78.1	70.8	53.651	0	323.31	813350000000	1016	0.0495028	-0.0121984	0.0918102	-0.156603	0.0190616	-0.0124357	0.044338	-0.0149553	0.0967827	-0.136608	0.00919318	-0.0262351	0.0251741	-0.00435758	0.103374	-0.125985	0.0135965	-0.0252771	-0.0587029	0.010031	0.0748918	0.00556684	0.0675752	-0.0875571	-0.0506351
	0.324928	0.0147265	sp|P08708|RS17_HUMAN;tr|H3BNC9|H3BNC9_HUMAN;tr|H0YN88|H0YN88_HUMAN;tr|A0A075B716|A0A075B716_HUMAN;tr|H0YN73|H0YN73_HUMAN;tr|A0A0J9YYC4|A0A0J9YYC4_HUMAN	sp|P08708|RS17_HUMAN;tr|H3BNC9|H3BNC9_HUMAN;tr|H0YN88|H0YN88_HUMAN;tr|A0A075B716|A0A075B716_HUMAN	628	Color2 [DarkGray]	1	4					-1	5	5	5	47.4	47.4	47.4	15.55	0	57.701	17145000000	142	-0.0687625	0.0151045	0.0385823	-0.00953794	0.0210717	0.0186815	0.124128	0.00729871	0.153769	-0.00161147	-0.0482376	-0.0212452	-0.00771332	-0.0289319	0.115016	-0.0481942	-0.0022552	-0.0304954	-0.0480773	0.0338943	-0.0230167	0.057025	-0.0188949	0.0633163	-0.0407255
	0.0318309	-0.00336061	sp|P08754|GNAI3_HUMAN;tr|A0A1W2PRE1|A0A1W2PRE1_HUMAN;tr|A0A3B3IUA8|A0A3B3IUA8_HUMAN;sp|P38405|GNAL_HUMAN;sp|A8MTJ3|GNAT3_HUMAN;sp|P09471|GNAO_HUMAN;sp|P19087|GNAT2_HUMAN;sp|P11488|GNAT1_HUMAN;tr|A0A1W2PS82|A0A1W2PS82_HUMAN;tr|A0A1W2PQK2|A0A1W2PQK2_HUMAN;tr|A0A087WZE5|A0A087WZE5_HUMAN;tr|A0A6Q8PGR1|A0A6Q8PGR1_HUMAN;tr|A0A1W2PRJ7|A0A1W2PRJ7_HUMAN;tr|Q5JWD1|Q5JWD1_HUMAN;tr|A0A087WTB6|A0A087WTB6_HUMA…	sp|P08754|GNAI3_HUMAN	629	Color2 [DarkGray]	1	4					-1	6	4	4	25.1	17.8	17.8	40.532	0	39.716	1185300000	32	-0.0194218	0.109888	0.0455642	0.0253928	-0.100485	0.0223737	-0.239303	-0.0603936	-0.051635	0.10152	-0.031074	0.238971	0.0087781	-0.125168	-0.262119	0.147916	0.0574284	0.140937	0.00498629	0.336141	-0.0946064	0.0206482	-0.126825	0.0475922	-0.028157
	0.284603	0.00937943	sp|P08758|ANXA5_HUMAN;tr|D6RBL5|D6RBL5_HUMAN;tr|D6RBE9|D6RBE9_HUMAN;tr|E9PHT9|E9PHT9_HUMAN;tr|D6RCN3|D6RCN3_HUMAN	sp|P08758|ANXA5_HUMAN;tr|D6RBL5|D6RBL5_HUMAN;tr|D6RBE9|D6RBE9_HUMAN	630	Color2 [DarkGray]	1	4					-1	23	23	23	73.4	73.4	73.4	35.936	0	323.31	181870000000	598	0.0735877	0.0298142	-0.0130138	-0.0104449	-0.00443482	-0.0778072	0.0816865	0.0395746	-0.00703788	0.00933003	-0.0190594	-0.0338304	0.094609	0.038048	-0.0505497	0.00219369	0.0129685	-0.0338545	0.109998	-0.0253351	-0.00587678	-0.0438464	-7.55787e-05	-0.058768	0.136129
	0.388498	-0.0154498	tr|C9J9K3|C9J9K3_HUMAN;tr|A0A8V8TMX1|A0A8V8TMX1_HUMAN;sp|P08865|RSSA_HUMAN;tr|A0A0C4DG17|A0A0C4DG17_HUMAN;tr|A0A8V8TLA4|A0A8V8TLA4_HUMAN;sp|A0A8I5KQE6|RPSA2_HUMAN;tr|F8WD59|F8WD59_HUMAN;tr|A0A8V8TMP3|A0A8V8TMP3_HUMAN;tr|A0A8V8TMZ8|A0A8V8TMZ8_HUMAN	tr|C9J9K3|C9J9K3_HUMAN;tr|A0A8V8TMX1|A0A8V8TMX1_HUMAN;sp|P08865|RSSA_HUMAN;tr|A0A0C4DG17|A0A0C4DG17_HUMAN;tr|A0A8V8TLA4|A0A8V8TLA4_HUMAN;sp|A0A8I5KQE6|RPSA2_HUMAN;tr|F8WD59|F8WD59_HUMAN	631	Color2 [DarkGray]	1	4					-1	11	11	11	49.8	49.8	49.8	29.404	0	161.95	13832000000	132	-0.0768592	-0.0161238	-0.0747366	0.330926	-0.128025	-0.0421124	-0.0989151	-0.030441	-0.106715	0.31438	-0.0889745	-0.115388	-0.139943	-0.0183661	-0.118712	0.254143	-0.0587089	-0.0216279	-0.0284159	0.0732784	-0.0392373	-0.0360641	0.00136185	0.106246	-0.0670705
	3.5996	-0.112292	tr|F8VNT9|F8VNT9_HUMAN;tr|F8VV56|F8VV56_HUMAN;tr|F8W022|F8W022_HUMAN;tr|F8VWK8|F8VWK8_HUMAN;sp|P08962|CD63_HUMAN	tr|F8VNT9|F8VNT9_HUMAN;tr|F8VV56|F8VV56_HUMAN;tr|F8W022|F8W022_HUMAN;tr|F8VWK8|F8VWK8_HUMAN;sp|P08962|CD63_HUMAN	632	Color2 [DarkGray]	1	4					-1	2	2	2	13.5	13.5	13.5	14.265	0	7.6446	13313000000	47	-0.0318842	0.305288	-0.0859282	0.0830235	-0.111605	-0.0560303	-0.00918245	0.112115	-0.0706458	0.140392	-0.0524337	-0.0271726	-0.0633764	0.0618637	-0.00292492	0.128969	0.00835538	-0.120394	0.0870614	-0.050348	-0.0553172	-0.00207305	-0.0407631	0.0646062	0.0567248
	0.281808	0.0176785	tr|M0R268|M0R268_HUMAN;sp|P09012|SNRPA_HUMAN;tr|M0QXK2|M0QXK2_HUMAN;tr|M0R221|M0R221_HUMAN;tr|M0R2B8|M0R2B8_HUMAN;tr|M0R0G9|M0R0G9_HUMAN;tr|M0QZG7|M0QZG7_HUMAN	tr|M0R268|M0R268_HUMAN;sp|P09012|SNRPA_HUMAN;tr|M0QXK2|M0QXK2_HUMAN;tr|M0R221|M0R221_HUMAN;tr|M0R2B8|M0R2B8_HUMAN	634	Color2 [DarkGray]	1	4					-1	6	6	6	32	32	32	28.388	0	39.056	4905200000	47	0.109966	-0.0472894	-0.00998783	-0.00843048	0.0229409	0.0497324	0.0496182	-0.0600121	-0.0250647	-0.0891562	0.0710912	-0.00753522	0.0213437	-0.217847	-0.035012	-0.108882	0.199232	0.0222869	0.025579	0.00465131	0.0312514	0.00127435	0.0271437	-0.0434005	0.0194042
	1.95326	0.0669717	sp|P09104|ENOG_HUMAN;tr|F5H0C8|F5H0C8_HUMAN;tr|F5H1C3|F5H1C3_HUMAN;tr|U3KQP4|U3KQP4_HUMAN;tr|U3KQQ1|U3KQQ1_HUMAN	sp|P09104|ENOG_HUMAN;tr|F5H0C8|F5H0C8_HUMAN	635	Color2 [DarkGray]	1	4					-1	10	9	9	38.9	34.8	34.8	47.268	0	83.194	2113800000	70	0.0907598	-0.0496764	0.0132105	-0.109527	0.0628524	-0.00359678	0.17243	-0.130217	-0.0135527	-0.212363	0.0975175	-0.00453162	0.0737133	0.00951648	-0.0561223	-0.142852	0.0872972	0.0076952	0.0549657	0.0167694	0.0806711	0.0299654	-0.0795887	-0.113667	0.00965166
	0.172109	-0.0221926	tr|C9JDE9|C9JDE9_HUMAN;sp|P09110|THIK_HUMAN;tr|H7C131|H7C131_HUMAN;tr|F2Z2Q6|F2Z2Q6_HUMAN;tr|F2Z3P7|F2Z3P7_HUMAN;tr|B4DVF4|B4DVF4_HUMAN;tr|H0Y4D4|H0Y4D4_HUMAN	tr|C9JDE9|C9JDE9_HUMAN;sp|P09110|THIK_HUMAN;tr|H7C131|H7C131_HUMAN	636	Color2 [DarkGray]	1	4					-1	3	3	3	10.4	10.4	10.4	40.269	0	10.03	96549000	16	-0.287072	-0.222773	-0.157969	-0.251561	-0.243837	-0.213602	-0.2228	-0.323767	-0.195821	-0.316732	-0.165643	-0.211426	-0.122181	-0.0811617	0.169118	0.24945	-0.158449	-0.0429552	0.021976	0.14169	-0.0139871	-0.117484	-0.0799887	0.140615	0.167242
	0.154022	-0.00770676	sp|P09211|GSTP1_HUMAN;tr|A8MX94|A8MX94_HUMAN;tr|A0A087X2E9|A0A087X2E9_HUMAN;tr|A0A2R8Y5E5|A0A2R8Y5E5_HUMAN;tr|A0A087X243|A0A087X243_HUMAN	sp|P09211|GSTP1_HUMAN;tr|A8MX94|A8MX94_HUMAN	638	Color2 [DarkGray]	1	4					-1	8	8	8	55.7	55.7	55.7	23.356	0	297.17	32204000000	174	0.0992696	0.0906248	-0.0499914	-0.0783417	0.00708151	-0.00850916	0.0993137	0.0457313	-0.0590122	-0.0487225	-0.00925207	0.00153303	0.128748	0.0767233	-0.0487516	-0.0863533	0.0174279	-0.0272222	0.138563	0.00626063	-0.0233347	-0.00502849	0.0122855	-0.0551374	0.121469
	0.64751	-0.0261025	tr|A0A0A0MRR7|A0A0A0MRR7_HUMAN;sp|P09234|RU1C_HUMAN;tr|Q5TAL2|Q5TAL2_HUMAN	tr|A0A0A0MRR7|A0A0A0MRR7_HUMAN;sp|P09234|RU1C_HUMAN;tr|Q5TAL2|Q5TAL2_HUMAN	639	Color2 [DarkGray]	1	4					-1	2	2	2	11.7	11.7	11.7	19.687	0	9.3316	2148800000	20	0.0306497	0.0860546	0.0418856	-0.125158	-0.0132747	0.0205665	-0.00890326	0.117183	0.00441051	-0.14204	0.0502574	0.010164	-0.0539167	0.0676415	0.0588055	-0.0704443	0.00428891	0.0200284	0.0172949	0.00886536	0.020267	0.0494993	0.0317419	-0.0138683	-0.00929666
	4.87466	0.0666203	sp|P09382|LEG1_HUMAN;tr|F8WEI7|F8WEI7_HUMAN	sp|P09382|LEG1_HUMAN	640	Color2 [DarkGray]	1	4					-1	6	6	6	38.5	38.5	38.5	14.716	0	29.805	46123000000	140	0.0894527	0.0214612	-0.00768304	-0.143721	0.0107837	-0.0190039	0.117496	0.0519795	0.00102496	-0.149054	0.0132141	-0.0474768	0.116147	0.0472004	0.00520301	-0.0830727	-0.0165722	-0.031276	0.0555265	-0.0113003	0.0413933	-0.0157025	-0.0148358	-0.096519	0.0707033
	0.502226	0.0122107	sp|P09429|HMGB1_HUMAN;tr|Q5T7C4|Q5T7C4_HUMAN;sp|B2RPK0|HGB1A_HUMAN;sp|P23497|SP100_HUMAN	sp|P09429|HMGB1_HUMAN;tr|Q5T7C4|Q5T7C4_HUMAN	642	Color2 [DarkGray]	1	4					-1	6	6	6	27.9	27.9	27.9	24.893	0	36.262	56698000000	105	0.0170569	-0.0189517	0.0368123	-0.0733845	0.012248	0.0155089	-0.0414557	0.00960207	0.000946283	-0.0835996	0.0371075	0.0665424	-0.00715423	-0.0440543	0.0162559	-0.0626073	-0.0104594	0.0769045	-0.000416279	0.0468733	-0.0139871	-0.0345943	0.0761449	-0.0745518	0.0234346
	0.54295	-0.0761895	sp|P09488|GSTM1_HUMAN;tr|H3BRM6|H3BRM6_HUMAN;tr|B9ZVX7|B9ZVX7_HUMAN;tr|A0A3B3IRM5|A0A3B3IRM5_HUMAN;sp|Q03013|GSTM4_HUMAN;tr|Q5T8R1|Q5T8R1_HUMAN;sp|P46439|GSTM5_HUMAN;tr|E7EWW9|E7EWW9_HUMAN;tr|H3BQT3|H3BQT3_HUMAN;tr|A0A3B3IU61|A0A3B3IU61_HUMAN;tr|E9PLF1|E9PLF1_HUMAN;tr|E9PHN7|E9PHN7_HUMAN;tr|E9PHN6|E9PHN6_HUMAN;sp|P28161|GSTM2_HUMAN;tr|F6XZQ7|F6XZQ7_HUMAN	sp|P09488|GSTM1_HUMAN;tr|H3BRM6|H3BRM6_HUMAN;tr|B9ZVX7|B9ZVX7_HUMAN;tr|A0A3B3IRM5|A0A3B3IRM5_HUMAN;sp|Q03013|GSTM4_HUMAN;tr|Q5T8R1|Q5T8R1_HUMAN;sp|P46439|GSTM5_HUMAN;tr|E7EWW9|E7EWW9_HUMAN	644	Color2 [DarkGray]	1	4					-1	3	3	3	17.4	17.4	17.4	25.712	0	8.4799	432430000	17	-0.0108926	0.304895	0.0134454	-0.0466788	-0.0433798	-0.102623	0.0812495	0.271243	-0.0587656	-0.0182316	-0.150459	0.00658035	-0.279009	-0.2289	-0.16234	-0.299332	-0.208444	-0.206957	-0.0193596	0.0309849	0.0169475	-0.0026319	0.0670695	-0.0535724	0.0998194
	2.95727	0.0693643	sp|P09496|CLCA_HUMAN;tr|F8WF69|F8WF69_HUMAN;tr|C9J8P9|C9J8P9_HUMAN	sp|P09496|CLCA_HUMAN;tr|F8WF69|F8WF69_HUMAN;tr|C9J8P9|C9J8P9_HUMAN	645	Color2 [DarkGray]	1	4					-1	4	4	4	9.7	9.7	9.7	27.076	0	10.571	7200800000	41	0.0443857	0.0490797	0.0716565	-0.0807738	-0.0556729	-0.0395961	0.0621593	0.0198629	0.0472572	-0.110078	-0.0470819	0.0158641	0.11982	-0.027576	0.0609267	-0.0134337	-0.0568764	-0.0155919	0.0940976	0.0132861	0.0391119	-0.0526621	0.0532026	-0.0561266	0.0252407
	0.0350471	-0.00278529	sp|P09497|CLCB_HUMAN;tr|H0Y9Q6|H0Y9Q6_HUMAN	sp|P09497|CLCB_HUMAN	646	Color2 [DarkGray]	1	4					-1	3	3	3	11.4	11.4	11.4	25.19	0	5.1989	1110300000	17	0.080446	0.0095644	0.121741	0.0239172	0.0439553	-0.246815	0.0089407	0.0294535	-0.0402341	-0.0101004	0.0587344	-0.00884628	0.0560808	0.00253582	0.0681012	-0.0576138	0.0523441	-0.0190711	0.0139184	-0.0891972	0.0477622	0.0398428	0.0282576	-0.0634851	0.0123031
	1.53503	-0.0346732	sp|P09525|ANXA4_HUMAN;tr|Q6P452|Q6P452_HUMAN;tr|B4E1S2|B4E1S2_HUMAN	sp|P09525|ANXA4_HUMAN;tr|Q6P452|Q6P452_HUMAN	647	Color2 [DarkGray]	1	4					-1	16	16	16	55.5	55.5	55.5	35.882	0	188.47	12675000000	177	0.0301957	0.0172665	-0.0413487	0.0679235	0.00231743	-0.0659173	-0.0044446	0.103173	-0.0547452	0.0939016	0.0287075	-0.0805056	0.000648499	0.144114	-0.0720565	0.0652578	-0.0201383	-0.0662813	0.0629573	-0.0214124	0.0533497	-0.0195742	-0.0559478	-0.056704	-0.0095489
	0.18177	0.00660747	sp|P09543|CN37_HUMAN;tr|C9K0L8|C9K0L8_HUMAN;tr|K7ERZ0|K7ERZ0_HUMAN;tr|K7ERC4|K7ERC4_HUMAN;tr|K7EN66|K7EN66_HUMAN	sp|P09543|CN37_HUMAN;tr|C9K0L8|C9K0L8_HUMAN;tr|K7ERZ0|K7ERZ0_HUMAN;tr|K7ERC4|K7ERC4_HUMAN;tr|K7EN66|K7EN66_HUMAN	648	Color2 [DarkGray]	1	4					-1	6	6	6	16.6	16.6	16.6	47.578	0	23.346	2146400000	54	0.0169654	-0.0731251	-0.0181243	-0.000200272	0.0257051	-7.62939e-05	0	-0.0243509	0.0352986	0.0151184	-0.0252318	0.035377	0.0302656	-0.0101881	-0.0253348	0.0245368	0.0497615	-0.0336981	0	-0.0200667	0.0019536	-0.0238612	-0.0498233	0.0383532	-0.0318222
	1.22107	-0.0547611	tr|B1AHA8|B1AHA8_HUMAN;tr|A0A7I2V3I1|A0A7I2V3I1_HUMAN;sp|P09601|HMOX1_HUMAN;tr|A0A7I2V277|A0A7I2V277_HUMAN;tr|A0A7I2V3M0|A0A7I2V3M0_HUMAN	tr|B1AHA8|B1AHA8_HUMAN;tr|A0A7I2V3I1|A0A7I2V3I1_HUMAN;sp|P09601|HMOX1_HUMAN	649	Color2 [DarkGray]	1	4					-1	7	7	7	58.8	58.8	58.8	21.583	0	48.371	3668200000	47	-0.0304625	-0.0425277	-0.0661929	0.162512	-0.0370197	0.0513561	-0.0314047	-0.0976205	-0.165396	0.316563	-0.0653884	0.0726082	-0.132304	-0.11048	-0.0371983	0.192869	0.00555229	0.00974536	-0.112947	-0.0628326	0.0664778	0.0468791	-0.0205829	0.0659709	-0.144408
	0.557737	0.0192446	tr|E9PEX6|E9PEX6_HUMAN;sp|P09622|DLDH_HUMAN	tr|E9PEX6|E9PEX6_HUMAN;sp|P09622|DLDH_HUMAN	650	Color2 [DarkGray]	1	4					-1	8	8	8	17.3	17.3	17.3	51.815	0	53.318	11360000000	127	0.0321925	-0.0513117	0.0486989	0.104218	-0.0280337	-0.0546799	0.02284	-0.0445848	0.0644081	0.0705137	-0.018564	-0.0816412	0.0417459	-0.106311	0.072464	0.11494	-0.0345628	-0.122222	-0.0250237	-0.0191534	-0.0508552	-0.00670862	0.0334439	0.0739808	-0.046577
	1.60446	-0.0295147	sp|P09651|ROA1_HUMAN;tr|A0A7I2V3R8|A0A7I2V3R8_HUMAN;tr|F8W6I7|F8W6I7_HUMAN;tr|A0A7I2V3W0|A0A7I2V3W0_HUMAN;tr|A0A7I2YQX9|A0A7I2YQX9_HUMAN;tr|A0A7I2V2L6|A0A7I2V2L6_HUMAN;sp|A0A2R8Y4L2|RA1L3_HUMAN;tr|H0YH80|H0YH80_HUMAN;sp|Q32P51|RA1L2_HUMAN;tr|F8VTQ5|F8VTQ5_HUMAN;tr|F8VZ49|F8VZ49_HUMAN;tr|F8W646|F8W646_HUMAN;tr|A0A7I2V661|A0A7I2V661_HUMAN;tr|A0A7I2V453|A0A7I2V453_HUMAN;tr|A0A7I2V2R4|A0A7I2V2R4_HUMA…	sp|P09651|ROA1_HUMAN;tr|A0A7I2V3R8|A0A7I2V3R8_HUMAN;tr|F8W6I7|F8W6I7_HUMAN;tr|A0A7I2V3W0|A0A7I2V3W0_HUMAN;tr|A0A7I2YQX9|A0A7I2YQX9_HUMAN;tr|A0A7I2V2L6|A0A7I2V2L6_HUMAN;sp|A0A2R8Y4L2|RA1L3_HUMAN;tr|H0YH80|H0YH80_HUMAN;sp|Q32P51|RA1L2_HUMAN;tr|F8VTQ5|F8VTQ5_HUMAN;tr|F8VZ49|F8VZ49_HUMAN	651	Color2 [DarkGray]	1	4					-1	14	13	12	39.2	36.8	34.9	38.746	0	323.31	53783000000	222	-0.0186701	0.0118551	-0.0207665	0.00229979	-0.0201008	0.0398033	0.0246589	-0.0110178	0	0.0394139	-0.0145354	-0.0134835	0.022439	0.0429833	-0.00950789	-0.0125275	-0.0512474	0.0254428	0.0163898	-0.0370805	-0.0105958	0.00540829	-0.0268157	0.0554757	-0.00284123
	0.120344	0.00581914	sp|P09661|RU2A_HUMAN;tr|H0YKK0|H0YKK0_HUMAN;tr|H0YLR3|H0YLR3_HUMAN;tr|H0YMA0|H0YMA0_HUMAN	sp|P09661|RU2A_HUMAN;tr|H0YKK0|H0YKK0_HUMAN	652	Color2 [DarkGray]	1	4					-1	7	7	7	34.9	34.9	34.9	28.415	0	116.29	2466700000	62	-0.0312207	-0.119877	0.0733843	0.0623758	0.0454545	0.00815558	-0.0831585	-0.00292993	0.0847085	0.157999	-0.00763559	0.0411277	0.0287218	0.0104766	0.0686283	-0.0545015	0.0421219	-0.0768781	-0.0153995	0.0210152	0.0457182	-0.0406466	-0.0559478	-0.00166678	-0.0669832
	0.686734	0.0499138	tr|A0A7I2V3E8|A0A7I2V3E8_HUMAN;tr|E9PKT6|E9PKT6_HUMAN;tr|A0A7I2V4X5|A0A7I2V4X5_HUMAN;tr|A0A087X0D5|A0A087X0D5_HUMAN;sp|P09668|CATH_HUMAN;tr|A0A7I2V2L7|A0A7I2V2L7_HUMAN;tr|A0A7I2V673|A0A7I2V673_HUMAN;tr|A0A7I2YQX6|A0A7I2YQX6_HUMAN;tr|A0A7I2YQ92|A0A7I2YQ92_HUMAN;tr|A0A7I2YQH4|A0A7I2YQH4_HUMAN;tr|A0A7I2V3T9|A0A7I2V3T9_HUMAN;tr|A0A7I2V314|A0A7I2V314_HUMAN;tr|A0A7I2V439|A0A7I2V439_HUMAN;tr|A0A7I2V2E4|…	tr|A0A7I2V3E8|A0A7I2V3E8_HUMAN;tr|E9PKT6|E9PKT6_HUMAN;tr|A0A7I2V4X5|A0A7I2V4X5_HUMAN;tr|A0A087X0D5|A0A087X0D5_HUMAN;sp|P09668|CATH_HUMAN;tr|A0A7I2V2L7|A0A7I2V2L7_HUMAN;tr|A0A7I2V673|A0A7I2V673_HUMAN;tr|A0A7I2YQX6|A0A7I2YQX6_HUMAN;tr|A0A7I2YQ92|A0A7I2YQ92_HUMAN;tr|A0A7I2YQH4|A0A7I2YQH4_HUMAN;tr|A0A7I2V3T9|A0A7I2V3T9_HUMAN;tr|A0A7I2V314|A0A7I2V314_HUMAN;tr|A0A7I2V439|A0A7I2V439_HUMAN;tr|A0A7I2V2E4|…	653	Color2 [DarkGray]	1	4					-1	3	3	3	7.6	7.6	7.6	49.798	0	10.389	2789800000	25	0.0227287	0.0279093	-0.0361552	-0.0845888	0.101165	0.0242538	0.017004	0.0184186	0.0395262	-0.147047	0.0676954	0.0026052	-0.256358	-0.267849	-0.177137	-0.20119	-0.161726	-0.184351	0.149712	0.00817227	0.0675976	0.00270677	-0.0630469	-0.138511	0.191204
	1.44646	-0.0514464	sp|P09669|COX6C_HUMAN	sp|P09669|COX6C_HUMAN	654	Color2 [DarkGray]	1	4					-1	4	4	4	41.3	41.3	41.3	8.7813	0	6.6208	4971700000	38	-0.0606146	0.0634489	-0.00792122	0.032846	-0.0458446	0.0608399	-0.072911	0.0706797	0.00786686	0.0661941	0.00488257	0.00482345	-0.00622296	0.107002	0.00244617	0.0704939	-0.0464399	0.0208569	-0.104062	0.11454	-0.0298662	0.114827	0.0167067	-0.0366316	-0.149862
	4.10283	0.0565929	sp|P09960|LKHA4_HUMAN;tr|B4DEH5|B4DEH5_HUMAN	sp|P09960|LKHA4_HUMAN	656	Color2 [DarkGray]	1	4					-1	15	15	15	30	30	30	69.284	0	82.517	9220300000	117	0.123992	-0.00267482	-0.0797369	-0.0885203	0.0177431	0.0520935	0.0417356	-0.0158184	-0.0192173	-0.0404179	0.00856829	0.0290773	0.0779343	-0.00278234	-0.0482614	-0.0821218	0.0046401	0.0530241	0.103814	0.0596387	0.0396447	-0.0307636	0.0192482	-0.0634022	0.079658
	0.300613	-0.0318968	sp|P09972|ALDOC_HUMAN;tr|K7EKH5|K7EKH5_HUMAN;tr|C9J8F3|C9J8F3_HUMAN;tr|J3KSV6|J3KSV6_HUMAN;tr|J3QKP5|J3QKP5_HUMAN;tr|A8MVZ9|A8MVZ9_HUMAN	sp|P09972|ALDOC_HUMAN;tr|K7EKH5|K7EKH5_HUMAN;tr|C9J8F3|C9J8F3_HUMAN;tr|J3KSV6|J3KSV6_HUMAN;tr|J3QKP5|J3QKP5_HUMAN;tr|A8MVZ9|A8MVZ9_HUMAN	657	Color2 [DarkGray]	1	4					-1	4	1	1	10.4	6.3	6.3	39.455	0	52.221	3709200000	37	0.0683782	0.0239723	0.121233	0.059402	-0.151566	-0.0481849	-0.312203	-0.172501	-0.196307	-0.28978	-0.230477	-0.148278	0.0473177	0.168944	0.0553136	0.0476983	-0.098716	-0.0932469	0.0682075	-0.0035069	0.0498035	-0.0939913	-0.0678785	0.0721712	0.0235169
	0.0759497	0.00751746	sp|Q71UI9|H2AV_HUMAN;sp|P0C0S5|H2AZ_HUMAN;tr|C9J0D1|C9J0D1_HUMAN;tr|A0A494C189|A0A494C189_HUMAN;tr|C9J386|C9J386_HUMAN	sp|Q71UI9|H2AV_HUMAN;sp|P0C0S5|H2AZ_HUMAN;tr|C9J0D1|C9J0D1_HUMAN;tr|A0A494C189|A0A494C189_HUMAN	658	Color2 [DarkGray]	1	4					-1	5	3	3	53.9	41.4	41.4	13.509	0	22.959	8667900000	32	0.106783	-0.0249951	0.184327	0.146238	-0.155788	-0.19874	0.105686	-0.138382	0.227847	0.212524	-0.165034	-0.231959	-0.0204415	-0.0244994	0.0204663	0.21951	-0.123739	-0.00620103	-0.0500581	-0.0727055	-0.0187325	0.00429654	0.0160332	0.104108	-0.096849
	1.5107	-0.0221553	sp|P0DMV9|HS71B_HUMAN;sp|P0DMV8|HS71A_HUMAN;tr|A0A0G2JIW1|A0A0G2JIW1_HUMAN;tr|V9GZ37|V9GZ37_HUMAN	sp|P0DMV9|HS71B_HUMAN;sp|P0DMV8|HS71A_HUMAN;tr|A0A0G2JIW1|A0A0G2JIW1_HUMAN;tr|V9GZ37|V9GZ37_HUMAN	660	Color2 [DarkGray]	1	4					-1	23	19	9	48.7	43.4	21.8	70.051	0	152.05	16998000000	244	0.0370822	0.0558734	0.0175874	-0.00461054	-0.0232401	-0.0346553	0.0190127	0.0168526	0.00346661	0.0244503	0.00223398	-0.0303018	-0.00789952	0.034394	0.0370333	-0.0265868	-0.0121627	-0.0654817	0.0191035	-0.00122476	-0.0169115	0.0202556	0.024467	-0.0418482	0.00524974
	1.29943	0.0422714	sp|P0DP25|CALM3_HUMAN;sp|P0DP24|CALM2_HUMAN;sp|P0DP23|CALM1_HUMAN;tr|E7EMB3|E7EMB3_HUMAN;tr|M0QZ52|M0QZ52_HUMAN;tr|Q96HY3|Q96HY3_HUMAN;tr|F8WBR5|F8WBR5_HUMAN;tr|G3V479|G3V479_HUMAN;tr|G3V361|G3V361_HUMAN;tr|A0A590UJI2|A0A590UJI2_HUMAN;tr|A0A590UJC0|A0A590UJC0_HUMAN;tr|G3V226|G3V226_HUMAN;sp|P27482|CALL3_HUMAN;tr|C9J7T9|C9J7T9_HUMAN;sp|P02585|TNNC2_HUMAN	sp|P0DP25|CALM3_HUMAN;sp|P0DP24|CALM2_HUMAN;sp|P0DP23|CALM1_HUMAN;tr|E7EMB3|E7EMB3_HUMAN;tr|M0QZ52|M0QZ52_HUMAN;tr|Q96HY3|Q96HY3_HUMAN	661	Color2 [DarkGray]	1	4					-1	11	11	11	82.6	82.6	82.6	16.837	0	144.04	55164000000	197	0.155394	0.0292194	0.00189471	-0.126031	-0.00499892	-0.0879261	0.121071	-0.0403144	-0.0125973	-0.0751984	-0.00798702	-0.0639768	0.124163	0.00939631	-0.0319405	-0.11082	0.0181236	-0.0567944	0.0905056	-0.0170183	0.0578642	-0.000478029	0.0213382	-0.15555	0.0447154
	1.37508	-0.132944	sp|P10155|RO60_HUMAN;tr|G5E9R9|G5E9R9_HUMAN	sp|P10155|RO60_HUMAN;tr|G5E9R9|G5E9R9_HUMAN	663	Color2 [DarkGray]	1	4					-1	4	4	4	10.4	10.4	10.4	60.67	0	11.208	479520000	18	-0.0126693	0.159454	0.0641201	-0.0766523	-0.0380297	-0.0242021	-0.0415509	0.205288	-0.00221038	-0.091728	-0.0373697	0.042022	-0.0135953	0.291516	0.029238	-0.196499	-0.0454948	-0.00191092	-0.225643	-0.325556	-0.192457	-0.194088	-0.106661	-0.167098	0.058249
	0.19582	0.0284296	sp|P10253|LYAG_HUMAN;tr|I3L3L3|I3L3L3_HUMAN	sp|P10253|LYAG_HUMAN	664	Color2 [DarkGray]	1	4					-1	4	4	4	6.7	6.7	6.7	105.32	0	22.814	268970000	16	-0.0638101	-0.072614	0.100457	0.0455065	0.00414085	-0.00720263	0.152853	-0.265177	-0.0280375	0.241248	-0.276131	0.150261	-0.087399	0.162588	0.0891159	0.0682113	-0.0766418	-0.0716503	-0.208646	-0.279324	-0.240845	-0.197093	-0.169822	-0.137849	-0.213681
	1.30434	0.0426205	sp|P10412|H14_HUMAN	sp|P10412|H14_HUMAN	665	Color2 [DarkGray]	1	4					-1	11	2	2	37.4	7.8	7.8	21.865	0	5.2266	27801000000	48	0.0240064	-0.0431533	-0.0368843	0.0655348	-0.0331309	0.0806351	-0.0803208	-0.0128622	-0.050981	0.137558	-0.0331457	0.00764871	-0.0815029	-0.0909114	0.0547054	0.0680208	-0.0431712	0.0303133	-0.0649593	0.0562413	-0.0269952	0.011982	0.0286286	0.0473621	-0.0725908
	2.00944	-0.04649	tr|A0A7P0TA47|A0A7P0TA47_HUMAN;tr|H0YDD4|H0YDD4_HUMAN;tr|A0A7P0TBK2|A0A7P0TBK2_HUMAN;tr|A0A7P0Z4G4|A0A7P0Z4G4_HUMAN;tr|A0A7P0TAG1|A0A7P0TAG1_HUMAN;tr|A0A7P0T997|A0A7P0T997_HUMAN;tr|A0A7P0TAX2|A0A7P0TAX2_HUMAN;tr|A0A7P0TBE2|A0A7P0TBE2_HUMAN;sp|P10515|ODP2_HUMAN;tr|E9PEJ4|E9PEJ4_HUMAN	tr|A0A7P0TA47|A0A7P0TA47_HUMAN;tr|H0YDD4|H0YDD4_HUMAN;tr|A0A7P0TBK2|A0A7P0TBK2_HUMAN;tr|A0A7P0Z4G4|A0A7P0Z4G4_HUMAN;tr|A0A7P0TAG1|A0A7P0TAG1_HUMAN;tr|A0A7P0T997|A0A7P0T997_HUMAN;tr|A0A7P0TAX2|A0A7P0TAX2_HUMAN;tr|A0A7P0TBE2|A0A7P0TBE2_HUMAN;sp|P10515|ODP2_HUMAN;tr|E9PEJ4|E9PEJ4_HUMAN	666	Color2 [DarkGray]	1	4					-1	11	11	11	31.2	31.2	31.2	47.799	0	39.942	2962600000	63	-0.0742204	0.032192	-0.016046	0.101609	-0.0115733	0.000993252	-0.0770988	0.00657058	0.00496101	0.0598352	-0.0172198	0.0253899	-0.0763144	0.00108743	-0.027426	0.0969522	-0.0294511	0.079365	-0.0516968	0.0743608	-0.0371497	0.0472646	-0.0206597	0.0982661	-0.0732934
	2.7276	0.0850367	sp|P10599|THIO_HUMAN	sp|P10599|THIO_HUMAN	667	Color2 [DarkGray]	1	4					-1	5	5	5	41	41	41	11.737	0	50.255	39827000000	70	0.216218	0.0117347	-0.0713296	-0.0965226	0.0629871	-0.0616829	0.185416	0.0321994	-0.0190573	-0.0736089	-0.00700378	-0.114391	0.132389	-0.0273297	-0.0860715	-0.129692	0.0791214	-0.0442939	0.100479	-0.138936	0.0347672	-0.0149777	0.00113511	-0.133282	0.022202
	0.26403	-0.00860735	sp|P10606|COX5B_HUMAN	sp|P10606|COX5B_HUMAN	668	Color2 [DarkGray]	1	4					-1	5	5	5	30.2	30.2	30.2	13.696	0	24.392	13470000000	83	0.0115471	-0.000729084	0.0266891	-0.0646718	0.0220411	-0.0197785	0.0462196	-0.000854015	0.00629687	-0.031955	-0.0395942	0.0153329	0.0460615	-0.0272064	0.0191422	-0.0361729	-0.0133705	0.0303133	-0.01036	0.0423398	0.0059309	0.00453472	-0.0399067	0.0200865	0.0068295
	1.47024	-0.0707862	tr|A0A7I2V4K5|A0A7I2V4K5_HUMAN;sp|P10619|PPGB_HUMAN;tr|X6R5C5|X6R5C5_HUMAN;tr|X6R8A1|X6R8A1_HUMAN;tr|A0A7I2V504|A0A7I2V504_HUMAN;tr|U3KQF1|U3KQF1_HUMAN;tr|U3KQ41|U3KQ41_HUMAN;tr|A0A7I2V3M2|A0A7I2V3M2_HUMAN;tr|A0A7I2V4Q9|A0A7I2V4Q9_HUMAN;tr|U3KQU6|U3KQU6_HUMAN;tr|A0A7I2V2E2|A0A7I2V2E2_HUMAN;tr|A0A7I2V4R8|A0A7I2V4R8_HUMAN;tr|A0A7I2V4D1|A0A7I2V4D1_HUMAN;tr|A0A7I2YQT8|A0A7I2YQT8_HUMAN;tr|A0A7I2V3B2|A…	tr|A0A7I2V4K5|A0A7I2V4K5_HUMAN;sp|P10619|PPGB_HUMAN;tr|X6R5C5|X6R5C5_HUMAN;tr|X6R8A1|X6R8A1_HUMAN	669	Color2 [DarkGray]	1	4					-1	3	3	3	5.8	5.8	5.8	50.925	0	5.1746	2977800000	25	-0.108807	0.0873127	-0.336357	0.379427	-0.0753849	0.101944	-0.0722303	0.0972574	-0.192544	0.230222	-0.0216103	0.0114582	-0.114836	0.0110765	-0.241245	0.331516	-0.0104594	0.0542753	0.0198426	0.00646377	-0.141881	0.0311356	-0.0500584	0.0542538	0.00932002
	0.601943	-0.0455853	sp|P10644|KAP0_HUMAN;tr|K7EM13|K7EM13_HUMAN;tr|K7EPB2|K7EPB2_HUMAN;tr|K7EIE5|K7EIE5_HUMAN;tr|K7EJ40|K7EJ40_HUMAN;tr|K7EK41|K7EK41_HUMAN;tr|K7EMZ6|K7EMZ6_HUMAN;tr|K7EMU2|K7EMU2_HUMAN;tr|K7EPR5|K7EPR5_HUMAN;tr|K7EQK3|K7EQK3_HUMAN;tr|X6RAV4|X6RAV4_HUMAN	sp|P10644|KAP0_HUMAN;tr|K7EM13|K7EM13_HUMAN;tr|K7EPB2|K7EPB2_HUMAN;tr|K7EIE5|K7EIE5_HUMAN;tr|K7EJ40|K7EJ40_HUMAN;tr|K7EK41|K7EK41_HUMAN	670	Color2 [DarkGray]	1	4					-1	9	9	9	33.1	33.1	33.1	42.981	0	64.485	4717600000	39	0.167171	0.120542	0.0486226	-0.330409	0.0487199	-0.0542831	-0.040885	-0.136102	0.0132699	0.00812936	0.0781238	0.0440316	-0.111228	0.0276518	0.00748324	-0.120984	0.0508494	0.121125	0.0400639	-0.218408	0.0437472	0.198867	0.0248392	-0.293204	0.0554399
	0.999078	0.048295	tr|X6RA14|X6RA14_HUMAN;tr|U3KQT1|U3KQT1_HUMAN;sp|P10768|ESTD_HUMAN;tr|H7BZT7|H7BZT7_HUMAN	tr|X6RA14|X6RA14_HUMAN;tr|U3KQT1|U3KQT1_HUMAN;sp|P10768|ESTD_HUMAN;tr|H7BZT7|H7BZT7_HUMAN	671	Color2 [DarkGray]	1	4					-1	4	4	4	21.7	21.7	21.7	28.226	0	57.413	3830800000	60	-0.0186701	-0.228824	0.0168848	0.0191851	0.0095973	0.0853257	-0.0754416	0.0388625	-0.0210571	0.090219	-0.011997	0.0183651	0.0152121	-0.0814176	-0.0717244	-0.0149453	-0.00147963	0.0403767	0.0672543	0.0637605	-0.0397999	0.00905514	-0.0156775	-0.0109081	0.0434198
	1.25711	0.0193424	sp|P10809|CH60_HUMAN;tr|A0A7I2V599|A0A7I2V599_HUMAN;tr|A0A7I2V2X6|A0A7I2V2X6_HUMAN;tr|A0A7I2YQK6|A0A7I2YQK6_HUMAN;tr|A0A7I2V5M1|A0A7I2V5M1_HUMAN;tr|A0A7I2V5K3|A0A7I2V5K3_HUMAN;tr|A0A7I2YQ71|A0A7I2YQ71_HUMAN;tr|A0A7I2V369|A0A7I2V369_HUMAN;tr|E7EXB4|E7EXB4_HUMAN;tr|E7ESH4|E7ESH4_HUMAN;tr|C9JL25|C9JL25_HUMAN;tr|C9JL19|C9JL19_HUMAN;tr|C9JCQ4|C9JCQ4_HUMAN;tr|C9J0S9|C9J0S9_HUMAN	sp|P10809|CH60_HUMAN;tr|A0A7I2V599|A0A7I2V599_HUMAN;tr|A0A7I2V2X6|A0A7I2V2X6_HUMAN;tr|A0A7I2YQK6|A0A7I2YQK6_HUMAN;tr|A0A7I2V5M1|A0A7I2V5M1_HUMAN	672	Color2 [DarkGray]	1	4					-1	34	34	34	70.2	70.2	70.2	61.054	0	323.31	297890000000	1164	-0.0248845	-0.0976107	-0.00855684	0.194432	-0.0462799	0.00838351	-0.0334852	-0.0316873	7.86781e-05	0.146042	-0.0439816	0.0209372	-0.0329986	-0.113223	0.00693321	0.163948	-0.0573161	0.0127776	-0.0413795	0.0510645	-0.0802329	-0.0488656	-0.0170553	0.154721	-0.0313101
	3.8593	0.0389218	sp|P11021|BIP_HUMAN;tr|A0A7P0TB36|A0A7P0TB36_HUMAN;tr|A0A7P0TAI0|A0A7P0TAI0_HUMAN	sp|P11021|BIP_HUMAN;tr|A0A7P0TB36|A0A7P0TB36_HUMAN;tr|A0A7P0TAI0|A0A7P0TAI0_HUMAN	673	Color2 [DarkGray]	1	4					-1	35	33	33	58.1	57	57	72.332	0	323.31	223590000000	679	0.0173318	-0.080941	-0.0115001	0.0769646	-0.000703096	-0.0286393	0.0120614	-0.0518985	0.0223858	0.0795908	-0.0165837	-0.0199227	-0.00287604	-0.0497975	0.0210893	0.0526135	0.00428891	-0.0135083	0.0206635	0.00905132	0.0123804	-0.0439284	-0.0238113	0.061265	0.0273719
	6.58568	0.0571618	sp|P11142|HSP7C_HUMAN;tr|E9PKE3|E9PKE3_HUMAN;tr|E9PNE6|E9PNE6_HUMAN;tr|A8K7Q2|A8K7Q2_HUMAN;tr|E9PN89|E9PN89_HUMAN;tr|E9PS65|E9PS65_HUMAN;sp|P54652|HSP72_HUMAN;tr|E9PLF4|E9PLF4_HUMAN;tr|E9PM13|E9PM13_HUMAN;tr|E9PQQ4|E9PQQ4_HUMAN;tr|E9PQK7|E9PQK7_HUMAN;tr|E9PK54|E9PK54_HUMAN;tr|E9PPY6|E9PPY6_HUMAN;tr|E9PI65|E9PI65_HUMAN;tr|E9PN25|E9PN25_HUMAN	sp|P11142|HSP7C_HUMAN;tr|E9PKE3|E9PKE3_HUMAN;tr|E9PNE6|E9PNE6_HUMAN;tr|A8K7Q2|A8K7Q2_HUMAN;tr|E9PN89|E9PN89_HUMAN	674	Color2 [DarkGray]	1	4					-1	37	37	30	73.8	73.8	66.1	70.897	0	323.31	476970000000	986	0.0625284	-0.0283358	-0.0117388	-0.0260518	0.0209332	-0.0337162	0.0693147	-0.00647807	-0.0123587	-0.0375226	0.00369835	-0.029597	0.0514376	-0.0475473	0.00598979	-0.0281122	0.00105596	-0.0081203	0.0364156	0.0339608	0.0233481	-0.0436821	0.00355339	-0.0105085	0.0389574
	1.72127	0.0895947	sp|P11166|GTR1_HUMAN;tr|A0A6Q8PFI8|A0A6Q8PFI8_HUMAN	sp|P11166|GTR1_HUMAN;tr|A0A6Q8PFI8|A0A6Q8PFI8_HUMAN	675	Color2 [DarkGray]	1	4					-1	2	2	2	3.7	3.7	3.7	54.083	0	3.4941	712530000	13	0.0068469	0.0376461	0.0627594	-0.00692129	-0.026458	-0.0208638	0.0156326	0.0436032	-0.054909	0.0903137	-0.0950809	0.0763226	-0.151118	-0.0264678	0.0531077	0.19156	-0.0524154	0.0118685	-0.0791361	0.0932603	0.0640113	-0.162435	-0.134781	0.255971	-0.0793667
	1.36956	0.0886638	sp|P11169|GTR3_HUMAN;sp|Q8TDB8|GTR14_HUMAN	sp|P11169|GTR3_HUMAN;sp|Q8TDB8|GTR14_HUMAN	676	Color2 [DarkGray]	1	4					-1	3	3	3	5.4	5.4	5.4	53.924	0	5.2098	497970000	17	0.00287223	-0.15056	-0.0717447	0.0936596	0.103064	0.00236773	0.146853	-0.0409417	0.00551105	0.0865269	0.0159807	-0.165942	-0.0759237	0.00723338	-0.0158019	0.122567	-0.0940487	0.0993268	-0.0640018	-0.0112491	0.0733318	-0.0996153	-0.0123146	0.122222	0.0257328
	1.89812	-0.0363308	tr|E9PFD2|E9PFD2_HUMAN;sp|P11172|UMPS_HUMAN;tr|F2Z3P2|F2Z3P2_HUMAN;tr|F2Z303|F2Z303_HUMAN;tr|F8WDG4|F8WDG4_HUMAN	tr|E9PFD2|E9PFD2_HUMAN;sp|P11172|UMPS_HUMAN;tr|F2Z3P2|F2Z3P2_HUMAN;tr|F2Z303|F2Z303_HUMAN;tr|F8WDG4|F8WDG4_HUMAN	677	Color2 [DarkGray]	1	4					-1	4	4	4	12	12	12	37.64	0	17.472	1823900000	39	-0.077055	0.037291	-0.0437078	0.154173	-0.0236688	0.0336187	-0.0385091	0.0964592	-0.095715	0.00582576	0.0593381	0.0601571	0.0517952	0.048136	-0.0236478	0.111619	-0.00190234	-0.00397801	0.0237787	0.0191875	-0.0380325	0.0105588	-0.00378942	0.0564678	0.0449581
	0.134942	-0.00687436	sp|P11177|ODPB_HUMAN;tr|F8WF02|F8WF02_HUMAN;tr|C9J634|C9J634_HUMAN	sp|P11177|ODPB_HUMAN;tr|F8WF02|F8WF02_HUMAN;tr|C9J634|C9J634_HUMAN	678	Color2 [DarkGray]	1	4					-1	9	9	9	35.9	35.9	35.9	39.233	0	33.313	3916900000	75	-0.0348265	0.0378828	-0.0615687	0.00967407	0.0268095	0.0114956	-0.00194287	-0.108755	-0.0936091	0.0827305	0.0517411	0.0682259	-0.122282	0.0947175	-0.0787966	0.0753319	0.0329285	-0.012506	-0.0202036	-0.0772905	0.00842094	-0.0548124	0.0330002	0.0690742	-0.0306277
	0.234774	-0.0316892	sp|P11182|ODB2_HUMAN	sp|P11182|ODB2_HUMAN	679	Color2 [DarkGray]	1	4					-1	1	1	1	6.4	6.4	6.4	53.486	0	12.301	68208000	10	-0.180257	-0.138075	0.0984662	0.1058	-0.0158305	0.0914366	-0.21506	-0.365873	-0.172905	-0.239384	-0.188236	-0.170593	-0.195932	-0.343959	-0.112881	-0.154408	-0.236637	-0.129831	-0.0623491	-0.395559	-0.0581639	0.173656	0.0465486	0.0725484	-0.0696967
	0.174252	-0.00498718	sp|P11215|ITAM_HUMAN;tr|H3BMV4|H3BMV4_HUMAN	sp|P11215|ITAM_HUMAN	680	Color2 [DarkGray]	1	4					-1	16	16	15	19	19	17.7	127.18	0	120.5	7050800000	179	0.0183396	0.0217004	-0.0548246	-0.027173	0.0304615	0.00549293	0.0375981	0.0319607	-0.0569592	-0.0237463	0.033767	-0.0165832	0.0407553	0.0332136	-0.0617163	-0.0445874	0.0261674	0.0222869	0.0222218	0.0296695	0.0154009	0.00588441	0.000151396	-0.013468	-0.00661039
	0.64872	-0.0311986	sp|P11216|PYGB_HUMAN;tr|H0Y4Z6|H0Y4Z6_HUMAN	sp|P11216|PYGB_HUMAN	681	Color2 [DarkGray]	1	4					-1	11	8	8	16.5	12.2	12.2	96.695	0	46.721	1419700000	72	0.0720003	0.0350401	-0.0283196	0.00758529	0.0161455	-0.0384967	-0.0798321	-0.0143394	0.0922019	-0.117811	0.057795	0.0796647	0.0201559	0.000845671	0.0570605	0.033144	-0.0355728	0.00845504	0.0227137	0.0183315	-0.00658369	0.0501919	-0.0423989	-0.00206375	-0.0184
	0.501672	-0.0162124	tr|C9J6B1|C9J6B1_HUMAN;tr|C9JQB3|C9JQB3_HUMAN;sp|P11234|RALB_HUMAN;tr|C9JPE8|C9JPE8_HUMAN;tr|C9JYR1|C9JYR1_HUMAN;tr|F8WEQ6|F8WEQ6_HUMAN	tr|C9J6B1|C9J6B1_HUMAN;tr|C9JQB3|C9JQB3_HUMAN;sp|P11234|RALB_HUMAN;tr|C9JPE8|C9JPE8_HUMAN;tr|C9JYR1|C9JYR1_HUMAN	683	Color2 [DarkGray]	1	4					-1	4	2	2	34.7	13.2	13.2	18.73	0	6.4922	1143900000	30	0.0534408	0.0457885	-0.120205	0.00199986	0.0580668	0.00868726	0.000369787	-0.0396876	-0.0508995	0.0536423	-0.0228164	0.0902932	-0.0571916	0.024328	-0.0773795	0.0431538	0.0637078	-0.00359488	0.0400639	-0.0464444	-0.101973	0.0295751	0.00242019	0.0783448	0.0435817
	1.26823	-0.0604894	sp|P11279|LAMP1_HUMAN	sp|P11279|LAMP1_HUMAN	685	Color2 [DarkGray]	1	4					-1	4	4	4	10.6	10.6	10.6	44.882	0	68.802	5828700000	58	-0.112111	0.114608	-0.094084	0.115254	-0.109556	0.0364532	-0.042979	0.162017	-0.0971487	0.171825	-0.0476596	-0.00383949	-0.0254323	0.115393	-0.0267017	0.137522	-0.101509	-0.031354	-0.011786	0.05318	-0.0430191	0.0246487	-0.106799	0.0772927	0.00907111
	0.32111	0.0108891	tr|Q5T4U5|Q5T4U5_HUMAN;sp|P11310|ACADM_HUMAN;tr|F6YB23|F6YB23_HUMAN;tr|A0A7P0TB51|A0A7P0TB51_HUMAN;tr|A0A7P0T932|A0A7P0T932_HUMAN;tr|A0A7P0T8G6|A0A7P0T8G6_HUMAN;tr|A0A7P0TB55|A0A7P0TB55_HUMAN;tr|A0A7P0TA63|A0A7P0TA63_HUMAN;tr|A0A7P0T8J9|A0A7P0T8J9_HUMAN;tr|A0A7P0TBD1|A0A7P0TBD1_HUMAN;tr|A0A7P0TAB2|A0A7P0TAB2_HUMAN;tr|A0A7P0TA39|A0A7P0TA39_HUMAN;tr|E9PJM9|E9PJM9_HUMAN;tr|A0A7P0TB28|A0A7P0TB28_HUMA…	tr|Q5T4U5|Q5T4U5_HUMAN;sp|P11310|ACADM_HUMAN;tr|F6YB23|F6YB23_HUMAN;tr|A0A7P0TB51|A0A7P0TB51_HUMAN;tr|A0A7P0T932|A0A7P0T932_HUMAN;tr|A0A7P0T8G6|A0A7P0T8G6_HUMAN;tr|A0A7P0TB55|A0A7P0TB55_HUMAN	686	Color2 [DarkGray]	1	4					-1	14	14	14	36.6	36.6	36.6	50.27	0	141.45	9837700000	115	0.0360875	0.0827322	-0.0190046	-0.0320759	-0.0238116	0.0345144	0.0634871	-0.00464177	0.0104535	-0.0473695	0.0389447	0.0057404	0.0657654	-0.0294251	-0.0241296	0.0139027	0.0177062	0.0252926	0.0713007	-0.0476918	0.00257826	-0.0274301	0.00664568	0.018991	-0.00309229
	0.430946	-0.0148639	sp|P11387|TOP1_HUMAN;tr|A0A7P0T852|A0A7P0T852_HUMAN;tr|A0A7P0T9R7|A0A7P0T9R7_HUMAN;tr|E5RIC7|E5RIC7_HUMAN;sp|Q969P6|TOP1M_HUMAN	sp|P11387|TOP1_HUMAN;tr|A0A7P0T852|A0A7P0T852_HUMAN	687	Color2 [DarkGray]	1	4					-1	17	17	17	24.8	24.8	24.8	90.725	0	68.778	12054000000	142	-0.0147293	0.00654459	-0.0428126	0.173556	-0.031837	-0.0158319	-0.0682507	-0.014709	-0.0651059	0.172896	-0.0150297	-0.0256102	-0.138514	-0.0448022	-0.0571902	0.187009	-0.00606871	-0.00390124	-0.0907028	-0.0592318	-0.0600379	0.00294518	0.036104	0.130071	-0.0927479
	1.94513	0.0360685	sp|P11413|G6PD_HUMAN;tr|E7EUI8|E7EUI8_HUMAN;tr|A0A8Q3SJB9|A0A8Q3SJB9_HUMAN;tr|A0A8Q3WL95|A0A8Q3WL95_HUMAN;tr|A0A8Q3SIN6|A0A8Q3SIN6_HUMAN;tr|A0A8Q3SIS5|A0A8Q3SIS5_HUMAN;tr|A0A8Q3WL93|A0A8Q3WL93_HUMAN;tr|A0A8Q3WLT0|A0A8Q3WLT0_HUMAN;tr|E7EM57|E7EM57_HUMAN;tr|A0A8Q3WL80|A0A8Q3WL80_HUMAN;tr|A0A8Q3WL83|A0A8Q3WL83_HUMAN;tr|E9PD92|E9PD92_HUMAN;tr|A0A8Q3WL90|A0A8Q3WL90_HUMAN;tr|A0A8Q3WLB9|A0A8Q3WLB9_HUMAN	sp|P11413|G6PD_HUMAN;tr|E7EUI8|E7EUI8_HUMAN;tr|A0A8Q3SJB9|A0A8Q3SJB9_HUMAN;tr|A0A8Q3WL95|A0A8Q3WL95_HUMAN;tr|A0A8Q3SIN6|A0A8Q3SIN6_HUMAN;tr|A0A8Q3SIS5|A0A8Q3SIS5_HUMAN;tr|A0A8Q3WL93|A0A8Q3WL93_HUMAN;tr|A0A8Q3WLT0|A0A8Q3WLT0_HUMAN;tr|E7EM57|E7EM57_HUMAN;tr|A0A8Q3WL80|A0A8Q3WL80_HUMAN;tr|A0A8Q3WL83|A0A8Q3WL83_HUMAN;tr|E9PD92|E9PD92_HUMAN	688	Color2 [DarkGray]	1	4					-1	20	20	20	46.4	46.4	46.4	59.256	0	270.48	49146000000	290	0.1228	-0.00498891	-0.0378573	-0.0447164	0.0194085	-0.060168	0.102504	0.0550349	-0.0282788	-0.051223	0.00418615	-0.0680711	0.0550997	0.0338039	-0.0126116	-0.0621905	0.0188882	-0.0215504	0.105362	-0.0197911	0.0434434	-0.0342679	-0.0073607	-0.0515158	0.124153
	0.554116	-0.0339269	sp|P11498|PYC_HUMAN;tr|A0A494C016|A0A494C016_HUMAN;tr|A0A494C101|A0A494C101_HUMAN;tr|A0A494C0T2|A0A494C0T2_HUMAN;tr|A0A494BZT5|A0A494BZT5_HUMAN;tr|E9PRE7|E9PRE7_HUMAN	sp|P11498|PYC_HUMAN;tr|A0A494C016|A0A494C016_HUMAN	690	Color2 [DarkGray]	1	4					-1	5	5	5	6.9	6.9	6.9	129.63	0	21.466	503500000	28	0.0700579	0.158366	-0.0576172	-0.0266631	0.0260506	-0.0174556	-0.161444	-0.019522	-0.0769556	-0.03649	0.0503924	0.165179	0.125523	0.0581539	0.0577435	-0.348032	0.0713682	-0.0148969	-0.0493691	-0.0187054	0.0439746	0.12721	-0.105414	0.013972	-0.0588729
	1.17235	-0.0170036	tr|V9GYY3|V9GYY3_HUMAN;sp|P11586|C1TC_HUMAN;tr|F5H2F4|F5H2F4_HUMAN;tr|A0A8V8TL50|A0A8V8TL50_HUMAN;tr|A0A8V8TMA4|A0A8V8TMA4_HUMAN;tr|A0A8V8TKT4|A0A8V8TKT4_HUMAN;tr|V9GZ78|V9GZ78_HUMAN;tr|A0A8V8TKR5|A0A8V8TKR5_HUMAN;tr|A0A494C1T2|A0A494C1T2_HUMAN;tr|A0A8V8TL46|A0A8V8TL46_HUMAN;tr|A0A8V8TKS0|A0A8V8TKS0_HUMAN;tr|A0A8C8UXK2|A0A8C8UXK2_HUMAN;tr|A0A8V8TMA9|A0A8V8TMA9_HUMAN	tr|V9GYY3|V9GYY3_HUMAN;sp|P11586|C1TC_HUMAN;tr|F5H2F4|F5H2F4_HUMAN;tr|A0A8V8TL50|A0A8V8TL50_HUMAN;tr|A0A8V8TMA4|A0A8V8TMA4_HUMAN;tr|A0A8V8TKT4|A0A8V8TKT4_HUMAN;tr|V9GZ78|V9GZ78_HUMAN;tr|A0A8V8TKR5|A0A8V8TKR5_HUMAN;tr|A0A494C1T2|A0A494C1T2_HUMAN	691	Color2 [DarkGray]	1	4					-1	25	25	25	30.8	30.8	30.8	99.719	0	121.93	14580000000	211	0.0378051	0.0145032	-0.0178044	0.0218487	0.000562191	-0.00551367	0.0298305	0.016973	-0.0106888	0.025044	0.0208097	-0.00661039	0.00453424	0.00181174	-0.0126116	0.00448346	-0.00663424	-0.00850463	0.0150721	-0.0728486	-0.0186534	0.0177391	0.016557	-0.0538194	0.0415554
	6.22573	-0.0492327	sp|P11717|MPRI_HUMAN;tr|A0A7I2V381|A0A7I2V381_HUMAN;tr|A0A7I2YQS7|A0A7I2YQS7_HUMAN;tr|A0A7I2V657|A0A7I2V657_HUMAN;tr|S4R328|S4R328_HUMAN	sp|P11717|MPRI_HUMAN;tr|A0A7I2V381|A0A7I2V381_HUMAN	692	Color2 [DarkGray]	1	4					-1	26	26	26	11.4	11.4	11.4	274.37	0	163.91	10525000000	219	-0.00604129	0.0365806	0.00882053	-0.22361	0.0641975	0.0225244	0.0472043	0.0473843	-0.0383697	-0.169963	0.0598743	-0.0194564	0.00776434	0.021235	0.049144	-0.236263	0.0293448	0.0178418	0.00664449	0.043792	-0.0113838	0.0586324	0.0476475	-0.180144	0.021791
	1.34243	0.0293005	sp|P11766|ADHX_HUMAN;tr|H0YAG8|H0YAG8_HUMAN;tr|D6RAY0|D6RAY0_HUMAN;tr|D6R9G2|D6R9G2_HUMAN;tr|D6RFE4|D6RFE4_HUMAN	sp|P11766|ADHX_HUMAN	693	Color2 [DarkGray]	1	4					-1	7	7	7	21.1	21.1	21.1	39.724	0	57.21	3122000000	47	0.0467219	-0.031188	-0.0439522	-0.102634	0.0271544	0.017096	0.0563915	-0.000487804	0.00818038	-0.0469537	0.0221863	0.007725	0.0617752	0.0021739	-0.031456	-0.0720167	0.0690877	-0.0211625	0.0150721	0.0478113	0.0104408	-0.02808	-0.0426328	-0.0153909	0.0649683
	0.950556	0.0242015	sp|P11940|PABP1_HUMAN;tr|H0YAR2|H0YAR2_HUMAN;tr|E7EQV3|E7EQV3_HUMAN;tr|A0A7I2V4N4|A0A7I2V4N4_HUMAN;tr|E7ERJ7|E7ERJ7_HUMAN;tr|A0A087WTT1|A0A087WTT1_HUMAN;tr|A0A7I2YQ88|A0A7I2YQ88_HUMAN;tr|A0A7I2YQE4|A0A7I2YQE4_HUMAN;tr|A0A7I2YQ90|A0A7I2YQ90_HUMAN;tr|A0A7I2V649|A0A7I2V649_HUMAN;tr|H0YAP2|H0YAP2_HUMAN;tr|H0YBN4|H0YBN4_HUMAN;sp|Q9H361|PABP3_HUMAN;tr|E5RGH3|E5RGH3_HUMAN;tr|E5RH24|E5RH24_HUMAN;tr|E5RJB…	sp|P11940|PABP1_HUMAN;tr|H0YAR2|H0YAR2_HUMAN;tr|E7EQV3|E7EQV3_HUMAN;tr|A0A7I2V4N4|A0A7I2V4N4_HUMAN;tr|E7ERJ7|E7ERJ7_HUMAN;tr|A0A087WTT1|A0A087WTT1_HUMAN;tr|A0A7I2YQ88|A0A7I2YQ88_HUMAN;tr|A0A7I2YQE4|A0A7I2YQE4_HUMAN;tr|A0A7I2YQ90|A0A7I2YQ90_HUMAN;tr|A0A7I2V649|A0A7I2V649_HUMAN	695	Color2 [DarkGray]	1	4					-1	15	9	9	26.6	14.5	14.5	70.67	0	35.515	7888000000	102	-0.0319788	0.0221791	-0.00919271	0.128863	-0.0446842	0.0038929	-0.038794	-0.0447104	-0.00252652	0.102458	-0.0444858	0.00780153	-0.011632	-0.0778413	0.00110531	0.101517	-0.00989199	0.0357637	0.0298254	0.0463302	-0.00681925	-0.127111	-0.0413082	0.0876307	-0.0167098
	2.73453	-0.0621582	sp|P12004|PCNA_HUMAN	sp|P12004|PCNA_HUMAN	696	Color2 [DarkGray]	1	4					-1	11	11	11	52.1	52.1	52.1	28.768	0	101.28	10163000000	119	0.0373533	0.0939293	-0.0329189	-0.0387421	-0.0401964	0.0398033	-0.0402193	0.10816	0.0154569	0.00170994	-0.0194135	0.0397108	-0.00306177	0.082556	0.0752401	-0.0332088	-0.0600295	0.0323317	0.00937653	0.0305521	-0.0374706	-0.00374985	0.0186508	0.00427699	0.0584896
	0.555866	0.0152696	tr|E7ETE2|E7ETE2_HUMAN;sp|P12081|HARS1_HUMAN;tr|A0A6Q8PHA5|A0A6Q8PHA5_HUMAN;tr|A0A6Q8PHE3|A0A6Q8PHE3_HUMAN;tr|A0A6Q8PF47|A0A6Q8PF47_HUMAN;tr|A0A6Q8PFF2|A0A6Q8PFF2_HUMAN;tr|B4DDD8|B4DDD8_HUMAN;tr|B4E1C5|B4E1C5_HUMAN;tr|A0A6Q8PFN6|A0A6Q8PFN6_HUMAN;tr|A0A6Q8PFG9|A0A6Q8PFG9_HUMAN;tr|A0A6Q8PF07|A0A6Q8PF07_HUMAN;tr|A0A6Q8PHQ0|A0A6Q8PHQ0_HUMAN;tr|D6RF05|D6RF05_HUMAN;tr|A0A2R8YCI2|A0A2R8YCI2_HUMAN;tr|A0A…	tr|E7ETE2|E7ETE2_HUMAN;sp|P12081|HARS1_HUMAN;tr|A0A6Q8PHA5|A0A6Q8PHA5_HUMAN;tr|A0A6Q8PHE3|A0A6Q8PHE3_HUMAN;tr|A0A6Q8PF47|A0A6Q8PF47_HUMAN;tr|A0A6Q8PFF2|A0A6Q8PFF2_HUMAN;tr|B4DDD8|B4DDD8_HUMAN;tr|B4E1C5|B4E1C5_HUMAN;tr|A0A6Q8PFN6|A0A6Q8PFN6_HUMAN;tr|A0A6Q8PFG9|A0A6Q8PFG9_HUMAN;tr|A0A6Q8PF07|A0A6Q8PF07_HUMAN;tr|A0A6Q8PHQ0|A0A6Q8PHQ0_HUMAN	697	Color2 [DarkGray]	1	4					-1	9	9	8	19.9	19.9	18	57.794	0	48.577	5749400000	117	0.0340054	-0.0146506	-0.00134349	-0.0221851	0.0449777	-0.0285614	-0.0179553	-0.0500033	-0.0141897	-0.025794	0.0330844	-0.029597	0.0427361	-0.0707157	0.0100737	-0.0103147	-0.00946689	-0.0492651	-0.00108266	0.0349402	0.0300267	-0.0249958	-0.0306764	-0.037771	0.057848
	0.207819	0.027213	sp|P12109|CO6A1_HUMAN;tr|A0A804HJ28|A0A804HJ28_HUMAN;tr|A0A087X0S5|A0A087X0S5_HUMAN	sp|P12109|CO6A1_HUMAN	698	Color2 [DarkGray]	1	4					-1	3	3	3	4.3	4.3	4.3	108.53	0	11.336	411440000	17	0.00231671	-0.126227	-0.0062542	-0.258498	0.00708151	0.264562	-0.0718415	0.211936	-0.0476346	0.0129254	-0.110687	0.100558	-0.128956	0.217775	0.00913215	-0.0162566	-0.131201	0.118102	-0.01036	0.193907	0.0728114	-0.116706	-0.108511	0.0861371	-0.105176
	0.65274	-0.020737	sp|P12236|ADT3_HUMAN	sp|P12236|ADT3_HUMAN	699	Color2 [DarkGray]	1	4					-1	8	2	2	25.8	7.4	7.4	32.866	0	10.449	4125700000	35	-0.00585508	-0.0104845	-0.0543323	0.0958149	0.00533175	0.0186059	0.0217476	0.0332723	0.00511813	0.0627291	-0.05548	-0.0508888	-0.0365117	0.0523379	0.00928903	0.0607684	-0.031177	-0.0548091	-0.0808079	0.0714674	-0.0498834	0.0485749	-0.0229652	0.0924003	0.034318
	1.60437	-0.0268796	sp|P12270|TPR_HUMAN;tr|Q5SWX9|Q5SWX9_HUMAN	sp|P12270|TPR_HUMAN	700	Color2 [DarkGray]	1	4					-1	24	24	24	10.6	10.6	10.6	267.29	0	113.92	12941000000	112	-0.000371218	0.0191855	0.0941064	-0.025033	0.0299797	-0.0147505	-0.0539749	0.0549176	0.13708	0.0427399	-0.0500448	-0.0615737	-0.0398426	-0.0587075	0.0314033	0.014693	-0.0178549	-0.00428438	-0.0328376	0.0521145	0.00989723	-0.0109577	0.00461006	0.0189126	-0.0378089
	0.20054	-0.0129266	sp|P12277|KCRB_HUMAN;tr|A0A0S2Z471|A0A0S2Z471_HUMAN;tr|G3V4N7|G3V4N7_HUMAN;tr|G3V461|G3V461_HUMAN;tr|H0YJG0|H0YJG0_HUMAN	sp|P12277|KCRB_HUMAN;tr|A0A0S2Z471|A0A0S2Z471_HUMAN;tr|G3V4N7|G3V4N7_HUMAN	701	Color2 [DarkGray]	1	4					-1	5	5	5	17.6	17.6	17.6	42.644	0	16.331	780670000	30	0.0642149	-0.0182135	0.0200045	-0.136223	0.072376	-0.00643468	0.0232041	0.0374372	0.0422864	-0.173818	0.0243862	0.0489328	0.0388618	-0.0830808	-0.0337987	-0.0108173	0.0451281	0.0391133	0.0128462	0.117568	-0.068295	0.0324605	-0.0179749	-0.0640655	0.129962
	1.33935	-0.122586	sp|P12694|ODBA_HUMAN;tr|F5H5P2|F5H5P2_HUMAN;tr|H0YH31|H0YH31_HUMAN;tr|F5GXU9|F5GXU9_HUMAN	sp|P12694|ODBA_HUMAN;tr|F5H5P2|F5H5P2_HUMAN;tr|H0YH31|H0YH31_HUMAN;tr|F5GXU9|F5GXU9_HUMAN	702	Color2 [DarkGray]	1	4					-1	2	2	2	7	7	7	50.47	0	7.4067	317490000	14	-0.169369	0.095408	-0.193921	0.0233266	0.236362	-0.014905	-0.112645	0.408866	-0.296923	0.105455	0.00341964	0.00344706	-0.254875	-0.2197	-0.140207	-0.245585	-0.231313	-0.145451	-0.193383	0.0537043	-0.144299	0.193999	0.214477	-0.138948	-0.0928369
	3.54172	0.0570792	tr|A0A804HII9|A0A804HII9_HUMAN;sp|P12814|ACTN1_HUMAN;tr|A0A804HKE2|A0A804HKE2_HUMAN;tr|A0A804HK61|A0A804HK61_HUMAN;tr|A0A804HIN7|A0A804HIN7_HUMAN;tr|A0A804HLD0|A0A804HLD0_HUMAN;tr|A0A7I2V4Y4|A0A7I2V4Y4_HUMAN;tr|A0A804HJU8|A0A804HJU8_HUMAN;tr|A0A804HL31|A0A804HL31_HUMAN;tr|A0A804HLF4|A0A804HLF4_HUMAN;tr|H9KV75|H9KV75_HUMAN;tr|H7C5W8|H7C5W8_HUMAN;tr|H0YJW3|H0YJW3_HUMAN;tr|G3V2N5|G3V2N5_HUMAN;tr|A0A…	tr|A0A804HII9|A0A804HII9_HUMAN;sp|P12814|ACTN1_HUMAN;tr|A0A804HKE2|A0A804HKE2_HUMAN;tr|A0A804HK61|A0A804HK61_HUMAN;tr|A0A804HIN7|A0A804HIN7_HUMAN;tr|A0A804HLD0|A0A804HLD0_HUMAN;tr|A0A7I2V4Y4|A0A7I2V4Y4_HUMAN;tr|A0A804HJU8|A0A804HJU8_HUMAN;tr|A0A804HL31|A0A804HL31_HUMAN;tr|A0A804HLF4|A0A804HLF4_HUMAN;tr|H9KV75|H9KV75_HUMAN	703	Color2 [DarkGray]	1	4					-1	35	24	24	50.1	36.8	36.8	105.44	0	323.31	35796000000	307	0.0593276	-0.0912561	0.0252926	-0.0917158	0.0563781	-0.0194685	0.0768731	-0.0699625	0.0390656	-0.0733969	0.0646255	-0.0169711	0.0330763	-0.0369689	0.045552	-0.104906	0.0332036	-0.0108118	0.033165	0.0773616	0.0572631	-0.0307636	0.0366206	-0.0955017	-0.00175428
	1.33173	0.0526962	sp|P12955|PEPD_HUMAN;tr|A0A8V8TLL9|A0A8V8TLL9_HUMAN;tr|K7ES25|K7ES25_HUMAN;tr|A0A494C165|A0A494C165_HUMAN;tr|A0A8V8TLN7|A0A8V8TLN7_HUMAN;tr|A0A8V8TNF2|A0A8V8TNF2_HUMAN;tr|A0A8V8TLR1|A0A8V8TLR1_HUMAN;tr|A0A494C194|A0A494C194_HUMAN;tr|A0A8V8TN48|A0A8V8TN48_HUMAN;tr|A0A8V8TLP4|A0A8V8TLP4_HUMAN;tr|A0A8V8TLR6|A0A8V8TLR6_HUMAN;tr|A0A8V8TLP2|A0A8V8TLP2_HUMAN;tr|V9GYE4|V9GYE4_HUMAN;tr|A0A8V8TNH5|A0A8V8TN…	sp|P12955|PEPD_HUMAN;tr|A0A8V8TLL9|A0A8V8TLL9_HUMAN;tr|K7ES25|K7ES25_HUMAN;tr|A0A494C165|A0A494C165_HUMAN;tr|A0A8V8TLN7|A0A8V8TLN7_HUMAN;tr|A0A8V8TNF2|A0A8V8TNF2_HUMAN;tr|A0A8V8TLR1|A0A8V8TLR1_HUMAN;tr|A0A494C194|A0A494C194_HUMAN;tr|A0A8V8TN48|A0A8V8TN48_HUMAN;tr|A0A8V8TLP4|A0A8V8TLP4_HUMAN;tr|A0A8V8TLR6|A0A8V8TLR6_HUMAN	704	Color2 [DarkGray]	1	4					-1	6	6	6	18.7	18.7	18.7	54.548	0	51.501	1330300000	26	0.193282	-0.0258605	-0.0155668	-0.0933163	0.0340357	-0.0723319	0.11741	-0.118254	0.0839643	-0.131969	0.0386047	-0.0241277	0.0551891	-0.0233936	0.0551615	-0.0394509	-0.0176411	-0.00681496	0.0111949	0.0777805	0.0653572	-0.000557899	0.044862	-0.13921	0.123693
	0.280981	0.00547743	sp|P12956|XRCC6_HUMAN;tr|B1AHC9|B1AHC9_HUMAN	sp|P12956|XRCC6_HUMAN;tr|B1AHC9|B1AHC9_HUMAN	705	Color2 [DarkGray]	1	4					-1	28	28	28	52.2	52.2	52.2	69.842	0	230.3	44446000000	495	0.00148296	0.0153449	0.00347161	-0.0290096	0.00813031	0.0314515	0.0181913	0.00389719	-0.00656223	-0.0109115	-0.00146794	0.0206349	-0.0132213	-0.0335014	0.00787592	-0.024657	0.00112629	0.0326304	-0.00592279	0.0138757	-0.0259597	0.0141928	-0.00037837	0.00569987	0.0346441
	0.928761	-0.0136142	sp|P13010|XRCC5_HUMAN;tr|C9JZ81|C9JZ81_HUMAN	sp|P13010|XRCC5_HUMAN	706	Color2 [DarkGray]	1	4					-1	26	26	26	51.5	51.5	51.5	82.704	0	323.31	30905000000	314	-0.00846505	-0.0155096	0.0209391	-0.0120587	0.0217643	0.0336187	-0.0509067	0.00535583	0.0088079	-0.0128396	0.0307608	0.00375319	-0.00631618	0.028363	0.0381875	-0.0122254	0.0229831	-0.00305891	-0.00291657	-0.0119004	-0.0192871	0.00921345	0.00257134	0.00972366	0.0254047
	0.39984	-0.0113041	sp|P13073|COX41_HUMAN;tr|H3BN72|H3BN72_HUMAN;tr|H3BNV9|H3BNV9_HUMAN;tr|Q86WV2|Q86WV2_HUMAN;tr|H3BPG0|H3BPG0_HUMAN;tr|H3BNI5|H3BNI5_HUMAN	sp|P13073|COX41_HUMAN;tr|H3BN72|H3BN72_HUMAN;tr|H3BNV9|H3BNV9_HUMAN;tr|Q86WV2|Q86WV2_HUMAN;tr|H3BPG0|H3BPG0_HUMAN	707	Color2 [DarkGray]	1	4					-1	7	7	7	39.1	39.1	39.1	19.576	0	23.989	17761000000	117	0.000463486	-0.0120759	-0.0202057	0.0673506	-0.0291808	0.0374963	-0.0065794	0.0311255	0.0119407	0.0234604	-0.00854897	0.041873	0.0113552	0.0156267	-0.00514221	-0.0739059	-0.0191388	0.0526557	-0.00608993	-0.0085783	-0.0204763	-0.0266182	-0.0211973	0.04475	-0.0569611
	0.0256362	-0.00668199	sp|P13284|GILT_HUMAN	sp|P13284|GILT_HUMAN	708	Color2 [DarkGray]	1	4					-1	2	2	2	12	12	12	27.963	0	9.0155	270110000	14	0.046273	0.298588	-0.0284002	-0.257182	0.00875926	-0.0127442	-0.0264995	0.320903	-0.0447023	-0.0868027	-0.0889745	0.0339546	0.00287032	0.302533	0.0876303	-0.0140381	-0.101433	-0.164064	-0.0442092	0.213704	0.00328064	0.0597031	-0.0219657	-0.0788181	0.00025034
	2.10048	-0.055499	sp|P13473|LAMP2_HUMAN;tr|H0YCG2|H0YCG2_HUMAN	sp|P13473|LAMP2_HUMAN;tr|H0YCG2|H0YCG2_HUMAN	709	Color2 [DarkGray]	1	4					-1	4	4	4	11.5	11.5	11.5	44.96	0	48.24	3482200000	59	-0.0205505	0.0711007	0.012506	0.00229979	-0.0537019	0.115272	-0.0239592	0.130391	-0.0223384	0.0298827	-0.0806015	0.0488586	-0.0421309	0.163991	-0.0596571	0.0279665	-0.0119498	0.0405996	-0.00567198	-0.0627615	-0.00524902	0.113281	-0.0190482	-0.0278714	-0.0641873
	1.40031	-0.048724	sp|P13489|RINI_HUMAN;tr|E9PMJ3|E9PMJ3_HUMAN;tr|E9PLZ3|E9PLZ3_HUMAN;tr|E9PIM9|E9PIM9_HUMAN;tr|E9PMA9|E9PMA9_HUMAN;tr|E9PIK5|E9PIK5_HUMAN;tr|H0YCR7|H0YCR7_HUMAN	sp|P13489|RINI_HUMAN;tr|E9PMJ3|E9PMJ3_HUMAN;tr|E9PLZ3|E9PLZ3_HUMAN;tr|E9PIM9|E9PIM9_HUMAN	710	Color2 [DarkGray]	1	4					-1	5	5	5	12.1	12.1	12.1	49.973	0	315.82	6717900000	58	0.00250196	0.169749	-0.0173244	-0.0099411	-0.0199583	-0.032074	0.0396683	0.153709	0.048173	-0.0611644	-0.0851896	-0.120631	0.0254474	0.101943	0.0631962	-0.0914474	-0.0992439	-0.0961835	0.0800691	0.104406	-0.0345042	-0.0157025	-0.0285132	-0.0472476	0.0828145
	1.20934	0.0909092	tr|A0A8Q3SIH4|A0A8Q3SIH4_HUMAN;tr|A0A8Q3WL14|A0A8Q3WL14_HUMAN;sp|P13498|CY24A_HUMAN;tr|A0A8Q3WL20|A0A8Q3WL20_HUMAN	tr|A0A8Q3SIH4|A0A8Q3SIH4_HUMAN;tr|A0A8Q3WL14|A0A8Q3WL14_HUMAN;sp|P13498|CY24A_HUMAN;tr|A0A8Q3WL20|A0A8Q3WL20_HUMAN	711	Color2 [DarkGray]	1	4					-1	2	2	2	24.6	24.6	24.6	17.744	0	8.4191	1697300000	22	0.118535	-0.309591	0.0969899	-0.139857	0.158021	-0.0677586	-0.0388889	0.014802	-0.0411267	0.0275147	0.0524824	0.0189707	0.0483041	-0.16134	0.0464699	-0.340811	0.0682819	0.184947	0.0777047	0.0512614	0.14439	-0.139257	0.0604794	-0.165925	0.0668826
	7.83413	0.074497	sp|P13639|EF2_HUMAN;tr|M0R0I6|M0R0I6_HUMAN	sp|P13639|EF2_HUMAN	712	Color2 [DarkGray]	1	4					-1	35	35	34	43.1	43.1	42	95.337	0	323.31	156470000000	652	0.0419552	-0.0501792	-0.00966978	0.0590177	-0.0183201	-0.0072794	0.0355248	-0.0164349	-0.00854468	0.0585794	-0.00988507	0.00871634	0.0534933	-0.0454254	-0.0267017	0.0384977	-0.0162873	-0.00275278	0.047977	0.00967622	0.0213461	-0.0868654	-0.0229652	0.00925088	0.0387948
	3.53615	0.0448202	sp|P13667|PDIA4_HUMAN	sp|P13667|PDIA4_HUMAN	713	Color2 [DarkGray]	1	4					-1	23	23	1	43.3	43.3	2.5	72.932	0	196.2	27374000000	312	0.0212672	-0.0722308	-0.0344551	0.088963	-0.043597	0.0296555	0.0071938	-0.100102	0.0153787	0.106016	-0.0205469	0.0161674	0.0436356	-0.0758018	-0.0271039	0.104583	-0.0427358	-0.00574088	0.00357533	0.011533	-0.0279515	-0.0279174	-0.00629616	0.0684693	0.0387135
	0.784452	0.0231914	sp|P13674|P4HA1_HUMAN	sp|P13674|P4HA1_HUMAN	714	Color2 [DarkGray]	1	4					-1	9	9	9	26.2	26.2	26.2	61.049	0	49.689	2660000000	85	0.0264671	-0.0431533	-0.0186844	0.126114	-0.062336	0.0038929	0.00774574	0.0483282	-0.0199368	0.013025	-0.00988507	0.0331304	0.0234425	-0.00133014	-0.0185192	0.0513623	-0.0267942	0.0294154	-0.0186849	-0.0280199	-0.0532062	0.0409276	-0.00599217	0.0579922	-0.00677824
	0.597168	0.0277541	sp|P13693|TCTP_HUMAN;tr|Q5W0H4|Q5W0H4_HUMAN;tr|A0A0B4J2C3|A0A0B4J2C3_HUMAN;tr|J3KPG2|J3KPG2_HUMAN;tr|E9PJF7|E9PJF7_HUMAN;tr|H0YCX0|H0YCX0_HUMAN;sp|Q56UQ5|TPT1L_HUMAN;sp|Q9HAU6|TCTP8_HUMAN	sp|P13693|TCTP_HUMAN;tr|Q5W0H4|Q5W0H4_HUMAN;tr|A0A0B4J2C3|A0A0B4J2C3_HUMAN;tr|J3KPG2|J3KPG2_HUMAN;tr|E9PJF7|E9PJF7_HUMAN;tr|H0YCX0|H0YCX0_HUMAN	715	Color2 [DarkGray]	1	4					-1	6	6	6	44.2	44.2	44.2	19.595	0	33.301	24547000000	98	0.0679359	-0.0469129	-0.131756	0.0147347	0.0246692	-0.0109715	0.0674629	-0.110992	-0.0658488	-0.0403142	0.0479615	0.0110013	0.0717745	-0.045675	-0.0965884	-0.0301487	0.0589838	-7.62939e-05	0.0186105	0.0376594	0.0243478	0.0148239	0.00973153	-0.0673862	0.0382259
	2.1445	0.0412343	sp|P13796|PLSL_HUMAN;tr|Q5TBN3|Q5TBN3_HUMAN;sp|P13797|PLST_HUMAN;tr|Q5TBN5|Q5TBN5_HUMAN;tr|U3KQI3|U3KQI3_HUMAN;tr|H7C4N2|H7C4N2_HUMAN;tr|C9JAM8|C9JAM8_HUMAN	sp|P13796|PLSL_HUMAN	717	Color2 [DarkGray]	1	4					-1	32	32	31	60.9	60.9	59.5	70.288	0	323.31	308240000000	824	0.125353	0.0650754	-0.0493374	-0.101345	0.0235631	-0.0410111	0.0944726	0.0707958	-0.0434823	-0.0866959	0.0152206	-0.03281	0.0962572	0.0450935	-0.0487516	-0.0910223	0.0294828	-0.0204651	0.0903492	0.0426865	0.0664778	-0.026943	-0.0280499	-0.0763068	0.101844
	0.86616	-0.0386415	sp|P13798|ACPH_HUMAN;tr|C9JIF9|C9JIF9_HUMAN;tr|H7C393|H7C393_HUMAN;tr|H7C1U0|H7C1U0_HUMAN;tr|C9JLK2|C9JLK2_HUMAN;tr|F8WEH5|F8WEH5_HUMAN	sp|P13798|ACPH_HUMAN;tr|C9JIF9|C9JIF9_HUMAN;tr|H7C393|H7C393_HUMAN;tr|H7C1U0|H7C1U0_HUMAN	718	Color2 [DarkGray]	1	4					-1	10	10	10	20.8	20.8	20.8	81.224	0	42.905	1495400000	66	0.177705	0.0358698	0.043113	-0.0793986	0.0173264	-0.0757113	0.1541	0.0463219	-0.0436449	-0.0130427	0.0151515	-0.00884628	-0.074264	0.135448	0.00826859	-0.0120242	0.0570898	-0.142148	-0.00458598	0.194635	0.0490477	0.103228	-0.048492	-0.0834329	-0.0407255
	0.488281	0.0173622	tr|A0A8I5KT03|A0A8I5KT03_HUMAN;tr|A0A8I5KYP7|A0A8I5KYP7_HUMAN;sp|P13804|ETFA_HUMAN;tr|A0A8I5KYH4|A0A8I5KYH4_HUMAN;tr|A0A8I5KVL5|A0A8I5KVL5_HUMAN;tr|H0YLU7|H0YLU7_HUMAN;tr|A0A8I5KUR2|A0A8I5KUR2_HUMAN;tr|A0A0S2Z3M4|A0A0S2Z3M4_HUMAN;tr|H0YK49|H0YK49_HUMAN;tr|H3BV91|H3BV91_HUMAN;tr|A0A8I5KUF3|A0A8I5KUF3_HUMAN;tr|A0A8I5KVC9|A0A8I5KVC9_HUMAN;tr|H0YKF0|H0YKF0_HUMAN;tr|H0YL83|H0YL83_HUMAN;tr|H0YM12|H0YM1…	tr|A0A8I5KT03|A0A8I5KT03_HUMAN;tr|A0A8I5KYP7|A0A8I5KYP7_HUMAN;sp|P13804|ETFA_HUMAN;tr|A0A8I5KYH4|A0A8I5KYH4_HUMAN;tr|A0A8I5KVL5|A0A8I5KVL5_HUMAN;tr|H0YLU7|H0YLU7_HUMAN;tr|A0A8I5KUR2|A0A8I5KUR2_HUMAN;tr|A0A0S2Z3M4|A0A0S2Z3M4_HUMAN;tr|H0YK49|H0YK49_HUMAN;tr|H3BV91|H3BV91_HUMAN;tr|A0A8I5KUF3|A0A8I5KUF3_HUMAN;tr|A0A8I5KVC9|A0A8I5KVC9_HUMAN;tr|H0YKF0|H0YKF0_HUMAN	719	Color2 [DarkGray]	1	4					-1	11	11	11	60.8	60.8	60.8	29.466	0	85.54	4269000000	81	-0.00613451	-0.103993	-0.0728245	0.146147	-0.0569885	0.0164917	0.00838923	-0.0254676	-0.0248241	0.0508273	-0.0508406	-0.00291705	-0.0626986	-0.0880823	-0.0372791	0.265477	-0.0242858	-0.0101192	0.00639606	-0.0861979	-0.0208731	0.00865936	-0.0138421	0.0667284	-0.0020051
	1.04513	-0.0437075	sp|P13861|KAP2_HUMAN;tr|H7C1L0|H7C1L0_HUMAN;tr|C9J830|C9J830_HUMAN;tr|H7C330|H7C330_HUMAN;tr|H7C4A9|H7C4A9_HUMAN	sp|P13861|KAP2_HUMAN;tr|H7C1L0|H7C1L0_HUMAN	720	Color2 [DarkGray]	1	4					-1	10	10	10	35.4	35.4	35.4	45.518	0	52.941	2794800000	61	-0.06478	0.0508397	-0.0110223	-0.125049	0.0682256	0.0807796	-0.200432	0.0641623	0.0342205	0.0121272	0.0749435	0.0206349	-0.0367017	0.0435698	0.024199	-0.0811715	0.0291378	-0.0260549	0.0242698	0.0129828	0.018724	0.0274658	-0.0270469	-0.0194852	0.0396073
	0.666545	-0.194329	sp|P13984|T2FB_HUMAN	sp|P13984|T2FB_HUMAN	721	Color2 [DarkGray]	1	4					-1	3	3	3	9.6	9.6	9.6	28.38	0	3.5613	1130500000	9	-0.253691	-0.255362	-0.174037	-0.224874	-0.282201	-0.264876	-0.241781	-0.33854	-0.192499	-0.215792	-0.161397	-0.177032	-0.0538206	0.114501	-0.0190792	-0.212481	-0.0244288	0.182526	-0.243877	-0.244553	-0.190187	-0.206237	-0.0890133	-0.167243	-0.0233126
	0.95408	-0.0263245	tr|A0A7I2V2U6|A0A7I2V2U6_HUMAN;sp|P13995|MTDC_HUMAN;tr|A0A7I2YQD4|A0A7I2YQD4_HUMAN;tr|A0A7I2V482|A0A7I2V482_HUMAN;tr|B8ZZU9|B8ZZU9_HUMAN;tr|B9A062|B9A062_HUMAN;sp|Q9H903|MTD2L_HUMAN	tr|A0A7I2V2U6|A0A7I2V2U6_HUMAN;sp|P13995|MTDC_HUMAN;tr|A0A7I2YQD4|A0A7I2YQD4_HUMAN	722	Color2 [DarkGray]	1	4					-1	5	5	5	24.1	24.1	24.1	35.222	0	64.119	1492800000	47	-0.06779	-0.0361614	-0.0210071	0.131788	-0.0256708	0.0556278	-0.00194287	-0.0418203	-0.0367506	0.125615	-0.00763559	0.0715139	-0.064636	0.00975657	-0.0195594	0.154475	-0.0661354	0.0399311	-0.0252779	-0.011729	-0.0493977	-0.0261314	-0.0200455	0.104551	-0.0217016
	0.0652788	-0.00652061	sp|P14174|MIF_HUMAN	sp|P14174|MIF_HUMAN	723	Color2 [DarkGray]	1	4					-1	3	3	3	33.9	33.9	33.9	12.476	0	8.0462	1296700000	38	-0.0905211	-0.0913856	0.0114875	-0.06164	-0.0705054	0.251716	-0.0922961	-0.0749636	-0.00331712	0.241078	0.049515	-0.0981283	-0.166743	0.0436871	0.00842571	0.0918117	0.0511215	-0.00497413	-0.155893	0.0181804	-0.080729	0.0902631	-0.00166607	-0.00556326	-0.0550518
	3.08283	0.0572375	sp|P14314|GLU2B_HUMAN;tr|K7ELL7|K7ELL7_HUMAN;tr|K7EPW7|K7EPW7_HUMAN;tr|A0A7I2V2T6|A0A7I2V2T6_HUMAN;tr|A0A0C4DGP4|A0A0C4DGP4_HUMAN;tr|K7EKX1|K7EKX1_HUMAN;tr|K7EJ70|K7EJ70_HUMAN	sp|P14314|GLU2B_HUMAN;tr|K7ELL7|K7ELL7_HUMAN	725	Color2 [DarkGray]	1	4					-1	11	11	11	24.1	24.1	24.1	59.425	0	134.86	16210000000	163	0.0721769	-0.0384052	0.0173533	0.105893	-0.0826607	-0.0747449	0.0264757	-0.0549357	0.0745566	0.112734	-0.0637081	-0.0184462	0.041656	-0.0274529	0.00354958	0.119172	-0.0433164	-0.00804353	0.0406306	0.0411835	-0.00352335	-0.147001	-0.00682831	0.091805	0.0252407
	0.105687	-0.00277559	sp|P14317|HCLS1_HUMAN;tr|E7EVW7|E7EVW7_HUMAN;tr|F8WDD5|F8WDD5_HUMAN;tr|F8WEZ6|F8WEZ6_HUMAN	sp|P14317|HCLS1_HUMAN;tr|E7EVW7|E7EVW7_HUMAN	726	Color2 [DarkGray]	1	4					-1	16	16	16	34.6	34.6	34.6	54.013	0	65.543	25751000000	204	0.00592351	0.00291228	0.0203941	-0.0815148	0.0557697	0.015887	0.0851767	0.0109341	0.0244038	-0.0950568	0.0816274	-0.0200005	0.0317168	0.0391068	0.00936747	-0.102761	0.0615501	-0.00382471	0.0522385	-0.0767884	0.0571878	0.0418568	-0.0357108	-0.0859566	0.0486758
	0.0306424	0.00165613	sp|P14324|FPPS_HUMAN;tr|A0A087X090|A0A087X090_HUMAN;tr|A0A087X1D8|A0A087X1D8_HUMAN;tr|A0A087WVN4|A0A087WVN4_HUMAN;tr|A0A087WTP2|A0A087WTP2_HUMAN	sp|P14324|FPPS_HUMAN;tr|A0A087X090|A0A087X090_HUMAN	727	Color2 [DarkGray]	1	4					-1	5	5	5	17.9	17.9	17.9	48.275	0	36.783	6548800000	62	0.115798	0.0394201	-0.0303349	-0.02371	0.0141981	-0.042191	0.102331	0.0931475	0.0264192	-0.0683227	-0.00616145	-0.149432	0.147445	0.0400476	-0.00522161	0.0343139	-0.0295229	-0.0544124	0.0409541	-0.0691335	-0.0226989	0.0556455	0.0359561	-0.0939767	0.111921
	2.69286	0.0799395	sp|P14406|CX7A2_HUMAN;tr|D6RIE3|D6RIE3_HUMAN;tr|D6RGV5|D6RGV5_HUMAN;tr|H0UI06|H0UI06_HUMAN	sp|P14406|CX7A2_HUMAN;tr|D6RIE3|D6RIE3_HUMAN;tr|D6RGV5|D6RGV5_HUMAN;tr|H0UI06|H0UI06_HUMAN	728	Color2 [DarkGray]	1	4					-1	1	1	1	15.7	15.7	15.7	9.3959	0	5.8935	1050700000	14	0.070323	0.00557685	0.0368123	0.00509429	0.0160758	-0.0858157	0.0349834	-0.0761204	0.0312903	-0.0585415	0.103513	-0.0515246	-0.00492048	-0.176694	0.0599422	-0.0153484	0.0876949	-0.00612426	-0.153947	0.23921	0.108283	-0.0606177	-0.00629616	-0.000237942	0.022202
	0.982693	-0.0244105	sp|P14550|AK1A1_HUMAN;tr|V9GYP9|V9GYP9_HUMAN;tr|Q5T621|Q5T621_HUMAN;tr|V9GYG2|V9GYG2_HUMAN	sp|P14550|AK1A1_HUMAN	729	Color2 [DarkGray]	1	4					-1	9	9	9	26.8	26.8	26.8	36.573	0	26.546	2719100000	55	0.0202615	0.118753	-0.060827	-0.0514412	-0.00105476	0.0344396	0.0770485	-0.02584	-0.052371	0.0316563	-0.0423257	0.0397854	0.0459716	0.0503552	-0.0520227	-0.110497	0.0257525	0.0224373	-0.00692606	-0.0557282	0.0188012	0.0427079	0.0107086	-0.0620766	0.0300727
	7.2748	0.104092	sp|P14618|KPYM_HUMAN;tr|A0A8V8TNX9|A0A8V8TNX9_HUMAN;tr|B4DNK4|B4DNK4_HUMAN;tr|A0A8V8TMM5|A0A8V8TMM5_HUMAN;tr|H3BQ34|H3BQ34_HUMAN;tr|H3BT25|H3BT25_HUMAN;tr|H3BUW1|H3BUW1_HUMAN;tr|H3BTJ2|H3BTJ2_HUMAN;tr|H3BN34|H3BN34_HUMAN;tr|H3BQZ3|H3BQZ3_HUMAN;tr|H3BU13|H3BU13_HUMAN;sp|P30613|KPYR_HUMAN	sp|P14618|KPYM_HUMAN;tr|A0A8V8TNX9|A0A8V8TNX9_HUMAN;tr|B4DNK4|B4DNK4_HUMAN;tr|A0A8V8TMM5|A0A8V8TMM5_HUMAN;tr|H3BQ34|H3BQ34_HUMAN	730	Color2 [DarkGray]	1	4					-1	30	30	3	54.6	54.6	7.3	57.936	0	323.31	483490000000	951	0.0908468	-0.0526969	-0.0247791	-0.0213723	0.0177431	-0.0248239	0.0987096	-0.0527837	-0.0145085	-0.0270243	0.00724816	-0.0256884	0.0986826	-0.0342438	-0.0156422	-0.0189838	-0.00967956	-0.0296373	0.0957346	0.0575655	0.0723653	-0.0782592	-0.0499017	-0.0544784	0.0590506
	2.06498	0.0241098	sp|P14625|ENPL_HUMAN;tr|A0A7P0TAE1|A0A7P0TAE1_HUMAN;tr|H0YIV0|H0YIV0_HUMAN;tr|A0A7P0T823|A0A7P0T823_HUMAN;tr|A0A7P0TAT8|A0A7P0TAT8_HUMAN;tr|A0A7P0T917|A0A7P0T917_HUMAN;tr|A0A087WT78|A0A087WT78_HUMAN;tr|A0A7P0TAY2|A0A7P0TAY2_HUMAN;tr|A0A7P0TBC2|A0A7P0TBC2_HUMAN;tr|A0A7P0T8R3|A0A7P0T8R3_HUMAN;tr|A0A7P0T885|A0A7P0T885_HUMAN;sp|Q58FF3|ENPLL_HUMAN;tr|A0A7P0Z405|A0A7P0Z405_HUMAN;tr|F8W026|F8W026_HUMAN	sp|P14625|ENPL_HUMAN;tr|A0A7P0TAE1|A0A7P0TAE1_HUMAN;tr|H0YIV0|H0YIV0_HUMAN;tr|A0A7P0T823|A0A7P0T823_HUMAN;tr|A0A7P0TAT8|A0A7P0TAT8_HUMAN;tr|A0A7P0T917|A0A7P0T917_HUMAN;tr|A0A087WT78|A0A087WT78_HUMAN;tr|A0A7P0TAY2|A0A7P0TAY2_HUMAN;tr|A0A7P0TBC2|A0A7P0TBC2_HUMAN	731	Color2 [DarkGray]	1	4					-1	41	41	39	50.1	50.1	48.3	92.468	0	323.31	205830000000	698	0.0277414	-0.0389042	-0.0103858	0.133066	-0.0419319	-0.019701	0.0300114	-0.0290718	-0.00830674	0.148859	-0.0391636	-0.031477	0.014111	-0.0512996	0.0033133	0.123301	-0.0584888	-0.00558758	0.00116491	0.0258834	-0.0410867	-0.036391	-0.0254283	0.101449	0.0167661
	0.943202	-0.136708	tr|A0A7I2YQS6|A0A7I2YQS6_HUMAN;tr|A0A7I2V612|A0A7I2V612_HUMAN;tr|A0A7I2V373|A0A7I2V373_HUMAN;tr|A0A7I2V2S1|A0A7I2V2S1_HUMAN;tr|A0A7I2V4Q3|A0A7I2V4Q3_HUMAN;tr|A0A7I2V610|A0A7I2V610_HUMAN;tr|A0A7I2V3E3|A0A7I2V3E3_HUMAN;tr|A0A7I2V2P6|A0A7I2V2P6_HUMAN;tr|A0A7I2YQV5|A0A7I2YQV5_HUMAN;tr|A0A3B3ISG5|A0A3B3ISG5_HUMAN;sp|P14735|IDE_HUMAN;tr|A0A7I2V634|A0A7I2V634_HUMAN;tr|A0A7I2V4A4|A0A7I2V4A4_HUMAN	tr|A0A7I2YQS6|A0A7I2YQS6_HUMAN;tr|A0A7I2V612|A0A7I2V612_HUMAN;tr|A0A7I2V373|A0A7I2V373_HUMAN;tr|A0A7I2V2S1|A0A7I2V2S1_HUMAN;tr|A0A7I2V4Q3|A0A7I2V4Q3_HUMAN;tr|A0A7I2V610|A0A7I2V610_HUMAN;tr|A0A7I2V3E3|A0A7I2V3E3_HUMAN;tr|A0A7I2V2P6|A0A7I2V2P6_HUMAN;tr|A0A7I2YQV5|A0A7I2YQV5_HUMAN;tr|A0A3B3ISG5|A0A3B3ISG5_HUMAN;sp|P14735|IDE_HUMAN;tr|A0A7I2V634|A0A7I2V634_HUMAN;tr|A0A7I2V4A4|A0A7I2V4A4_HUMAN	733	Color2 [DarkGray]	1	4					-1	3	3	3	6.2	6.2	6.2	67.121	0	8.7515	489500000	24	-0.2387	0.60989	0.107073	-0.0866065	-0.159237	-0.145521	-0.132271	0.504551	0.157098	-0.189342	-0.118251	-0.146882	0.0239897	-0.00484252	0.0140676	-0.0350478	0.0567515	-0.0369861	0.0876098	-0.150761	-0.0714962	0.016479	0.103527	-0.0479853	0.0442295
	4.91577	0.0940924	sp|P14780|MMP9_HUMAN	sp|P14780|MMP9_HUMAN	734	Color2 [DarkGray]	1	4					-1	8	8	8	17.5	17.5	17.5	78.457	0	51.942	2672000000	67	-0.0430212	-0.161387	-0.080405	0.19312	-0.0015471	0.0431452	-0.00463009	-0.0115092	-0.0153852	0.0363748	-0.0319309	0.0801001	-0.00176215	-0.0981379	-0.0490782	0.119356	-0.0217099	0.0460114	-0.0388117	0.000135899	0.0635624	-0.105518	-0.0365646	0.133547	0.0180857
	0.172944	-0.0105385	sp|P14854|CX6B1_HUMAN;tr|K7EQD3|K7EQD3_HUMAN;tr|A0A494C160|A0A494C160_HUMAN	sp|P14854|CX6B1_HUMAN;tr|K7EQD3|K7EQD3_HUMAN;tr|A0A494C160|A0A494C160_HUMAN	735	Color2 [DarkGray]	1	4					-1	2	2	2	17.4	17.4	17.4	10.192	0	3.6521	4125000000	22	-0.0937836	-0.0947542	0.0609431	0.0119586	-0.0679979	0.162953	0.0157242	-0.0145857	-0.0137119	0.018898	-0.0196967	0.0523388	0.0492897	-0.0164089	-0.0244508	-0.0209062	0.0370522	-0.00191092	-0.00375104	-0.17294	-0.0377114	0.0569482	-0.0262759	0.11257	0.0630517
	1.4873	-0.0335113	sp|P14866|HNRPL_HUMAN;tr|M0QXS5|M0QXS5_HUMAN;tr|A0A3B3ITJ4|A0A3B3ITJ4_HUMAN;tr|M0QYL7|M0QYL7_HUMAN;tr|M0R1W6|M0R1W6_HUMAN;tr|M0R076|M0R076_HUMAN;tr|B4DVF8|B4DVF8_HUMAN	sp|P14866|HNRPL_HUMAN;tr|M0QXS5|M0QXS5_HUMAN;tr|A0A3B3ITJ4|A0A3B3ITJ4_HUMAN	736	Color2 [DarkGray]	1	4					-1	14	14	9	42.6	42.6	31.1	64.132	0	143.77	20566000000	191	-0.0413976	-0.0304434	0.0447221	0.0567105	0.0065918	-0.0199335	-0.0648618	0.0890257	0.0397563	0.0560646	0.0156353	-0.0297537	-0.0301569	0.0418098	-0.0111783	0.0312901	0.0480597	-0.0411463	-0.0240922	-0.0562232	0.0206525	0.0181324	0.0652621	-0.0128276	-0.050808
	0.22122	0.00728138	sp|P14868|SYDC_HUMAN;tr|H7BZ35|H7BZ35_HUMAN;tr|C9J7S3|C9J7S3_HUMAN;tr|C9JLC1|C9JLC1_HUMAN;tr|C9JQM9|C9JQM9_HUMAN	sp|P14868|SYDC_HUMAN	737	Color2 [DarkGray]	1	4					-1	15	15	15	30.9	30.9	30.9	57.136	0	62.212	7701600000	96	-0.0115469	0.0578585	0.00905609	-0.0517523	-0.0128491	0.0018332	-0.0457439	0.0586693	-0.000710249	-0.0154822	-0.0165837	0.0146501	-0.0243008	-0.00593424	0.0315578	-0.00109816	0.0202777	0.0133073	0.0636742	0.0179453	0.0474596	-0.00847077	-0.0152948	-0.00755525	0.0362732
	1.64962	0.0487358	sp|P14927|QCR7_HUMAN;tr|B7Z2R2|B7Z2R2_HUMAN;tr|E5RHG9|E5RHG9_HUMAN	sp|P14927|QCR7_HUMAN;tr|B7Z2R2|B7Z2R2_HUMAN;tr|E5RHG9|E5RHG9_HUMAN	738	Color2 [DarkGray]	1	4					-1	4	4	4	38.7	38.7	38.7	13.53	0	17.707	2794100000	38	-0.029989	-0.119481	0.0443389	0.0421088	0.0835629	0.0139959	-0.0461257	-0.050761	-0.0095768	0.0374539	0.0558472	0.0235803	0.00434947	-0.145746	0.0603209	0.078454	-0.0701957	-0.0156691	0.0646298	0.0511138	0.00943112	-0.127024	-0.0286674	0.0818715	-0.0983675
	0.31702	0.017887	sp|P15090|FABP4_HUMAN;tr|E5RIR0|E5RIR0_HUMAN;tr|E5RH45|E5RH45_HUMAN;sp|P02689|MYP2_HUMAN	sp|P15090|FABP4_HUMAN	739	Color2 [DarkGray]	1	4					-1	4	4	4	31.8	31.8	31.8	14.719	0	21.317	1206100000	38	-0.0344467	-0.000729084	-0.0802381	0.102821	0.0171876	0.0403979	-0.0342422	-0.126884	0.00315189	0.166633	0.0143907	-0.0121682	0.114265	-0.152312	-0.0886724	0.11494	0.115456	-0.119812	0.0228775	0.0149362	-0.0481036	-0.0195742	0.0129609	0.0540247	0.0213797
	0.759637	0.0347264	sp|P15121|ALDR_HUMAN;tr|E9PCX2|E9PCX2_HUMAN;tr|E9PEF9|E9PEF9_HUMAN	sp|P15121|ALDR_HUMAN;tr|E9PCX2|E9PCX2_HUMAN	741	Color2 [DarkGray]	1	4					-1	5	5	5	20.3	20.3	20.3	35.853	0	18.733	3832900000	49	0.140914	0.0513086	-0.0918934	-0.0608046	0.046952	-0.0241244	0.158746	0.138279	-0.139967	-0.0174165	0.0306242	-0.008075	0.0743296	0.0493045	-0.100478	-0.0196917	0.0059731	0.0331531	0.152561	0.0630608	-0.0144608	-0.0161858	0.00657034	-0.0823407	0.134305
	3.07813	-0.0487572	sp|P15144|AMPN_HUMAN;tr|H0YMC1|H0YMC1_HUMAN;tr|H0YLZ8|H0YLZ8_HUMAN;tr|H0YKT6|H0YKT6_HUMAN	sp|P15144|AMPN_HUMAN	742	Color2 [DarkGray]	1	4					-1	19	19	19	26.6	26.6	26.6	109.54	0	147.41	8819100000	205	-0.0490537	0.032192	-0.0509729	0.0992754	-0.0340662	-0.0170689	-0.0344317	-0.00476408	0.0117059	0.0628254	-0.0312166	0.00535846	-0.00315452	0.0135927	-0.00158024	0.0795877	-0.061866	-0.00145221	0.0246792	-0.0292513	-0.0167534	0.000637531	-0.0240421	0.0595915	-0.0267103
	0.801712	0.0490567	tr|B1AH77|B1AH77_HUMAN;tr|B1AH80|B1AH80_HUMAN;sp|P15153|RAC2_HUMAN;tr|B1AH78|B1AH78_HUMAN;tr|J3KSC4|J3KSC4_HUMAN;tr|J3QLK0|J3QLK0_HUMAN;sp|P60763|RAC3_HUMAN	tr|B1AH77|B1AH77_HUMAN;tr|B1AH80|B1AH80_HUMAN;sp|P15153|RAC2_HUMAN;tr|B1AH78|B1AH78_HUMAN	743	Color2 [DarkGray]	1	4					-1	5	5	1	34.5	34.5	9.5	16.775	0	21.364	16649000000	48	0.128071	0.0201442	-0.0994904	0.0140409	-0.0149782	0.0153577	0.0344419	0.0942903	-0.0217776	-0.0747745	0.0874259	-0.0775893	0.115976	0.0342762	-0.12206	-0.068141	0.137452	-0.0634048	0.075336	-0.101714	-0.0279515	-0.0569661	0.0793724	0.0323932	0.199443
	0.00125551	8.39829e-05	tr|H3BR35|H3BR35_HUMAN;sp|P15170|ERF3A_HUMAN;sp|Q8IYD1|ERF3B_HUMAN;tr|H3BSV8|H3BSV8_HUMAN	tr|H3BR35|H3BR35_HUMAN;sp|P15170|ERF3A_HUMAN;sp|Q8IYD1|ERF3B_HUMAN	744	Color2 [DarkGray]	1	4					-1	6	6	6	14.5	14.5	14.5	52.832	0	33.95	2922800000	49	0.0813229	-0.150964	-0.0259047	0.0535319	-0.0173237	0.00929499	0.0133443	-0.0821753	-0.00640392	0.0608006	-0.0153825	0.0316305	0.0431859	-0.0500479	0.0457816	0.00488114	0.0163145	-0.0264437	0.0163076	-0.00531483	0.0124581	0.0370498	-0.0185113	-0.0128276	0.0133786
	0.824349	-0.0938941	sp|P15291|B4GT1_HUMAN	sp|P15291|B4GT1_HUMAN	745	Color2 [DarkGray]	1	4					-1	2	2	2	8.8	8.8	8.8	43.92	0	13.041	108200000	16	-0.135048	0.104475	0.0328796	-0.034636	-0.0771632	0.143571	-0.149601	0.154148	0.0662928	-0.0259991	0.0792487	-0.0857048	0.0648797	0.0736258	0.188721	0.312518	-0.356166	-0.205834	-0.312903	0.264485	0.0797834	-0.032963	-0.00865483	0.116307	-0.253191
	2.93014	0.0320131	sp|P15311|EZRI_HUMAN;tr|E9PQ82|E9PQ82_HUMAN;tr|E9PNV3|E9PNV3_HUMAN;tr|A0A2R8Y5P0|A0A2R8Y5P0_HUMAN	sp|P15311|EZRI_HUMAN	746	Color2 [DarkGray]	1	4					-1	32	21	19	46.4	32.4	31.1	69.412	0	136.69	37349000000	255	0.0771086	-0.0128109	0.0358109	-0.0417261	0.012666	-0.032074	0.042454	0.0127485	-0.0409644	-0.01477	0.031513	-0.0352442	0.0604424	-0.0200808	0.0162559	-0.0539837	0.0185409	-0.0785713	0.0581677	0.031168	0.013078	-0.017153	-0.00873089	-0.0723817	0.0605724
	2.70656	-0.0737701	tr|A0A087WTB8|A0A087WTB8_HUMAN;tr|Q5TBK7|Q5TBK7_HUMAN;sp|P15374|UCHL3_HUMAN	tr|A0A087WTB8|A0A087WTB8_HUMAN;tr|Q5TBK7|Q5TBK7_HUMAN;sp|P15374|UCHL3_HUMAN	747	Color2 [DarkGray]	1	4					-1	3	3	3	18.6	18.6	18.6	21.945	0	12.51	1462400000	33	-0.0241299	0.152149	0.0385823	-0.0825741	-0.0399072	-0.0191586	0.0834327	-0.00893021	-0.0456791	-0.0284605	-0.0362947	0.073993	0.0873866	0.0994632	0.0911191	-0.101797	0.00835538	-0.0769587	-0.0459273	-0.0201705	-0.0146189	0.140066	0.0296671	-0.0495443	0.0960751
	2.4224	-0.0508854	tr|F5H5P4|F5H5P4_HUMAN;tr|Q96D37|Q96D37_HUMAN;tr|A0A0A0MR07|A0A0A0MR07_HUMAN;sp|P15498|VAV_HUMAN	tr|F5H5P4|F5H5P4_HUMAN;tr|Q96D37|Q96D37_HUMAN;tr|A0A0A0MR07|A0A0A0MR07_HUMAN;sp|P15498|VAV_HUMAN	748	Color2 [DarkGray]	1	4					-1	12	12	11	15	15	13.7	91.729	0	39.36	3080700000	67	-0.0723665	0.0944982	0.0139151	0.0266705	-0.026458	0.0287566	-0.0735919	0.0456131	0.0156128	0.0303757	0.0695608	0.015409	-0.0764122	0.0145504	-0.0181193	-0.00539851	-0.0123048	0.0337503	-0.0330081	-0.127467	0.0708771	0.0966856	0.0113096	-0.0252857	0.017426
	1.1637	0.0610797	sp|P15531|NDKA_HUMAN	sp|P15531|NDKA_HUMAN	749	Color2 [DarkGray]	1	4					-1	9	1	1	63.8	9.2	9.2	17.149	0	10.934	2624300000	12	0.0771968	-0.0304434	0.00929141	0.00629067	-0.000703096	-0.0224931	0.108862	-0.129016	-0.0114837	-0.0052433	0.0596063	-0.0313201	0.0981634	-0.0540574	0.0137548	-0.0971999	0.028724	0.00731516	0.0320256	0.0135388	0.0455666	0.0605438	0.000832319	-0.121153	0.102932
	4.64801	0.0775964	tr|B4DLR8|B4DLR8_HUMAN;tr|H3BNV2|H3BNV2_HUMAN;sp|P15559|NQO1_HUMAN;tr|H3BRK3|H3BRK3_HUMAN	tr|B4DLR8|B4DLR8_HUMAN;tr|H3BNV2|H3BNV2_HUMAN;sp|P15559|NQO1_HUMAN;tr|H3BRK3|H3BRK3_HUMAN	750	Color2 [DarkGray]	1	4					-1	6	6	6	33.2	33.2	33.2	22.793	0	30.875	6802200000	88	0.102901	0.00291228	-0.0668545	-0.0378172	0.00358009	-0.00428653	0.0752068	-0.114289	-0.0307748	-0.0205779	0.0680287	0.0427666	0.0637274	-0.0385821	-0.0797145	-0.02913	0.0804539	-0.00122261	0.118075	-0.0707755	-0.0244477	-0.0809536	-0.0635214	-7.93934e-05	0.0764945
	2.49378	-0.0654982	tr|H7C3P4|H7C3P4_HUMAN;sp|P15586|GNS_HUMAN;tr|F6S8M0|F6S8M0_HUMAN;tr|F5H4C6|F5H4C6_HUMAN;tr|H0YFA9|H0YFA9_HUMAN	tr|H7C3P4|H7C3P4_HUMAN;sp|P15586|GNS_HUMAN;tr|F6S8M0|F6S8M0_HUMAN;tr|F5H4C6|F5H4C6_HUMAN;tr|H0YFA9|H0YFA9_HUMAN	751	Color2 [DarkGray]	1	4					-1	5	5	5	9.9	9.9	9.9	56.374	0	20.455	3400400000	61	-0.0250733	0.0448468	-0.0034008	-0.0811973	-0.00436425	0.015131	0.103709	0.0720725	0.00574708	-0.0911918	0.0487046	-0.0943573	-0.0121927	0.0637152	0.0153184	-0.106301	0.032722	-0.0160553	-0.0653076	0.0305855	0.018338	0.114754	0.0176041	-0.0879784	0.00516677
	0.707607	0.0126734	sp|P15880|RS2_HUMAN;tr|H0YEN5|H0YEN5_HUMAN;tr|E9PMM9|E9PMM9_HUMAN;tr|E9PQD7|E9PQD7_HUMAN;tr|E9PPT0|E9PPT0_HUMAN;tr|I3L404|I3L404_HUMAN;tr|E9PM36|E9PM36_HUMAN;tr|H3BNG3|H3BNG3_HUMAN;tr|H0YE27|H0YE27_HUMAN	sp|P15880|RS2_HUMAN;tr|H0YEN5|H0YEN5_HUMAN;tr|E9PMM9|E9PMM9_HUMAN;tr|E9PQD7|E9PQD7_HUMAN;tr|E9PPT0|E9PPT0_HUMAN;tr|I3L404|I3L404_HUMAN	753	Color2 [DarkGray]	1	4					-1	10	10	10	36.5	36.5	36.5	31.324	0	105.85	40496000000	196	0.0312853	-0.00547647	0.0200825	0.062855	-0.0057044	-0.0269251	-0.0130024	-0.00917554	0.016861	0.0661941	-0.016089	-0.00199533	-0.0427992	-0.060849	0.045552	0.0651624	-0.00868726	0.000840187	-0.0166624	-0.0627081	-0.0130398	-0.00438905	0.033222	0.0356472	-0.042186
	0.893503	-0.144763	sp|P15927|RFA2_HUMAN;tr|Q5TEJ0|Q5TEJ0_HUMAN;tr|Q5TEJ7|Q5TEJ7_HUMAN	sp|P15927|RFA2_HUMAN;tr|Q5TEJ0|Q5TEJ0_HUMAN;tr|Q5TEJ7|Q5TEJ7_HUMAN	754	Color2 [DarkGray]	1	4					-1	2	2	2	18.1	18.1	18.1	29.247	0	10.842	88186000	10	-0.200257	0.0298142	-0.134355	-0.0137751	-0.0613089	0.331147	-0.195237	-0.200513	-0.183308	-0.207244	-0.170948	-0.210416	-0.34586	-0.16708	-0.177694	-0.234758	-0.282017	-0.147716	-0.194716	-0.472198	0.129741	0.134487	0.0880151	0.0185211	-0.0931931
	0.422875	0.0165933	tr|D6R9Z7|D6R9Z7_HUMAN;sp|P15954|COX7C_HUMAN	tr|D6R9Z7|D6R9Z7_HUMAN;sp|P15954|COX7C_HUMAN	755	Color2 [DarkGray]	1	4					-1	2	2	2	32.1	32.1	32.1	6.3824	0	16.515	3895600000	46	-0.0942786	-0.116581	-0.0339699	0.17107	0.00952744	0.0394313	0.00507617	-0.0856652	0.0441239	0.160793	-0.0411749	-0.011395	-0.0199716	-0.112047	0.00165772	0.177952	0.00400829	0.055305	-0.0110309	0.00195408	-0.14076	-0.0521665	-0.000529766	0.245839	0.00200224
	1.61802	0.0558509	tr|H0YD13|H0YD13_HUMAN;sp|P16070|CD44_HUMAN;tr|H0Y2P0|H0Y2P0_HUMAN;tr|H0YE40|H0YE40_HUMAN;tr|J3KN83|J3KN83_HUMAN;tr|H0YDW7|H0YDW7_HUMAN;tr|H0YCV9|H0YCV9_HUMAN;tr|H0Y5E4|H0Y5E4_HUMAN;tr|E9PKC6|E9PKC6_HUMAN;tr|Q86UZ1|Q86UZ1_HUMAN;tr|H0YDX6|H0YDX6_HUMAN;tr|H0YD17|H0YD17_HUMAN	tr|H0YD13|H0YD13_HUMAN;sp|P16070|CD44_HUMAN;tr|H0Y2P0|H0Y2P0_HUMAN;tr|H0YE40|H0YE40_HUMAN	756	Color2 [DarkGray]	1	4					-1	6	6	6	30.6	30.6	30.6	22.683	0	54.688	9192200000	59	-0.00706625	-0.00755072	-0.0117388	0.109422	-0.0943189	-0.00689554	-0.0338635	-0.0623021	-0.0480423	0.154658	-0.0730116	0.0663228	-0.0238297	-0.119512	-0.0267017	0.142141	-0.0799129	-0.00022912	-0.0404375	-0.0636675	-0.0225401	-0.146295	-0.0813494	0.168761	-0.010726
	0.344095	0.0269289	sp|P16104|H2AX_HUMAN	sp|P16104|H2AX_HUMAN	757	Color2 [DarkGray]	1	4					-1	5	1	1	37.8	5.6	5.6	15.144	0	2.432	5310900000	19	0.0197127	-0.105953	-0.00657153	0.0553629	0.0077107	0.0395057	0.0214744	-0.0732946	-0.0395043	0.117288	0.0169477	-0.0100043	-0.0482514	-0.0928435	-0.010144	0.121008	0.0124102	0.025743	-0.201209	-0.129122	-0.0103593	0.133834	-0.00530815	0.136652	-0.0208542
	1.15957	0.0523461	sp|P16150|LEUK_HUMAN;tr|C9JUK7|C9JUK7_HUMAN	sp|P16150|LEUK_HUMAN	758	Color2 [DarkGray]	1	4					-1	3	3	3	7.5	7.5	7.5	40.321	0	7.4852	1356900000	20	-0.00604129	0.147112	0.0435729	-0.0770745	-0.0590372	0.00785136	-0.0741756	0.104308	0.0395262	0.109099	-0.0457113	-0.0478733	0.0367854	-0.0621102	0.00567508	-0.1133	0.0591867	0.0496328	0.0419247	0.0095582	0.0795615	-0.0397453	0.0315197	-0.095078	-0.042702
	0.989635	-0.0226903	sp|P16152|CBR1_HUMAN;tr|E9PQ63|E9PQ63_HUMAN;tr|A8MTM1|A8MTM1_HUMAN;sp|O75828|CBR3_HUMAN	sp|P16152|CBR1_HUMAN;tr|E9PQ63|E9PQ63_HUMAN;tr|A8MTM1|A8MTM1_HUMAN	759	Color2 [DarkGray]	1	4					-1	8	8	8	47.7	47.7	47.7	30.375	0	90.815	5070500000	89	0.0357256	-0.0227721	0.00654173	-0.0622666	0.0134323	0.0298052	0.0106852	-0.036057	-0.0612326	-0.00473857	0.0388768	0.0603042	-0.0329986	-0.0144544	-0.0218828	-0.0274003	-0.0349956	0.0500016	0.0410349	0.00575256	-0.00674081	-0.0108774	-0.00857854	-0.0340304	0.0143709
	0.312767	0.0178396	sp|P16220|CREB1_HUMAN;tr|E9PAR2|E9PAR2_HUMAN;tr|G5E998|G5E998_HUMAN;sp|P18846|ATF1_HUMAN;tr|C9J4L5|C9J4L5_HUMAN;tr|C9JBT4|C9JBT4_HUMAN;tr|H7C3I0|H7C3I0_HUMAN;tr|E7EWP8|E7EWP8_HUMAN;tr|C9J896|C9J896_HUMAN	sp|P16220|CREB1_HUMAN;tr|E9PAR2|E9PAR2_HUMAN;tr|G5E998|G5E998_HUMAN;sp|P18846|ATF1_HUMAN	761	Color2 [DarkGray]	1	4					-1	3	3	3	9.2	9.2	9.2	35.136	0	17.1	1138200000	29	-0.0192337	-0.114213	0.0554802	0.00688815	0.0228715	0.0364532	-0.0322554	-0.087219	-0.0221782	0.0634036	0.00599623	0.0798097	-0.15803	0.0686791	-0.0041914	-0.0163574	0.0703626	0.0468252	0.0186925	0.00566792	-0.0994575	0.0167155	-7.55787e-05	0.08778	-0.0779562
	2.82739	-0.0752674	sp|P16278|BGAL_HUMAN;tr|E7EQ29|E7EQ29_HUMAN;tr|C9J539|C9J539_HUMAN;tr|C9J4G9|C9J4G9_HUMAN	sp|P16278|BGAL_HUMAN;tr|E7EQ29|E7EQ29_HUMAN	762	Color2 [DarkGray]	1	4					-1	6	6	6	10.9	10.9	10.9	76.074	0	26.853	1772200000	66	-0.118743	0.121994	0.0592761	-0.0362771	0.0068717	0.0326474	-0.0636051	0.12201	0.0130355	0.0501471	-0.00637197	-0.0793707	-0.0352764	0.0578055	-0.00887227	-0.142081	0.0272045	0.0866494	-0.0106952	0.139993	-0.0135133	0.0865159	0.0092051	-0.0662229	-0.0476983
	1.24615	-0.0394164	sp|P16401|H15_HUMAN	sp|P16401|H15_HUMAN	764	Color2 [DarkGray]	1	4					-1	12	12	8	42.9	42.9	31.9	22.58	0	72.566	219650000000	253	-0.0562685	0	-0.013891	0.0916889	-0.0188184	0.0140715	-0.0814943	0.0244265	-0.0171404	0.100206	-0.0091114	0.0390391	-0.0750449	-0.00508499	-0.0109396	0.106345	-0.00649285	0.0168607	-0.0547199	-0.0113347	-0.039398	0.00214982	0.00513816	0.0851653	-0.046577
	1.58795	-0.0451753	sp|P16402|H13_HUMAN;sp|Q02539|H11_HUMAN;sp|P22492|H1T_HUMAN	sp|P16402|H13_HUMAN	765	Color2 [DarkGray]	1	4					-1	12	10	4	47.5	40.3	19	22.35	0	56.543	81414000000	171	-0.0169797	-0.00352693	-0.00498533	0.0709753	-0.024884	0.00450253	-0.039079	-0.0369325	0.0281219	0.0641739	-0.0315738	0.00780153	-0.0120058	0.0323865	-0.0359023	0.0721083	0.00414848	0.0390391	-0.0438662	0.00940609	-0.0672295	0.00818396	0.00423265	0.029443	-0.0455425
	0.977487	-0.0605681	sp|P16403|H12_HUMAN	sp|P16403|H12_HUMAN	766	Color2 [DarkGray]	1	4					-1	9	1	1	31	3.8	3.8	21.364	0	2.4665	6666000000	15	-0.021209	-0.0110962	-0.0312226	0.034508	0.087405	-0.0335596	0.0317311	0.063112	-0.0936933	0.0425446	0.0273371	-0.00530124	-0.0961897	0.0510552	0.0290833	0.0679257	-0.0396202	0.0345709	-0.047303	0.00434637	-0.0788283	0.113723	0.0134108	0.0185211	0.0714185
	6.20639	-0.0885639	sp|P16435|NCPR_HUMAN;tr|A0A8V8NE24|A0A8V8NE24_HUMAN;tr|H0Y4R2|H0Y4R2_HUMAN;tr|E7EMD0|E7EMD0_HUMAN;tr|A0A8V8P1G2|A0A8V8P1G2_HUMAN;tr|A0A8V8NLF0|A0A8V8NLF0_HUMAN;tr|E7EWU0|E7EWU0_HUMAN;tr|C9JU80|C9JU80_HUMAN;tr|A0A8V8NRY5|A0A8V8NRY5_HUMAN;tr|A0A8V8P672|A0A8V8P672_HUMAN;tr|A0A8V8NKH1|A0A8V8NKH1_HUMAN;tr|A0A8V8NVX2|A0A8V8NVX2_HUMAN;tr|A0A8V8PBF2|A0A8V8PBF2_HUMAN	sp|P16435|NCPR_HUMAN;tr|A0A8V8NE24|A0A8V8NE24_HUMAN;tr|H0Y4R2|H0Y4R2_HUMAN;tr|E7EMD0|E7EMD0_HUMAN	767	Color2 [DarkGray]	1	4					-1	20	20	20	40.5	40.5	40.5	76.689	0	161.03	12292000000	211	0.0169654	0.116514	0.0428829	-0.0997357	-0.0215983	0.00997829	-0.0156169	0.00231528	0.000630856	-0.0186393	0.0285707	0.007725	-0.0448053	0.0108366	0.00583243	-0.0795889	0.0475147	0.00845504	0.00390744	0.0304689	-0.0736344	0.106118	0.0575004	-0.0732994	-0.00459909
	1.44354	0.0302806	sp|P16615|AT2A2_HUMAN;tr|H7C5W9|H7C5W9_HUMAN;sp|O14983|AT2A1_HUMAN;tr|J3QSY6|J3QSY6_HUMAN;tr|H3BVB2|H3BVB2_HUMAN;tr|A0A0C4DH86|A0A0C4DH86_HUMAN	sp|P16615|AT2A2_HUMAN;tr|H7C5W9|H7C5W9_HUMAN	768	Color2 [DarkGray]	1	4					-1	19	19	16	23.6	23.6	21.5	114.76	0	227.35	10335000000	232	-0.0155728	-0.117898	0.019459	0.0141404	-0.0188894	0.00754738	-0.0326338	-0.0371826	-0.000868082	0.0146203	0.0208783	0.0473008	0.0437255	-0.0520513	0.0411839	0.0186386	-0.0119498	0.00389075	0.0163076	-0.00734711	-0.0200005	-0.0524142	-0.0414639	0.030453	-0.00225592
	0.134055	-0.0093084	sp|P16885|PLCG2_HUMAN;tr|A0A8V8TL51|A0A8V8TL51_HUMAN;tr|A0A8V8TMG4|A0A8V8TMG4_HUMAN;tr|A0A8V8TMQ0|A0A8V8TMQ0_HUMAN;tr|H3BPZ3|H3BPZ3_HUMAN;tr|A0A8V8TMP2|A0A8V8TMP2_HUMAN;tr|A0A8V8TLH5|A0A8V8TLH5_HUMAN;tr|A0A8V8TL55|A0A8V8TL55_HUMAN	sp|P16885|PLCG2_HUMAN;tr|A0A8V8TL51|A0A8V8TL51_HUMAN;tr|A0A8V8TMG4|A0A8V8TMG4_HUMAN;tr|A0A8V8TMQ0|A0A8V8TMQ0_HUMAN	770	Color2 [DarkGray]	1	4					-1	11	11	11	13.5	13.5	13.5	147.87	0	109.58	1578100000	79	-0.0310311	0.00109291	0.023273	-0.0468855	0.0947952	-0.0586548	0.084305	-0.130617	0.0490119	-0.0234394	-0.01998	0.0135107	0.0289943	-0.0629935	0.0332568	-0.0561604	0.048945	0.000840187	-0.00408483	-0.0483949	0.106904	0.0137193	0.0450821	-0.0605042	-0.0553119
	0.112004	0.00797796	sp|P16930|FAAA_HUMAN;tr|A0A804HJ13|A0A804HJ13_HUMAN;tr|A0A804HJX2|A0A804HJX2_HUMAN;tr|H0YLC7|H0YLC7_HUMAN;tr|B7Z4W2|B7Z4W2_HUMAN	sp|P16930|FAAA_HUMAN	771	Color2 [DarkGray]	1	4					-1	5	5	5	17.7	17.7	17.7	46.374	0	41.16	2635300000	58	0.0847378	0.0105293	-0.0404546	-0.0626845	0.0619099	-0.00306058	0.0966358	-0.0432017	-0.0775383	-0.00655723	0.0850565	-0.0120134	0.0301747	0.0767233	-0.0403621	-0.0425308	0.0775874	-0.0210075	0.0178704	-0.0148349	-0.185769	0.115637	-0.0198922	-0.00675797	0.065846
	1.59159	-0.0354695	sp|P16949|STMN1_HUMAN;tr|A2A2D0|A2A2D0_HUMAN	sp|P16949|STMN1_HUMAN;tr|A2A2D0|A2A2D0_HUMAN	772	Color2 [DarkGray]	1	4					-1	6	6	5	38.3	38.3	32.2	17.302	0	40.517	8687000000	114	0.0624397	0.0381193	0.0972853	-0.0787644	-0.0403409	-0.0692813	0.0634871	0.113355	0.0619164	-0.118248	-0.0163009	-0.116302	0.0889559	0.0802717	0.066443	-0.127946	-0.0222106	-0.0622876	0.0425715	-0.0844119	-0.00422883	0.00469351	-0.0039413	-0.154579	0.107434
	0.13435	0.0237405	sp|P17066|HSP76_HUMAN;sp|P48741|HSP77_HUMAN	sp|P17066|HSP76_HUMAN;sp|P48741|HSP77_HUMAN	773	Color2 [DarkGray]	1	4					-1	8	1	1	13.5	1.7	1.7	71.027	0	42.878	24660000000	25	0.0850875	-0.0298233	-0.0115798	0.107194	-0.0465703	-0.0410898	-0.242143	0.576646	-0.00505757	0.0649438	-0.136721	-0.132351	0.10309	-0.117019	0.150383	0.130702	-0.0228541	-0.238898	0.223367	0.232467	-0.0470529	-0.231946	-0.0557117	0	0.132554
	4.34037	0.0793761	sp|P17096|HMGA1_HUMAN;tr|A0A994J434|A0A994J434_HUMAN;tr|A0A669KAX1|A0A669KAX1_HUMAN;tr|A0A1W2PRV2|A0A1W2PRV2_HUMAN	sp|P17096|HMGA1_HUMAN	774	Color2 [DarkGray]	1	4					-1	7	7	4	44.9	44.9	23.4	11.676	0	97.668	133810000000	156	0.00841546	-0.0695515	-0.00641274	0.055074	-0.0226688	0.0203404	-0.0499494	-0.0517721	0.0335271	0.0737689	-0.00279737	0.02441	-0.0656056	-0.111002	-0.00609374	0.0776031	-0.0439694	0.0531712	-0.00149918	-0.0646629	0.0410895	-0.0669472	0.0046854	0.0802968	0.0331762
	0.102923	-0.0143115	sp|P17174|AATC_HUMAN	sp|P17174|AATC_HUMAN	775	Color2 [DarkGray]	1	4					-1	3	3	3	12.1	12.1	12.1	46.247	0	23.893	414620000	13	0.0474403	0.0859401	-0.0623109	-0.0765467	0.0519779	7.65324e-05	0.0897887	0.0806317	0.00102496	-0.0817876	0.0574594	-0.100182	0.113922	0.0904102	-0.0315368	-0.0887918	-0.0124469	-0.0167506	0.0519977	0.136718	-0.0146189	-0.0168307	0.0297413	-0.0898345	0.00948596
	1.69806	-0.0543232	tr|A0A994J4N4|A0A994J4N4_HUMAN;tr|E9PKP7|E9PKP7_HUMAN;sp|P17480|UBF1_HUMAN;tr|E9PMM2|E9PMM2_HUMAN;tr|E9PLT2|E9PLT2_HUMAN	tr|A0A994J4N4|A0A994J4N4_HUMAN;tr|E9PKP7|E9PKP7_HUMAN;sp|P17480|UBF1_HUMAN	776	Color2 [DarkGray]	1	4					-1	8	8	8	12.3	12.3	12.3	72.203	0	24.524	1648000000	46	-0.0584881	0.0853677	0.0166507	-0.140629	0.0391066	0.0104337	-0.157726	0.0674245	0.0269611	-0.0755165	0.0243862	0.0988402	-0.116946	0.0823278	0.0258291	0.0124195	0.00358677	-0.0265994	0.00324321	-0.151988	0.0307922	0.0384469	0.0623653	-0.0689662	0.00433445
	0.790621	-0.0174685	sp|P17612|KAPCA_HUMAN;tr|K7ENJ5|K7ENJ5_HUMAN;tr|A0A7I2V5J4|A0A7I2V5J4_HUMAN;tr|A0A087WVC4|A0A087WVC4_HUMAN;sp|P22694|KAPCB_HUMAN;tr|A0A8V8TL59|A0A8V8TL59_HUMAN;tr|K7ERP6|K7ERP6_HUMAN;sp|P22612|KAPCG_HUMAN	sp|P17612|KAPCA_HUMAN;tr|K7ENJ5|K7ENJ5_HUMAN;tr|A0A7I2V5J4|A0A7I2V5J4_HUMAN;tr|A0A087WVC4|A0A087WVC4_HUMAN;sp|P22694|KAPCB_HUMAN;tr|A0A8V8TL59|A0A8V8TL59_HUMAN	777	Color2 [DarkGray]	1	4					-1	4	4	4	7.4	7.4	7.4	40.589	0	8.9674	1008700000	29	0.0764933	0.0922208	0.00457454	-0.0799274	-0.00845909	-0.0235028	0.00985909	0.0110552	0.044277	-0.0233371	0.0306926	0.00107336	0.0652342	0.0443904	-0.0202	-0.0767448	0.0604701	-0.044215	-0.02986	-0.0531857	0.0284941	0.0789919	0.00362873	-0.050694	-8.34465e-05
	0.328236	-0.0160871	sp|P17655|CAN2_HUMAN	sp|P17655|CAN2_HUMAN	778	Color2 [DarkGray]	1	4					-1	4	4	4	5.9	5.9	5.9	79.994	0	12.116	1157300000	35	0.0377147	-0.0372829	0.0651021	-0.0856504	0.0628524	-0.0425057	-0.0297048	0.00231528	0.00613976	0.0400014	-0.0154533	0.00673318	0.020613	0.0640621	0.0503647	-0.0325961	-0.0211382	-0.0304954	0.0889411	-0.093327	-0.00650525	0.0215905	0.00559044	-0.0363061	0.0195689
	0.319537	0.00905363	tr|A0A3B3IRI2|A0A3B3IRI2_HUMAN;sp|P17812|PYRG1_HUMAN;tr|B4E1E0|B4E1E0_HUMAN;tr|A0A8Q3WL40|A0A8Q3WL40_HUMAN;tr|A0A3B3IRQ8|A0A3B3IRQ8_HUMAN;tr|A0A3B3ITF6|A0A3B3ITF6_HUMAN;tr|A0A8Q3WKZ7|A0A8Q3WKZ7_HUMAN;tr|A0A3B3ITB8|A0A3B3ITB8_HUMAN;tr|A0A3B3ISY3|A0A3B3ISY3_HUMAN;tr|A0A3B3ITH9|A0A3B3ITH9_HUMAN;sp|Q9NRF8|PYRG2_HUMAN	tr|A0A3B3IRI2|A0A3B3IRI2_HUMAN;sp|P17812|PYRG1_HUMAN;tr|B4E1E0|B4E1E0_HUMAN;tr|A0A8Q3WL40|A0A8Q3WL40_HUMAN;tr|A0A3B3IRQ8|A0A3B3IRQ8_HUMAN;tr|A0A3B3ITF6|A0A3B3ITF6_HUMAN;tr|A0A8Q3WKZ7|A0A8Q3WKZ7_HUMAN;tr|A0A3B3ITB8|A0A3B3ITB8_HUMAN	781	Color2 [DarkGray]	1	4					-1	9	9	9	20.2	20.2	20.2	63.723	0	68.029	6400200000	84	-0.022433	-0.00620818	0.000789881	0.0936596	0.0301173	-0.00789428	0.0169125	-0.0775352	-0.00126266	0.0335257	-0.0139709	-0.0254543	-0.0122862	0.0400476	-0.0737178	0.145663	-0.0239277	-0.0289357	0.0252516	-0.00406957	-0.0176239	-0.0347576	0.000227213	0.0545595	0.031707
	0.367355	0.0112785	tr|J3KTA4|J3KTA4_HUMAN;sp|P17844|DDX5_HUMAN;tr|A0A0G2JLI4|A0A0G2JLI4_HUMAN;tr|A0A7I2V507|A0A7I2V507_HUMAN;tr|A0A7I2V2S0|A0A7I2V2S0_HUMAN;tr|A0A7I2V5F5|A0A7I2V5F5_HUMAN;tr|J3QSF1|J3QSF1_HUMAN;tr|J3QRQ7|J3QRQ7_HUMAN;tr|J3KTQ4|J3KTQ4_HUMAN;tr|J3QR02|J3QR02_HUMAN;tr|J3KRZ1|J3KRZ1_HUMAN;tr|X6RLV5|X6RLV5_HUMAN;tr|J3QKN9|J3QKN9_HUMAN;tr|J3QLG9|J3QLG9_HUMAN;tr|J3QR62|J3QR62_HUMAN;tr|J3QRN5|J3QRN5_HUMAN	tr|J3KTA4|J3KTA4_HUMAN;sp|P17844|DDX5_HUMAN;tr|A0A0G2JLI4|A0A0G2JLI4_HUMAN;tr|A0A7I2V507|A0A7I2V507_HUMAN;tr|A0A7I2V2S0|A0A7I2V2S0_HUMAN	782	Color2 [DarkGray]	1	4					-1	23	22	18	40.6	38.8	32.2	69.086	0	118.21	27041000000	307	-0.0614853	0.0090816	-0.0128543	0.046088	-0.035002	0.0596671	-0.0484188	-0.00893021	0.000946283	0.0554836	-0.0164423	0.0499701	-0.0689073	0.0278888	-0.0388198	0.0503025	-0.00345445	0.0625651	-0.00667524	0.113409	-0.00729084	-0.10835	-0.0125434	0.0800717	-0.00854063
	1.03665	-0.0396416	sp|P17858|PFKAL_HUMAN	sp|P17858|PFKAL_HUMAN	783	Color2 [DarkGray]	1	4					-1	8	8	8	11	11	11	85.018	0	41.649	2280000000	53	-0.062938	0.091537	-0.0135717	0.0112636	-0.0072577	-0.0186164	0.0466673	0.147007	0.0493932	-0.0863752	-0.0655346	-0.0142577	0.0139277	0.0963011	0.0384951	-0.0582368	0.00225163	-0.0451605	-0.00868392	-0.122036	-0.0572686	0.0906372	0.0672863	-0.045773	0.00358534
	0.643534	-0.0398747	sp|P17900|SAP3_HUMAN;tr|H0YBY3|H0YBY3_HUMAN;tr|E5RJD0|E5RJD0_HUMAN	sp|P17900|SAP3_HUMAN;tr|H0YBY3|H0YBY3_HUMAN;tr|E5RJD0|E5RJD0_HUMAN	784	Color2 [DarkGray]	1	4					-1	2	2	2	7.8	7.8	7.8	20.838	0	3.6649	1180800000	14	0.179344	0.0908527	0.0552521	-0.420083	0.056716	-0.0183842	0.172101	0.0608923	0.036299	-0.256046	-0.00258732	-0.00784349	-0.0086453	0.276927	0.00897503	-0.345748	-0.0122337	0.0820377	0.11385	0.0136905	-0.0368288	0.0868158	0.0992229	-0.273128	0.126908
	1.13749	0.0309757	sp|P17931|LEG3_HUMAN;tr|G3V3R6|G3V3R6_HUMAN	sp|P17931|LEG3_HUMAN	785	Color2 [DarkGray]	1	4					-1	7	7	7	32	32	32	26.152	0	76.457	20229000000	108	0.0475299	0.101195	-0.0532663	-0.169375	0.0972283	0.0391338	0.0555911	0.0418272	-0.052371	-0.145598	0.115945	0.0190463	0.0708923	0.033922	-0.0408494	-0.21781	0.0505095	0.00571823	0.0451558	-0.0871727	0.0655067	0.0357289	7.58171e-05	-0.051187	0.0858068
	0.782639	-0.0710035	sp|P17947|SPI1_HUMAN	sp|P17947|SPI1_HUMAN	786	Color2 [DarkGray]	1	4					-1	1	1	1	4.4	4.4	4.4	31.083	0.00069832	2.1403	93237000	11	-0.257843	-0.242467	-0.140101	-0.205811	-0.261528	-0.162685	-0.140808	0.0677736	-0.0639513	0.172539	-0.099865	0.12601	-0.0741663	0.227305	-0.0199597	0.0446057	-0.0252168	-0.0549679	-0.0107791	0.0497017	0.0156331	0.00675702	-0.172927	0.156217	-0.0290937
	1.96188	-0.0361661	tr|R4GNH3|R4GNH3_HUMAN;sp|P17980|PRS6A_HUMAN;tr|E9PM69|E9PM69_HUMAN;tr|E9PMD8|E9PMD8_HUMAN;tr|E9PKD5|E9PKD5_HUMAN;tr|E9PN50|E9PN50_HUMAN;tr|E9PLG2|E9PLG2_HUMAN	tr|R4GNH3|R4GNH3_HUMAN;sp|P17980|PRS6A_HUMAN;tr|E9PM69|E9PM69_HUMAN;tr|E9PMD8|E9PMD8_HUMAN;tr|E9PKD5|E9PKD5_HUMAN;tr|E9PN50|E9PN50_HUMAN	787	Color2 [DarkGray]	1	4					-1	17	17	17	55.3	55.3	55.3	47.352	0	166.7	10037000000	207	0.044925	-0.0237596	0.0906239	-0.0265613	-0.0278187	-0.00973988	0.0145347	-0.0217485	0.0380671	0.00692797	0.00286174	-0.0243618	0.011539	0.00999665	0.0955606	-0.0647974	-0.00465488	-0.0539365	-0.0108631	-0.0199115	-0.0905206	0.0609257	0.0625103	-0.0206919	-0.0200074
	2.85702	0.0330426	sp|P17987|TCPA_HUMAN;tr|E7ERF2|E7ERF2_HUMAN;tr|E7EQR6|E7EQR6_HUMAN;tr|F5H282|F5H282_HUMAN;tr|F5GZI8|F5GZI8_HUMAN;tr|F5H136|F5H136_HUMAN;tr|F5GZ03|F5GZ03_HUMAN;tr|F5GYL4|F5GYL4_HUMAN;tr|F5H726|F5H726_HUMAN;tr|F5H676|F5H676_HUMAN;tr|F5H7Y1|F5H7Y1_HUMAN	sp|P17987|TCPA_HUMAN;tr|E7ERF2|E7ERF2_HUMAN;tr|E7EQR6|E7EQR6_HUMAN;tr|F5H282|F5H282_HUMAN	788	Color2 [DarkGray]	1	4					-1	18	18	18	48.9	48.9	48.9	60.343	0	214.54	30608000000	215	0.00416756	-0.0195673	0.0460234	0.00668907	-0.00443482	-0.0178425	-0.0195477	-0.00329661	0.0485544	0.0215778	0.00592661	-0.00584006	-0.000370741	-0.0242536	0.0304759	0.0324614	0.0340292	-0.0280786	0.0129287	0.0162482	0.0848799	-0.0286489	-0.010941	-0.00851226	0.0136268
	0.273435	0.00971925	tr|B4DSN5|B4DSN5_HUMAN;sp|P18031|PTN1_HUMAN	tr|B4DSN5|B4DSN5_HUMAN;sp|P18031|PTN1_HUMAN	789	Color2 [DarkGray]	1	4					-1	4	4	4	9.9	9.9	9.9	41.26	0	10.466	1513200000	25	-0.0412066	-0.00109363	-0.0068891	-0.0225916	0.0184371	0.0477371	-0.0582044	-0.0254676	-0.00656223	0.0350001	0.0183282	0.0949681	-0.00315452	0.0207586	0.00378609	0.054152	-0.0199955	0.0641005	-8.32081e-05	0.0860538	-0.0124876	-0.00622845	-0.0648668	0.0724728	0.0434198
	1.01308	0.0831201	sp|P18077|RL35A_HUMAN;tr|F8WBS5|F8WBS5_HUMAN;tr|F8WB72|F8WB72_HUMAN;tr|C9K025|C9K025_HUMAN	sp|P18077|RL35A_HUMAN;tr|F8WBS5|F8WBS5_HUMAN;tr|F8WB72|F8WB72_HUMAN;tr|C9K025|C9K025_HUMAN	790	Color2 [DarkGray]	1	4					-1	2	2	2	12.7	12.7	12.7	12.538	0.00035162	2.1976	3475600000	20	-0.0943778	-0.0315604	0.0883965	0.0125539	0.0459311	-0.0165277	-0.0226436	0.143036	-0.0767059	0.162053	-0.111593	0.0207105	-0.0089252	0.25805	-0.0680771	-0.0166602	0.00912523	-0.0757506	0.0304778	-0.0494854	0.105742	-0.147265	-0.0885749	0.135209	-0.0527983
	2.31343	0.0937108	tr|H7C580|H7C580_HUMAN;tr|V9GYZ1|V9GYZ1_HUMAN;tr|V9GZ57|V9GZ57_HUMAN;sp|P18084|ITB5_HUMAN	tr|H7C580|H7C580_HUMAN;tr|V9GYZ1|V9GYZ1_HUMAN;tr|V9GZ57|V9GZ57_HUMAN;sp|P18084|ITB5_HUMAN	791	Color2 [DarkGray]	1	4					-1	1	1	1	11.4	11.4	11.4	9.1323	0	5.6959	9804500000	25	0.163615	0.0480227	-0.0576994	-0.104032	0.019547	-0.023658	0.0809	0.0259843	-0.0679972	-0.106497	0.104618	-0.025142	0.175783	0.106328	-0.0449173	-0.145388	0.00667405	-0.0529852	0.00340915	-0.00444484	0.0396447	0.0371275	-0.0434906	-0.0041306	0.015445
	0.233615	-0.0113996	sp|P18085|ARF4_HUMAN;tr|C9JPM4|C9JPM4_HUMAN;tr|C9JAK5|C9JAK5_HUMAN;tr|U3KQF2|U3KQF2_HUMAN	sp|P18085|ARF4_HUMAN;tr|C9JPM4|C9JPM4_HUMAN;tr|C9JAK5|C9JAK5_HUMAN	792	Color2 [DarkGray]	1	4					-1	7	3	3	48.3	19.4	19.4	20.511	0	13.494	2416200000	50	0.0635939	-0.0257368	-0.073406	0.0907495	0.0201709	0.0186815	0.0649903	-0.0511401	-0.00347519	0.0620544	0.0303504	0.010164	0.0845923	-0.0685594	-0.0208409	0.0724881	0.0331349	-0.0208526	0.0539236	-0.013118	-0.0441473	-0.0131271	-0.0272012	-0.00238156	0.00973463
	3.93892	0.0467944	sp|P18124|RL7_HUMAN;tr|A8MUD9|A8MUD9_HUMAN;tr|C9JZ88|C9JZ88_HUMAN;tr|C9JIJ5|C9JIJ5_HUMAN	sp|P18124|RL7_HUMAN;tr|A8MUD9|A8MUD9_HUMAN	793	Color2 [DarkGray]	1	4					-1	11	11	11	40.7	40.7	40.7	29.225	0	125.12	30052000000	170	-0.00837159	-0.0422776	0.0460999	0.0343127	-0.034642	0.0112681	-0.0182362	-0.0259643	0.0384512	0.0420558	-0.0562789	-0.0298319	-0.0175304	-0.0400724	0.0400321	0.0346062	0.000492811	-0.00359488	-0.00977302	-0.0175173	0.0434434	-0.0687847	-0.0235035	0.013422	0.0359476
	3.475	-0.083781	sp|P18206|VINC_HUMAN;tr|A0A096LPE1|A0A096LPE1_HUMAN	sp|P18206|VINC_HUMAN	794	Color2 [DarkGray]	1	4					-1	25	25	25	27.9	27.9	27.9	123.8	0	111.93	4850300000	143	-0.0362525	0.0286241	0.0737598	-0.0510263	-0.0245264	-0.0907724	0.023386	0.0116601	0.00739598	-0.0566561	-0.0112224	-7.65324e-05	-0.0387948	0.0987861	0.0647073	-0.105013	-0.0115237	-0.00873518	-0.111598	-0.0551982	0.0704303	0.0832853	0.0058167	-0.050694	-0.0942621
	0.536987	0.0343859	sp|P18510|IL1RA_HUMAN	sp|P18510|IL1RA_HUMAN	795	Color2 [DarkGray]	1	4					-1	4	4	4	30.5	30.5	30.5	20.055	0	48.801	1073500000	26	0.0704112	-0.0375323	-0.114891	0.0109658	0.0198939	0.0406952	0.0272017	-0.0311887	-0.163187	0.134811	-0.0182807	0.0726082	-0.0441363	-0.0582039	-0.035012	0.0454762	-0.0352843	0.042381	-0.05671	-0.0694723	-0.0517464	-0.000876665	0.0430264	0.116819	-0.00812101
	0.800475	-0.0217629	tr|A0A087WXP3|A0A087WXP3_HUMAN;tr|E9PEE8|E9PEE8_HUMAN;sp|P18564|ITB6_HUMAN	tr|A0A087WXP3|A0A087WXP3_HUMAN;tr|E9PEE8|E9PEE8_HUMAN;sp|P18564|ITB6_HUMAN	796	Color2 [DarkGray]	1	4					-1	1	1	1	1.3	1.3	1.3	75.849	0	3.2335	1619900000	12	-0.0689573	0.0973394	-0.00871587	0.0938473	-0.0470059	0.0138445	-0.00351763	-0.029196	-0.0261085	0.0378461	0.000488997	0.0524867	-0.00176215	-0.0168979	-0.0644388	0.125955	-0.0222106	0.0263431	0.0347099	-0.0267029	-0.0536118	-0.0658627	0.0116098	0.11022	0.0384696
	0.343774	-0.0158129	sp|P18583|SON_HUMAN;tr|J3QSZ5|J3QSZ5_HUMAN;tr|A0A994J4Y9|A0A994J4Y9_HUMAN;tr|A0A8Q3SI10|A0A8Q3SI10_HUMAN;tr|H7C1M2|H7C1M2_HUMAN	sp|P18583|SON_HUMAN	797	Color2 [DarkGray]	1	4					-1	11	11	11	5.9	5.9	5.9	263.83	0	40.56	2056900000	75	-0.0405388	-0.0593898	0.0837827	-0.077708	-0.0679245	0.0657413	-0.107555	-0.0031743	0.0202096	0.0716634	0.0712907	0.0814776	0.001297	0.0744295	0.0880761	0.079021	0.014015	-0.109968	-0.0355656	0.0104022	0.0019536	0.0353403	-0.00371361	0.0266423	-0.0909684
	1.86409	0.0416987	sp|P18669|PGAM1_HUMAN;sp|Q8N0Y7|PGAM4_HUMAN;sp|P15259|PGAM2_HUMAN	sp|P18669|PGAM1_HUMAN;sp|Q8N0Y7|PGAM4_HUMAN	800	Color2 [DarkGray]	1	4					-1	8	8	8	49.2	49.2	49.2	28.804	0	76.669	33071000000	225	0.0794806	-0.0294514	-0.0432196	-0.0644624	0.00931787	0.0112681	0.0713401	-0.00354099	-0.029325	-0.0837061	0.0388768	0.0182893	0.040575	0.0363989	-0.00847483	-0.092298	0.0312066	-0.00589418	0.11485	-0.0654457	0.00148511	-0.00758958	-0.00934029	-0.153255	0.201115
	1.06098	-0.022196	sp|P18859|ATP5J_HUMAN;tr|A8MUH2|A8MUH2_HUMAN	sp|P18859|ATP5J_HUMAN;tr|A8MUH2|A8MUH2_HUMAN	802	Color2 [DarkGray]	1	4					-1	4	4	4	46.3	46.3	46.3	12.587	0	81.008	12202000000	52	-0.027529	0.0378828	-0.00118542	0.0887749	-0.158767	-0.0574613	-0.0225499	0.0320799	0.031213	0.0662901	-0.0127723	-0.0339873	-0.0358462	-0.0524271	0.0334883	0.0743847	-0.0117369	0.0151229	-0.0322418	-0.0526388	-0.024766	0.0299654	-0.0473182	0.0708878	0.0258968
	3.2556	0.0702679	tr|J3QRS3|J3QRS3_HUMAN;sp|P19105|ML12A_HUMAN;tr|J3KTJ1|J3KTJ1_HUMAN	tr|J3QRS3|J3QRS3_HUMAN;sp|P19105|ML12A_HUMAN;tr|J3KTJ1|J3KTJ1_HUMAN	803	Color2 [DarkGray]	1	4					-1	10	10	1	70.1	70.1	16.9	20.457	0	70.074	13636000000	81	0.0540662	0.00509286	0.0205498	-0.0472991	-0.0144103	-0.0222602	0.0255675	0.0121441	0.0386815	-0.0556097	-0.00693345	-0.0504918	0.0163121	-0.0754199	0.104623	-0.028214	-0.00783753	-0.064363	0.00531816	-0.0134785	0.0810409	-0.029299	0.00943089	-0.0425832	0.0137095
	4.77501	0.0510706	sp|P19338|NUCL_HUMAN;tr|A0A7I2V3F3|A0A7I2V3F3_HUMAN;tr|A0A7I2V428|A0A7I2V428_HUMAN;tr|C9JLB1|C9JLB1_HUMAN;tr|H7BY16|H7BY16_HUMAN;tr|A0A7I2V5M5|A0A7I2V5M5_HUMAN;tr|A0A7I2V2U7|A0A7I2V2U7_HUMAN;tr|A0A7I2V349|A0A7I2V349_HUMAN;tr|A0A7I2V506|A0A7I2V506_HUMAN;tr|A0A7I2V699|A0A7I2V699_HUMAN;tr|A0A7I2V2S8|A0A7I2V2S8_HUMAN;REV__sp|P19338|NUCL_HUMAN;REV__tr|A0A7I2V3F3|A0A7I2V3F3_HUMAN;REV__tr|A0A7I2V428|A0A…	sp|P19338|NUCL_HUMAN;tr|A0A7I2V3F3|A0A7I2V3F3_HUMAN;tr|A0A7I2V428|A0A7I2V428_HUMAN;tr|C9JLB1|C9JLB1_HUMAN;tr|H7BY16|H7BY16_HUMAN;tr|A0A7I2V5M5|A0A7I2V5M5_HUMAN;tr|A0A7I2V2U7|A0A7I2V2U7_HUMAN;tr|A0A7I2V349|A0A7I2V349_HUMAN;tr|A0A7I2V506|A0A7I2V506_HUMAN;tr|A0A7I2V699|A0A7I2V699_HUMAN;tr|A0A7I2V2S8|A0A7I2V2S8_HUMAN	804	Color2 [DarkGray]	1	4					-1	34	34	34	42.1	42.1	42.1	76.613	0	323.31	211700000000	634	0.0415947	-0.0391538	0.0393512	-0.0578849	0.0251527	0.012557	0.0238407	0.00875401	0.0240936	-0.0642128	0.0170169	0.0251639	0.0366046	-0.0200808	0.0142241	-0.0448964	-0.0051496	0.00533772	0.0134237	0.00636196	0.00608659	-0.00975394	-0.0110173	-0.000952244	0.0327682
	1.95014	0.0686752	tr|A0A994J6R6|A0A994J6R6_HUMAN;tr|A0A994J4Q4|A0A994J4Q4_HUMAN;tr|A0A994J428|A0A994J428_HUMAN;tr|A0A994J432|A0A994J432_HUMAN;tr|A0A994J6R1|A0A994J6R1_HUMAN;tr|A0A994J758|A0A994J758_HUMAN;tr|A0A994J753|A0A994J753_HUMAN;sp|P19367|HXK1_HUMAN;tr|A0A994J761|A0A994J761_HUMAN;tr|A0A994J4A4|A0A994J4A4_HUMAN;tr|A0A994J4P6|A0A994J4P6_HUMAN;tr|A0A994J4Q0|A0A994J4Q0_HUMAN;tr|A0A994J499|A0A994J499_HUMAN;tr|A0A…	tr|A0A994J6R6|A0A994J6R6_HUMAN;tr|A0A994J4Q4|A0A994J4Q4_HUMAN;tr|A0A994J428|A0A994J428_HUMAN;tr|A0A994J432|A0A994J432_HUMAN;tr|A0A994J6R1|A0A994J6R1_HUMAN;tr|A0A994J758|A0A994J758_HUMAN;tr|A0A994J753|A0A994J753_HUMAN;sp|P19367|HXK1_HUMAN;tr|A0A994J761|A0A994J761_HUMAN	805	Color2 [DarkGray]	1	4					-1	5	5	5	10.4	10.4	10.4	52.223	0	22.464	1000400000	35	0.0391598	-0.045032	-0.0886977	0.0179996	0.0651383	0.0289812	0.034893	-0.0939715	-0.0368314	0.0509243	-0.0131247	0.0732644	-0.0716317	0.0694854	-0.09431	-0.0961328	0.0478554	0.142461	-0.0950532	0.0359025	0.1518	-0.0382717	-0.0850379	0.061341	-0.0433042
	0.367656	0.0206067	sp|P19404|NDUV2_HUMAN;tr|E7EPT4|E7EPT4_HUMAN	sp|P19404|NDUV2_HUMAN;tr|E7EPT4|E7EPT4_HUMAN	808	Color2 [DarkGray]	1	4					-1	2	2	2	8.4	8.4	8.4	27.391	0	9.3041	448790000	30	-0.130066	-0.00877237	0.0654795	0.121063	-0.0375247	0.0241036	-0.00583649	0.026583	-0.114465	0.128748	0.0247297	0.0019927	-0.0953975	-0.0730023	0.0411839	0.0542481	-0.0535109	0.120633	-0.126515	0.0176096	0.00125074	-0.0670307	0.0859482	0.0582209	-0.0348978
	0.17808	0.0115505	sp|P19623|SPEE_HUMAN;tr|K7EQ47|K7EQ47_HUMAN;tr|K7EL89|K7EL89_HUMAN;tr|K7ESL0|K7ESL0_HUMAN	sp|P19623|SPEE_HUMAN;tr|K7EQ47|K7EQ47_HUMAN	811	Color2 [DarkGray]	1	4					-1	5	5	5	22.8	22.8	22.8	33.824	0	19.829	1666400000	29	0.013386	0.133224	-0.169372	0.145061	-0.0748665	0.0547452	-0.0226436	0.110308	-0.0963895	0.106858	-0.0603528	0.0535955	-0.0110717	0.12684	0.0247424	0.0786431	-0.0293791	0.00251889	0.109149	-0.00984454	0.0857644	-0.0734723	-0.0278184	-0.0639825	0.0651281
	0.92759	0.0470183	sp|P19971|TYPH_HUMAN;tr|C9JGI3|C9JGI3_HUMAN;tr|A0A494C0L6|A0A494C0L6_HUMAN;tr|A0A494C0A4|A0A494C0A4_HUMAN;tr|A0A494C1N7|A0A494C1N7_HUMAN;tr|A0A494C1L9|A0A494C1L9_HUMAN;tr|A0A494BZZ4|A0A494BZZ4_HUMAN	sp|P19971|TYPH_HUMAN;tr|C9JGI3|C9JGI3_HUMAN	814	Color2 [DarkGray]	1	4					-1	7	7	7	24.1	24.1	24.1	49.955	0	70.963	2777500000	71	0.0349112	-0.0576189	-0.0192447	0.0506363	0.033967	-0.00827837	-0.088064	0.071028	-0.0478792	0.0549991	-0.0103073	0.0900052	-0.0760214	-0.204973	-0.0375223	0.030411	0.023953	0.0992556	0.0457206	-0.0496967	-0.0373905	-0.0725503	0.00325108	0.0317726	0.00824142
	1.68103	-0.0512289	sp|P20042|IF2B_HUMAN	sp|P20042|IF2B_HUMAN	816	Color2 [DarkGray]	1	4					-1	8	8	8	29.4	29.4	29.4	38.388	0	87.439	4190800000	71	0.0128345	0.0548213	0.123845	0.0423033	-0.0563304	-0.0838699	0.0390384	-0.019522	0.122879	0.0296855	-0.0574417	-0.0692778	-0.0484431	-0.0062983	0.069005	0.0699234	-0.0498617	-0.0596578	-0.0122898	-0.0381975	-7.82013e-05	0.038059	0.0125105	0.00340676	0.0192394
	1.10282	-0.0724199	sp|P20073|ANXA7_HUMAN	sp|P20073|ANXA7_HUMAN	817	Color2 [DarkGray]	1	4					-1	3	3	3	5.5	5.5	5.5	52.739	0	13.154	1135200000	27	0.0598614	0.206742	-0.061404	-0.0370984	-0.0372362	-0.0271587	-0.0241473	0.118195	-0.0263495	-0.0387626	-0.00188756	0.0478203	0.0174115	-0.0500479	0.0178947	0.0425725	0.04178	-0.0603745	0.120298	-0.106301	-0.152794	0.0216689	0.0439079	0.0368075	0.0104809
	0.501131	-0.0514689	sp|P20138|CD33_HUMAN	sp|P20138|CD33_HUMAN	818	Color2 [DarkGray]	1	4					-1	1	1	1	2.2	2.2	2.2	39.825	0	2.5275	228060000	5	-0.200151	0.0495491	0.290383	-0.0218801	-0.0546505	-0.0789368	0.00875688	-0.174398	-0.110883	0.0256374	0.0740809	0.127696	-0.247894	-0.220664	-0.129656	-0.171783	-0.217268	-0.189316	-0.0425794	-0.208531	0.0634875	0.0609257	0.0703173	-0.0430734	0.0186627
	3.066	0.0715743	sp|P20290|BTF3_HUMAN;tr|A0A7I2YQL2|A0A7I2YQL2_HUMAN;tr|A0A7I2V3T6|A0A7I2V3T6_HUMAN;tr|A0A7I2V5Y3|A0A7I2V5Y3_HUMAN;tr|D6RDG3|D6RDG3_HUMAN;tr|H0Y9Y1|H0Y9Y1_HUMAN	sp|P20290|BTF3_HUMAN;tr|A0A7I2YQL2|A0A7I2YQL2_HUMAN;tr|A0A7I2V3T6|A0A7I2V3T6_HUMAN;tr|A0A7I2V5Y3|A0A7I2V5Y3_HUMAN;tr|D6RDG3|D6RDG3_HUMAN	819	Color2 [DarkGray]	1	4					-1	7	7	6	56.8	56.8	52.9	22.168	0	103.22	9533100000	102	0.0274682	-0.111192	-0.0210071	0.0112636	0.0319059	-0.0242021	0.0801129	-0.184064	0.0847828	-0.0282552	-0.00833821	0.0110774	-0.0191259	-0.0307825	0.0613053	0.00299048	0.00478029	-0.0861742	-0.0799277	0.0713055	0.0247324	-0.133827	0.011009	0.0344086	-0.0184846
	3.07299	0.109644	sp|P20292|AL5AP_HUMAN;tr|A0A087WW23|A0A087WW23_HUMAN	sp|P20292|AL5AP_HUMAN;tr|A0A087WW23|A0A087WW23_HUMAN	820	Color2 [DarkGray]	1	4					-1	3	3	3	19.9	19.9	19.9	18.157	0	11.316	24228000000	44	0.0158648	-0.202867	-0.0156467	0.0706894	0.0600235	0.0326474	-0.034337	0.0156467	-0.0848818	0.0288966	0.0380604	0.0755222	-0.0280762	-0.146816	0.033951	0.084866	0.0291378	0.0334516	0.0356848	0.0915537	-0.0609348	-0.0496075	-0.0752759	0.110073	0.0208862
	0.327157	0.0335992	sp|P20339|RAB5A_HUMAN	sp|P20339|RAB5A_HUMAN	821	Color2 [DarkGray]	1	4					-1	5	3	3	31.2	20.9	20.9	23.658	0	19.68	536930000	17	-0.183519	0.0837641	0.027077	0.0297127	0.0939393	-0.0303557	0.110576	-0.293012	0.0346828	0.107605	0.0702929	-0.0928843	0.0837181	-0.104361	0.0203886	0.0629671	0.123299	-0.19889	0.0284386	0.0647526	-0.0350649	-0.064862	-0.019969	0.0883026	-0.0653224
	1.33429	-0.055035	sp|P20340|RAB6A_HUMAN;sp|Q9NRW1|RAB6B_HUMAN;tr|F5H3K7|F5H3K7_HUMAN;tr|C9JU14|C9JU14_HUMAN;tr|J3KR73|J3KR73_HUMAN;tr|C9JB90|C9JB90_HUMAN;tr|C9J0I2|C9J0I2_HUMAN;tr|F5GX61|F5GX61_HUMAN;sp|Q14964|RB39A_HUMAN	sp|P20340|RAB6A_HUMAN;sp|Q9NRW1|RAB6B_HUMAN;tr|F5H3K7|F5H3K7_HUMAN;tr|C9JU14|C9JU14_HUMAN;tr|J3KR73|J3KR73_HUMAN	822	Color2 [DarkGray]	1	4					-1	4	4	4	20.7	20.7	20.7	23.593	0	8.5598	1353700000	31	0.0763173	-0.0677679	-0.016046	-0.0989854	0.018229	0.0806351	-0.10169	0.0476205	-0.00632453	0.0846298	-0.0770595	0.0553679	-0.102942	0.0670648	0.0432546	0.0649717	-0.0277991	0.00548983	-0.0354803	0.0190868	-0.013829	-0.00919247	-0.00037837	0.0419018	0.0196514
	0.456743	0.0195748	sp|P20618|PSB1_HUMAN	sp|P20618|PSB1_HUMAN	823	Color2 [DarkGray]	1	4					-1	7	7	7	44.8	44.8	44.8	26.489	0	66.864	7857100000	63	-0.033592	0.0277901	0.0422692	-0.0477128	0.063256	-0.0272367	0.0181	0.0498605	-0.00355411	-0.0572844	0.00592661	-0.050333	0.00379491	-0.0326357	0.00512433	-0.0585487	0.0796545	-0.0525098	-0.0433512	0.0798252	-0.0401216	0.00143361	0.000529766	-0.0202091	-0.0385804
	2.064	-0.0762686	sp|P20645|MPRD_HUMAN;tr|F5GX30|F5GX30_HUMAN;tr|F5GXE0|F5GXE0_HUMAN;tr|H0YGE9|H0YGE9_HUMAN;tr|F5GXU0|F5GXU0_HUMAN;tr|H0YGT2|H0YGT2_HUMAN;tr|F5H883|F5H883_HUMAN;tr|H0YF90|H0YF90_HUMAN	sp|P20645|MPRD_HUMAN;tr|F5GX30|F5GX30_HUMAN	824	Color2 [DarkGray]	1	4					-1	3	3	3	19.1	19.1	19.1	30.993	0	106.69	1848800000	35	-0.0719762	-0.00194478	-0.0208466	-0.00943732	-0.029109	0.147164	-0.108452	0.134063	-0.00410771	-0.0486183	0.0332892	0.038218	-0.0981724	0.125732	0.00134206	0.0328515	-0.0590022	0.0602224	-0.0432653	-0.0335956	-0.0826323	0.0548019	-0.0256593	0.132679	0.0697491
	0.491498	0.0142407	sp|P20674|COX5A_HUMAN;tr|H3BRM5|H3BRM5_HUMAN;tr|H3BV69|H3BV69_HUMAN;tr|H3BNX8|H3BNX8_HUMAN	sp|P20674|COX5A_HUMAN;tr|H3BRM5|H3BRM5_HUMAN;tr|H3BV69|H3BV69_HUMAN;tr|H3BNX8|H3BNX8_HUMAN	825	Color2 [DarkGray]	1	4					-1	5	5	5	46	46	46	16.762	0	116.52	13469000000	75	0.02017	-0.0232658	-0.0233333	0.00867987	-0.0388238	0.0798399	-0.0141222	0.0134735	0.0237057	-0.0148718	-0.0359366	0.0257666	-0.054013	0.0145504	-0.0931304	0.0424757	0.0148516	0.0500755	-0.0607853	0.0228741	0.0239635	0.0462618	0.055171	0.0284324	-0.0613971
	0.0555571	0.00312267	sp|P20700|LMNB1_HUMAN;tr|E9PBF6|E9PBF6_HUMAN;tr|A0A0D9SFE5|A0A0D9SFE5_HUMAN;tr|A0A0D9SFY5|A0A0D9SFY5_HUMAN	sp|P20700|LMNB1_HUMAN;tr|E9PBF6|E9PBF6_HUMAN;tr|A0A0D9SFE5|A0A0D9SFE5_HUMAN	826	Color2 [DarkGray]	1	4					-1	30	28	27	56.1	54.6	53.2	66.408	0	323.31	34793000000	287	0.0290146	-0.0516894	0.0767589	-0.0367901	0.0441599	-0.0129755	-0.0184236	-0.0767632	0.0725327	-0.00100708	-0.00510931	-0.00676441	0.00471902	-0.0110402	0.0394175	0.00547767	-0.0222819	0.014518	-0.0717676	-0.0057416	0.024271	0.0131669	-0.00416899	0.0422099	-0.056874
	0.455959	0.0154258	tr|H3BN02|H3BN02_HUMAN;sp|P20702|ITAX_HUMAN;tr|A0A087X131|A0A087X131_HUMAN	tr|H3BN02|H3BN02_HUMAN;sp|P20702|ITAX_HUMAN	828	Color2 [DarkGray]	1	4					-1	10	9	9	14.9	13.6	13.6	128.54	0	66.909	2861800000	100	0.0474403	-0.0853159	-0.11746	0.018889	0.0115509	0.104932	0.0397582	-0.0272064	-0.0660965	-0.0527883	0.0758057	-0.013948	0.0560808	-0.0358536	-0.0296009	9.98974e-05	0.0578341	0.0242412	-0.0470448	-0.0145257	-0.0204763	0.00747061	-0.0323009	0.027421	0.0525448
	0.860622	-0.0238355	sp|P20962|PTMS_HUMAN;tr|F5GXR3|F5GXR3_HUMAN	sp|P20962|PTMS_HUMAN;tr|F5GXR3|F5GXR3_HUMAN	831	Color2 [DarkGray]	1	4					-1	1	1	1	10.8	10.8	10.8	11.53	0	13.764	466540000	12	0.100481	0.0543532	0.122974	-0.244323	0.00393057	-0.0406964	0.0897019	-0.000975847	0.149721	-0.272729	0.0273371	-0.0339873	0.0713336	0.072592	0.0862174	-0.309434	0.0878272	-0.0487909	0.0448332	-0.0719545	-0.0253229	0.0683923	0.120963	-0.166014	0.121162
	0.515587	-0.0436975	tr|Q5QPR4|Q5QPR4_HUMAN;tr|A0A0D9SEI3|A0A0D9SEI3_HUMAN;tr|Q5QPR3|Q5QPR3_HUMAN;tr|A0A0D9SER5|A0A0D9SER5_HUMAN;sp|Q9UQ88|CD11A_HUMAN;tr|A0A0D9SEN2|A0A0D9SEN2_HUMAN;sp|P21127|CD11B_HUMAN	tr|Q5QPR4|Q5QPR4_HUMAN;tr|A0A0D9SEI3|A0A0D9SEI3_HUMAN;tr|Q5QPR3|Q5QPR3_HUMAN;tr|A0A0D9SER5|A0A0D9SER5_HUMAN;sp|Q9UQ88|CD11A_HUMAN;tr|A0A0D9SEN2|A0A0D9SEN2_HUMAN;sp|P21127|CD11B_HUMAN	832	Color2 [DarkGray]	1	4					-1	3	3	3	4.7	4.7	4.7	86.823	0	7.9891	438740000	19	-0.0226216	0.0878844	-0.0792363	0.0472507	0.010016	0.0254562	-0.215408	-0.314331	-0.177297	-0.244682	-0.167054	-0.14367	-9.25064e-05	0.00711322	-0.115115	0.052036	0.0425322	0.044975	-0.0197816	0.0940568	-0.111235	0.069	0.000227213	0.041131	-0.0607872
	0.30178	-0.0408007	sp|P21266|GSTM3_HUMAN	sp|P21266|GSTM3_HUMAN	833	Color2 [DarkGray]	1	4					-1	3	3	3	19.1	19.1	19.1	26.559	0	14.709	393080000	12	0.0172403	-0.0621769	-0.0736556	0.182137	0.0292222	-0.0505579	-0.0828645	-0.0856652	-0.123976	0.316644	-0.0211847	0.0246363	-0.125009	0.0763795	-0.166306	0.281164	0.00961494	-0.0167506	-0.251018	-0.25513	-0.207229	-0.286813	-0.137067	-0.185354	0.0396886
	0.341497	0.0090481	sp|P21281|VATB2_HUMAN;tr|H0YC04|H0YC04_HUMAN;tr|C9JL73|C9JL73_HUMAN;sp|P15313|VATB1_HUMAN;tr|E5RGH6|E5RGH6_HUMAN;tr|H0YAT8|H0YAT8_HUMAN;tr|H0YC45|H0YC45_HUMAN;tr|C9JZ02|C9JZ02_HUMAN;tr|C9JNS9|C9JNS9_HUMAN	sp|P21281|VATB2_HUMAN	834	Color2 [DarkGray]	1	4					-1	15	15	15	46.6	46.6	46.6	56.5	0	146.21	9021400000	173	0.0304682	0.0387108	0.0203161	0.0148337	-0.0116441	-0.00712585	-0.0402193	-0.0346823	-0.00474095	0.000603676	0.0312395	0.0180621	0.0400343	0.00494671	0.00528169	-0.0408871	-0.0229259	0.0158031	0.0235329	-0.042289	0.0631883	-0.0112789	-0.00303078	0.0153854	-0.00493407
	2.39683	0.0213846	sp|P21283|VATC1_HUMAN;tr|E7EV59|E7EV59_HUMAN	sp|P21283|VATC1_HUMAN;tr|E7EV59|E7EV59_HUMAN	835	Color2 [DarkGray]	1	4					-1	12	12	12	31.2	31.2	31.2	43.941	0	58.933	5773600000	83	0.0173318	-0.000729084	0.0201604	-0.0477128	0.0185759	-0.0405393	-0.0197351	0.0240667	-0.0118017	-0.0195575	-0.0266545	-0.0381548	-0.000370741	-0.00229812	-0.0710607	0.045186	0.0170803	0.00602269	0.0418439	0.0204117	0.00273442	-0.0375354	0.0126607	-0.0149097	0.0404193
	0.0867402	-0.0175074	tr|E9PP21|E9PP21_HUMAN;sp|P21291|CSRP1_HUMAN;tr|E9PS42|E9PS42_HUMAN;tr|E9PND2|E9PND2_HUMAN	tr|E9PP21|E9PP21_HUMAN;sp|P21291|CSRP1_HUMAN;tr|E9PS42|E9PS42_HUMAN;tr|E9PND2|E9PND2_HUMAN	836	Color2 [DarkGray]	1	4					-1	4	4	4	33.8	33.8	33.8	16.94	0	50.95	1234800000	42	-0.0617757	0.178685	-0.145933	-0.138755	0.0633233	0.00244403	-0.0149629	0.0355346	0.0576024	0.106858	-0.0572236	-0.0543888	-0.113432	-0.028069	-0.112978	-0.104155	0.0982583	0.0259681	-0.629386	-0.717398	-0.12396	-0.70409	0.540119	0.616088	-0.111115
	1.4221	0.0143839	sp|P21333|FLNA_HUMAN;tr|Q60FE5|Q60FE5_HUMAN;tr|A0A7P0NMY4|A0A7P0NMY4_HUMAN;tr|A0A087WWY3|A0A087WWY3_HUMAN;tr|A0A7I2V3E6|A0A7I2V3E6_HUMAN;tr|F8WE98|F8WE98_HUMAN;tr|H0Y5C6|H0Y5C6_HUMAN;tr|H0Y5F3|H0Y5F3_HUMAN;tr|H7C2E7|H7C2E7_HUMAN;tr|A0A669KBC6|A0A669KBC6_HUMAN	sp|P21333|FLNA_HUMAN;tr|Q60FE5|Q60FE5_HUMAN;tr|A0A7P0NMY4|A0A7P0NMY4_HUMAN	837	Color2 [DarkGray]	1	4					-1	93	93	80	46.1	46.1	41.7	280.74	0	323.31	320910000000	1545	0.0136616	-0.00681829	0.0274644	-0.0654047	0.0336924	-0.00973988	0.0128863	0.0119021	0.0297456	-0.0572844	0.0155661	0.0057404	0.0211611	-0.0401967	0.0303211	-0.0610449	0.0419853	-0.00413108	0.000249624	-0.0158317	0.0386553	-0.00247216	0.0161829	-0.0512693	0.0216265
	0.00349159	0.000593245	tr|J3KSB5|J3KSB5_HUMAN;tr|A0A8Q3WL04|A0A8Q3WL04_HUMAN;sp|P21359|NF1_HUMAN;tr|A0A8I5KWR6|A0A8I5KWR6_HUMAN;tr|A0A1W2PPA7|A0A1W2PPA7_HUMAN;tr|A0A8I5KV71|A0A8I5KV71_HUMAN	tr|J3KSB5|J3KSB5_HUMAN;tr|A0A8Q3WL04|A0A8Q3WL04_HUMAN;sp|P21359|NF1_HUMAN;tr|A0A8I5KWR6|A0A8I5KWR6_HUMAN;tr|A0A1W2PPA7|A0A1W2PPA7_HUMAN;tr|A0A8I5KV71|A0A8I5KV71_HUMAN	838	Color2 [DarkGray]	1	4					-1	2	2	2	1.3	1.3	1.3	186.43	0.0023665	1.8219	33864000	10	-0.0280018	0.173632	-0.0477033	-0.085438	0.0465436	0.0012989	-0.185181	-0.273378	-0.149671	-0.302156	-0.218577	-0.243396	-0.247096	-0.183224	-0.174811	-0.141362	-0.169489	-0.252837	-0.112677	0.320567	0.0206525	-0.31783	0.0815201	0.134558	0.0194867
	0.188007	0.0143141	sp|P21399|ACOHC_HUMAN	sp|P21399|ACOHC_HUMAN	839	Color2 [DarkGray]	1	4					-1	5	5	5	9.9	9.9	9.9	98.398	0	13.59	282580000	30	-0.0414929	0.0852532	0.052665	0.0199749	0.00694156	-0.0432932	-0.0587819	0.074275	-0.0707285	-0.0545642	0.0599413	0.0755222	0.041476	0.0188513	7.9155e-05	0.0460563	-0.0327609	-0.0172143	-0.0736063	-0.00234842	0.0291073	0.026058	-0.0321462	0.0751107	-0.223297
	0.51789	-0.0258137	sp|P21589|5NTD_HUMAN;tr|Q96B60|Q96B60_HUMAN;tr|H0Y7R7|H0Y7R7_HUMAN	sp|P21589|5NTD_HUMAN;tr|Q96B60|Q96B60_HUMAN	840	Color2 [DarkGray]	1	4					-1	14	14	14	35.5	35.5	35.5	63.367	0	168.75	5538800000	131	-0.0205505	-0.0210454	-0.0574527	0.0739255	-0.0543587	0.0812132	0.067816	0.0351777	0.00126147	0.0571291	-0.0472987	0.0633166	-0.052186	0.0107167	-0.0534153	0.0856185	-0.0259337	0.0612478	-0.0960317	-0.0279157	-0.0594673	0.0518839	-0.0533535	0.152867	-0.12243
	0.526364	0.022344	sp|P21796|VDAC1_HUMAN;tr|C9JI87|C9JI87_HUMAN	sp|P21796|VDAC1_HUMAN;tr|C9JI87|C9JI87_HUMAN	842	Color2 [DarkGray]	1	4					-1	16	16	16	73.9	73.9	73.9	30.772	0	305.48	39088000000	276	0.0301957	-0.0405273	0.00882053	0.0249012	0.0105743	0.0289812	0.0260217	-0.0463467	-0.0184181	0.00130773	-0.00798702	0.0290022	0.0120907	-0.0479221	0.0305531	0.0536714	-0.0191388	0.0262682	-0.0692327	0.034874	0.020267	0.0160851	-0.024735	0.059972	-0.0668082
	1.41382	0.0495892	tr|A6NNI4|A6NNI4_HUMAN;tr|A0A2R8Y478|A0A2R8Y478_HUMAN;tr|A0A7I2V3T0|A0A7I2V3T0_HUMAN;tr|A0A7I2V3T7|A0A7I2V3T7_HUMAN;sp|P21926|CD9_HUMAN;tr|G8JLH6|G8JLH6_HUMAN;tr|A0A087WU13|A0A087WU13_HUMAN;tr|F5GXT1|F5GXT1_HUMAN	tr|A6NNI4|A6NNI4_HUMAN;tr|A0A2R8Y478|A0A2R8Y478_HUMAN;tr|A0A7I2V3T0|A0A7I2V3T0_HUMAN;tr|A0A7I2V3T7|A0A7I2V3T7_HUMAN;sp|P21926|CD9_HUMAN;tr|G8JLH6|G8JLH6_HUMAN;tr|A0A087WU13|A0A087WU13_HUMAN;tr|F5GXT1|F5GXT1_HUMAN	844	Color2 [DarkGray]	1	4					-1	3	3	3	10.7	10.7	10.7	17.764	0	17.831	4624000000	58	0.0723534	0.0337355	-0.0907993	-0.0204585	0.0579319	-0.0218723	0.186553	0.0304093	-0.110287	0.0578063	-0.000768661	-0.0912495	0.0617752	0.0129941	-0.0926249	0.000997305	0.0475147	-0.0164416	0.25294	0.0522785	0.0241942	-0.0539851	-0.154528	-0.0385041	0.217793
	1.03626	-0.0443728	sp|P21964|COMT_HUMAN;tr|A0A7I2V370|A0A7I2V370_HUMAN;tr|E7EMS6|E7EMS6_HUMAN;tr|E7EUU8|E7EUU8_HUMAN;tr|A0A7I2V3G7|A0A7I2V3G7_HUMAN;tr|H7BZ45|H7BZ45_HUMAN;tr|F8WBW9|F8WBW9_HUMAN	sp|P21964|COMT_HUMAN;tr|A0A7I2V370|A0A7I2V370_HUMAN;tr|E7EMS6|E7EMS6_HUMAN;tr|E7EUU8|E7EUU8_HUMAN;tr|A0A7I2V3G7|A0A7I2V3G7_HUMAN;tr|H7BZ45|H7BZ45_HUMAN	845	Color2 [DarkGray]	1	4					-1	4	4	4	17.3	17.3	17.3	30.037	0	12.562	1901900000	48	0.033643	0.0166662	0.0869842	0.152463	-0.0949192	-0.115649	-0.0111375	0.0784388	-0.00118375	0.0744381	-0.0887516	-0.0493803	0.0182354	-0.00593424	-0.0590811	0.0681162	-0.0700479	0.0481558	-0.0158203	-0.0263565	0.0405574	0.0155334	-0.0190482	0.0686963	-0.0365238
	3.38782	0.0484948	sp|P21980|TGM2_HUMAN;tr|A2A299|A2A299_HUMAN;tr|A2A2A0|A2A2A0_HUMAN;sp|P49221|TGM4_HUMAN;tr|A0A994J576|A0A994J576_HUMAN	sp|P21980|TGM2_HUMAN	846	Color2 [DarkGray]	1	4					-1	14	14	14	28.5	28.5	28.5	77.328	0	236.26	12585000000	185	0.0699694	0.0245695	-0.0260656	-0.00340652	0.0112021	-0.0489755	0.083869	-0.0363071	0.0267289	0.0229652	-0.0199091	-0.0516834	0.0517952	-0.028192	0.00536036	0.0299222	-0.022568	-0.0528266	-0.0188534	0.0458031	0.0190327	0.00659847	-0.0540607	-0.0173161	0.0680776
	0.163037	-0.00840545	sp|P22061|PIMT_HUMAN;tr|F6S8N6|F6S8N6_HUMAN;tr|A0A3F2YNX8|A0A3F2YNX8_HUMAN;tr|F8WDT3|F8WDT3_HUMAN;tr|F8WAV5|F8WAV5_HUMAN;tr|F8WAX2|F8WAX2_HUMAN;tr|C9J0F2|C9J0F2_HUMAN	sp|P22061|PIMT_HUMAN;tr|F6S8N6|F6S8N6_HUMAN;tr|A0A3F2YNX8|A0A3F2YNX8_HUMAN	848	Color2 [DarkGray]	1	4					-1	8	8	8	49.3	49.3	49.3	24.636	0	37.061	8267800000	48	0.115712	0.00751162	-0.0101471	-0.0491617	0.00917816	0.00610185	-0.0473673	0.0282583	0.0325248	-0.0330875	0.0157044	-0.00907779	-0.00668859	0.105654	-0.0291171	0.0416033	-0.0059979	-0.022326	0.0611231	-0.0604546	-0.0546672	-0.0375354	0.0284059	-0.0214162	0.101532
	0.332327	-0.0208254	sp|P22087|FBRL_HUMAN;tr|M0QXL5|M0QXL5_HUMAN;tr|M0R0P1|M0R0P1_HUMAN;tr|M0R299|M0R299_HUMAN;tr|M0R2Q4|M0R2Q4_HUMAN;tr|M0R2U2|M0R2U2_HUMAN;tr|M0R1H0|M0R1H0_HUMAN;tr|M0R2B0|M0R2B0_HUMAN;tr|M0QXC9|M0QXC9_HUMAN	sp|P22087|FBRL_HUMAN;tr|M0QXL5|M0QXL5_HUMAN;tr|M0R0P1|M0R0P1_HUMAN;tr|M0R299|M0R299_HUMAN;tr|M0R2Q4|M0R2Q4_HUMAN;tr|M0R2U2|M0R2U2_HUMAN;tr|M0R1H0|M0R1H0_HUMAN;tr|M0R2B0|M0R2B0_HUMAN	849	Color2 [DarkGray]	1	4					-1	8	8	8	32.1	32.1	32.1	33.784	0	50.826	5212700000	53	-0.018764	-0.0729971	0.0822165	0.251783	-0.112213	-0.0794215	0.0455928	-0.0828209	0.106853	0.178154	-0.0620294	-0.123302	-0.00101972	0.0234959	0.0999885	0.036164	-0.0454221	-0.0648422	-0.0760612	0.0743449	0.0691638	0.00302482	0.0415564	0.0272653	-0.076195
	1.12083	0.0338363	sp|P22102|PUR2_HUMAN;tr|F8WD69|F8WD69_HUMAN;tr|C9JBJ1|C9JBJ1_HUMAN;tr|C9JTV6|C9JTV6_HUMAN;tr|H7C366|H7C366_HUMAN;tr|C9JZG2|C9JZG2_HUMAN;tr|C9JKQ7|C9JKQ7_HUMAN;tr|A0A140TA71|A0A140TA71_HUMAN	sp|P22102|PUR2_HUMAN	850	Color2 [DarkGray]	1	4					-1	12	12	12	18.1	18.1	18.1	107.77	0	94.926	2663300000	129	0.0244622	-0.075043	-0.00569892	-0.0244224	-0.00344825	-0.026458	0.061362	0.0741591	-0.059752	0.0752983	0.0558472	0.0533738	-0.0359414	0.0724771	-0.00466681	0.0424757	-0.0288043	-0.00451422	0.0562472	-0.0650365	0.00328064	0.00976753	-0.0455203	0.0246165	0.0663247
	0.132265	-0.00494174	sp|P22234|PUR6_HUMAN;tr|E9PBS1|E9PBS1_HUMAN;tr|D6RF62|D6RF62_HUMAN	sp|P22234|PUR6_HUMAN;tr|E9PBS1|E9PBS1_HUMAN;tr|D6RF62|D6RF62_HUMAN	851	Color2 [DarkGray]	1	4					-1	8	8	8	20.9	20.9	20.9	47.079	0	69.448	8332800000	122	0.0634162	0.0753725	0.040427	-0.00380754	-0.0372362	-0.0871141	0.0651672	0.0556216	0.0310585	-0.0668459	0.0138371	-0.0704045	0.047497	0.0155072	0.0671215	-0.019793	-0.00437236	-0.0552852	0.0846298	0.0165341	0.0443537	0.00445533	-0.00926399	-0.0867987	0.0676794
	0.238375	-0.00977373	sp|P22307|SCP2_HUMAN;tr|H0YF61|H0YF61_HUMAN;tr|E9PLD1|E9PLD1_HUMAN;tr|H0YCB0|H0YCB0_HUMAN	sp|P22307|SCP2_HUMAN;tr|H0YF61|H0YF61_HUMAN	852	Color2 [DarkGray]	1	4					-1	11	11	11	16.3	16.3	16.3	58.993	0	52.982	18939000000	149	0.0420454	0.107973	-0.0586863	-0.000100136	-0.0418596	0.00572133	0.00985909	0.028856	-0.0576978	0.03912	0.0269258	0.0244853	-0.0210998	0.0303762	-0.0604804	0.015878	0.00393796	0.0510345	0.055126	-0.0278292	-0.0703464	-0.00646853	-0.0222731	0.0454419	0.0417175
	1.69882	0.0194425	sp|P22314|UBA1_HUMAN;tr|Q5JRR6|Q5JRR6_HUMAN;tr|Q5JRR9|Q5JRR9_HUMAN;tr|Q5JRS0|Q5JRS0_HUMAN;tr|Q5JRS1|Q5JRS1_HUMAN;tr|Q5JRS3|Q5JRS3_HUMAN;tr|Q5JRS2|Q5JRS2_HUMAN	sp|P22314|UBA1_HUMAN	853	Color2 [DarkGray]	1	4					-1	30	30	30	40.1	40.1	40.1	117.85	0	323.31	39184000000	449	0.0412343	0.0113733	-0.0103061	-0.0130682	0.0185065	-0.000611544	0.0454135	0.0199831	-0.0403154	-0.0278449	-0.0211847	-0.0299103	0.0686848	-0.0267141	-0.0272648	-0.0576138	0.0362284	-0.0111198	0.0488625	0.0438251	0.0128455	0.0031836	0.00325108	-0.0543959	0.0486758
	0.940535	-0.0152673	sp|P22626|ROA2_HUMAN;tr|A0A7I2V323|A0A7I2V323_HUMAN;tr|A0A7I2V4N1|A0A7I2V4N1_HUMAN;tr|A0A7I2V3P1|A0A7I2V3P1_HUMAN;tr|A0A7I2V4I6|A0A7I2V4I6_HUMAN;tr|A0A7I2V3P7|A0A7I2V3P7_HUMAN;tr|A0A7I2V4S4|A0A7I2V4S4_HUMAN;tr|A0A024RA28|A0A024RA28_HUMAN;tr|A0A087WUI2|A0A087WUI2_HUMAN;tr|A0A7I2V4N0|A0A7I2V4N0_HUMAN;tr|A0A7I2YQN4|A0A7I2YQN4_HUMAN	sp|P22626|ROA2_HUMAN;tr|A0A7I2V323|A0A7I2V323_HUMAN;tr|A0A7I2V4N1|A0A7I2V4N1_HUMAN;tr|A0A7I2V3P1|A0A7I2V3P1_HUMAN;tr|A0A7I2V4I6|A0A7I2V4I6_HUMAN;tr|A0A7I2V3P7|A0A7I2V3P7_HUMAN;tr|A0A7I2V4S4|A0A7I2V4S4_HUMAN;tr|A0A024RA28|A0A024RA28_HUMAN;tr|A0A087WUI2|A0A087WUI2_HUMAN;tr|A0A7I2V4N0|A0A7I2V4N0_HUMAN	854	Color2 [DarkGray]	1	4					-1	17	17	16	63.7	63.7	61.2	37.429	0	310.87	94845000000	303	0.0195298	0.0510743	0.0143061	-0.0479198	0.0128751	-0.0367708	-0.0051868	0.0308869	0.016783	-0.0186393	0.00425577	-0.046526	0.00379491	0.0105965	0.0200772	-0.0607326	0.000422478	-0.0512426	0.0481379	0.0625887	-0.00517035	-0.0249958	0.0436141	-0.0581899	0.0180857
	0.30471	0.0196791	sp|P22695|QCR2_HUMAN;tr|H3BRG4|H3BRG4_HUMAN;tr|H3BSJ9|H3BSJ9_HUMAN;tr|H3BP04|H3BP04_HUMAN;tr|H3BUE4|H3BUE4_HUMAN;tr|H3BUI9|H3BUI9_HUMAN	sp|P22695|QCR2_HUMAN;tr|H3BRG4|H3BRG4_HUMAN;tr|H3BSJ9|H3BSJ9_HUMAN	855	Color2 [DarkGray]	1	4					-1	9	9	9	32.9	32.9	32.9	48.442	0	68.88	4912100000	50	-0.00846505	-0.184391	0.0895851	0.0810382	-0.00867128	-0.017765	-0.0774889	-0.0476065	0.073957	0.0598352	-0.0256586	0.0362	-0.0289271	0.123404	0.0245097	0.128148	-0.106125	-0.0436637	-0.0169148	-0.0417988	0.0634129	-0.0700388	-0.0280499	0.047055	-0.0144312
	0.720494	-0.0726856	sp|P22732|GTR5_HUMAN	sp|P22732|GTR5_HUMAN	856	Color2 [DarkGray]	1	4					-1	1	1	1	2.2	2.2	2.2	54.973	0	2.8937	103140000	10	-0.0372038	0.142167	-0.194825	0.0365584	0.122047	-0.0170689	-0.13928	-0.0448363	-0.105781	0.166454	0.010581	0.122563	-0.042608	0.185087	-0.130075	0.142321	0.0659966	-0.133239	-0.0393248	-0.162683	-0.0606086	0.149004	0.0975261	-0.0642312	-0.0433903
	1.04002	0.0221719	sp|P23141|EST1_HUMAN;tr|H3BQV8|H3BQV8_HUMAN;tr|A0A140TA63|A0A140TA63_HUMAN;tr|H3BSU0|H3BSU0_HUMAN;tr|H3BQR4|H3BQR4_HUMAN;sp|Q9UKY3|CES1P_HUMAN	sp|P23141|EST1_HUMAN	857	Color2 [DarkGray]	1	4					-1	19	19	19	43.9	43.9	43.9	62.52	0	186.59	25543000000	294	0.0183396	-0.10543	0.00520444	0.173733	-0.0315497	-0.045027	-0.0212357	-0.0264609	0.00629687	0.166364	-0.0659003	-0.0231924	-0.0301569	-0.0766938	-0.0141263	0.183586	-0.022568	-0.024267	-0.0110309	0.0043292	-0.0560486	-0.058044	0.0172303	0.0739055	-0.0334446
	0.177632	-0.0223036	tr|A0A1W2PPZ5|A0A1W2PPZ5_HUMAN;sp|P23193|TCEA1_HUMAN;tr|A0A1W2PRL9|A0A1W2PRL9_HUMAN;tr|E5RK46|E5RK46_HUMAN;tr|A0A1W2PS15|A0A1W2PS15_HUMAN;tr|E5RFI1|E5RFI1_HUMAN;tr|E5RJ93|E5RJ93_HUMAN;tr|E5RIS7|E5RIS7_HUMAN;tr|B7Z4S1|B7Z4S1_HUMAN	tr|A0A1W2PPZ5|A0A1W2PPZ5_HUMAN;sp|P23193|TCEA1_HUMAN;tr|A0A1W2PRL9|A0A1W2PRL9_HUMAN	858	Color2 [DarkGray]	1	4					-1	3	3	3	10.6	10.6	10.6	33.935	0	7.1586	391390000	20	-0.0355871	0.0894835	-0.136698	0.0203695	0.123532	-0.0217946	-0.111845	0.226915	-0.0201769	0.0255384	-0.0987422	0.0743573	-0.100655	-0.0472977	-0.0607276	0.0617249	0.114285	0.0200284	-0.181954	-0.183226	-0.248258	-0.181093	-0.102583	-0.197225	-0.13173
	0.14353	-0.00622861	sp|P23246|SFPQ_HUMAN;tr|A0A8Q3WMA7|A0A8Q3WMA7_HUMAN;tr|H0Y9K7|H0Y9K7_HUMAN;tr|H0Y9U2|H0Y9U2_HUMAN	sp|P23246|SFPQ_HUMAN;tr|A0A8Q3WMA7|A0A8Q3WMA7_HUMAN	859	Color2 [DarkGray]	1	4					-1	20	20	19	32.4	32.4	31.3	76.149	0	150.91	27686000000	234	-0.00725269	0.0106499	0.0262239	-0.0517523	-0.00302553	0.0124054	-0.0714531	0.00486994	0.0603285	-0.0256917	0.0135603	-0.00307083	-0.0226996	-0.00799894	-0.0445099	-0.0128295	0.0114326	0.0312855	-0.057143	0.0148015	0.0194185	-0.0488656	0.0324821	-0.0350866	-0.046577
	0.229984	0.0329512	sp|P23258|TBG1_HUMAN;sp|Q9NRH3|TBG2_HUMAN;tr|A0A7P0T9G6|A0A7P0T9G6_HUMAN;tr|K7EIS0|K7EIS0_HUMAN;tr|K7EKE5|K7EKE5_HUMAN	sp|P23258|TBG1_HUMAN;sp|Q9NRH3|TBG2_HUMAN;tr|A0A7P0T9G6|A0A7P0T9G6_HUMAN;tr|K7EIS0|K7EIS0_HUMAN	860	Color2 [DarkGray]	1	4					-1	4	4	4	19.1	19.1	19.1	51.169	0	23.654	515840000	14	-0.138005	-0.331388	0.129777	0.431406	0.111417	-0.348153	-0.212425	-0.232632	-0.170198	-0.173089	-0.210868	-0.18115	0.0777586	-0.237233	0.0809259	-0.00569892	-0.0386074	0.066437	-0.104599	0.181546	0.131884	0.0141139	-0.103623	-0.0133078	0.184829
	4.89197	0.0650087	tr|A0A7P0Z497|A0A7P0Z497_HUMAN;sp|P23284|PPIB_HUMAN;tr|A0A7P0TB45|A0A7P0TB45_HUMAN;tr|A0A7P0T7U3|A0A7P0T7U3_HUMAN	tr|A0A7P0Z497|A0A7P0Z497_HUMAN;sp|P23284|PPIB_HUMAN;tr|A0A7P0TB45|A0A7P0TB45_HUMAN	861	Color2 [DarkGray]	1	4					-1	11	11	11	55.8	55.8	55.8	20.21	0	137.68	58485000000	212	0.0424957	-0.125564	-0.0410235	0.120142	-0.0078938	-0.0312927	0.0440691	-0.0765059	-0.0414515	0.121457	0.00397706	-0.0165055	0.0106194	-0.074656	-0.0664222	0.154834	-0.0135126	0.0011456	-0.0455835	-0.0267549	-0.0203972	-0.0412202	-0.0165193	0.0956702	-0.01283
	1.15619	-0.0257915	tr|A0A1W2PQT3|A0A1W2PQT3_HUMAN;tr|A0A1W2PPH1|A0A1W2PPH1_HUMAN;tr|A0A1W2PQH3|A0A1W2PQH3_HUMAN;tr|A0A1W2PQY8|A0A1W2PQY8_HUMAN;sp|P23368|MAOM_HUMAN;tr|A0A1W2PQ37|A0A1W2PQ37_HUMAN;tr|A0A1W2PQF8|A0A1W2PQF8_HUMAN;tr|A0A1W2PR68|A0A1W2PR68_HUMAN;tr|A0A1W2PRH1|A0A1W2PRH1_HUMAN;tr|A0A1W2PRS2|A0A1W2PRS2_HUMAN;tr|A0A1W2PRY9|A0A1W2PRY9_HUMAN;tr|A0A1W2PQH4|A0A1W2PQH4_HUMAN;tr|Q6TCH8|Q6TCH8_HUMAN;tr|E9PMB9|E9PM…	tr|A0A1W2PQT3|A0A1W2PQT3_HUMAN;tr|A0A1W2PPH1|A0A1W2PPH1_HUMAN;tr|A0A1W2PQH3|A0A1W2PQH3_HUMAN;tr|A0A1W2PQY8|A0A1W2PQY8_HUMAN;sp|P23368|MAOM_HUMAN;tr|A0A1W2PQ37|A0A1W2PQ37_HUMAN;tr|A0A1W2PQF8|A0A1W2PQF8_HUMAN;tr|A0A1W2PR68|A0A1W2PR68_HUMAN	862	Color2 [DarkGray]	1	4					-1	9	9	9	20.5	20.5	20.5	59.787	0	163.46	3771400000	107	-0.0558827	0.0479052	0.0395818	0.0678279	-0.106223	-0.037555	0.00110912	0.0308869	0.0142076	0.12155	-0.051275	-0.0266254	-0.0183749	0.0439217	-0.0156422	0.0875919	-0.00500822	-0.0351064	-0.0342863	0.00327778	-0.00430751	0.0325384	-0.0150654	0.0816467	0.0026691
	0.62088	0.020459	sp|P23381|SYWC_HUMAN;tr|G3V277|G3V277_HUMAN;tr|G3V3Y5|G3V3Y5_HUMAN;tr|G3V3H8|G3V3H8_HUMAN;tr|H0YJP3|H0YJP3_HUMAN;tr|G3V456|G3V456_HUMAN;tr|G3V5U1|G3V5U1_HUMAN;tr|G3V423|G3V423_HUMAN;tr|G3V3S7|G3V3S7_HUMAN;tr|G3V2Y7|G3V2Y7_HUMAN;tr|G3V227|G3V227_HUMAN;tr|G3V3P2|G3V3P2_HUMAN;tr|G3V3X0|G3V3X0_HUMAN;tr|G3V5H5|G3V5H5_HUMAN;tr|P78534|P78534_HUMAN;tr|G3V4N0|G3V4N0_HUMAN;tr|G3V4N8|G3V4N8_HUMAN;tr|G3V4C7|…	sp|P23381|SYWC_HUMAN	863	Color2 [DarkGray]	1	4					-1	11	11	11	31.8	31.8	31.8	53.165	0	108.98	9933600000	111	0.0543344	-0.0625577	0.0538068	-0.0309508	0.0203788	0.00503588	0.093173	-0.0753491	-0.00624537	-0.0434227	0.031513	0.00405908	0.00960684	0.031086	0.0327938	-0.0331066	-0.00656366	-0.00390124	-0.000666142	-0.0105124	-0.00399375	-0.0122428	0.0395694	-0.00827312	0.0308084
	2.68595	0.0388281	sp|P23396|RS3_HUMAN;tr|E9PL09|E9PL09_HUMAN;tr|E9PPU1|E9PPU1_HUMAN;tr|H0YEU2|H0YEU2_HUMAN;tr|F2Z2S8|F2Z2S8_HUMAN;tr|H0YCJ7|H0YCJ7_HUMAN;tr|H0YF32|H0YF32_HUMAN;tr|E9PQ96|E9PQ96_HUMAN;tr|E9PJH4|E9PJH4_HUMAN;tr|E9PK82|E9PK82_HUMAN;tr|E9PSF4|E9PSF4_HUMAN;tr|E9PQX2|E9PQX2_HUMAN;tr|H0YES8|H0YES8_HUMAN	sp|P23396|RS3_HUMAN;tr|E9PL09|E9PL09_HUMAN;tr|E9PPU1|E9PPU1_HUMAN;tr|H0YEU2|H0YEU2_HUMAN;tr|F2Z2S8|F2Z2S8_HUMAN;tr|H0YCJ7|H0YCJ7_HUMAN	864	Color2 [DarkGray]	1	4					-1	13	13	13	60.1	60.1	60.1	26.688	0	150	36167000000	178	0.0218153	-0.00291824	0.00669909	0.00818229	-0.0236688	0.0158114	0.00101662	0.00923872	-0.000789165	0.0850096	0.0120368	-0.0324965	0.0282674	-0.0226567	-0.0246918	0.038692	0.012131	-0.0531437	0.0478964	0.0288532	0.0471568	-0.0710428	-0.0337725	0.014679	0.0168486
	0.301397	0.0184113	sp|P23469|PTPRE_HUMAN;tr|S4R448|S4R448_HUMAN;tr|Q5VWH6|Q5VWH6_HUMAN;tr|Q5VWH5|Q5VWH5_HUMAN;tr|S4R2Y5|S4R2Y5_HUMAN	sp|P23469|PTPRE_HUMAN	866	Color2 [DarkGray]	1	4					-1	4	4	4	7	7	7	80.641	0	16.923	709550000	25	-0.0580053	-0.0574925	-0.0263069	0.0989017	0.067555	0.0661066	0.00746965	-0.147133	-0.177211	0.0470328	0.106371	0.11833	-0.0809145	-0.0156758	-0.20429	0.0335343	0.0700941	0.174425	-0.0507479	0.0945349	-0.0580826	0.00135398	-0.00690436	0.0783448	0.0894992
	2.03579	0.0336638	sp|P23526|SAHH_HUMAN	sp|P23526|SAHH_HUMAN	867	Color2 [DarkGray]	1	4					-1	10	10	9	25.5	25.5	23.8	47.716	0	43.158	9548800000	93	0.0556734	-0.0308156	0.000158072	0.0238187	0.00854945	-0.0293412	-0.00277638	-0.0335584	0.00078845	0.0577095	0.0380604	-0.0286579	0.0518847	-0.00108814	-0.0196395	-0.0466473	0.0490808	-0.00958085	0.053683	0.0381067	0.0190327	0.0154548	-0.000681162	-0.0798237	0.0364361
	1.56293	0.0429937	sp|P23528|COF1_HUMAN;tr|G3V1A4|G3V1A4_HUMAN;tr|E9PK25|E9PK25_HUMAN;tr|E9PP50|E9PP50_HUMAN;tr|E9PQB7|E9PQB7_HUMAN;tr|E9PLJ3|E9PLJ3_HUMAN;tr|E9PS23|E9PS23_HUMAN	sp|P23528|COF1_HUMAN;tr|G3V1A4|G3V1A4_HUMAN;tr|E9PK25|E9PK25_HUMAN;tr|E9PP50|E9PP50_HUMAN;tr|E9PQB7|E9PQB7_HUMAN;tr|E9PLJ3|E9PLJ3_HUMAN;tr|E9PS23|E9PS23_HUMAN	868	Color2 [DarkGray]	1	4					-1	13	13	9	59.6	59.6	38.6	18.502	0	212.67	174790000000	381	0.132224	-0.0399029	-0.064044	-0.0770745	0.0378747	-0.0043633	0.132502	0.0387437	-0.0963895	-0.0675843	0.0170858	7.67708e-05	0.0983365	0.039695	-0.0717244	-0.0364797	0.00513124	-0.0198452	0.17109	-0.000935555	-0.00862765	-0.0157831	-0.0424771	-0.0528316	0.12354
	1.06987	0.0562325	sp|P23588|IF4B_HUMAN;tr|E7EX17|E7EX17_HUMAN;tr|F8VX11|F8VX11_HUMAN;tr|F8VRU1|F8VRU1_HUMAN;tr|F8VYE9|F8VYE9_HUMAN;tr|F8VSC7|F8VSC7_HUMAN;tr|F8VP89|F8VP89_HUMAN;tr|F8W0K0|F8W0K0_HUMAN	sp|P23588|IF4B_HUMAN;tr|E7EX17|E7EX17_HUMAN;tr|F8VX11|F8VX11_HUMAN	869	Color2 [DarkGray]	1	4					-1	11	11	11	24.4	24.4	24.4	69.15	0	90.834	5859000000	92	0.0290146	0.0603068	0.0447221	-0.0804563	0.02301	-0.035517	0.0212922	-0.0354319	0.110657	0.0246482	-0.0634158	0.0051291	-0.0176241	0.0194476	0.0108576	0.000199556	0.0145729	-0.0245776	0.00970745	-0.0398748	0.105742	-0.143036	0.044862	-0.0649779	0.00466752
	0.0511341	0.00465447	sp|P23634|AT2B4_HUMAN	sp|P23634|AT2B4_HUMAN	870	Color2 [DarkGray]	1	4					-1	4	4	2	6	6	3.1	137.92	0	28.056	460790000	33	-0.065459	-0.113818	0.0135236	0.148406	-0.00577497	0.0155845	-0.0606129	-0.0315626	-0.0898263	0.0528662	-0.0204051	0.162236	0.114008	-0.0634987	-0.0622935	0.094244	-0.0184968	0.103813	-0.0374439	-0.0123975	-0.0297863	0.0453355	0.00664568	0	-0.0276461
	0.352494	-0.0152547	sp|P23786|CPT2_HUMAN;tr|A0A1B0GV75|A0A1B0GV75_HUMAN;tr|A0A1B0GTB8|A0A1B0GTB8_HUMAN;tr|A0A1B0GWC0|A0A1B0GWC0_HUMAN;tr|A0A1B0GVF3|A0A1B0GVF3_HUMAN;tr|A0A1B0GTM0|A0A1B0GTM0_HUMAN	sp|P23786|CPT2_HUMAN;tr|A0A1B0GV75|A0A1B0GV75_HUMAN;tr|A0A1B0GTB8|A0A1B0GTB8_HUMAN;tr|A0A1B0GWC0|A0A1B0GWC0_HUMAN;tr|A0A1B0GVF3|A0A1B0GVF3_HUMAN	871	Color2 [DarkGray]	1	4					-1	9	9	9	21.3	21.3	21.3	73.776	0	42.714	2498900000	67	0.0411441	-0.0301952	0.00488949	-0.0292139	0.0336237	-0.00260091	0.0158155	-0.0597577	-0.0100532	-0.0472655	0.0323331	0.0682259	0.00342512	-0.00557017	0.0317123	-0.017771	-0.0120916	-0.0311978	0.00589848	-0.0163131	-0.0493169	0.00984669	0.0258803	0.036962	-0.0342994
	1.15405	-0.144038	sp|P23919|KTHY_HUMAN;tr|H7BZ20|H7BZ20_HUMAN;tr|H7C312|H7C312_HUMAN;tr|G5E9E9|G5E9E9_HUMAN	sp|P23919|KTHY_HUMAN;tr|H7BZ20|H7BZ20_HUMAN;tr|H7C312|H7C312_HUMAN	872	Color2 [DarkGray]	1	4					-1	4	4	4	26.4	26.4	26.4	23.819	0	24.707	633730000	24	-0.0229042	0.056107	0.00496817	-0.0272748	0.0131536	0.0212445	-0.424189	-0.249624	-0.309088	0.846979	-0.115978	0.000766754	-0.217566	-0.29864	-0.410412	0.710155	-0.063484	0.0758176	-0.198723	-0.423861	-0.352873	0.494765	-0.0564198	0.15764	-0.0783968
	0.18919	0.0224656	tr|A0A3B3ITX0|A0A3B3ITX0_HUMAN;tr|A0A3B3IRN8|A0A3B3IRN8_HUMAN;sp|P24311|COX7B_HUMAN	tr|A0A3B3ITX0|A0A3B3ITX0_HUMAN;tr|A0A3B3IRN8|A0A3B3IRN8_HUMAN;sp|P24311|COX7B_HUMAN	874	Color2 [DarkGray]	1	4					-1	2	2	2	13.3	13.3	13.3	6.8288	0	2.9692	2036600000	11	-0.210453	-0.226015	-0.152944	-0.248685	-0.248368	-0.218995	-0.00472283	0.000365734	-0.00513673	-0.0107086	0.0358131	0.0139666	-0.0416539	0.127172	-0.186565	0.00756383	0.097666	0.0336754	0.0185282	0.12451	0.0219624	-0.0312519	0.0120604	-0.0534902	-0.029264
	5.73977	0.0942498	sp|P24534|EF1B_HUMAN;tr|C9JZW3|C9JZW3_HUMAN;tr|F8WF65|F8WF65_HUMAN;tr|F2Z2G2|F2Z2G2_HUMAN	sp|P24534|EF1B_HUMAN	875	Color2 [DarkGray]	1	4					-1	10	9	9	54.2	51.1	51.1	24.763	0	80.447	30542000000	134	0.0886679	-0.0754271	0.0664606	-0.0802448	-0.00994468	-0.0046699	0.0477412	-0.144839	0.017796	-0.0307207	0.00376797	0.0361252	0.0594645	-0.0730023	0.0842075	-0.0433531	0.0193748	-0.0286241	0.0656643	-0.0331781	0.0705047	-0.0433536	0.0272923	-0.0515981	0.0580084
	0.959002	-0.0189109	sp|P24539|AT5F1_HUMAN;tr|Q5QNZ2|Q5QNZ2_HUMAN	sp|P24539|AT5F1_HUMAN;tr|Q5QNZ2|Q5QNZ2_HUMAN	876	Color2 [DarkGray]	1	4					-1	8	8	8	34.4	34.4	34.4	28.908	0	47.137	11509000000	96	-0.0384417	0.0507224	0.00236797	0.099649	-0.0359385	0.00495982	0.00618148	0.0294535	-0.0310972	0.08235	6.98566e-05	-0.00661039	-0.0588319	-0.0322649	0.062289	0.0734365	-0.062969	0.00229001	0.00614738	0.0410514	-0.0461645	-0.0027914	-0.0052321	0.0914328	-0.0431321
	0.042334	-0.00203999	sp|P24666|PPAC_HUMAN;tr|F2Z2Q9|F2Z2Q9_HUMAN;tr|G5E9R5|G5E9R5_HUMAN;tr|D3YTI2|D3YTI2_HUMAN	sp|P24666|PPAC_HUMAN;tr|F2Z2Q9|F2Z2Q9_HUMAN;tr|G5E9R5|G5E9R5_HUMAN	877	Color2 [DarkGray]	1	4					-1	3	3	3	20.3	20.3	20.3	18.042	0	43.996	2163300000	45	0.0717356	0.0838788	-0.0782351	0.0537248	-0.0616755	7.65324e-05	0.0728352	-0.0121241	0.0424397	-0.0403142	-0.0109408	-0.00923204	0.0951297	0.0236149	0.00284028	-0.14981	0.041301	-0.00489736	0.130296	-0.0277424	0.0226552	-0.0155413	0.0196218	-0.112981	0.167836
	0.113657	0.0036609	tr|A0A5F9ZHJ7|A0A5F9ZHJ7_HUMAN;sp|P24752|THIL_HUMAN;tr|A0A5F9ZHL1|A0A5F9ZHL1_HUMAN;tr|A0A5F9ZHH9|A0A5F9ZHH9_HUMAN;tr|A0A5F9ZHD4|A0A5F9ZHD4_HUMAN;tr|A0A5F9ZI66|A0A5F9ZI66_HUMAN;tr|A0A5F9ZHJ0|A0A5F9ZHJ0_HUMAN;tr|H0YEL7|H0YEL7_HUMAN;tr|A0A5F9ZHL7|A0A5F9ZHL7_HUMAN;tr|E9PRQ6|E9PRQ6_HUMAN	tr|A0A5F9ZHJ7|A0A5F9ZHJ7_HUMAN;sp|P24752|THIL_HUMAN;tr|A0A5F9ZHL1|A0A5F9ZHL1_HUMAN;tr|A0A5F9ZHH9|A0A5F9ZHH9_HUMAN;tr|A0A5F9ZHD4|A0A5F9ZHD4_HUMAN;tr|A0A5F9ZI66|A0A5F9ZI66_HUMAN;tr|A0A5F9ZHJ0|A0A5F9ZHJ0_HUMAN	878	Color2 [DarkGray]	1	4					-1	11	11	11	43.8	43.8	43.8	33.504	0	91.749	12493000000	179	-0.0281909	0.026479	-0.0180442	0.0621841	-0.020457	-0.0153685	0.00985909	-0.030441	-0.0109272	0.0648477	-0.0322881	0.0108492	-0.0361314	0.0224254	0.000710726	0.0845838	-0.0166435	-0.00512743	0.0138359	0.00681901	-0.0169115	-0.0256445	-0.0321462	0.089272	-0.00602365
	3.18606	0.0789219	sp|P25398|RS12_HUMAN	sp|P25398|RS12_HUMAN	883	Color2 [DarkGray]	1	4					-1	3	3	3	30.3	30.3	30.3	14.515	0	73.166	15416000000	92	0.0136616	0.0657718	0.0724831	0.0277507	0.0192003	-0.0515079	-0.0222681	0.00462675	-0.0118017	0.0647514	-0.0606444	0.00658035	0.100326	0.0264657	0.0344138	-0.00860715	0.0145729	-0.0966737	0.0212379	0.0545888	0.0645349	-0.0572145	0.0068717	-0.0557144	0.0721333
	0.236614	-0.00818803	sp|P25685|DNJB1_HUMAN;tr|M0QXK0|M0QXK0_HUMAN;tr|A0A7I2V3K7|A0A7I2V3K7_HUMAN;tr|M0QYT3|M0QYT3_HUMAN;tr|M0R080|M0R080_HUMAN;tr|A0A7I2YQW1|A0A7I2YQW1_HUMAN;tr|M0R128|M0R128_HUMAN;tr|A0A1B0GX60|A0A1B0GX60_HUMAN;tr|M0R1D6|M0R1D6_HUMAN;tr|M0QZD0|M0QZD0_HUMAN	sp|P25685|DNJB1_HUMAN;tr|M0QXK0|M0QXK0_HUMAN;tr|A0A7I2V3K7|A0A7I2V3K7_HUMAN	884	Color2 [DarkGray]	1	4					-1	7	7	7	19.1	19.1	19.1	38.044	0	17.074	2326600000	55	-0.0313153	0.0395381	-0.0146887	-0.0172141	-0.0629966	0.0467756	0.0790629	0.0283778	0.0261867	-0.0144651	-0.00812745	-0.03038	-0.0120993	0.0425141	-0.0210011	0.0194266	0.000351906	0.0487466	0.0329211	0.00142741	-0.0479419	0.0108752	0.0142355	0.0425949	-0.0355823
	1.31515	0.00947259	sp|P25705|ATPA_HUMAN;tr|K7EK77|K7EK77_HUMAN;tr|K7ERX7|K7ERX7_HUMAN;tr|K7EJP1|K7EJP1_HUMAN;tr|K7ENJ4|K7ENJ4_HUMAN;tr|K7EQH4|K7EQH4_HUMAN;tr|K7ESA0|K7ESA0_HUMAN	sp|P25705|ATPA_HUMAN;tr|K7EK77|K7EK77_HUMAN	885	Color2 [DarkGray]	1	4					-1	24	24	24	50.1	50.1	50.1	59.75	0	323.31	162240000000	495	-0.0123887	-0.0266027	0.0168848	0.113497	-0.0232401	-0.0337162	-0.0334852	-0.0196455	0.0145981	0.106858	-0.018564	-0.019845	-0.0206296	-0.0200808	0.0101521	0.10829	-0.00975037	-0.0128145	-0.000499487	0.0156596	-0.0150928	-0.045079	-0.00591588	0.0686207	-0.00845671
	0.940139	-0.0265189	sp|P25786|PSA1_HUMAN;tr|F5GX11|F5GX11_HUMAN;tr|B4DEV8|B4DEV8_HUMAN;tr|F5H112|F5H112_HUMAN	sp|P25786|PSA1_HUMAN;tr|F5GX11|F5GX11_HUMAN	887	Color2 [DarkGray]	1	4					-1	10	10	10	39.9	39.9	39.9	29.555	0	121.87	7175300000	125	0.0157733	0.044729	0.0587451	0.062855	-0.0287504	-0.0785334	0.0415561	0.0946331	-0.00142074	0.0571291	-0.0213268	-0.0447845	0.0284493	0.00132871	0.0209336	-0.0189838	0.00688434	-0.0748653	0.0168836	-0.0349364	0.0259616	0.0361953	-0.00979733	-0.0262549	0.0376565
	2.35115	0.0561153	tr|A0A024RA52|A0A024RA52_HUMAN;sp|P25787|PSA2_HUMAN;tr|A0A7I2YQP7|A0A7I2YQP7_HUMAN;tr|C9JCK5|C9JCK5_HUMAN;tr|A0A7I2V2H3|A0A7I2V2H3_HUMAN;tr|H3BT36|H3BT36_HUMAN	tr|A0A024RA52|A0A024RA52_HUMAN;sp|P25787|PSA2_HUMAN;tr|A0A7I2YQP7|A0A7I2YQP7_HUMAN;tr|C9JCK5|C9JCK5_HUMAN;tr|A0A7I2V2H3|A0A7I2V2H3_HUMAN	888	Color2 [DarkGray]	1	4					-1	4	4	4	29.1	29.1	29.1	25.898	0	54.022	5415300000	63	0.00444484	-0.0587571	0.086761	0.0266705	0.00980663	-0.0077405	0.0749433	-0.112046	0.0345287	-0.0241556	0.015013	-0.0409136	-0.0672555	-0.0171425	0.0098381	0.0258117	0.0334101	-0.044924	-0.00952172	0.00835824	0.0700579	-0.0208671	0.0178285	-0.0430734	0.0580084
	0.588766	-0.0234896	sp|P25788|PSA3_HUMAN;tr|G3V4X5|G3V4X5_HUMAN;tr|G3V3W4|G3V3W4_HUMAN;tr|G3V5N4|G3V5N4_HUMAN;tr|H0YJ03|H0YJ03_HUMAN	sp|P25788|PSA3_HUMAN;tr|G3V4X5|G3V4X5_HUMAN	889	Color2 [DarkGray]	1	4					-1	10	10	10	39.2	39.2	39.2	28.433	0	59.139	6328500000	71	-0.00148487	0.0781367	-0.0323532	0.0116608	0.0105743	-0.0626407	-0.0814943	-0.0286984	-0.0177791	0.0773029	0.0177071	-0.0238938	-0.0847428	0.0493045	-0.0712266	0.0294337	0.0169411	-0.11633	0.0346286	0.0392323	-0.0502071	-0.0346758	0.024467	-0.00476718	-0.00426412
	0.0876901	0.00401334	sp|P25789|PSA4_HUMAN;tr|H0YN18|H0YN18_HUMAN;tr|H0YMI6|H0YMI6_HUMAN;tr|H0YMA1|H0YMA1_HUMAN;tr|H0YMZ1|H0YMZ1_HUMAN;tr|H0YL69|H0YL69_HUMAN;tr|H0YLC2|H0YLC2_HUMAN;tr|H0YKT8|H0YKT8_HUMAN;tr|H0YKS0|H0YKS0_HUMAN;tr|H0YLS6|H0YLS6_HUMAN;tr|H0YMV3|H0YMV3_HUMAN	sp|P25789|PSA4_HUMAN;tr|H0YN18|H0YN18_HUMAN;tr|H0YMI6|H0YMI6_HUMAN;tr|H0YMA1|H0YMA1_HUMAN;tr|H0YMZ1|H0YMZ1_HUMAN;tr|H0YL69|H0YL69_HUMAN;tr|H0YLC2|H0YLC2_HUMAN;tr|H0YKT8|H0YKT8_HUMAN	890	Color2 [DarkGray]	1	4					-1	6	6	6	19.5	19.5	19.5	29.483	0	16.091	3916400000	68	0.0321019	0.106395	-0.0182042	-0.00984025	-0.0247409	-0.0276263	0.0294681	-0.0546823	0.0717072	-0.0116215	-0.0018177	-0.0145676	0.0135605	0.0342762	0.0149276	0.0123205	0.00119662	0.0172381	0.0568078	0.0027349	-0.0125663	0.0497301	-0.0334625	-0.0580246	0.00441766
	0.716421	0.072063	sp|P26010|ITB7_HUMAN;tr|F5H6T4|F5H6T4_HUMAN;tr|H3BRX4|H3BRX4_HUMAN;tr|F8VNX4|F8VNX4_HUMAN	sp|P26010|ITB7_HUMAN;tr|F5H6T4|F5H6T4_HUMAN	891	Color2 [DarkGray]	1	4					-1	5	5	5	8.3	8.3	8.3	86.902	0	16.068	284470000	36	-0.0833302	0.352765	-0.0911357	-0.0876694	0.133498	-0.157577	0.0610075	-0.327411	-0.0925996	-0.0862682	0.139985	0.150952	0.108344	-0.0476725	-0.155711	-0.133955	0.188458	-0.010427	0.00116491	0.31169	-0.0910203	-0.0978234	-0.0813494	0.127605	0.0629718
	4.21535	0.0495648	sp|P26038|MOES_HUMAN;tr|A0A8V8TKR9|A0A8V8TKR9_HUMAN;tr|V9GZ54|V9GZ54_HUMAN;REV__tr|E5RJE3|E5RJE3_HUMAN;tr|E9PNP4|E9PNP4_HUMAN;REV__tr|E5RGS5|E5RGS5_HUMAN;REV__tr|E5RGQ3|E5RGQ3_HUMAN;REV__sp|Q9H446|RWDD1_HUMAN	sp|P26038|MOES_HUMAN;tr|A0A8V8TKR9|A0A8V8TKR9_HUMAN	892	Color2 [DarkGray]	1	4					-1	43	43	31	63.4	63.4	47.8	67.819	0	323.31	155050000000	704	0.0865731	-0.000242949	-0.0539222	-0.0594485	0.047564	-0.024513	0.0789754	0.00499129	-0.0562208	-0.0238485	0.0458648	-0.051604	0.0809166	-0.00860667	-0.0617988	-0.0375035	0.0661986	-0.0468168	0.0749409	3.38554e-05	0.0476866	-0.00534844	-0.0275869	-0.0669706	0.114314
	1.32184	0.0520458	sp|P26196|DDX6_HUMAN	sp|P26196|DDX6_HUMAN	893	Color2 [DarkGray]	1	4					-1	8	8	8	27.7	27.7	27.7	54.416	0	61.368	2570400000	57	0.0647471	-0.0913856	0.0121143	0.0212574	-0.00351858	0.030479	0.000739574	-0.115477	-0.0936091	0.0318532	0.0356767	-0.0391002	-0.130984	0.0175383	-0.0355783	0.0227699	0.0449915	0.0866494	-0.0790482	-0.0333345	-0.0161996	0.0312135	0.0375795	-0.0470836	0.0170135
	1.10125	-0.0345607	sp|P26368|U2AF2_HUMAN;tr|K7ELP8|K7ELP8_HUMAN	sp|P26368|U2AF2_HUMAN	894	Color2 [DarkGray]	1	4					-1	8	8	8	24.6	24.6	24.6	53.5	0	75.684	7484200000	106	-0.0301785	0.0450823	0.00772095	0.132701	-0.0288939	0.019134	0.00710177	0.0858121	-0.01722	0.0303757	0.0221174	-0.070163	-0.0392709	-0.110611	0.0269921	0.0572243	-0.0214241	0.00731516	0.00846648	-0.0499783	-0.0586526	0.0892148	0.0183518	-0.00206375	-0.00275779
[truncated: 1,448 more rows]
[truncated: 47 more columns]
