# Supplementary material for: Towards a harmonized testing strategy for nanofibers by integrating toxicological screening and proteomic profiling
Source: Sci Rep. 2025 Sep 12;15:32430. doi: 10.1038/s41598-025-15423-9 (PMC12432259; doi:10.1038/s41598-025-15423-9)
Supplement: Supplementary file 10 — Supplementary Material 10 [file 41598_2025_15423_MOESM10_ESM.xlsx]

## Sheet: Tabelle1
Supplementary Table 2 V: Significantly detected proteins for 25 µg/mL Mitsui-7 relative to control conditions
Significant	#NAME?	Difference	Protein IDs	Majority protein IDs	id	Symbol color	Symbol type	Symbol size	Show label	Only identified by site	Reverse	Potential contaminant	Taxonomy IDs	Peptides	Razor + unique peptides	Unique peptides	Sequence coverage [%]	Unique + razor sequence coverage [%]	Unique sequence coverage [%]	Mol. weight [kDa]	Q-value	Score	Intensity	MS/MS count	Reporter intensity corrected 1 TMT_dTHP1_M0_25ug_RL_400ng_R1_1	Reporter intensity corrected 2 TMT_dTHP1_M0_25ug_RL_400ng_R1_1	Reporter intensity corrected 3 TMT_dTHP1_M0_25ug_RL_400ng_R1_1	Reporter intensity corrected 4 TMT_dTHP1_M0_25ug_RL_400ng_R1_1	Reporter intensity corrected 5 TMT_dTHP1_M0_25ug_RL_400ng_R1_1	Reporter intensity corrected 6 TMT_dTHP1_M0_25ug_RL_400ng_R1_1	Reporter intensity corrected 1 TMT_dTHP1_M0_25ug_RL_400ng_R1_2	Reporter intensity corrected 2 TMT_dTHP1_M0_25ug_RL_400ng_R1_2	Reporter intensity corrected 3 TMT_dTHP1_M0_25ug_RL_400ng_R1_2	Reporter intensity corrected 4 TMT_dTHP1_M0_25ug_RL_400ng_R1_2	Reporter intensity corrected 5 TMT_dTHP1_M0_25ug_RL_400ng_R1_2	Reporter intensity corrected 6 TMT_dTHP1_M0_25ug_RL_400ng_R1_2	Reporter intensity corrected 1 TMT_dTHP1_M0_25ug_RL_400ng_R1_3	Reporter intensity corrected 2 TMT_dTHP1_M0_25ug_RL_400ng_R1_3	Reporter intensity corrected 3 TMT_dTHP1_M0_25ug_RL_400ng_R1_3	Reporter intensity corrected 4 TMT_dTHP1_M0_25ug_RL_400ng_R1_3	Reporter intensity corrected 5 TMT_dTHP1_M0_25ug_RL_400ng_R1_3	Reporter intensity corrected 6 TMT_dTHP1_M0_25ug_RL_400ng_R1_3	Reporter intensity corrected 1 TMT_dTHP1_M0_25ug_RL_400ng_R2_1	Reporter intensity corrected 2 TMT_dTHP1_M0_25ug_RL_400ng_R2_1	Reporter intensity corrected 3 TMT_dTHP1_M0_25ug_RL_400ng_R2_1	Reporter intensity corrected 4 TMT_dTHP1_M0_25ug_RL_400ng_R2_1	Reporter intensity corrected 5 TMT_dTHP1_M0_25ug_RL_400ng_R2_1	Reporter intensity corrected 6 TMT_dTHP1_M0_25ug_RL_400ng_R2_1	Reporter intensity corrected 1 TMT_dTHP1_M0_25ug_RL_400ng_R2_2
+	3.79629	0.210165	sp|A0A494C071|PWWP4_HUMAN	sp|A0A494C071|PWWP4_HUMAN	98	Color2 [A=255, R=169, G=169, B=169]	1	4					-1	1	1	1	0.3	0.3	0.3	217.77	0.0027276	0.89824	288700000	11	-0.0391333	-0.0245848	0.0637367	0.174541	-0.0986836	0.00358009	0.0226762	0.049361	-0.0660152	0.122098	-0.0796902	0.0296347	0.065675	-0.00197291	-0.0163918	0.079354	-0.180472	0.105526	-0.00292134	-0.153424	-0.086935	-0.0529733	0.168451	0.183627	-0.0186667
+	1.71763	0.15216	sp|O00148|DX39A_HUMAN;tr|K7EQN7|K7EQN7_HUMAN;tr|K7ENP6|K7ENP6_HUMAN;tr|A0A0G2JHN7|A0A0G2JHN7_HUMAN;tr|A0A0D9SEM9|A0A0D9SEM9_HUMAN;tr|K7EL56|K7EL56_HUMAN;tr|K7EIL8|K7EIL8_HUMAN;tr|F6U6E2|F6U6E2_HUMAN;tr|K7EN69|K7EN69_HUMAN;tr|F6S2B7|F6S2B7_HUMAN;tr|F6SXL5|F6SXL5_HUMAN;tr|K7EPJ3|K7EPJ3_HUMAN	sp|O00148|DX39A_HUMAN;tr|K7EQN7|K7EQN7_HUMAN	124	Color2 [A=255, R=169, G=169, B=169]	1	4					-1	6	2	2	16.2	6.1	6.1	49.129	0	6.3283	316250000	13	-0.274295	-0.208699	-0.22845	-0.24237	-0.250277	-0.223682	-0.0879993	-0.0998287	-0.0707099	0.25854	0.0236599	-0.00552964	0.00145006	-0.149581	-0.254583	0.178228	0.192943	-0.0437458	-0.0483477	0.0205293	0.0142858	0.17597	-0.183151	0.0444419	-0.107711
+	4.44299	-0.110912	tr|E9PRZ9|E9PRZ9_HUMAN;tr|E9PM92|E9PM92_HUMAN;sp|O00193|SMAP_HUMAN;tr|E9PQA1|E9PQA1_HUMAN	tr|E9PRZ9|E9PRZ9_HUMAN;tr|E9PM92|E9PM92_HUMAN;sp|O00193|SMAP_HUMAN	133	Color2 [A=255, R=169, G=169, B=169]	1	4					-1	3	3	3	34.4	34.4	34.4	10.038	0	5.6714	1329100000	30	0.0297787	-0.0605788	0.0459576	0.000107765	-0.00237465	0.00907063	-0.0581598	-0.0298898	0.0108454	-0.0241106	-0.0243993	0.00736284	0.0472765	-0.0327799	0.0568378	-0.0481124	-0.0384629	0.0320446	0.0833158	0.0836511	-0.0546491	-0.0146563	0.00984073	-0.133134	0.0688088
+	6.75988	0.105411	sp|O00303|EIF3F_HUMAN;tr|H0YDT6|H0YDT6_HUMAN;tr|A0A7I2YQA0|A0A7I2YQA0_HUMAN;tr|A0A1W2PP79|A0A1W2PP79_HUMAN;tr|A0A7I2V4S2|A0A7I2V4S2_HUMAN	sp|O00303|EIF3F_HUMAN;tr|H0YDT6|H0YDT6_HUMAN	143	Color2 [A=255, R=169, G=169, B=169]	1	4					-1	9	9	9	30.3	30.3	30.3	37.563	0	28.334	3394200000	71	-0.0342991	-0.0957651	0.00631809	0.0730462	0.00237083	-0.0312173	-0.0685432	-0.0562704	0.0903468	0.0912907	-0.0314469	0.0135953	-0.0395284	0.0992811	-0.00352836	0.0450039	-0.0207584	-0.0107257	0.0325844	0.0565898	-0.0787065	-0.00474477	0.0266483	-0.00443602	0.0143375
+	1.01094	-0.210871	sp|Q93008|USP9X_HUMAN;sp|O00507|USP9Y_HUMAN;tr|A0A994J6S4|A0A994J6S4_HUMAN;tr|A0A994J4R6|A0A994J4R6_HUMAN;tr|A0A994J7K1|A0A994J7K1_HUMAN;tr|A0A994J583|A0A994J583_HUMAN;tr|A0A994J4T3|A0A994J4T3_HUMAN;tr|A0A994J766|A0A994J766_HUMAN	sp|Q93008|USP9X_HUMAN;sp|O00507|USP9Y_HUMAN;tr|A0A994J6S4|A0A994J6S4_HUMAN;tr|A0A994J4R6|A0A994J4R6_HUMAN;tr|A0A994J7K1|A0A994J7K1_HUMAN;tr|A0A994J583|A0A994J583_HUMAN;tr|A0A994J4T3|A0A994J4T3_HUMAN	155	Color2 [A=255, R=169, G=169, B=169]	1	4					-1	4	4	4	2.2	2.2	2.2	290.46	0	17.87	200480000	15	-0.0924389	0.0664752	-0.128211	0.0410254	0.120698	0.00529814	0.278162	0.542455	-0.919267	-1.32201	0.282354	0.186146	-0.207044	0.393403	-0.0977745	-0.0470061	-0.129878	0.143221	-0.0751662	0.0466938	-0.0605381	-0.0119379	0.0806479	0.0782964	-0.0527396
+	5.10783	0.215247	tr|F6VXF5|F6VXF5_HUMAN;tr|B5MCF9|B5MCF9_HUMAN;sp|O00541|PESC_HUMAN	tr|F6VXF5|F6VXF5_HUMAN;tr|B5MCF9|B5MCF9_HUMAN;sp|O00541|PESC_HUMAN	157	Color2 [A=255, R=169, G=169, B=169]	1	4					-1	1	1	1	1.8	1.8	1.8	51.464	0.0014154	1.2382	114220000	12	-0.17864	0.0543096	0.102259	0.0340929	0.132992	-0.121245	0.0303924	-0.188124	0.147501	0.195228	-0.0786164	-0.0784664	-0.197654	-0.0691636	0.120707	0.0488384	0.122274	-0.0553761	0.0398033	-0.121636	-0.120603	-0.0277576	0.0490913	0.230579	-0.0118182
+	2.85505	0.150893	tr|A0A7I2YQ95|A0A7I2YQ95_HUMAN;tr|H7C4F6|H7C4F6_HUMAN;sp|O00629|IMA3_HUMAN;tr|A0A7I2V340|A0A7I2V340_HUMAN	tr|A0A7I2YQ95|A0A7I2YQ95_HUMAN;tr|H7C4F6|H7C4F6_HUMAN;sp|O00629|IMA3_HUMAN;tr|A0A7I2V340|A0A7I2V340_HUMAN	164	Color2 [A=255, R=169, G=169, B=169]	1	4					-1	5	1	1	11.9	3.6	3.6	53.034	0	22.249	457480000	12	-0.0643075	-0.280371	-0.0144949	0.239174	-0.0406322	0.104293	0.0415826	-0.0773606	-0.00457263	0.0334287	0.0473974	-0.0306087	0.0803297	-0.0884259	-0.00141025	0.284974	-0.0914686	-0.103081	-0.0753162	-0.125449	-0.0635355	0.261749	-0.0579498	0.114105	-0.0348716
+	1.28536	0.192424	sp|O15067|PUR4_HUMAN;tr|J3KT98|J3KT98_HUMAN;tr|H0YGH1|H0YGH1_HUMAN	sp|O15067|PUR4_HUMAN;tr|J3KT98|J3KT98_HUMAN;tr|H0YGH1|H0YGH1_HUMAN	203	Color2 [A=255, R=169, G=169, B=169]	1	4					-1	2	2	2	1.9	1.9	1.9	144.73	0.007926	0.62978	68565000	5	0.143924	-0.158374	0.00955415	0.0611088	-0.223964	0.156188	-0.469847	-0.183741	-0.284171	0.534436	0.0227931	0.182199	-0.284668	-0.163592	-0.262594	0.561868	-0.0446236	0.0969779	-0.224589	0.0564332	0.0235379	-0.0649707	0.0528133	0.234618	-0.344122
+	6.02958	-0.137414	sp|O15143|ARC1B_HUMAN;tr|C9JEY1|C9JEY1_HUMAN;tr|C9K057|C9K057_HUMAN;tr|A0A1W2PNV4|A0A1W2PNV4_HUMAN;tr|C9JTT6|C9JTT6_HUMAN;tr|C9JBJ7|C9JBJ7_HUMAN;tr|F8VXW2|F8VXW2_HUMAN	sp|O15143|ARC1B_HUMAN;tr|C9JEY1|C9JEY1_HUMAN;tr|C9K057|C9K057_HUMAN;tr|A0A1W2PNV4|A0A1W2PNV4_HUMAN	210	Color2 [A=255, R=169, G=169, B=169]	1	4					-1	5	5	5	14	14	14	40.949	0	36.418	8014700000	30	0.0739281	-0.122188	0.0443382	-0.0659544	-0.0106144	0.0561752	0.133144	0.0296483	-0.0216713	-0.105549	-0.0259166	0.0269964	0.0825579	-0.000739574	0.00431085	-0.0601163	-0.0393014	0.0521326	-0.018626	-0.00162911	0.0644131	-0.0258653	0.00853252	-0.0611761	0.0834246
+	7.86881	-0.105439	sp|O15144|ARPC2_HUMAN;tr|H7C3F9|H7C3F9_HUMAN;tr|G5E9S7|G5E9S7_HUMAN;tr|C9JTV5|C9JTV5_HUMAN;tr|G5E9J0|G5E9J0_HUMAN	sp|O15144|ARPC2_HUMAN	211	Color2 [A=255, R=169, G=169, B=169]	1	4					-1	11	11	11	42.7	42.7	42.7	34.333	0	175.18	14462000000	121	0.0462852	0.0850027	-0.0478332	-0.0906534	0.039849	-0.0391991	0.0250754	0.0498414	0.00997376	-0.0692749	0.017848	-0.027441	0.0340528	0.0347011	0.0490243	-0.112162	0.00163174	-0.07021	-0.00484824	-0.00865459	0.0377584	0.0719233	-0.00537038	-0.0694511	-0.00242734
+	2.13566	0.162151	sp|O15155|BET1_HUMAN;tr|H7C1N3|H7C1N3_HUMAN	sp|O15155|BET1_HUMAN;tr|H7C1N3|H7C1N3_HUMAN	213	Color2 [A=255, R=169, G=169, B=169]	1	4					-1	1	1	1	15.3	15.3	15.3	13.289	0	5.779	97991000	9	-0.255411	-0.373999	-0.265919	-0.231451	-0.225869	-0.21511	-0.364485	-0.246456	-0.174477	-0.171908	-0.204498	-0.182845	-0.0568738	0.157231	0.0904088	0.0797594	-0.1659	0.00982547	-0.330423	-0.257688	-0.140014	0.742953	-0.0375366	-0.117491	-0.0631354
+	4.20091	-0.11517	tr|A0A8V8TQ64|A0A8V8TQ64_HUMAN;tr|A0A8V8TPA3|A0A8V8TPA3_HUMAN;tr|A0A8V8TP17|A0A8V8TP17_HUMAN;tr|A0A8V8TQ37|A0A8V8TQ37_HUMAN;sp|O15294|OGT1_HUMAN;tr|C9JZL3|C9JZL3_HUMAN;tr|Q9H5T3|Q9H5T3_HUMAN;tr|B4DTL6|B4DTL6_HUMAN;tr|A0A8V8TNT2|A0A8V8TNT2_HUMAN;tr|A0A8V8TQJ1|A0A8V8TQJ1_HUMAN	tr|A0A8V8TQ64|A0A8V8TQ64_HUMAN;tr|A0A8V8TPA3|A0A8V8TPA3_HUMAN;tr|A0A8V8TP17|A0A8V8TP17_HUMAN;tr|A0A8V8TQ37|A0A8V8TQ37_HUMAN;sp|O15294|OGT1_HUMAN	221	Color2 [A=255, R=169, G=169, B=169]	1	4					-1	4	4	4	5.3	5.3	5.3	111.11	0	8.5418	400030000	22	0.0592163	-0.034359	-0.0199239	-0.0542653	0.0183227	0.0364828	0.167333	0.00855088	0.0319512	-0.0289376	-0.0632405	-0.0582128	0.0934777	0.109141	0.106701	-0.099834	-0.0140116	-0.125242	0.00440621	-0.0744162	0.0459619	0.170204	0.00553775	-0.15082	-0.0269282
+	7.47671	-0.147326	tr|B1ALC0|B1ALC0_HUMAN;sp|O15511|ARPC5_HUMAN	tr|B1ALC0|B1ALC0_HUMAN;sp|O15511|ARPC5_HUMAN	233	Color2 [A=255, R=169, G=169, B=169]	1	4					-1	8	8	7	57.8	57.8	51.9	14.807	0	50.134	18614000000	85	0.0415378	0.0801873	0.0268352	-0.048456	0.0112772	-0.00628662	0.0273819	0.0303788	-0.0380733	-0.00442266	-0.0186896	0.025167	-0.0617871	0.0045526	-0.0240757	-0.0214632	-0.0323286	0.106231	0.0767169	-0.00513768	0.0919318	-0.00772977	-0.049166	-0.143929	0.0789745
+	2.30644	0.142932	tr|A0A8I5KX20|A0A8I5KX20_HUMAN;tr|A0A8I5QJ67|A0A8I5QJ67_HUMAN;tr|A0A8I5KSY3|A0A8I5KSY3_HUMAN;tr|D6RFH4|D6RFH4_HUMAN;tr|A0A8I5KP74|A0A8I5KP74_HUMAN;tr|H3BUX2|H3BUX2_HUMAN;tr|A0A8I5QKN7|A0A8I5QKN7_HUMAN;tr|A0A8I5KYK4|A0A8I5KYK4_HUMAN;sp|O43169|CYB5B_HUMAN;tr|J3QR91|J3QR91_HUMAN;tr|A0A8I5KSY8|A0A8I5KSY8_HUMAN	tr|A0A8I5KX20|A0A8I5KX20_HUMAN;tr|A0A8I5QJ67|A0A8I5QJ67_HUMAN;tr|A0A8I5KSY3|A0A8I5KSY3_HUMAN;tr|D6RFH4|D6RFH4_HUMAN;tr|A0A8I5KP74|A0A8I5KP74_HUMAN;tr|H3BUX2|H3BUX2_HUMAN;tr|A0A8I5QKN7|A0A8I5QKN7_HUMAN;tr|A0A8I5KYK4|A0A8I5KYK4_HUMAN;sp|O43169|CYB5B_HUMAN;tr|J3QR91|J3QR91_HUMAN;tr|A0A8I5KSY8|A0A8I5KSY8_HUMAN	239	Color2 [A=255, R=169, G=169, B=169]	1	4					-1	2	2	2	41.5	41.5	41.5	7.1389	0	59.335	1766700000	24	0.165659	0.0544295	0.0601139	0.00934911	-0.082442	-0.107366	-0.320348	0.0524807	0.0261002	0.229989	0.149602	-0.12955	0.000997066	0.0343399	0.083524	0.0584311	-0.0233831	-0.0771027	-0.0238991	0.074326	-0.0392938	-0.163161	-0.0304117	0.215673	0.0999587
+	1.41683	0.155749	sp|O43312|MTSS1_HUMAN;tr|H0YBL3|H0YBL3_HUMAN;tr|E5RJX3|E5RJX3_HUMAN;tr|H0YAZ8|H0YAZ8_HUMAN;tr|E7EWW5|E7EWW5_HUMAN	sp|O43312|MTSS1_HUMAN;tr|H0YBL3|H0YBL3_HUMAN;tr|E5RJX3|E5RJX3_HUMAN;tr|H0YAZ8|H0YAZ8_HUMAN;tr|E7EWW5|E7EWW5_HUMAN	249	Color2 [A=255, R=169, G=169, B=169]	1	4					-1	2	2	2	3.7	3.7	3.7	82.25	0	5.4102	179570000	14	-0.330814	-0.210235	0.110592	0.00280023	0.234784	0.0153589	-0.161772	-0.0649555	-0.0929163	0.101466	0.0586984	0.116835	-0.0333905	0.216448	-0.145118	0.159659	-0.174626	0.0851982	0.0249093	0.44843	-0.489588	-0.18961	-0.0932286	0.135383	-0.155614
+	2.52449	-0.143877	tr|H3BLU7|H3BLU7_HUMAN;sp|O43488|ARK72_HUMAN;sp|Q8NHP1|ARK74_HUMAN	tr|H3BLU7|H3BLU7_HUMAN;sp|O43488|ARK72_HUMAN	258	Color2 [A=255, R=169, G=169, B=169]	1	4					-1	3	3	3	12.1	12.1	12.1	34.684	0	13.712	1335000000	38	-0.190588	-0.168962	-0.0369656	-0.232019	0.230688	0.15971	-0.0593832	-0.124413	-0.0416834	-0.215426	0.133753	0.147802	-0.120807	0.0340993	-0.0246134	-0.106503	0.0702274	0.0226414	-0.142788	-0.0914009	0.115432	0.224951	-0.0567756	-0.00877929	-0.115572
+	2.10343	0.160519	sp|O43684|BUB3_HUMAN;tr|J3QSX4|J3QSX4_HUMAN;tr|J3QT28|J3QT28_HUMAN	sp|O43684|BUB3_HUMAN;tr|J3QSX4|J3QSX4_HUMAN;tr|J3QT28|J3QT28_HUMAN	274	Color2 [A=255, R=169, G=169, B=169]	1	4					-1	4	4	4	9.1	9.1	9.1	37.154	0	20.681	2385800000	28	0.0751328	-0.108849	0.0547898	0.0100987	-0.0444026	0.0302184	-0.004071	-0.00136805	0.0532603	0.0592942	-0.0758996	-0.0873077	-0.000907183	-0.0387173	0.0372241	0.053591	-0.016005	0.000827074	-0.178912	-0.334642	-0.0595696	0.000464201	0.162917	0.468958	-0.044771
+	8.59832	-0.141651	sp|O43707|ACTN4_HUMAN;tr|A0A8V8TL71|A0A8V8TL71_HUMAN;tr|F5GXS2|F5GXS2_HUMAN;tr|H7C144|H7C144_HUMAN;tr|K7EP19|K7EP19_HUMAN;tr|A0A494C060|A0A494C060_HUMAN;tr|D6RH00|D6RH00_HUMAN;tr|M0QZQ3|M0QZQ3_HUMAN;sp|Q9H254|SPTN4_HUMAN	sp|O43707|ACTN4_HUMAN;tr|A0A8V8TL71|A0A8V8TL71_HUMAN;tr|F5GXS2|F5GXS2_HUMAN;tr|H7C144|H7C144_HUMAN	275	Color2 [A=255, R=169, G=169, B=169]	1	4					-1	36	36	26	47.2	47.2	36.1	104.85	0	323.31	58483000000	476	0.0514538	0.00855613	0.0243297	-0.0563936	0.081641	-0.0730975	0.0131295	0.0141006	-0.0121667	-0.101268	0.106818	-0.0448427	0.0229397	0.0209208	-0.0498364	-0.0854502	0.087487	-0.0361617	0.036129	-0.123231	0.11878	0.040931	-0.0138907	-0.113607	0.0611031
+	2.64737	-0.126476	sp|O43768|ENSA_HUMAN;tr|A6NMQ3|A6NMQ3_HUMAN;tr|Q5T5H1|Q5T5H1_HUMAN;tr|A0A1W2PRU0|A0A1W2PRU0_HUMAN	sp|O43768|ENSA_HUMAN;tr|A6NMQ3|A6NMQ3_HUMAN;tr|Q5T5H1|Q5T5H1_HUMAN;tr|A0A1W2PRU0|A0A1W2PRU0_HUMAN	281	Color2 [A=255, R=169, G=169, B=169]	1	4					-1	4	4	3	40.5	40.5	31.4	13.389	0	14.184	2069200000	28	0.0682342	0.0692043	0.0933843	-0.0388994	-0.0555615	-0.0557263	0.0972815	0.0875285	-0.0106623	-0.0425172	-0.0502002	-0.0485482	0.0220468	0.0573797	-0.00335169	0.0660188	-0.0566704	-0.0661623	0.0604272	0.00690269	0.0459619	-0.113582	0.0757487	-0.085362	0.0372496
+	4.19702	-0.117057	sp|O43865|SAHH2_HUMAN;tr|H0Y8B3|H0Y8B3_HUMAN;sp|Q96HN2|SAHH3_HUMAN	sp|O43865|SAHH2_HUMAN	290	Color2 [A=255, R=169, G=169, B=169]	1	4					-1	5	5	5	10	10	10	58.951	0	7.2684	1327200000	28	0.0074122	-0.121917	0.0481708	-0.0145192	-0.0807922	0.0282595	-0.0271749	0.00173903	0.00166702	-0.0246584	0.0667443	-0.00844145	0.045696	-0.0501549	0.026365	-0.0246179	0.0270882	-0.013298	0.0273557	0.0770297	0.0319879	-0.0137181	0.0546253	-0.205705	0.069217
+	11.4344	-0.276344	sp|O43914|TYOBP_HUMAN;tr|X6RGC9|X6RGC9_HUMAN;tr|K7ES93|K7ES93_HUMAN	sp|O43914|TYOBP_HUMAN;tr|X6RGC9|X6RGC9_HUMAN;tr|K7ES93|K7ES93_HUMAN	291	Color2 [A=255, R=169, G=169, B=169]	1	4					-1	3	3	3	33.6	33.6	33.6	12.179	0	43.437	795950000	18	0.102487	0.145396	-0.00944042	-0.173217	0.0796537	-0.107663	0.0926294	0.13437	0.0585811	-0.214551	0.0126176	-0.0573511	0.0895629	0.153469	-0.000264168	-0.205611	0.0810068	-0.0976853	0.192111	-0.195031	0.032896	0.0154281	0.0375929	-0.137303	0.0513613
+	8.30001	-0.113761	sp|O60664|PLIN3_HUMAN;tr|K7ERZ3|K7ERZ3_HUMAN;tr|K7EL96|K7EL96_HUMAN;tr|K7ER39|K7ER39_HUMAN;tr|K7EJD0|K7EJD0_HUMAN	sp|O60664|PLIN3_HUMAN;tr|K7ERZ3|K7ERZ3_HUMAN	315	Color2 [A=255, R=169, G=169, B=169]	1	4					-1	16	16	16	53.5	53.5	53.5	47.074	0	283.17	20231000000	209	0.0624311	0.0182905	-0.0267165	-0.055161	0.0222001	-0.0241203	0.012413	0.0787284	0.0397441	-0.0887289	0.0158386	-0.0213368	0.0726759	0.0285523	-0.0339639	-0.0397246	0.00203919	-0.0152476	0.00568295	0.0412457	0.0279348	0.0124846	-0.0033896	-0.119208	0.0346055
+	4.32678	-0.153889	sp|O60784|TOM1_HUMAN;tr|B0QY01|B0QY01_HUMAN;tr|F8WB30|F8WB30_HUMAN;tr|F8WAW7|F8WAW7_HUMAN;tr|F8WE29|F8WE29_HUMAN;tr|F8WBB0|F8WBB0_HUMAN;tr|H7BYN7|H7BYN7_HUMAN	sp|O60784|TOM1_HUMAN	325	Color2 [A=255, R=169, G=169, B=169]	1	4			Supplementary Table		-1	5	5	5	16.3	16.3	16.3	53.818	0	54.946	722070000	33	0.0535512	-0.00910759	0.0274394	-0.107164	0.0587175	-0.0197809	-0.0525277	0.0549955	-0.0351017	-0.0626233	0.089407	0.00811768	0.0259709	0.0028317	0.077024	0.0177686	-0.0184143	-0.0498703	0.105252	0.0836511	0.0725472	0.0363193	-0.126206	-0.254812	0.00470018
+	5.87483	-0.150841	sp|O75223|GGCT_HUMAN;tr|M0QZK8|M0QZK8_HUMAN;tr|B8ZZK2|B8ZZK2_HUMAN;tr|H7BZK5|H7BZK5_HUMAN;tr|A0A0B4J1Y4|A0A0B4J1Y4_HUMAN	sp|O75223|GGCT_HUMAN;tr|M0QZK8|M0QZK8_HUMAN;tr|B8ZZK2|B8ZZK2_HUMAN	348	Color2 [A=255, R=169, G=169, B=169]	1	4					-1	5	5	5	36.7	36.7	36.7	21.007	0	27.814	1766700000	55	-0.0312397	0.0828905	-0.180672	0.018425	-0.0180092	0.132425	-0.0512166	0.00508714	-0.087589	-0.0723293	0.0915711	0.0941353	0.0661948	0.10181	0.0197754	-0.0389545	-0.0538435	-0.0275629	-0.00392008	0.00292754	0.0648975	0.0358663	0.0480912	-0.102129	0.00754142
+	2.62954	-0.23164	tr|E5RIW3|E5RIW3_HUMAN;sp|O75347|TBCA_HUMAN;tr|E5RJD8|E5RJD8_HUMAN;tr|E5RHG6|E5RHG6_HUMAN;tr|E5RIX8|E5RIX8_HUMAN;tr|A0A494C144|A0A494C144_HUMAN	tr|E5RIW3|E5RIW3_HUMAN;sp|O75347|TBCA_HUMAN;tr|E5RJD8|E5RJD8_HUMAN;tr|E5RHG6|E5RHG6_HUMAN;tr|E5RIX8|E5RIX8_HUMAN	354	Color2 [A=255, R=169, G=169, B=169]	1	4					-1	4	4	4	42.9	42.9	42.9	10.08	0	25.027	6603800000	50	-0.00799727	-0.0985587	0.0128701	-0.0165896	0.0367463	0.0467296	0.0326905	0.0266008	0.0509741	-0.0880418	-0.0166316	-0.0345602	-0.39076	-0.353794	-0.232678	-0.44889	0.345594	0.417242	-0.0663452	0.0525923	0.114886	0.182041	-0.0570691	-0.164583	-0.152836
+	7.06798	-0.185478	sp|O75368|SH3L1_HUMAN	sp|O75368|SH3L1_HUMAN	359	Color2 [A=255, R=169, G=169, B=169]	1	4					-1	7	7	7	62.3	62.3	62.3	12.774	0	96.555	22319000000	141	0.081228	0.136599	0.0317471	-0.080472	-0.0487435	-0.0720103	0.12422	0.13652	0.0279095	-0.163598	-0.0372074	-0.0390897	0.0865769	0.0858746	0.0455284	-0.119703	-0.0310771	-0.0303061	0.0510457	0.0790346	-0.0504451	-0.0355427	0.00918674	-0.157979	0.052531
+	1.75057	-0.198207	tr|A0A0A6YYC0|A0A0A6YYC0_HUMAN;tr|E9PJN1|E9PJN1_HUMAN;sp|O75676|KS6A4_HUMAN	tr|A0A0A6YYC0|A0A0A6YYC0_HUMAN;tr|E9PJN1|E9PJN1_HUMAN;sp|O75676|KS6A4_HUMAN	388	Color2 [A=255, R=169, G=169, B=169]	1	4					-1	1	1	1	1.1	1.1	1.1	78.366	0.0094678	0.54327	12580000	12	0.301208	0.239841	-0.171729	-0.373733	-0.194186	0.148248	0.116991	0.106125	0.114308	-0.0197365	0.0377247	-0.270643	0.0412085	0.228278	0.341547	-0.0591123	-0.204255	-0.231718	0.341202	0.194079	-0.26393	0.0250447	-0.0380194	-0.592299	0.268197
+	1.60199	0.224823	sp|O75691|UTP20_HUMAN	sp|O75691|UTP20_HUMAN	391	Color2 [A=255, R=169, G=169, B=169]	1	4					-1	3	3	3	1.7	1.7	1.7	318.38	0	16.134	43764000	12	-0.510733	-0.0183992	-0.17669	0.460509	0.234611	-0.108926	-0.182435	-0.0210342	0.1016	-0.177294	0.108202	0.0774286	-0.601882	0.35634	-0.180226	0.0588422	0.03315	0.217973	0.237132	-0.438922	0.122431	-0.42059	0.0604088	0.299547	-0.119752
+	5.04255	-0.253133	sp|O75995|SASH3_HUMAN	sp|O75995|SASH3_HUMAN	415	Color2 [A=255, R=169, G=169, B=169]	1	4					-1	3	3	3	14.7	14.7	14.7	41.595	0	13.047	783360000	12	0.204323	0.0618358	0.0412648	-0.216028	-0.00856709	-0.0658641	-0.0208371	-0.0855143	0	-0.0485196	0.0476596	0.0687063	-0.230052	-0.242128	-0.158506	-0.159203	-0.132582	-0.146588	0.111985	0.0118361	0.0707793	0.0646594	-0.0102873	-0.340074	0.0703042
+	1.48836	0.253364	tr|H0YBG2|H0YBG2_HUMAN;tr|E5RFX7|E5RFX7_HUMAN;tr|E5RG77|E5RG77_HUMAN;sp|O94903|PLPHP_HUMAN	tr|H0YBG2|H0YBG2_HUMAN;tr|E5RFX7|E5RFX7_HUMAN;tr|E5RG77|E5RG77_HUMAN;sp|O94903|PLPHP_HUMAN	432	Color2 [A=255, R=169, G=169, B=169]	1	4					-1	1	1	1	13.3	13.3	13.3	14.301	0	5.0671	83446000	12	-0.355763	-0.071254	0.0550439	0.52359	0.0273311	-0.174084	-0.0864639	-0.270332	-0.538997	0.754564	-0.0554726	0.00199914	-0.197134	-0.177322	-0.12413	0.435685	0.107513	-0.0896664	-0.215883	-0.394267	-0.45098	0.654085	0.285568	-0.0273592	-0.0975246
+	6.15694	0.120615	sp|O95232|LC7L3_HUMAN;tr|J3KPP4|J3KPP4_HUMAN;tr|H0YBV7|H0YBV7_HUMAN;tr|H0YAR4|H0YAR4_HUMAN;tr|D6RDI2|D6RDI2_HUMAN;tr|E7EN55|E7EN55_HUMAN;tr|C9JL41|C9JL41_HUMAN;tr|H0YA81|H0YA81_HUMAN	sp|O95232|LC7L3_HUMAN;tr|J3KPP4|J3KPP4_HUMAN	450	Color2 [A=255, R=169, G=169, B=169]	1	4					-1	6	6	6	13.4	13.4	13.4	51.466	0	18.669	1334600000	49	-0.0301287	-0.0142484	0.00131869	0.120428	-0.0530274	0.0589571	0.040617	-0.0765738	0.0294588	0.120415	-0.00611234	0.00935197	-0.0500045	0.0800571	-0.0333328	0.0814805	0.0520375	0.0358157	0.00950623	0.158857	-0.0720329	-0.0402148	-0.131451	0.0788958	-0.0408032
+	3.93237	-0.128031	sp|O95336|6PGL_HUMAN;tr|M0R1L2|M0R1L2_HUMAN;tr|M0R261|M0R261_HUMAN;tr|M0R0U3|M0R0U3_HUMAN	sp|O95336|6PGL_HUMAN;tr|M0R1L2|M0R1L2_HUMAN;tr|M0R261|M0R261_HUMAN	456	Color2 [A=255, R=169, G=169, B=169]	1	4					-1	5	5	5	31.8	31.8	31.8	27.547	0	33.979	1302600000	56	0.13074	-0.00149322	0.0353558	-0.0133216	0.0366802	-0.133215	0.0976193	0.057267	-0.0059824	-0.0555544	0.0347507	-0.030045	0.0412967	0.00381541	-0.0423772	0.0210431	-0.0168304	0.0544581	-0.0779433	0.0788805	0.0385807	0.108911	0.016736	-0.157509	0.0233495
+	5.92083	0.121843	tr|A0A8J8YWN6|A0A8J8YWN6_HUMAN;tr|A0A8I5KW26|A0A8I5KW26_HUMAN;tr|A0A8J8Z3C6|A0A8J8Z3C6_HUMAN;sp|P00387|NB5R3_HUMAN;tr|A0A8I5KR71|A0A8I5KR71_HUMAN;tr|A0A8I5QKX1|A0A8I5QKX1_HUMAN;tr|A0A8I5QKT9|A0A8I5QKT9_HUMAN;tr|A0A8I5KPU0|A0A8I5KPU0_HUMAN;tr|A0A8I5KYU1|A0A8I5KYU1_HUMAN;tr|B1AHF3|B1AHF3_HUMAN;tr|A0A087WZB1|A0A087WZB1_HUMAN;tr|A0A8I5KVD2|A0A8I5KVD2_HUMAN;tr|A0A8I5QKL2|A0A8I5QKL2_HUMAN;tr|A0A8I5KTF9…	tr|A0A8J8YWN6|A0A8J8YWN6_HUMAN;tr|A0A8I5KW26|A0A8I5KW26_HUMAN;tr|A0A8J8Z3C6|A0A8J8Z3C6_HUMAN;sp|P00387|NB5R3_HUMAN;tr|A0A8I5KR71|A0A8I5KR71_HUMAN;tr|A0A8I5QKX1|A0A8I5QKX1_HUMAN;tr|A0A8I5QKT9|A0A8I5QKT9_HUMAN;tr|A0A8I5KPU0|A0A8I5KPU0_HUMAN;tr|A0A8I5KYU1|A0A8I5KYU1_HUMAN;tr|B1AHF3|B1AHF3_HUMAN;tr|A0A087WZB1|A0A087WZB1_HUMAN;tr|A0A8I5KVD2|A0A8I5KVD2_HUMAN	505	Color2 [A=255, R=169, G=169, B=169]	1	4					-1	6	6	6	20	20	20	38.826	0	32.431	3454400000	66	-0.0129268	-0.154769	0.0481708	0.0817313	0.0466912	-0.0272779	-0.0540273	-0.101962	0.0620332	-0.034332	0.0692012	0.0530314	-0.103947	-0.0909173	0.0766897	0.116663	0.0156951	-0.006495	-0.082232	-0.00358629	-0.0688405	0.0374057	0.00853252	0.103839	-0.0646267
+	2.33542	-0.192857	sp|P01023|A2MG_HUMAN;sp|P20742|PZP_HUMAN	sp|P01023|A2MG_HUMAN	518	Color2 [A=255, R=169, G=169, B=169]	1	4					-1	3	2	2	3.1	2.4	2.4	163.29	0	6.0359	65332000	11	-0.227461	0.241209	0.128401	-0.119526	0.280487	-0.334929	-0.278959	-0.181847	-0.147334	-0.221318	-0.166768	-0.213493	-0.239891	-0.19635	-0.159085	-0.228496	-0.137793	-0.172929	-0.206079	-0.335874	0.127156	0.224395	0.308607	-0.120698	-0.152836
+	2.79366	0.178581	tr|Q5Y7D1|Q5Y7D1_HUMAN;tr|A2BFX2|A2BFX2_HUMAN;sp|P01911|DRB1_HUMAN;tr|A0A5S8K7D1|A0A5S8K7D1_HUMAN;tr|A0A5S8K7D6|A0A5S8K7D6_HUMAN;tr|A0A5S8K798|A0A5S8K798_HUMAN;sp|Q30154|DRB5_HUMAN;tr|X5D2U9|X5D2U9_HUMAN;tr|D7RIG5|D7RIG5_HUMAN;tr|A0A182DWH4|A0A182DWH4_HUMAN;tr|A0A0G2JJQ8|A0A0G2JJQ8_HUMAN;sp|P79483|DRB3_HUMAN;sp|P13762|DRB4_HUMAN	tr|Q5Y7D1|Q5Y7D1_HUMAN;tr|A2BFX2|A2BFX2_HUMAN;sp|P01911|DRB1_HUMAN;tr|A0A5S8K7D1|A0A5S8K7D1_HUMAN;tr|A0A5S8K7D6|A0A5S8K7D6_HUMAN;tr|A0A5S8K798|A0A5S8K798_HUMAN;sp|Q30154|DRB5_HUMAN;tr|X5D2U9|X5D2U9_HUMAN;tr|D7RIG5|D7RIG5_HUMAN;tr|A0A182DWH4|A0A182DWH4_HUMAN;tr|A0A0G2JJQ8|A0A0G2JJQ8_HUMAN;sp|P79483|DRB3_HUMAN;sp|P13762|DRB4_HUMAN	525	Color2 [A=255, R=169, G=169, B=169]	1	4					-1	2	2	2	9	9	9	30.12	0	21.688	209230000	12	-0.285812	-0.238026	-0.245841	-0.227566	-0.220353	-0.209146	0.00558996	0.0889316	-0.0731091	0.17629	-0.0734017	-0.0193076	-0.0137579	0.0014782	0.0675547	0.0566823	-0.0124328	-0.0425382	-0.137062	-0.104294	-0.0358267	0.245858	-0.0135112	0.113521	-0.274683
+	8.89354	-0.243577	sp|P02655|APOC2_HUMAN;tr|K7ER74|K7ER74_HUMAN;tr|Q6P163|Q6P163_HUMAN;tr|V9GYJ8|V9GYJ8_HUMAN	sp|P02655|APOC2_HUMAN;tr|K7ER74|K7ER74_HUMAN;tr|Q6P163|Q6P163_HUMAN;tr|V9GYJ8|V9GYJ8_HUMAN	529	Color2 [A=255, R=169, G=169, B=169]	1	4					-1	4	4	4	49.5	49.5	49.5	11.284	0	23.62	6756400000	73	0.0840523	0.146745	0.0942907	-0.302466	-0.075139	-0.0734601	-0.043189	0.246324	0.181574	-0.142877	-0.0311007	-0.100191	0.0182016	0.23782	0.0917323	-0.232401	-0.0477841	-0.100787	0.0490518	0.0192449	-0.000929356	0.0870421	0.0804701	-0.185417	-0.00657749
+	4.28065	1.45774	sp|P02656|APOC3_HUMAN;tr|B0YIW2|B0YIW2_HUMAN	sp|P02656|APOC3_HUMAN;tr|B0YIW2|B0YIW2_HUMAN	530	Color2 [A=255, R=169, G=169, B=169]	1	4					-1	1	1	1	16.2	16.2	16.2	10.852	0	166.8	12820000000	24	-3.04281	2.28267	0.86316	-1.90472	-2.82595	-2.00656	-3.02651	2.25934	0.746974	-1.54058	-2.22107	-1.87029	-0.445029	0.933097	0.426205	-0.315226	-0.33251	-0.362019	-2.61808	-2.52139	-2.72958	2.01446	0.569868	-1.3131	-2.43172
+	8.70624	-0.197226	tr|A0A0G2JNZ5|A0A0G2JNZ5_HUMAN;tr|A0A0G2JLB3|A0A0G2JLB3_HUMAN;sp|P04062|GBA1_HUMAN;tr|A0A0G2JNZ0|A0A0G2JNZ0_HUMAN	tr|A0A0G2JNZ5|A0A0G2JNZ5_HUMAN;tr|A0A0G2JLB3|A0A0G2JLB3_HUMAN;sp|P04062|GBA1_HUMAN;tr|A0A0G2JNZ0|A0A0G2JNZ0_HUMAN	535	Color2 [A=255, R=169, G=169, B=169]	1	4					-1	8	8	8	22.9	22.9	22.9	50.263	0	94.805	2632200000	95	0.0722914	-0.0957651	0.0741327	-0.197736	0.0619035	0.0685203	0.0284452	0.00978589	0.122316	-0.245244	-0.00176311	0.025506	0.0388272	-0.106223	0.0575154	-0.179552	0.0342131	0.0358829	0.0507708	0.0210109	-0.0415521	-0.0552876	0.039607	-0.131516	0.0534248
+	12.1388	0.278645	tr|F5H3C5|F5H3C5_HUMAN;tr|F5H4R2|F5H4R2_HUMAN;tr|F5GYZ5|F5GYZ5_HUMAN;sp|P04179|SODM_HUMAN;tr|G8JLJ2|G8JLJ2_HUMAN;tr|G5E9P6|G5E9P6_HUMAN;tr|F5GXZ9|F5GXZ9_HUMAN	tr|F5H3C5|F5H3C5_HUMAN;tr|F5H4R2|F5H4R2_HUMAN;tr|F5GYZ5|F5GYZ5_HUMAN;sp|P04179|SODM_HUMAN;tr|G8JLJ2|G8JLJ2_HUMAN	540	Color2 [A=255, R=169, G=169, B=169]	1	4					-1	7	7	7	64.9	64.9	64.9	12.13	0	47.502	7746400000	87	0.00343966	-0.0677302	0.0465539	0.231481	-0.0906484	0.0342631	0.0778122	-0.104632	-0.00695229	0.191082	-0.0775433	0.0691009	-0.0614085	-0.115138	0.036623	0.216876	-0.0687475	0.0134499	-0.0903172	0.0346646	-0.100091	-0.0990846	-0.00962424	0.270467	-0.00299907
+	0.953452	0.199008	sp|P04196|HRG_HUMAN	sp|P04196|HRG_HUMAN	542	Color2 [A=255, R=169, G=169, B=169]	1	4					-1	1	1	1	1.3	1.3	1.3	59.578	0.0056856	0.72291	475530000	12	-0.582608	0.205198	-0.434011	-0.918819	0.155565	0.66015	-0.636507	0.231579	-0.406372	-0.97917	0.131218	0.683701	-0.575292	0.0992811	-0.415654	-0.927125	0.196331	0.662232	0.0814335	1.25865	-1.70308	-0.0327845	-0.681314	-1.15361	0.106202
+	6.377	-0.14787	sp|P04792|HSPB1_HUMAN;tr|A0A6Q8PFK8|A0A6Q8PFK8_HUMAN;tr|A0A6Q8PGK1|A0A6Q8PGK1_HUMAN;tr|A0A6Q8PHJ6|A0A6Q8PHJ6_HUMAN;tr|A0A6Q8PFE7|A0A6Q8PFE7_HUMAN;tr|A0A6Q8PF43|A0A6Q8PF43_HUMAN;tr|A0A6Q8PHA6|A0A6Q8PHA6_HUMAN;tr|A0A6Q8PH65|A0A6Q8PH65_HUMAN;tr|A0A6Q8PGY2|A0A6Q8PGY2_HUMAN;tr|C9J3N8|C9J3N8_HUMAN	sp|P04792|HSPB1_HUMAN;tr|A0A6Q8PFK8|A0A6Q8PFK8_HUMAN;tr|A0A6Q8PGK1|A0A6Q8PGK1_HUMAN;tr|A0A6Q8PHJ6|A0A6Q8PHJ6_HUMAN	546	Color2 [A=255, R=169, G=169, B=169]	1	4					-1	7	7	7	50.2	50.2	50.2	22.782	0	111.01	13107000000	104	0.0701346	0.117581	0.0621369	-0.0655029	-0.061209	-0.00200033	0.132979	0.126535	0.0394025	-0.187193	-0.060411	-0.0117066	0.0259709	0.169117	0.0832746	-0.225375	0.0601501	-0.0471609	0.0449181	0.0204492	-0.0138319	0.00111413	0.0819812	-0.138696	-0.00171304
+	6.24628	0.106574	sp|P04844|RPN2_HUMAN;tr|A0A994J5J1|A0A994J5J1_HUMAN;tr|H0Y5M1|H0Y5M1_HUMAN;tr|Q5JYR4|Q5JYR4_HUMAN;tr|Q5JYR7|Q5JYR7_HUMAN;tr|Q5JYR3|Q5JYR3_HUMAN	sp|P04844|RPN2_HUMAN;tr|A0A994J5J1|A0A994J5J1_HUMAN	549	Color2 [A=255, R=169, G=169, B=169]	1	4					-1	13	13	13	26	26	26	69.283	0	80.827	8461000000	148	-0.046134	-0.0612276	-0.0400364	0.0516741	0.0506892	0.017812	-0.0171757	-0.0645654	0.00289416	-0.0104852	0.0812943	-0.0471931	-0.110002	-0.000739574	-0.0218377	-0.0016067	0.0501335	-0.0263689	-0.00642037	0.0132887	-0.0558777	0.0193739	-0.0618708	0.0830829	0
+	10.753	0.0996638	sp|P05023|AT1A1_HUMAN;tr|M0R116|M0R116_HUMAN;tr|A0A2R8YEY8|A0A2R8YEY8_HUMAN;sp|P13637|AT1A3_HUMAN;tr|A0A0A0MT26|A0A0A0MT26_HUMAN;tr|B1AKY9|B1AKY9_HUMAN;sp|P50993|AT1A2_HUMAN;tr|H0Y7C1|H0Y7C1_HUMAN;sp|Q13733|AT1A4_HUMAN;sp|P20648|ATP4A_HUMAN;tr|Q5TC01|Q5TC01_HUMAN;tr|Q5TC02|Q5TC02_HUMAN;tr|M0QXF2|M0QXF2_HUMAN;tr|E9PRA5|E9PRA5_HUMAN	sp|P05023|AT1A1_HUMAN	551	Color2 [A=255, R=169, G=169, B=169]	1	4					-1	26	26	23	29.9	29.9	27.9	112.89	0	323.31	18665000000	308	-0.0144823	-0.0799038	-0.0553071	0.0852923	0.0112772	0.0658884	0.0250754	-0.0697742	-0.0430396	0.124076	0.0128191	0.0245566	0.00588202	-0.0814984	-0.0288315	0.0990787	-0.00839067	0.0285342	0.020916	0.0213318	-0.021955	-0.0186965	-0.0461526	0.0519888	-0.00951862
+	6.9856	-0.173279	sp|P05109|S10A8_HUMAN	sp|P05109|S10A8_HUMAN	554	Color2 [A=255, R=169, G=169, B=169]	1	4					-1	2	2	2	19.4	19.4	19.4	10.834	0	3.3425	1941600000	31	0.106281	-0.272463	-0.0446551	-0.0695701	0.0418921	0.119729	0.156675	-0.18586	-0.191128	-0.0411868	0.0333607	0.144935	0.0762069	-0.410469	-0.0268555	-0.0503278	0.0376632	0.171043	0.136668	0.148833	0.0613408	-0.436842	-0.0219846	-0.00221634	0.138055
+	9.77272	0.241489	sp|P05362|ICAM1_HUMAN;tr|E7ESS4|E7ESS4_HUMAN;tr|K7EKL8|K7EKL8_HUMAN	sp|P05362|ICAM1_HUMAN;tr|E7ESS4|E7ESS4_HUMAN	563	Color2 [A=255, R=169, G=169, B=169]	1	4					-1	4	4	4	10.2	10.2	10.2	57.825	0	53.167	1232400000	61	-0.101161	-0.19165	-0.0844758	0.276857	0.0546763	0.0235879	-0.0815804	-0.0533011	-0.0732014	0.271179	-0.0779009	0.0497694	-0.0291278	-0.0952551	-0.0615575	0.238362	-0.0656121	0.0775089	-0.0288284	-0.0529771	-0.00295901	-0.187387	-0.127644	0.278662	-0.0278733
+	3.06591	-0.129483	sp|P05387|RLA2_HUMAN;tr|H0YDD8|H0YDD8_HUMAN	sp|P05387|RLA2_HUMAN	565	Color2 [A=255, R=169, G=169, B=169]	1	4					-1	5	5	5	76.5	76.5	76.5	11.665	0	148.13	37961000000	112	0.0462852	0.135127	-0.0201914	0.0288186	-0.023649	-0.0901668	0.0244539	0.118085	-0.122716	0.0397291	0.0112062	-0.0857694	-0.0118365	0.082387	-0.141226	0.0142746	0.0887666	-0.0762303	-0.00785089	-0.0854292	0.0845439	0.0585184	-0.0245647	-0.137767	-0.0826428
+	1.24059	-0.222811	tr|B8ZZQ6|B8ZZQ6_HUMAN;sp|P06454|PTMA_HUMAN;tr|B8ZZA1|B8ZZA1_HUMAN;tr|B8ZZW7|B8ZZW7_HUMAN;tr|H7C2N1|H7C2N1_HUMAN	tr|B8ZZQ6|B8ZZQ6_HUMAN;sp|P06454|PTMA_HUMAN;tr|B8ZZA1|B8ZZA1_HUMAN;tr|B8ZZW7|B8ZZW7_HUMAN;tr|H7C2N1|H7C2N1_HUMAN	577	Color2 [A=255, R=169, G=169, B=169]	1	4					-1	3	3	3	35.5	35.5	35.5	11.758	0	63.824	28346000000	33	-0.219948	-0.0111115	-0.515516	-0.229742	0.526839	0.00543547	-0.148094	-0.048794	-0.0267601	0.045063	-0.0174544	0.110075	-0.581521	-0.28646	-0.545937	-0.396599	0.526806	0.407607	0.0825095	-0.198857	0.0690093	0.265617	-0.268367	-0.141601	-0.429063
+	6.11999	-0.125412	sp|P06702|S10A9_HUMAN	sp|P06702|S10A9_HUMAN	579	Color2 [A=255, R=169, G=169, B=169]	1	4					-1	4	4	4	42.1	42.1	42.1	13.242	0	10.495	1602300000	30	0.126429	-0.288201	-0.0683415	-0.034476	0.0804234	0.0662177	0.0899158	-0.318235	-0.0886157	-0.0520885	0.0993097	0.106491	0.0846117	-0.182348	-0.199015	-0.0211372	0.0672441	0.139157	0.0735414	0.172284	0.0589917	-0.254607	-0.0616746	-0.0532761	0.139674
+	7.86511	-0.172303	sp|P07108|ACBP_HUMAN;tr|B8ZWD1|B8ZWD1_HUMAN	sp|P07108|ACBP_HUMAN;tr|B8ZWD1|B8ZWD1_HUMAN	590	Color2 [A=255, R=169, G=169, B=169]	1	4					-1	4	4	4	58.6	58.6	58.6	10.044	0	23.137	25245000000	80	0.0589552	0.136373	-0.0115666	-0.0504644	-0.0500765	0.0135846	0.0927141	0.156173	-0.0325851	-0.0967689	-0.0262616	0.00248146	0.0808442	0.057735	-0.0389335	-0.109504	-0.000272036	0.0196521	0.00745416	0.00641656	-0.0349612	0.0364099	0.0396986	-0.112922	-0.0285277
+	13.29	-0.15537	tr|A0A1B0GV23|A0A1B0GV23_HUMAN;tr|A0A1B0GVD5|A0A1B0GVD5_HUMAN;tr|A0A1B0GWE8|A0A1B0GWE8_HUMAN;sp|P07339|CATD_HUMAN;tr|C9JH19|C9JH19_HUMAN;tr|F8W787|F8W787_HUMAN;tr|A0A1B0GW44|A0A1B0GW44_HUMAN;tr|A0A1B0GVP3|A0A1B0GVP3_HUMAN;tr|A0A1B0GU92|A0A1B0GU92_HUMAN;tr|A0A1B0GU03|A0A1B0GU03_HUMAN;tr|F8WD96|F8WD96_HUMAN;tr|H7C469|H7C469_HUMAN;tr|A0A1B0GVF1|A0A1B0GVF1_HUMAN	tr|A0A1B0GV23|A0A1B0GV23_HUMAN;tr|A0A1B0GVD5|A0A1B0GVD5_HUMAN;tr|A0A1B0GWE8|A0A1B0GWE8_HUMAN;sp|P07339|CATD_HUMAN;tr|C9JH19|C9JH19_HUMAN;tr|F8W787|F8W787_HUMAN;tr|A0A1B0GW44|A0A1B0GW44_HUMAN;tr|A0A1B0GVP3|A0A1B0GVP3_HUMAN;tr|A0A1B0GU92|A0A1B0GU92_HUMAN;tr|A0A1B0GU03|A0A1B0GU03_HUMAN;tr|F8WD96|F8WD96_HUMAN;tr|H7C469|H7C469_HUMAN	597	Color2 [A=255, R=169, G=169, B=169]	1	4					-1	13	13	13	35.5	35.5	35.5	43.831	0	116.29	68449000000	321	0.0863588	-0.0231938	-0.00158358	-0.155457	0.0441291	0.0315006	0.00225663	-0.0258348	0.00280643	-0.106244	0.0598042	0.0361757	0.0281956	-0.0488799	-0.0292811	-0.134787	0.0594976	0.0643823	0.050977	0.0730886	0.0266087	-0.0758936	0.0203567	-0.155863	-0.0115306
+	7.74069	-0.180885	tr|H0YMW4|H0YMW4_HUMAN;sp|P07355|ANXA2_HUMAN;tr|H0YN42|H0YN42_HUMAN;tr|H0YM50|H0YM50_HUMAN;tr|H0YMU9|H0YMU9_HUMAN;tr|H0YMD0|H0YMD0_HUMAN;tr|H0YL33|H0YL33_HUMAN;sp|A6NMY6|AXA2L_HUMAN;tr|H0YN28|H0YN28_HUMAN;tr|H0YNP5|H0YNP5_HUMAN;tr|H0YNB8|H0YNB8_HUMAN;tr|H0YKS4|H0YKS4_HUMAN;tr|A0A7I2V4P4|A0A7I2V4P4_HUMAN;tr|H0YMM1|H0YMM1_HUMAN;tr|H0YNA0|H0YNA0_HUMAN;tr|H0YKX9|H0YKX9_HUMAN;tr|H0YMT9|H0YMT9_HUMAN;tr…	tr|H0YMW4|H0YMW4_HUMAN;sp|P07355|ANXA2_HUMAN;tr|H0YN42|H0YN42_HUMAN;tr|H0YM50|H0YM50_HUMAN;tr|H0YMU9|H0YMU9_HUMAN;tr|H0YMD0|H0YMD0_HUMAN;tr|H0YL33|H0YL33_HUMAN;sp|A6NMY6|AXA2L_HUMAN;tr|H0YN28|H0YN28_HUMAN;tr|H0YNP5|H0YNP5_HUMAN	598	Color2 [A=255, R=169, G=169, B=169]	1	4					-1	19	19	19	43.9	43.9	43.9	41.899	0	323.31	89269000000	288	0.149327	-0.067991	0.0158305	-0.0121253	-0.0149918	-0.0202701	0.0808051	-0.0778852	0.010148	-0.070971	0.0209241	-0.00580692	0.11281	-0.0659349	0.0291307	-0.0716584	-0.00654459	0.00770116	-0.00227952	0.0400584	0.0885999	0.0179987	-0.0343549	-0.201334	0.0741715
+	2.39635	0.160011	sp|P07602|SAP_HUMAN;tr|A0A0J9YXB8|A0A0J9YXB8_HUMAN	sp|P07602|SAP_HUMAN	601	Color2 [A=255, R=169, G=169, B=169]	1	4					-1	9	9	9	21	21	21	58.112	0	47.367	5197800000	101	0.0350955	0.0755918	-0.108167	-0.0485675	-0.0785713	0.0437233	-0.129989	-0.0851188	-0.0918868	0.00676942	0.0411539	-0.0231583	-0.235052	-0.037199	-0.115991	-0.0269065	0.170212	0.0553207	-0.0935035	-0.0478349	-0.0597456	0.0203817	0.0446305	0.0758975	-0.0528877
+	7.02057	-0.144812	sp|P08133|ANXA6_HUMAN;tr|A0A0S2Z377|A0A0S2Z377_HUMAN;tr|E5RK69|E5RK69_HUMAN;tr|E7EMC6|E7EMC6_HUMAN;tr|E5RJF5|E5RJF5_HUMAN;tr|E5RK63|E5RK63_HUMAN;tr|E5RI05|E5RI05_HUMAN;tr|E5RFF0|E5RFF0_HUMAN;tr|H0YC77|H0YC77_HUMAN;tr|E5RIU8|E5RIU8_HUMAN;tr|E5RJR0|E5RJR0_HUMAN	sp|P08133|ANXA6_HUMAN;tr|A0A0S2Z377|A0A0S2Z377_HUMAN;tr|E5RK69|E5RK69_HUMAN;tr|E7EMC6|E7EMC6_HUMAN	612	Color2 [A=255, R=169, G=169, B=169]	1	4					-1	19	19	19	28.2	28.2	28.2	75.872	0	71.083	7900800000	162	0.0403047	-0.0220568	-0.0175183	-0.0379031	0.00966215	-0.0106549	0.138981	-0.0113554	0.00805426	-0.0472949	0.0103316	-0.0301154	0.127743	-0.027746	0.0129809	0.0300882	-0.00859594	-0.0686908	-0.00384879	0.0160284	0.0436697	0.0627041	-0.0214117	-0.159981	0.0165958
+	7.34729	0.110999	tr|A0A7P0Z4P5|A0A7P0Z4P5_HUMAN;sp|P08195|4F2_HUMAN;tr|A0A7P0TAN7|A0A7P0TAN7_HUMAN;tr|A0A7P0Z4A0|A0A7P0Z4A0_HUMAN;tr|F5GZS6|F5GZS6_HUMAN;tr|A0A7P0T9F7|A0A7P0T9F7_HUMAN;tr|A0A7P0TBF8|A0A7P0TBF8_HUMAN;tr|A0A7P0T8U7|A0A7P0T8U7_HUMAN;tr|A0A7P0TAS6|A0A7P0TAS6_HUMAN;tr|A0A7P0T8F1|A0A7P0T8F1_HUMAN;tr|H0YH36|H0YH36_HUMAN;tr|F5H056|F5H056_HUMAN;tr|F5GZI0|F5GZI0_HUMAN;tr|A0A7P0TAT7|A0A7P0TAT7_HUMAN;tr|F5H0E…	tr|A0A7P0Z4P5|A0A7P0Z4P5_HUMAN;sp|P08195|4F2_HUMAN;tr|A0A7P0TAN7|A0A7P0TAN7_HUMAN;tr|A0A7P0Z4A0|A0A7P0Z4A0_HUMAN;tr|F5GZS6|F5GZS6_HUMAN;tr|A0A7P0T9F7|A0A7P0T9F7_HUMAN;tr|A0A7P0TBF8|A0A7P0TBF8_HUMAN;tr|A0A7P0T8U7|A0A7P0T8U7_HUMAN;tr|A0A7P0TAS6|A0A7P0TAS6_HUMAN;tr|A0A7P0T8F1|A0A7P0T8F1_HUMAN;tr|H0YH36|H0YH36_HUMAN;tr|F5H056|F5H056_HUMAN;tr|F5GZI0|F5GZI0_HUMAN;tr|A0A7P0TAT7|A0A7P0TAT7_HUMAN;tr|F5H0E…	613	Color2 [A=255, R=169, G=169, B=169]	1	4					-1	12	12	12	25.8	25.8	25.8	70.478	0	141.89	2803600000	110	-0.0779219	-0.0175176	0.0141768	0.0826478	0.00460267	-0.0307946	0.0271158	-0.0171299	-0.0270283	0.0867341	0.046479	-0.028496	-0.0319064	0.0320518	-0.0513875	0.0826941	-0.00647616	0.0528638	-0.00863838	0.00641656	-0.0623887	0.0455279	0.00647426	0.0504622	-0.0218496
+	6.34851	0.106366	sp|P08648|ITA5_HUMAN;tr|H0YIV7|H0YIV7_HUMAN	sp|P08648|ITA5_HUMAN	625	Color2 [A=255, R=169, G=169, B=169]	1	4					-1	10	10	10	13.8	13.8	13.8	114.54	0	97.725	5401700000	113	-0.0496006	-0.016511	-0.0148504	0.169757	-0.0262699	0.0017221	0.00189567	0.0079329	-0.0451214	0.105576	0.0106008	-0.0358326	0.0114706	-0.106887	-0.0162137	0.102473	-0.0198617	-0.00552583	0.0216875	0.000488281	-0.0069418	-0.0670125	-0.0357039	0.0953748	0.0293732
+	5.66539	-0.123974	sp|P08670|VIME_HUMAN;tr|B0YJC4|B0YJC4_HUMAN;tr|B0YJC5|B0YJC5_HUMAN;tr|A0A1B0GTT5|A0A1B0GTT5_HUMAN;tr|A0A1B0GVG8|A0A1B0GVG8_HUMAN;sp|P41219|PERI_HUMAN;tr|H7C5W5|H7C5W5_HUMAN;CON__P05787;CON__P08729;sp|P08729|K2C7_HUMAN;CON__Q3KNV1;CON__Q9DCV7;sp|P05787|K2C8_HUMAN;CON__Q9H552;sp|Q9NSB2|KRT84_HUMAN;tr|A0A1W2PR46|A0A1W2PR46_HUMAN;CON__Q9NSB2;CON__Q6ISB0;tr|A0A1X7SBR3|A0A1X7SBR3_HUMAN;sp|P14136|GFAP_H…	sp|P08670|VIME_HUMAN;tr|B0YJC4|B0YJC4_HUMAN;tr|B0YJC5|B0YJC5_HUMAN	626	Color2 [A=255, R=169, G=169, B=169]	1	4					-1	41	41	36	74.5	74.5	69.3	53.651	0	323.31	727180000000	899	0.00777292	0.0101626	0.0294225	-0.0769427	0.0589778	-0.042958	0.00801778	-0.00149226	0.00779247	-0.0377553	0.050869	-0.0242102	0.0133584	0.031208	-0.0105224	-0.0625739	0.0436149	-0.0527992	0.0167007	-0.0975718	0.120179	0.0286913	-0.015506	-0.121271	-0.00364256
+	5.62071	-0.113419	sp|P09104|ENOG_HUMAN;tr|F5H0C8|F5H0C8_HUMAN;tr|F5H1C3|F5H1C3_HUMAN;tr|U3KQP4|U3KQP4_HUMAN;tr|U3KQQ1|U3KQQ1_HUMAN	sp|P09104|ENOG_HUMAN;tr|F5H0C8|F5H0C8_HUMAN	634	Color2 [A=255, R=169, G=169, B=169]	1	4					-1	9	8	8	32.5	28.3	28.3	47.268	0	62.267	2083100000	92	0.0831971	0.0419197	0.0207801	-0.0393426	-0.106764	0.112542	0.116575	-0.0258348	-0.0171332	-0.0511954	0.0647371	-0.0114284	0.030062	-0.00444317	-0.0641344	-0.0115008	-0.0623412	0.027858	-0.0117207	0.0292504	0.060612	0.0725417	-0.0274374	-0.0582085	-0.0715811
+	4.04124	-0.129536	sp|P09497|CLCB_HUMAN;tr|D6RJD1|D6RJD1_HUMAN	sp|P09497|CLCB_HUMAN	645	Color2 [A=255, R=169, G=169, B=169]	1	4					-1	3	3	3	11.4	11.4	11.4	25.19	0	6.9217	1120200000	20	0.17243	-0.00635695	0.0702009	-0.104032	-0.0181463	-0.0784009	-0.0718625	-0.108647	-0.0606031	-0.00301886	0.117603	0.0613861	0.171637	0.0813391	-0.0255098	-0.111931	0.0268877	-0.0998261	0.19808	-0.00301504	0.0162914	-0.122553	-0.0183604	-0.145212	-0.115959
+	4.88435	0.191687	sp|P09601|HMOX1_HUMAN;tr|B1AHA8|B1AHA8_HUMAN;tr|A0A7I2V3I1|A0A7I2V3I1_HUMAN;tr|A0A7I2V277|A0A7I2V277_HUMAN;tr|A0A7I2V3M0|A0A7I2V3M0_HUMAN	sp|P09601|HMOX1_HUMAN;tr|B1AHA8|B1AHA8_HUMAN;tr|A0A7I2V3I1|A0A7I2V3I1_HUMAN	648	Color2 [A=255, R=169, G=169, B=169]	1	4					-1	8	8	7	42	42	35.8	32.818	0	28.752	1951600000	63	-0.179358	0.0587347	0.0114748	0.274987	0.0187914	-0.0322742	-0.100246	0.121745	-0.011724	-0.0210474	-0.0652955	0.033819	-0.115885	-0.042393	0.0311151	0.138029	-0.0850332	0.019176	0.0639043	0.000244141	-0.0625651	-0.0125935	0.0652707	-0.0429187	0.0348842
+	8.49078	-0.234874	sp|P0DP25|CALM3_HUMAN;sp|P0DP24|CALM2_HUMAN;sp|P0DP23|CALM1_HUMAN;tr|E7EMB3|E7EMB3_HUMAN;tr|M0QZ52|M0QZ52_HUMAN;tr|F8WBR5|F8WBR5_HUMAN;tr|G3V479|G3V479_HUMAN;tr|Q96HY3|Q96HY3_HUMAN;tr|G3V361|G3V361_HUMAN;tr|A0A590UJI2|A0A590UJI2_HUMAN;sp|P27482|CALL3_HUMAN;tr|A0A590UJC0|A0A590UJC0_HUMAN;tr|G3V226|G3V226_HUMAN;tr|C9J7T9|C9J7T9_HUMAN;sp|P02585|TNNC2_HUMAN	sp|P0DP25|CALM3_HUMAN;sp|P0DP24|CALM2_HUMAN;sp|P0DP23|CALM1_HUMAN;tr|E7EMB3|E7EMB3_HUMAN;tr|M0QZ52|M0QZ52_HUMAN;tr|F8WBR5|F8WBR5_HUMAN;tr|G3V479|G3V479_HUMAN	660	Color2 [A=255, R=169, G=169, B=169]	1	4					-1	8	8	8	53.7	53.7	53.7	16.837	0	80.891	40264000000	157	0.101896	0.151008	0.0582569	-0.0363543	-0.104794	-0.0759284	0.152211	0.177322	0.0893569	-0.0420737	-0.132423	-0.0950978	0.0186493	0.0766726	0.0329247	-0.0595586	-0.0498245	0.0107837	-0.0471706	0.0758717	0.0731094	0.0811718	-0.00565362	-0.219145	-0.0476434
+	5.22112	-0.21364	sp|P10599|THIO_HUMAN	sp|P10599|THIO_HUMAN	666	Color2 [A=255, R=169, G=169, B=169]	1	4					-1	5	5	5	40	40	40	11.737	0	34.193	33009000000	80	0.0316417	0.0559855	0.0451908	0.00430608	-0.0544348	0.0480638	0.0724957	0.071058	-0.0961034	-0.0557783	-0.00468373	-0.0120544	0.0811014	0.00872326	-0.132604	-0.0597816	-0.00340486	0.0306954	-0.0213685	-0.0453129	0.157684	0.120747	-0.0403385	-0.254308	0.0124292
+	6.36342	-0.251892	sp|P10644|KAP0_HUMAN;tr|K7EM13|K7EM13_HUMAN;tr|K7EPB2|K7EPB2_HUMAN;tr|K7EMZ6|K7EMZ6_HUMAN;tr|K7EIE5|K7EIE5_HUMAN;tr|K7EJ40|K7EJ40_HUMAN;tr|K7EK41|K7EK41_HUMAN;tr|K7EMU2|K7EMU2_HUMAN;tr|K7EPR5|K7EPR5_HUMAN;tr|K7EQK3|K7EQK3_HUMAN;tr|X6RAV4|X6RAV4_HUMAN	sp|P10644|KAP0_HUMAN;tr|K7EM13|K7EM13_HUMAN;tr|K7EPB2|K7EPB2_HUMAN;tr|K7EMZ6|K7EMZ6_HUMAN;tr|K7EIE5|K7EIE5_HUMAN;tr|K7EJ40|K7EJ40_HUMAN;tr|K7EK41|K7EK41_HUMAN	669	Color2 [A=255, R=169, G=169, B=169]	1	4					-1	8	8	8	31.5	31.5	31.5	42.981	0	50.712	2738100000	45	0.0990219	0.149551	0.00850534	-0.439332	0.0617085	0.020669	-0.023222	0.198057	-0.0250618	-0.267371	0.0785375	0.00199914	0.105664	0.0910902	0.020731	-0.323374	0.0453298	-0.0106564	0.000782728	0	-0.0504451	0.0960207	0.0548971	-0.282634	-0.0543685
+	6.0651	0.136692	sp|P11279|LAMP1_HUMAN	sp|P11279|LAMP1_HUMAN	683	Color2 [A=255, R=169, G=169, B=169]	1	4					-1	4	4	4	10.6	10.6	10.6	44.882	0	29.982	6044800000	62	-0.0317955	0.0192726	0.0350983	0.0749922	-0.000881433	-0.0741856	0.0477135	0.105316	0.0671539	-0.0340011	-0.0434098	-0.060585	-0.041487	-0.046078	0.0436492	0.0795567	0.0336151	-0.0902534	0.0629506	0.0574505	-0.103716	-0.0907521	0.0109611	0.107563	0.0238409
+	6.16844	0.140523	sp|P11387|TOP1_HUMAN;tr|A0A7P0T852|A0A7P0T852_HUMAN;tr|A0A7P0T9R7|A0A7P0T9R7_HUMAN;tr|E5RIC7|E5RIC7_HUMAN;sp|Q969P6|TOP1M_HUMAN	sp|P11387|TOP1_HUMAN;tr|A0A7P0T852|A0A7P0T852_HUMAN	685	Color2 [A=255, R=169, G=169, B=169]	1	4					-1	14	14	14	16.7	16.7	16.7	90.725	0	34	8044200000	113	-0.107396	-0.0316868	-0.0465612	0.104071	0.0721283	0.0126965	-0.0443997	0.0120065	-0.0269389	0.101667	0.0335593	0.0148933	-0.153414	0.00994778	-0.0201392	0.0778334	0.0804279	-0.0112817	-0.0519588	-0.0224786	0.01144	-0.00707626	-0.0142708	0.0973475	-0.0469065
+	6.05084	-0.110489	sp|P11717|MPRI_HUMAN;tr|A0A7I2V381|A0A7I2V381_HUMAN;tr|S4R328|S4R328_HUMAN;tr|A0A7I2V657|A0A7I2V657_HUMAN;tr|A0A7I2YQS7|A0A7I2YQS7_HUMAN	sp|P11717|MPRI_HUMAN;tr|A0A7I2V381|A0A7I2V381_HUMAN	690	Color2 [A=255, R=169, G=169, B=169]	1	4					-1	23	23	23	9.5	9.5	9.5	274.37	0	85.347	9163100000	182	0.0497916	0.0202539	0.0312309	-0.145764	0.0211983	0.0204651	0.0627551	0.0335395	-0.030611	-0.109262	0.0289836	0.0408106	0.0357344	0.0203133	0.0234208	-0.156936	0.0164349	0.0212154	0.0144475	0.0217328	-0.018187	0.0568228	0.0264635	-0.0962555	-0.00471568
+	7.98131	0.110144	sp|P11940|PABP1_HUMAN;tr|H0YAR2|H0YAR2_HUMAN;tr|E7EQV3|E7EQV3_HUMAN;tr|A0A7I2V4N4|A0A7I2V4N4_HUMAN;tr|A0A087WTT1|A0A087WTT1_HUMAN;tr|A0A7I2YQ88|A0A7I2YQ88_HUMAN;tr|E7ERJ7|E7ERJ7_HUMAN;tr|A0A7I2YQE4|A0A7I2YQE4_HUMAN;tr|A0A7I2YQ90|A0A7I2YQ90_HUMAN;tr|A0A7I2V649|A0A7I2V649_HUMAN;sp|Q9H361|PABP3_HUMAN;tr|H0YAP2|H0YAP2_HUMAN;tr|H0YBN4|H0YBN4_HUMAN;tr|A0A6Q8JFT6|A0A6Q8JFT6_HUMAN;sp|Q4VXU2|PAP1L_HUMAN;t…	sp|P11940|PABP1_HUMAN;tr|H0YAR2|H0YAR2_HUMAN;tr|E7EQV3|E7EQV3_HUMAN;tr|A0A7I2V4N4|A0A7I2V4N4_HUMAN;tr|A0A087WTT1|A0A087WTT1_HUMAN;tr|A0A7I2YQ88|A0A7I2YQ88_HUMAN;tr|E7ERJ7|E7ERJ7_HUMAN;tr|A0A7I2YQE4|A0A7I2YQE4_HUMAN;tr|A0A7I2YQ90|A0A7I2YQ90_HUMAN;tr|A0A7I2V649|A0A7I2V649_HUMAN;sp|Q9H361|PABP3_HUMAN	693	Color2 [A=255, R=169, G=169, B=169]	1	4					-1	14	11	11	22.3	18.1	18.1	70.67	0	50.224	7959300000	106	-0.0382955	-0.0170143	0.00325036	0.0944092	0.0405085	0.00564146	0.0147398	-0.0567875	-0.0369921	0.0380518	0.0282528	0.0185759	-0.000816345	-0.0677421	-0.0134542	0.0840077	-0.0658255	0.0606191	0.0719848	0.0397418	-0.0177593	-0.101076	-0.044503	0.0358269	0.0741715
+	4.09625	0.134172	sp|P12236|ADT3_HUMAN	sp|P12236|ADT3_HUMAN	697	Color2 [A=255, R=169, G=169, B=169]	1	4					-1	9	2	2	27.5	7.4	7.4	32.866	0	15.084	3917200000	36	-0.0417428	0.184335	-0.0129857	0.0688381	-0.0800035	-0.000137806	0.0637059	-0.0376513	0.0138919	0.0918972	-0.0237792	-0.0665691	0.0609887	0.00135493	0.00624204	0.103968	-0.0245588	-0.0721657	-0.013947	0.0494494	-0.141411	-0.0475874	0.0825143	0.115761	0.0918159
+	5.31143	-0.166066	tr|A0A804HKE2|A0A804HKE2_HUMAN;sp|P12814|ACTN1_HUMAN;tr|A0A804HII9|A0A804HII9_HUMAN;tr|A0A7I2V4Y4|A0A7I2V4Y4_HUMAN;tr|A0A804HK61|A0A804HK61_HUMAN;tr|A0A804HLD0|A0A804HLD0_HUMAN;tr|A0A804HJU8|A0A804HJU8_HUMAN;tr|A0A804HIN7|A0A804HIN7_HUMAN;tr|A0A804HL31|A0A804HL31_HUMAN;tr|A0A804HLF4|A0A804HLF4_HUMAN;tr|H9KV75|H9KV75_HUMAN;tr|G3V2N5|G3V2N5_HUMAN;tr|H7C5W8|H7C5W8_HUMAN;tr|G3V2W4|G3V2W4_HUMAN;tr|A0A…	tr|A0A804HKE2|A0A804HKE2_HUMAN;sp|P12814|ACTN1_HUMAN;tr|A0A804HII9|A0A804HII9_HUMAN;tr|A0A7I2V4Y4|A0A7I2V4Y4_HUMAN;tr|A0A804HK61|A0A804HK61_HUMAN;tr|A0A804HLD0|A0A804HLD0_HUMAN;tr|A0A804HJU8|A0A804HJU8_HUMAN;tr|A0A804HIN7|A0A804HIN7_HUMAN;tr|A0A804HL31|A0A804HL31_HUMAN;tr|A0A804HLF4|A0A804HLF4_HUMAN;tr|H9KV75|H9KV75_HUMAN	701	Color2 [A=255, R=169, G=169, B=169]	1	4					-1	32	22	22	41.9	30.9	30.9	106.46	0	292.41	24350000000	234	-0.0714319	-0.0209208	-0.0403078	-0.0787632	0.0801027	0.0686519	-0.0212955	-0.0229273	0.00875258	-0.0270708	0.0594139	0.0120227	-0.0413003	-0.0520701	-0.0208542	-0.0157156	0.133851	-0.00310564	0.0583782	-0.0572057	0.108085	0.0499308	-0.0151258	-0.205097	0.0327938
+	3.37616	-0.116921	sp|P13489|RINI_HUMAN;tr|E9PMJ3|E9PMJ3_HUMAN;tr|E9PLZ3|E9PLZ3_HUMAN;tr|E9PIM9|E9PIM9_HUMAN;tr|E9PMA9|E9PMA9_HUMAN;tr|E9PIK5|E9PIK5_HUMAN;tr|H0YCR7|H0YCR7_HUMAN	sp|P13489|RINI_HUMAN;tr|E9PMJ3|E9PMJ3_HUMAN;tr|E9PLZ3|E9PLZ3_HUMAN;tr|E9PIM9|E9PIM9_HUMAN	709	Color2 [A=255, R=169, G=169, B=169]	1	4					-1	5	5	5	11.9	11.9	11.9	49.973	0	193.39	7596900000	62	0.0418901	0.0861747	0.0107768	0.029875	-0.0515511	0.0149496	-0.0279117	0.0186474	0.0162375	-0.127971	-0.0175917	0.0321331	0.01632	0.0764387	0.0715008	0.00299454	0.018451	-0.0395589	0.00199151	0.0474818	0.0615025	0.0103652	-0.0164568	-0.0631578	0.0071156
+	6.10867	-0.109562	sp|P13796|PLSL_HUMAN;tr|Q5TBN3|Q5TBN3_HUMAN;tr|Q5TBN5|Q5TBN5_HUMAN;tr|U3KQI3|U3KQI3_HUMAN	sp|P13796|PLSL_HUMAN	716	Color2 [A=255, R=169, G=169, B=169]	1	4					-1	29	29	24	57.6	57.6	49.6	70.288	0	323.31	252780000000	697	-0.0164976	0.00942135	-0.0357029	-0.0684392	0.0576105	0.0524576	-0.073858	-0.0361211	-0.0701568	-0.0958476	0.118414	0.0340884	-0.0436349	0.02686	-0.049654	-0.0877237	0.0205984	0.0624688	0.0190206	0.0121589	0.0413737	0.0282359	-0.0261919	-0.14009	-0.007653
+	2.39511	0.154771	sp|P14174|MIF_HUMAN	sp|P14174|MIF_HUMAN	724	Color2 [A=255, R=169, G=169, B=169]	1	4					-1	2	2	2	27.8	27.8	27.8	12.476	0	3.8051	927600000	21	0.0149662	0.0759459	-0.196104	0.191162	0.00426483	-0.0126703	0.0385075	-0.157718	-0.133077	-0.0414083	0.0747457	0.12293	-0.0968502	0.216766	-0.0684698	0.0673478	0.00488925	-0.0296023	0.172603	0.189803	-0.331609	-0.299282	-0.262828	0.392292	0.00541091
+	4.78403	-0.122179	sp|P14550|AK1A1_HUMAN;tr|V9GYG2|V9GYG2_HUMAN;tr|V9GYP9|V9GYP9_HUMAN;tr|Q5T621|Q5T621_HUMAN	sp|P14550|AK1A1_HUMAN	729	Color2 [A=255, R=169, G=169, B=169]	1	4					-1	8	8	8	25.2	25.2	25.2	36.573	0	14.503	2008800000	69	0.0921519	-0.0418932	-0.0251048	-0.0767152	-0.0324969	0.0315006	0.102255	0.0508018	0.0239432	-0.0854113	-0.0755424	0.0755312	0.0282845	0.0359037	-0.0186212	0.0229409	0.0248168	0.00564241	0.0257485	0.0895538	-0.0555265	-0.00660944	0.0418012	-0.0916409	-0.0110273
+	9.31458	-0.294587	sp|P15104|GLNA_HUMAN;tr|A0A2R8YDT1|A0A2R8YDT1_HUMAN	sp|P15104|GLNA_HUMAN;tr|A0A2R8YDT1|A0A2R8YDT1_HUMAN	739	Color2 [A=255, R=169, G=169, B=169]	1	4					-1	3	3	3	7	7	7	42.064	0	5.0908	3866100000	52	0.0380998	0.281161	0.087106	-0.285416	-0.0488837	-0.0556548	-0.0273592	0.262164	0.0442636	-0.242693	-0.00658894	-0.0602973	0.0685313	0.314342	0.0685632	-0.314826	-0.00763822	-0.0907671	0.0260282	-0.0608521	-0.0403357	0.195487	0.039607	-0.319005	-0.0540721
+	4.2898	-0.118477	tr|H7C3P4|H7C3P4_HUMAN;sp|P15586|GNS_HUMAN;tr|F6S8M0|F6S8M0_HUMAN;tr|F5H4C6|F5H4C6_HUMAN;tr|H0YFA9|H0YFA9_HUMAN	tr|H7C3P4|H7C3P4_HUMAN;sp|P15586|GNS_HUMAN;tr|F6S8M0|F6S8M0_HUMAN;tr|F5H4C6|F5H4C6_HUMAN;tr|H0YFA9|H0YFA9_HUMAN	750	Color2 [A=255, R=169, G=169, B=169]	1	4					-1	5	5	5	9.9	9.9	9.9	56.374	0	19.144	2055800000	43	0.0579979	0.058018	0.0979109	-0.0821831	-0.027997	-0.0453746	0.0384195	0.0940645	0.0249789	-0.154219	-0.071264	0.0150299	0.0953462	-0.0454419	-0.032161	-0.173985	0.0237465	-0.0186658	-0.0366919	0.0148201	-0.0280559	-0.0141873	-0.0111399	-0.0389047	-0.00729442
+	5.02191	0.186427	tr|D6R9Z7|D6R9Z7_HUMAN;sp|P15954|COX7C_HUMAN	tr|D6R9Z7|D6R9Z7_HUMAN;sp|P15954|COX7C_HUMAN	754	Color2 [A=255, R=169, G=169, B=169]	1	4					-1	2	2	2	32.1	32.1	32.1	6.3824	0	6.0988	2835200000	31	-0.0612786	-0.134423	0.0838735	0.0756061	0.0622931	-0.036298	0.0637059	-0.206795	0.0292006	0.101667	0.0344863	-0.0374603	-0.0908504	-0.264726	0.0596302	0.104665	0.0833199	0.0248795	0.0234394	-0.00685406	0.0258625	-0.034591	-0.0249474	0.046077	0.0840979
+	3.70854	0.164905	tr|H0YD13|H0YD13_HUMAN;sp|P16070|CD44_HUMAN;tr|H0Y2P0|H0Y2P0_HUMAN;tr|H0YE40|H0YE40_HUMAN;tr|H0YDW7|H0YDW7_HUMAN;tr|H0YCV9|H0YCV9_HUMAN;tr|H0Y5E4|H0Y5E4_HUMAN;tr|E9PKC6|E9PKC6_HUMAN;tr|Q86UZ1|Q86UZ1_HUMAN;tr|H0YDX6|H0YDX6_HUMAN;tr|H0YD17|H0YD17_HUMAN	tr|H0YD13|H0YD13_HUMAN;sp|P16070|CD44_HUMAN;tr|H0Y2P0|H0Y2P0_HUMAN;tr|H0YE40|H0YE40_HUMAN	755	Color2 [A=255, R=169, G=169, B=169]	1	4					-1	5	5	5	26.7	26.7	26.7	22.683	0	16.679	6095500000	33	0.0452316	-0.492848	-0.303252	0.440232	0.182338	-0.0849662	-0.0696805	0.0897496	0.0238566	0.0815523	-0.0506916	0.0454974	-0.0484095	-0.0731769	0.0200362	0.117156	-0.0387425	-0.00524902	0.0872743	0.0773382	0.0464528	-0.116399	-0.0250432	-0.0115404	-0.126744
+	7.83996	-0.105555	sp|P16949|STMN1_HUMAN;tr|A2A2D0|A2A2D0_HUMAN;sp|Q9H169|STMN4_HUMAN;tr|E5RIR6|E5RIR6_HUMAN;tr|E7EVN3|E7EVN3_HUMAN	sp|P16949|STMN1_HUMAN;tr|A2A2D0|A2A2D0_HUMAN	771	Color2 [A=255, R=169, G=169, B=169]	1	4					-1	7	7	5	43.6	43.6	32.2	17.302	0	37.785	10356000000	121	0.0508418	0.0893345	-0.0142286	-0.040451	-0.0139647	-0.0313582	-0.0316927	0.0799048	-0.00228453	-0.136944	-0.0331101	0.0641603	0.0402389	0.0918999	0.00228906	-0.0393946	-0.0310771	0.034066	-0.0236096	0.0123203	-0.0110207	0.0395761	0.026556	-0.114862	0.0566521
+	4.50691	0.453606	sp|P17676|CEBPB_HUMAN	sp|P17676|CEBPB_HUMAN	779	Color2 [A=255, R=169, G=169, B=169]	1	4					-1	3	3	3	8.4	8.4	8.4	36.105	0	4.9391	971370000	15	-0.0298512	-0.100024	-0.110254	0.0512581	0.0641747	0.0896628	-0.309896	0.575026	0.0260139	0.407668	-0.297102	-0.216414	-0.0646293	-0.0401103	-0.0349565	-0.0142012	0.0671144	0.0626009	-0.184321	-0.362838	-0.290746	0.318264	-0.0704365	0.57908	-0.0653729
+	9.42192	0.103592	sp|P17844|DDX5_HUMAN;tr|J3KTA4|J3KTA4_HUMAN;tr|A0A0G2JLI4|A0A0G2JLI4_HUMAN;tr|A0A7I2V2S0|A0A7I2V2S0_HUMAN;tr|A0A7I2V507|A0A7I2V507_HUMAN;tr|A0A7I2V5F5|A0A7I2V5F5_HUMAN;tr|J3QRQ7|J3QRQ7_HUMAN;tr|J3KTQ4|J3KTQ4_HUMAN;tr|J3QSF1|J3QSF1_HUMAN;tr|J3KRZ1|J3KRZ1_HUMAN;tr|J3QR02|J3QR02_HUMAN;tr|X6RLV5|X6RLV5_HUMAN;tr|J3QLG9|J3QLG9_HUMAN;tr|J3QRN5|J3QRN5_HUMAN;tr|A0A0U1RQJ0|A0A0U1RQJ0_HUMAN;tr|J3QR62|J3QR62…	sp|P17844|DDX5_HUMAN;tr|J3KTA4|J3KTA4_HUMAN;tr|A0A0G2JLI4|A0A0G2JLI4_HUMAN;tr|A0A7I2V2S0|A0A7I2V2S0_HUMAN;tr|A0A7I2V507|A0A7I2V507_HUMAN	781	Color2 [A=255, R=169, G=169, B=169]	1	4					-1	21	21	17	39.6	39.6	32.7	69.147	0	121.62	23620000000	282	0.00831366	-0.0426617	0.027957	0.0476117	-0.014581	0.014745	-0.0197377	0.0213442	0.0164981	0.0294242	0.0109372	-0.0136554	-0.0297759	-0.0476055	-0.00697684	0.107152	-0.0165553	-0.0117681	-0.0109315	0.0262961	-0.00643253	-0.0288942	0.00309992	0.0640433	-0.0236614
+	7.25015	-0.121569	sp|P17931|LEG3_HUMAN;tr|G3V3R6|G3V3R6_HUMAN	sp|P17931|LEG3_HUMAN;tr|G3V3R6|G3V3R6_HUMAN	784	Color2 [A=255, R=169, G=169, B=169]	1	4					-1	9	9	9	36	36	36	26.152	0	76.188	19234000000	124	0.05582	0.10063	0.0320053	-0.0974424	-0.00631833	0.0133114	0.0809758	0.030257	0.0751765	-0.0576825	-0.0168374	-0.0405791	0.0643747	0.0717561	0.0215993	-0.0613446	-0.00893807	0.0331905	0.0600178	-0.000732899	0.0396492	0.0154281	-0.0448909	-0.0526199	0.053081
+	6.09201	-0.140768	sp|P18669|PGAM1_HUMAN;sp|P15259|PGAM2_HUMAN;sp|Q8N0Y7|PGAM4_HUMAN	sp|P18669|PGAM1_HUMAN;sp|P15259|PGAM2_HUMAN	797	Color2 [A=255, R=169, G=169, B=169]	1	4					-1	7	7	7	36.2	36.2	36.2	28.804	0	81.882	18132000000	154	0.0691848	0.0235612	0.0500407	-0.00194168	-0.043494	-0.045517	0.128855	0.0675039	0.0204849	-0.106128	-0.0436194	-0.0429935	0.0579431	0.0533476	0.0172529	-0.0468955	-0.0173812	-0.0260177	0.0206354	0.0699899	0.0775979	-0.00148678	0.0389664	-0.170268	0.084636
+	3.59635	-0.129773	sp|P19105|ML12A_HUMAN;tr|J3QRS3|J3QRS3_HUMAN;sp|O14950|ML12B_HUMAN;tr|J3KTJ1|J3KTJ1_HUMAN;sp|P24844|MYL9_HUMAN	sp|P19105|ML12A_HUMAN;tr|J3QRS3|J3QRS3_HUMAN;sp|O14950|ML12B_HUMAN;tr|J3KTJ1|J3KTJ1_HUMAN;sp|P24844|MYL9_HUMAN	801	Color2 [A=255, R=169, G=169, B=169]	1	4					-1	8	8	8	64.9	64.9	64.9	19.794	0	53.942	9312000000	80	-0.0732424	-0.147175	-0.0119212	-0.0642624	0.0372748	0.0737696	-0.0670283	-0.0146165	-0.0342026	-0.0637486	0.0664208	0.0417492	-0.00636148	-0.051687	0.000352621	-0.119005	0.0888307	0.0184956	0.047262	-0.0311863	0.18513	0.0488539	-0.0530632	-0.0846908	0.0371802
+	5.17031	-0.12858	sp|P20962|PTMS_HUMAN;tr|F5GXR3|F5GXR3_HUMAN	sp|P20962|PTMS_HUMAN;tr|F5GXR3|F5GXR3_HUMAN	830	Color2 [A=255, R=169, G=169, B=169]	1	4					-1	1	1	1	10.8	10.8	10.8	11.53	0	9.0066	453000000	11	0.100206	0.0395017	0.174014	-0.167151	-0.069864	-0.0430291	0.0497224	0.0795519	0.036067	-0.0747094	-0.0439687	0.00516486	0.0413847	0.016907	0.107519	-0.0895452	-0.0658255	0.0195162	0.0287519	0.0159478	-0.0114465	0.00194931	0.0833135	-0.113265	-0.196159
+	5.75763	0.355173	tr|C9JEH7|C9JEH7_HUMAN;sp|P22090|RS4Y1_HUMAN	tr|C9JEH7|C9JEH7_HUMAN;sp|P22090|RS4Y1_HUMAN	850	Color2 [A=255, R=169, G=169, B=169]	1	4					-1	7	2	1	22.9	9.5	4.6	29.383	0	1.8958	299120000	19	-0.322177	0.154141	-0.176889	-0.123513	0.120885	0.222678	-0.471599	0.858002	0.133163	0.179241	-0.329862	-0.271892	-0.307043	0.730023	0.0218596	-0.173623	-0.0113356	-0.208908	-0.304436	-0.318513	-0.240993	0.762521	0.00544405	-0.0548089	-0.109711
+	7.32478	0.127991	sp|P25205|MCM3_HUMAN;tr|J3KQ69|J3KQ69_HUMAN;tr|A0A499FHX9|A0A499FHX9_HUMAN;tr|Q7Z6P5|Q7Z6P5_HUMAN	sp|P25205|MCM3_HUMAN;tr|J3KQ69|J3KQ69_HUMAN;tr|A0A499FHX9|A0A499FHX9_HUMAN	884	Color2 [A=255, R=169, G=169, B=169]	1	4					-1	14	14	14	22.2	22.2	22.2	90.98	0	71.768	2127400000	93	0.0618234	0.100166	0.0193057	0.0535452	-0.00298595	-0.0836508	-0.0251513	0.0892823	0.02472	0.131666	-0.0141656	-0.0702584	-0.00363159	0.0787742	0.0368805	0.113796	-0.0651848	-0.0151081	-0.0914545	-0.0458169	-0.0365195	0.192889	-0.0104766	0.0388072	-0.0473485
+	7.45201	-0.224075	tr|A0A7P0T904|A0A7P0T904_HUMAN;tr|A0A7P0T8U1|A0A7P0T8U1_HUMAN;tr|A0A7P0TAQ0|A0A7P0TAQ0_HUMAN;tr|A0A7P0T844|A0A7P0T844_HUMAN;tr|U3KQE7|U3KQE7_HUMAN;tr|A0A7P0T8H4|A0A7P0T8H4_HUMAN;sp|P25774|CATS_HUMAN;tr|A0A804DAZ0|A0A804DAZ0_HUMAN;tr|U3KPS4|U3KPS4_HUMAN;tr|A0A7P0T8A1|A0A7P0T8A1_HUMAN;tr|A0A7P0TB77|A0A7P0TB77_HUMAN;tr|A0A7P0T7Z6|A0A7P0T7Z6_HUMAN	tr|A0A7P0T904|A0A7P0T904_HUMAN;tr|A0A7P0T8U1|A0A7P0T8U1_HUMAN;tr|A0A7P0TAQ0|A0A7P0TAQ0_HUMAN;tr|A0A7P0T844|A0A7P0T844_HUMAN;tr|U3KQE7|U3KQE7_HUMAN;tr|A0A7P0T8H4|A0A7P0T8H4_HUMAN;sp|P25774|CATS_HUMAN;tr|A0A804DAZ0|A0A804DAZ0_HUMAN	889	Color2 [A=255, R=169, G=169, B=169]	1	4					-1	3	3	3	12.1	12.1	12.1	26.746	0	20.719	4038700000	34	0.102403	0.00260949	0.07672	-0.150662	-0.0405624	0.0261626	0.0792668	-0.0907996	0.00315714	-0.0795949	-0.0196512	0.0257094	0.1044	0.0306048	0.0301664	-0.143157	-0.00770664	0.0246084	0.0594032	0.0609663	0.0677207	-0.0641937	0.000187874	-0.111099	-0.0002141
+	7.25212	-0.116059	sp|P26038|MOES_HUMAN;tr|A0A8V8TKR9|A0A8V8TKR9_HUMAN;tr|V9GZ54|V9GZ54_HUMAN;REV__tr|E5RJE3|E5RJE3_HUMAN;tr|E9PNP4|E9PNP4_HUMAN;REV__tr|E5RGS5|E5RGS5_HUMAN;REV__tr|E5RGQ3|E5RGQ3_HUMAN	sp|P26038|MOES_HUMAN;tr|A0A8V8TKR9|A0A8V8TKR9_HUMAN	895	Color2 [A=255, R=169, G=169, B=169]	1	4					-1	42	42	30	55.5	55.5	39.9	67.819	0	323.31	114610000000	529	0.0856757	0.00211287	-0.0235841	-0.0224907	0.00730324	-0.00808787	0.00505018	0.0284302	-0.0582244	-0.04285	0.0357428	0.00337648	0.0658481	0.0285523	-0.02005	-0.0650358	-0.0027914	-0.0209723	0.0273557	0.0235758	0.0299213	-0.0105336	-0.0476098	-0.0803361	0.0439768
+	7.64961	0.120766	sp|P26368|U2AF2_HUMAN;tr|K7ELP8|K7ELP8_HUMAN	sp|P26368|U2AF2_HUMAN	898	Color2 [A=255, R=169, G=169, B=169]	1	4					-1	7	7	7	19.6	19.6	19.6	53.5	0	74.474	5412700000	98	-0.0352275	-0.104162	0.138023	0.0365126	0.0713544	-0.0461574	0.0105309	0.0207317	0.0898519	0.110971	-0.00706553	-0.0680871	0.00126886	0.0651748	0.0315464	0.0210431	-0.0429409	-0.0427511	-0.00699234	0.00892663	-0.0933177	-0.000929117	0.0541725	0.121685	0.0468109
+	7.75781	-0.21483	sp|P26447|S10A4_HUMAN	sp|P26447|S10A4_HUMAN	901	Color2 [A=255, R=169, G=169, B=169]	1	4					-1	5	5	5	36.6	36.6	36.6	11.728	0	6.6774	16654000000	57	0.155931	0.0886331	0.0891743	-0.177966	-0.0586648	-0.0500059	-0.0305851	0.0699925	0.00744295	-0.131034	0.0502145	-0.0366108	0.188365	0.0654104	0.05616	-0.208701	-0.0480654	-0.0512984	-0.0125103	0.0372846	0.026526	0.00148535	0.0319009	-0.201091	-0.109865
+	4.17375	-0.176743	tr|G3V5Q1|G3V5Q1_HUMAN;tr|G3V3M6|G3V3M6_HUMAN;sp|P27695|APEX1_HUMAN;tr|G3V5D9|G3V5D9_HUMAN;tr|A0A0C4DGK8|A0A0C4DGK8_HUMAN;tr|G3V3C7|G3V3C7_HUMAN;tr|G3V5M0|G3V5M0_HUMAN;tr|G3V359|G3V359_HUMAN;tr|G3V3Y6|G3V3Y6_HUMAN;tr|H7C4A8|H7C4A8_HUMAN	tr|G3V5Q1|G3V5Q1_HUMAN;tr|G3V3M6|G3V3M6_HUMAN;sp|P27695|APEX1_HUMAN;tr|G3V5D9|G3V5D9_HUMAN;tr|A0A0C4DGK8|A0A0C4DGK8_HUMAN;tr|G3V3C7|G3V3C7_HUMAN;tr|G3V5M0|G3V5M0_HUMAN;tr|G3V359|G3V359_HUMAN	912	Color2 [A=255, R=169, G=169, B=169]	1	4					-1	4	4	4	25.6	25.6	25.6	27.125	0	62.343	2526900000	43	0.064079	0.0582569	-0.045018	-0.0323796	0.0372748	0.0265009	-0.0684483	0.0755472	-0.119279	-0.0152667	0.0811021	0.0491028	0.0069654	0.147807	-0.0693016	-0.0997193	0.219942	-0.0053184	-0.229921	-0.0160437	0.0659468	0.158851	-0.00404954	-0.160099	-0.0414636
+	3.20122	0.240877	tr|E9PJC7|E9PJC7_HUMAN;sp|P27701|CD82_HUMAN	tr|E9PJC7|E9PJC7_HUMAN;sp|P27701|CD82_HUMAN	913	Color2 [A=255, R=169, G=169, B=169]	1	4					-1	1	1	1	7.6	7.6	7.6	17.332	0.0097624	0.52895	134110000	6	-0.260734	-0.0974939	-0.177187	0.25895	0.179946	0.0212803	-0.115139	-0.165783	-0.23954	0.184369	0.135728	0.0979433	-0.224419	-0.168293	-0.132991	0.0908594	0.198881	0.0939453	-0.122422	-0.00219941	-0.0962036	0.0783594	-0.0294516	0.250306	-0.173361
+	5.64407	0.108178	sp|P28072|PSB6_HUMAN	sp|P28072|PSB6_HUMAN	921	Color2 [A=255, R=169, G=169, B=169]	1	4					-1	3	3	3	11.7	11.7	11.7	25.357	0	4.2284	929320000	44	-0.128244	0.0617166	-0.0062573	0.0932982	-0.0559137	0.000895739	-0.06089	0.0215893	-0.00686407	0.0631137	0.0253258	-0.0598657	-0.0578172	-0.0342934	0.0265379	0.0620248	-0.00948572	0.0216231	-0.0435715	-0.0255411	-0.0255606	0.121772	0.00234914	0.054225	-0.0492663
+	10.0622	0.180686	sp|P30405|PPIF_HUMAN;tr|R4GN99|R4GN99_HUMAN;tr|H0Y548|H0Y548_HUMAN	sp|P30405|PPIF_HUMAN	953	Color2 [A=255, R=169, G=169, B=169]	1	4					-1	6	5	5	27.1	23.7	23.7	22.04	0	58.87	34787000000	84	-0.0184238	0.0177991	0.0553825	0.136013	-0.0754249	-0.0819716	0.0140243	0	0.0525835	0.17629	-0.0448072	-0.124804	-0.0131173	-0.0411243	0.0464673	0.128267	-0.043081	-0.0418282	0.0164192	0.0450377	-0.0602739	-0.117507	0.0012219	0.178138	0.0283942
+	5.64218	-0.116816	sp|P31146|COR1A_HUMAN;tr|H3BRY3|H3BRY3_HUMAN;tr|H3BTU6|H3BTU6_HUMAN;tr|H3BRJ0|H3BRJ0_HUMAN;tr|H3BNA2|H3BNA2_HUMAN;tr|H3BU76|H3BU76_HUMAN;tr|H3BSL1|H3BSL1_HUMAN	sp|P31146|COR1A_HUMAN;tr|H3BRY3|H3BRY3_HUMAN	965	Color2 [A=255, R=169, G=169, B=169]	1	4					-1	11	11	10	22.6	22.6	21	51.026	0	86.524	23951000000	159	0.0652056	0.0107799	0.0335526	-0.0659544	-0.0287576	-0.0165	0.0472765	-0.0173814	0.0174525	-0.0422955	0.0273886	0.0067451	-0.0465353	0.0604556	0.0196884	-0.00676036	0.0566227	-0.0184562	0.0535169	-0.0061183	0.0380874	-0.0427957	-0.0357039	-0.0193212	0.0346754
+	3.4139	-0.181627	sp|P33241|LSP1_HUMAN;tr|E9PBD8|E9PBD8_HUMAN;tr|E7EMG9|E7EMG9_HUMAN	sp|P33241|LSP1_HUMAN;tr|E9PBD8|E9PBD8_HUMAN;tr|E7EMG9|E7EMG9_HUMAN	989	Color2 [A=255, R=169, G=169, B=169]	1	4					-1	5	5	5	18.6	18.6	18.6	37.191	0	7.8399	948930000	22	0.0870416	0.0101626	0.027957	-0.166425	0.00858426	0.0288677	-0.00969863	0.057267	0.0382061	-0.0760713	0.0287843	-0.0104551	0.0830715	0.0697615	0.0248938	-0.127401	-0.0471513	0.0279257	-0.461399	0.413775	-0.252617	0.234693	0.277987	-0.388533	0.0554168
+	3.72611	0.114006	tr|A0A3B3IS57|A0A3B3IS57_HUMAN;tr|A0A3B3IU45|A0A3B3IU45_HUMAN;sp|P33991|MCM4_HUMAN;tr|A0A3B3IT92|A0A3B3IT92_HUMAN;tr|E5RG31|E5RG31_HUMAN;tr|A0A3B3ITP6|A0A3B3ITP6_HUMAN;tr|E5RFR3|E5RFR3_HUMAN;tr|A0A3B3IRR8|A0A3B3IRR8_HUMAN;tr|A0A8V8TKP2|A0A8V8TKP2_HUMAN	tr|A0A3B3IS57|A0A3B3IS57_HUMAN;tr|A0A3B3IU45|A0A3B3IU45_HUMAN;sp|P33991|MCM4_HUMAN;tr|A0A3B3IT92|A0A3B3IT92_HUMAN;tr|E5RG31|E5RG31_HUMAN;tr|A0A3B3ITP6|A0A3B3ITP6_HUMAN	992	Color2 [A=255, R=169, G=169, B=169]	1	4					-1	4	4	4	4.9	4.9	4.9	83.76	0	10.21	941270000	25	0.104764	0.144834	0.0545359	0.0136273	-0.0897822	-0.101068	-0.0892482	0.0883472	0.0694985	0.0202138	-0.0324862	0.0315259	-0.0192611	0.120068	0.175719	0.0383475	-0.0827262	-0.0728905	0.0155745	-0.13266	-0.00363612	0.0512762	0.0453598	0.0716891	-0.0517781
+	5.02482	-0.116411	sp|P34910|EVI2B_HUMAN	sp|P34910|EVI2B_HUMAN	997	Color2 [A=255, R=169, G=169, B=169]	1	4					-1	3	3	3	11.2	11.2	11.2	48.666	0	43.772	3902500000	63	-0.00626683	-0.0664272	-0.018676	-0.0152814	0.0551984	0.0121498	0.108888	-0.0569167	-0.0826533	-0.039304	0.12719	0.0430889	0.0683584	-0.0529649	-0.0318909	0.00576949	0.0524967	0.00667214	-0.00342083	0.00836015	0.0829501	-0.0187905	0.00197339	-0.0833495	-0.0427122
+	5.68285	0.364939	sp|P35542|SAA4_HUMAN;tr|A0A096LPE2|A0A096LPE2_HUMAN	sp|P35542|SAA4_HUMAN;tr|A0A096LPE2|A0A096LPE2_HUMAN	1007	Color2 [A=255, R=169, G=169, B=169]	1	4					-1	1	1	1	6.2	6.2	6.2	14.746	0.00036443	1.4647	384230000	12	-0.752959	1.47173	0.397764	-0.477971	-0.544685	-0.735404	-0.975085	1.59537	0.530055	-0.570911	-0.691909	-0.942785	-0.665468	1.41884	0.387666	-0.389009	-0.599215	-0.692122	-0.956048	-1.0356	-0.874222	1.4619	0.347782	-0.560646	-0.853414
+	9.23796	-0.185442	sp|P36222|CH3L1_HUMAN;tr|H0Y3U8|H0Y3U8_HUMAN	sp|P36222|CH3L1_HUMAN;tr|H0Y3U8|H0Y3U8_HUMAN	1018	Color2 [A=255, R=169, G=169, B=169]	1	4					-1	6	6	6	19.6	19.6	19.6	42.625	0	36.651	3843000000	52	0.120272	-0.0859635	0.0441678	-0.118238	0.0206637	0.0537863	0.145284	-0.116845	-0.0594132	-0.126324	0.0719762	0.0622454	0.108275	-0.146713	0.0188191	-0.159086	0.0438128	0.0378318	0.0678482	0.0848796	-0.0180159	-0.126604	0.0232284	-0.133365	0.00619245
+	3.01458	0.119223	sp|P36542|ATPG_HUMAN	sp|P36542|ATPG_HUMAN	1022	Color2 [A=255, R=169, G=169, B=169]	1	4					-1	7	7	7	24.8	24.8	24.8	32.996	0	23.15	4644500000	72	-0.152114	-0.00460887	0.0379281	0.0472989	-0.0261319	-0.0360858	-0.169067	-0.191527	0.0481749	0.0876465	-0.0182092	-0.00283146	-0.193811	-0.219602	0.0643566	0.0128961	-0.0373456	-0.115874	-0.117472	-0.0134122	0.000253439	-0.0617681	-0.0485821	0.10099	-0.119674
+	4.76891	-0.142968	tr|A0A0A0MT32|A0A0A0MT32_HUMAN;tr|Q5T073|Q5T073_HUMAN;sp|P38571|LICH_HUMAN	tr|A0A0A0MT32|A0A0A0MT32_HUMAN;tr|Q5T073|Q5T073_HUMAN;sp|P38571|LICH_HUMAN	1039	Color2 [A=255, R=169, G=169, B=169]	1	4					-1	2	2	2	6	6	6	32.57	0	3.5459	710730000	15	-0.180693	0.262205	0.0407519	-0.266488	0.063591	0.0590234	-0.0787153	0.248627	0.00140381	-0.130563	0.0213246	-0.00788617	0.00154066	0.1569	0.0249803	-0.19442	-0.000816345	0.0312352	0.0175447	-0.0845659	-0.071589	0.158851	0.157447	-0.181824	-0.0278006
+	1.14538	0.234939	sp|Q13948|CASP_HUMAN;tr|A0A2R8YDI1|A0A2R8YDI1_HUMAN;tr|A0A2R8Y852|A0A2R8Y852_HUMAN;sp|P39880|CUX1_HUMAN	sp|Q13948|CASP_HUMAN;tr|A0A2R8YDI1|A0A2R8YDI1_HUMAN;tr|A0A2R8Y852|A0A2R8Y852_HUMAN;sp|P39880|CUX1_HUMAN	1048	Color2 [A=255, R=169, G=169, B=169]	1	4					-1	1	1	1	2.9	2.9	2.9	77.454	0	2.2709	23560000	11	-0.522662	0.460426	-0.225635	0.588121	0.48947	0.133871	0.434665	-0.983415	-0.011724	0.322294	0.242696	-0.547408	-0.249856	-0.215733	-0.0149667	0.26907	0.086206	0.0442648	-0.0241885	-0.0910542	-0.350544	0.332127	-0.0768692	0.219663	-0.1454
+	8.85457	-0.161582	sp|P40121|CAPG_HUMAN;tr|E7ENU9|E7ENU9_HUMAN;tr|A0A979HLS2|A0A979HLS2_HUMAN;tr|A0A979HLS1|A0A979HLS1_HUMAN;tr|B8ZZL6|B8ZZL6_HUMAN;tr|H7C0X8|H7C0X8_HUMAN	sp|P40121|CAPG_HUMAN;tr|E7ENU9|E7ENU9_HUMAN;tr|A0A979HLS2|A0A979HLS2_HUMAN;tr|A0A979HLS1|A0A979HLS1_HUMAN;tr|B8ZZL6|B8ZZL6_HUMAN	1049	Color2 [A=255, R=169, G=169, B=169]	1	4					-1	11	11	11	40.2	40.2	40.2	38.498	0	97.039	53368000000	196	0.119272	0.0257621	-0.0716648	-0.0857253	0.0115464	-0.00794911	0.0604177	0.0602503	-0.0251513	-0.0547709	-0.0105429	0.0228601	0.0127294	0.0772567	0.00132108	-0.0780857	-0.0138056	0.0231843	0.0438826	0.0640063	0.0070765	-0.0717878	-0.0579498	-0.109505	0.0778935
+	2.80214	0.253717	tr|A0A087X0U3|A0A087X0U3_HUMAN;tr|A0A087WT87|A0A087WT87_HUMAN;sp|P43003|EAA1_HUMAN;tr|A0A7P0TAG7|A0A7P0TAG7_HUMAN	tr|A0A087X0U3|A0A087X0U3_HUMAN;tr|A0A087WT87|A0A087WT87_HUMAN;sp|P43003|EAA1_HUMAN;tr|A0A7P0TAG7|A0A7P0TAG7_HUMAN	1088	Color2 [A=255, R=169, G=169, B=169]	1	4					-1	1	1	1	2.8	2.8	2.8	47.099	0	6.8777	92100000	17	0.144416	-0.286016	0.0334668	0.142767	-0.062695	0.00144672	-0.201941	-0.0650856	0.105441	0.13019	-0.104977	0.130197	0.195431	-0.286821	-0.0921288	0.145307	-0.0453956	0.0300879	-0.132764	0.208593	-0.221464	-0.0828609	-0.00744843	0.266177	-0.196578
+	1.84423	0.386826	sp|P49903|SPS1_HUMAN;tr|Q5T5U7|Q5T5U7_HUMAN;tr|Q5T5U6|Q5T5U6_HUMAN	sp|P49903|SPS1_HUMAN	1184	Color2 [A=255, R=169, G=169, B=169]	1	4					-1	3	3	3	13.3	13.3	13.3	42.91	0	5.2068	307020000	23	-0.845013	-0.287472	-0.38438	0.891965	-0.0528867	0.180479	-0.408008	-0.275723	-0.269493	0.803025	-0.119555	0.0585403	-0.437028	-0.0261137	-0.133377	0.502954	0.0945117	-0.0596809	-0.774023	-0.35657	-0.393384	0.974229	0.310656	-0.218654	-0.368319
+	3.39482	-0.122474	sp|P50281|MMP14_HUMAN;tr|A0A7P0TAV6|A0A7P0TAV6_HUMAN;tr|A0A7P0TAG0|A0A7P0TAG0_HUMAN;tr|A0A7P0TBK8|A0A7P0TBK8_HUMAN	sp|P50281|MMP14_HUMAN;tr|A0A7P0TAV6|A0A7P0TAV6_HUMAN;tr|A0A7P0TAG0|A0A7P0TAG0_HUMAN	1191	Color2 [A=255, R=169, G=169, B=169]	1	4					-1	3	3	3	5.7	5.7	5.7	65.893	0	6.3497	312330000	17	0.143596	0.196976	0.0401535	-0.234808	-0.0368717	-0.0558696	0.132403	0.0959265	-0.111576	-0.0769796	0.000338554	-0.00158763	0.0864062	0.0331361	-0.0604546	-0.122614	0.0632784	-0.00269127	0.0864031	-0.0279458	0.0288455	-0.00399923	-0.0264792	-0.0607359	0.0123587
+	5.6704	-0.143919	tr|A0A2C9F2P4|A0A2C9F2P4_HUMAN;sp|P50897|PPT1_HUMAN;tr|A0A286YFF7|A0A286YFF7_HUMAN;tr|Q5T0S4|Q5T0S4_HUMAN;tr|A0A286YFE3|A0A286YFE3_HUMAN;tr|A0A286YFL8|A0A286YFL8_HUMAN;tr|E9PIA8|E9PIA8_HUMAN;tr|E9PK48|E9PK48_HUMAN;tr|A0A286YFL6|A0A286YFL6_HUMAN;tr|E9PSE5|E9PSE5_HUMAN	tr|A0A2C9F2P4|A0A2C9F2P4_HUMAN;sp|P50897|PPT1_HUMAN;tr|A0A286YFF7|A0A286YFF7_HUMAN;tr|Q5T0S4|Q5T0S4_HUMAN;tr|A0A286YFE3|A0A286YFE3_HUMAN;tr|A0A286YFL8|A0A286YFL8_HUMAN;tr|E9PIA8|E9PIA8_HUMAN	1204	Color2 [A=255, R=169, G=169, B=169]	1	4					-1	6	6	6	18.7	18.7	18.7	34.136	0	101.9	15453000000	81	-0.00599384	0.0646927	0.0855322	-0.177844	-0.0542235	0.0197852	0.0385075	0.0949957	0.054698	-0.209063	0.0112734	-0.0612326	0.144904	0.155351	0.0833578	-0.216641	0.0783033	-0.0342543	0.102271	0.0558069	-0.0142581	0.0370436	0.0192435	-0.101903	0.0580916
+	10.2919	-0.134042	sp|P50995|ANX11_HUMAN;tr|H0Y6E1|H0Y6E1_HUMAN;tr|E5RIN3|E5RIN3_HUMAN;sp|P27216|ANX13_HUMAN	sp|P50995|ANX11_HUMAN	1208	Color2 [A=255, R=169, G=169, B=169]	1	4					-1	12	12	12	21.2	21.2	21.2	54.389	0	110.77	11727000000	119	-0.000362635	0.0433686	0.023984	-0.149466	-0.00720382	0.0533214	-0.0376151	-0.00211453	0.0304906	-0.11345	-0.00380015	-0.0019331	0.0184703	0.0300014	-0.0113213	-0.163996	0.083384	-0.0133677	0.0182478	0.0182002	-0.0134909	0.0294194	-0.0146508	-0.0794444	0.0536997
+	4.285	0.163789	tr|H3BN55|H3BN55_HUMAN;sp|P51159|RB27A_HUMAN;tr|H3BU81|H3BU81_HUMAN;tr|H3BUD9|H3BUD9_HUMAN;tr|H3BS49|H3BS49_HUMAN;tr|H3BVH7|H3BVH7_HUMAN	tr|H3BN55|H3BN55_HUMAN;sp|P51159|RB27A_HUMAN;tr|H3BU81|H3BU81_HUMAN;tr|H3BUD9|H3BUD9_HUMAN;tr|H3BS49|H3BS49_HUMAN;tr|H3BVH7|H3BVH7_HUMAN	1215	Color2 [A=255, R=169, G=169, B=169]	1	4					-1	3	3	3	16.8	16.8	16.8	20.98	0	7.7911	704420000	33	-0.0341136	-0.0598009	-0.024389	0.132083	-0.000542402	0.0224345	-0.118273	0.199357	0.00971198	0.0583637	-0.01718	-0.0335007	-0.0508497	0.363063	0.0452724	-0.00396657	-0.0769033	-0.128706	0.135632	-0.153877	-0.0975585	-0.055191	0.0714591	0.110105	-0.00844193
+	3.9433	0.279042	sp|P51571|SSRD_HUMAN;tr|A6NLM8|A6NLM8_HUMAN	sp|P51571|SSRD_HUMAN;tr|A6NLM8|A6NLM8_HUMAN	1221	Color2 [A=255, R=169, G=169, B=169]	1	4					-1	2	2	2	13.9	13.9	13.9	18.998	0	16.118	638190000	15	-0.0491314	-0.0644751	-0.183366	0.155696	0.0738041	0.0567718	0.0369232	-0.137479	-0.0315979	0.104675	0.0684259	-0.0454834	-0.167705	-0.0976267	-0.036763	0.289448	0.092025	-0.0758667	-0.0135875	-0.0806868	-0.0550878	0.153934	0.00385046	0.0389097	-0.1148
+	2.39751	0.174667	tr|A6NEM2|A6NEM2_HUMAN;sp|P51610|HCFC1_HUMAN;tr|H7C1C4|H7C1C4_HUMAN	tr|A6NEM2|A6NEM2_HUMAN;sp|P51610|HCFC1_HUMAN	1224	Color2 [A=255, R=169, G=169, B=169]	1	4					-1	6	6	6	5.5	5.5	5.5	213.47	0	16.285	506410000	25	-0.20629	-0.0822721	-0.127155	0.0757084	0.189133	0.0626578	-0.0988905	-0.0645654	-0.0179329	0.0902793	0.177975	-0.0400114	-0.237509	-0.0847619	-0.143852	0.178228	0.257241	-0.0618382	0.196217	0.0942893	-0.128428	-0.40108	-0.33205	0.418092	-0.179408
+	9.47986	-0.117416	sp|P52209|6PGD_HUMAN;tr|K7EPF6|K7EPF6_HUMAN;tr|K7EMN2|K7EMN2_HUMAN;tr|K7EM49|K7EM49_HUMAN;tr|K7ELN9|K7ELN9_HUMAN	sp|P52209|6PGD_HUMAN;tr|K7EPF6|K7EPF6_HUMAN	1238	Color2 [A=255, R=169, G=169, B=169]	1	4					-1	22	22	22	47	47	47	53.139	0	323.31	109070000000	392	0.0716877	0.0379274	-0.00299311	-0.0634737	-0.0226843	-0.036298	0.0562534	0.0150847	-0.0246153	-0.0401897	0.0326321	-0.0450561	0.0706053	-0.00778461	-0.00635719	-0.0970831	0.00305772	0.0197883	0.0475376	0.0429058	0.0116913	-0.0238807	-0.0123725	-0.116005	0.0434923
+	1.45555	-0.180262	sp|P53007|TXTP_HUMAN;tr|F6WWZ8|F6WWZ8_HUMAN	sp|P53007|TXTP_HUMAN;tr|F6WWZ8|F6WWZ8_HUMAN	1264	Color2 [A=255, R=169, G=169, B=169]	1	4					-1	2	2	2	6.4	6.4	6.4	34.012	0	8.7661	1013900000	33	0.555204	-0.188954	-0.06567	0.040082	-0.159169	-0.222243	0.543851	0.00397182	-0.125587	-0.0700662	-0.163661	-0.196435	0.579147	-0.176765	-0.171368	0.107649	-0.221678	-0.168133	-0.086987	-0.145839	0.450676	-0.298025	0.00103402	-0.0122848	-0.0638063
+	2.32469	0.152913	sp|P53985|MOT1_HUMAN	sp|P53985|MOT1_HUMAN	1276	Color2 [A=255, R=169, G=169, B=169]	1	4					-1	2	2	2	5	5	5	53.944	0	39.194	858220000	20	-0.403154	-0.197914	-0.16422	0.0132	0.359229	0.0983818	0.0742128	0.0830765	0.0652254	0.0406718	-0.0960402	-0.0641148	-0.314692	-0.261635	-0.150975	-0.0673895	0.340768	0.134643	0.0999484	-0.0268672	-0.025131	0.00491428	-0.0439212	-0.00581169	-0.0563698
+	7.23488	0.126731	sp|P54709|AT1B3_HUMAN;tr|C9JA36|C9JA36_HUMAN;tr|C9JXZ1|C9JXZ1_HUMAN;tr|H7C547|H7C547_HUMAN;tr|F8WBY4|F8WBY4_HUMAN;tr|H7C4L9|H7C4L9_HUMAN	sp|P54709|AT1B3_HUMAN;tr|C9JA36|C9JA36_HUMAN;tr|C9JXZ1|C9JXZ1_HUMAN	1285	Color2 [A=255, R=169, G=169, B=169]	1	4					-1	8	8	8	29	29	29	31.512	0	60.482	3645300000	78	-0.0263395	-0.208509	0.00210905	0.144718	0.00662851	0.0648344	-0.081007	-0.0358665	-0.0070405	0.113761	-0.0417347	0.0513015	-0.0614085	-0.0529649	-0.0734673	0.115872	0.00210714	0.0617425	-0.0598016	0.0308449	0.0108533	-0.0128746	-0.0229397	0.183441	-0.0583737
+	3.74697	0.256813	tr|M0R122|M0R122_HUMAN;tr|M0QZ66|M0QZ66_HUMAN;tr|M0QXN1|M0QXN1_HUMAN;sp|P54852|EMP3_HUMAN	tr|M0R122|M0R122_HUMAN;tr|M0QZ66|M0QZ66_HUMAN;tr|M0QXN1|M0QXN1_HUMAN;sp|P54852|EMP3_HUMAN	1289	Color2 [A=255, R=169, G=169, B=169]	1	4					-1	1	1	1	12.7	12.7	12.7	7.1382	0.0027865	1.0692	154150000	15	-0.246365	-0.237438	-0.136985	0.123004	0.223448	0.0981886	-0.23622	-0.225987	-0.028908	-0.0555544	0.188063	0.15414	-0.135872	-0.0187292	-0.00786233	-0.00837469	0.108712	0.0329883	0.0652657	-0.193075	-0.0470383	-0.140972	0.0958633	0.250218	0.000855684
+	5.27401	-0.176029	sp|P55008|AIF1_HUMAN;tr|Q5STX8|Q5STX8_HUMAN	sp|P55008|AIF1_HUMAN;tr|Q5STX8|Q5STX8_HUMAN	1293	Color2 [A=255, R=169, G=169, B=169]	1	4					-1	3	3	3	25.9	25.9	25.9	16.703	0	25.894	998640000	38	-0.0271704	0.234354	0.0338104	-0.121049	-0.0542939	0.0142672	0.00621986	0.137989	-0.0532968	-0.0233443	0.0230598	-0.0385227	-0.0821848	0.242723	-0.0588937	0.0155461	-0.0386028	0.0137231	-0.0820813	-0.021652	-0.00194383	0.14682	0.13758	-0.158215	0.0149729
+	1.83913	0.203364	tr|J3QR71|J3QR71_HUMAN;tr|J3QRI9|J3QRI9_HUMAN;tr|J3QKW7|J3QKW7_HUMAN;tr|A8MZF9|A8MZF9_HUMAN;sp|P55039|DRG2_HUMAN	tr|J3QR71|J3QR71_HUMAN;tr|J3QRI9|J3QRI9_HUMAN;tr|J3QKW7|J3QKW7_HUMAN;tr|A8MZF9|A8MZF9_HUMAN;sp|P55039|DRG2_HUMAN	1296	Color2 [A=255, R=169, G=169, B=169]	1	4					-1	1	1	1	12.7	12.7	12.7	16.906	0	6.6273	30433000	12	-0.274919	-0.0909884	-0.141052	0.176355	0.317189	-0.10655	-0.64906	0.131082	0.26138	0.00322747	-0.736943	0.577677	-0.252014	-0.0366933	-0.0829544	0.210691	0.0662699	0.0698442	-0.0315902	0.239605	-0.0803127	0.0013926	0.0865941	-0.282377	-0.116577
+	5.2549	0.117305	sp|P55145|MANF_HUMAN;tr|H7C2D6|H7C2D6_HUMAN	sp|P55145|MANF_HUMAN	1302	Color2 [A=255, R=169, G=169, B=169]	1	4					-1	6	6	6	28.6	28.6	28.6	20.7	0	31.268	4229100000	55	-0.015856	0.0245399	0.0245028	0.0634835	-0.0574648	0.00467968	0.0492859	-0.0265944	-0.00193286	0.0748188	0.0161068	-0.0211265	-0.0349691	-0.00741291	0.0107963	0.102972	-0.0183454	-0.0191548	0.00369644	-0.0281117	-0.0986433	-0.0461483	0.00815845	0.14161	-0.00772476
+	4.01969	-0.128128	tr|A0A5K1VW54|A0A5K1VW54_HUMAN;tr|A0A5K1VW94|A0A5K1VW94_HUMAN;sp|P55263|ADK_HUMAN;tr|A0A5F9ZHJ1|A0A5F9ZHJ1_HUMAN;tr|A0A5F9ZH31|A0A5F9ZH31_HUMAN;tr|A0A5F9ZH83|A0A5F9ZH83_HUMAN;tr|A0A5F9ZH72|A0A5F9ZH72_HUMAN;tr|A0A5F9ZH76|A0A5F9ZH76_HUMAN;tr|A0A5F9ZGZ8|A0A5F9ZGZ8_HUMAN	tr|A0A5K1VW54|A0A5K1VW54_HUMAN;tr|A0A5K1VW94|A0A5K1VW94_HUMAN;sp|P55263|ADK_HUMAN;tr|A0A5F9ZHJ1|A0A5F9ZHJ1_HUMAN;tr|A0A5F9ZH31|A0A5F9ZH31_HUMAN	1305	Color2 [A=255, R=169, G=169, B=169]	1	4					-1	5	5	5	19.3	19.3	19.3	38.753	0	45.607	753920000	39	0.097837	0.0101626	0.0163524	-0.125276	-0.0479724	0.0612051	0.0905099	-0.0206561	0.0166717	-0.0158112	-0.038738	0.00310111	-0.0305164	-0.106223	-0.0686545	0.0257831	0.0704865	0.0683985	-0.0092113	0.0512576	0.0144529	0.0839784	0.046453	-0.197096	0.0789745
+	4.85518	-0.111557	sp|P58546|MTPN_HUMAN;tr|C9JL85|C9JL85_HUMAN	sp|P58546|MTPN_HUMAN;tr|C9JL85|C9JL85_HUMAN	1326	Color2 [A=255, R=169, G=169, B=169]	1	4					-1	5	5	5	40.7	40.7	40.7	12.895	0	45.793	15835000000	75	0.0852487	0.0416782	0.0277843	-0.0796745	-0.0360374	-0.00338173	0.0376275	0.0988312	-0.00114179	-0.0266318	-0.0324862	0.00660777	0.0827291	0.0764387	0.0144644	-0.037086	-0.0354624	-0.0455234	0.0200038	0.0466938	0.0608549	-0.119321	-0.0265751	-0.0345778	0.00270796
+	5.92214	-0.108065	sp|P59998|ARPC4_HUMAN;tr|F8WCF6|F8WCF6_HUMAN;tr|F8WDD7|F8WDD7_HUMAN;tr|H7C0A3|H7C0A3_HUMAN;tr|A0A0A6YYG9|A0A0A6YYG9_HUMAN;tr|R4GN08|R4GN08_HUMAN;tr|F8WE39|F8WE39_HUMAN	sp|P59998|ARPC4_HUMAN;tr|F8WCF6|F8WCF6_HUMAN;tr|F8WDD7|F8WDD7_HUMAN;tr|H7C0A3|H7C0A3_HUMAN;tr|A0A0A6YYG9|A0A0A6YYG9_HUMAN;tr|R4GN08|R4GN08_HUMAN	1327	Color2 [A=255, R=169, G=169, B=169]	1	4					-1	4	4	4	21.4	21.4	21.4	19.667	0	17.744	8689800000	84	0.0527651	-0.0652556	-0.0180526	-0.0526989	0.0420237	-0.014967	0.0491114	0.082607	-0.0126979	-0.0388613	-0.0361645	-0.00296974	0.0613363	-0.0105131	0.0203836	-0.0496628	-0.00442791	0.0485373	0.0546823	0.0173159	-0.00889492	0.0204732	0.0118008	-0.139508	-0.00865722
+	4.94128	0.110259	sp|P61009|SPCS3_HUMAN	sp|P61009|SPCS3_HUMAN	1346	Color2 [A=255, R=169, G=169, B=169]	1	4					-1	2	2	2	11.1	11.1	11.1	20.313	0	11.304	930550000	33	-0.0349491	-0.0652556	0.0133929	0.0510499	0.0140326	0.0364156	0.0162592	-0.01864	0.0519061	0.114159	-0.0429208	-0.0502615	-0.0794995	0.0479934	-0.0499275	0.149753	0.029156	-0.034678	0.0263078	0.0361738	-0.065125	0.00676417	-0.0319493	0.0581806	-0.0401428
+	4.4843	0.110394	sp|P61604|CH10_HUMAN;tr|B8ZZL8|B8ZZL8_HUMAN;tr|B8ZZ54|B8ZZ54_HUMAN;tr|S4R3N1|S4R3N1_HUMAN	sp|P61604|CH10_HUMAN;tr|B8ZZL8|B8ZZL8_HUMAN;tr|B8ZZ54|B8ZZ54_HUMAN;tr|S4R3N1|S4R3N1_HUMAN	1374	Color2 [A=255, R=169, G=169, B=169]	1	4					-1	8	8	8	68.6	68.6	68.6	10.932	0	43.977	86452000000	155	0.0864441	0.015094	0.0575809	0.103971	-0.071074	-0.0699105	0.106457	0.042619	0.0543599	0.0903804	-0.060411	-0.0865016	0.0744855	0.0509703	0.0669661	0.0746856	-0.0748241	-0.0811083	0.0308435	-0.00342298	-0.052283	-0.101574	0.0484548	0.0648499	0.0603509
+	6.07157	-0.265794	sp|P61769|B2MG_HUMAN;tr|H0YLF3|H0YLF3_HUMAN;tr|F5H6I0|F5H6I0_HUMAN	sp|P61769|B2MG_HUMAN;tr|H0YLF3|H0YLF3_HUMAN;tr|F5H6I0|F5H6I0_HUMAN	1378	Color2 [A=255, R=169, G=169, B=169]	1	4					-1	2	2	2	14.3	14.3	14.3	13.714	0	5.5577	3047000000	22	0.132725	0.192956	0.228173	-0.167999	-0.0873313	-0.207124	0.16395	-0.0148675	0.106012	-0.0679195	-0.087302	-0.0559161	0.0730209	0.154355	0.227055	-0.0969687	-0.0854661	-0.17941	0.151291	0.0294898	0.0557454	-0.0174739	-0.0266709	-0.28366	0.0938225
+	4.90547	-0.137845	tr|J3KMY5|J3KMY5_HUMAN;sp|P61916|NPC2_HUMAN;tr|H0YIZ1|H0YIZ1_HUMAN;tr|G3V3E8|G3V3E8_HUMAN;tr|E7EMS2|E7EMS2_HUMAN;tr|G3V3D1|G3V3D1_HUMAN;tr|G3V2V8|G3V2V8_HUMAN	tr|J3KMY5|J3KMY5_HUMAN;sp|P61916|NPC2_HUMAN;tr|H0YIZ1|H0YIZ1_HUMAN;tr|G3V3E8|G3V3E8_HUMAN;tr|E7EMS2|E7EMS2_HUMAN;tr|G3V3D1|G3V3D1_HUMAN;tr|G3V2V8|G3V2V8_HUMAN	1380	Color2 [A=255, R=169, G=169, B=169]	1	4					-1	2	2	2	12.2	12.2	12.2	16.23	0	31.008	6658500000	34	0.146301	0.0346529	0.0455317	-0.172852	0.0382655	-0.0767279	-0.077857	-0.0486655	-0.0781977	-0.121512	0.183416	0.0174856	-0.0534821	-0.00370169	-0.081835	-0.0852232	0.0920889	0.0723381	0.055162	0.0297291	0.0347111	0.0300562	-0.0342586	-0.0883858	-0.0754094
+	7.01178	-0.238695	sp|P63267|ACTH_HUMAN;sp|P68133|ACTS_HUMAN;sp|P68032|ACTC_HUMAN;sp|P62736|ACTA_HUMAN;tr|A6NL76|A6NL76_HUMAN;tr|A0A804HKV3|A0A804HKV3_HUMAN;tr|F8WB63|F8WB63_HUMAN;tr|B8ZZJ2|B8ZZJ2_HUMAN;tr|C9JFL5|C9JFL5_HUMAN;tr|F6UVQ4|F6UVQ4_HUMAN;tr|F6QUT6|F6QUT6_HUMAN	sp|P63267|ACTH_HUMAN;sp|P68133|ACTS_HUMAN;sp|P68032|ACTC_HUMAN;sp|P62736|ACTA_HUMAN;tr|A6NL76|A6NL76_HUMAN;tr|A0A804HKV3|A0A804HKV3_HUMAN;tr|F8WB63|F8WB63_HUMAN;tr|B8ZZJ2|B8ZZJ2_HUMAN;tr|C9JFL5|C9JFL5_HUMAN;tr|F6UVQ4|F6UVQ4_HUMAN;tr|F6QUT6|F6QUT6_HUMAN	1413	Color2 [A=255, R=169, G=169, B=169]	1	4					-1	14	1	1	31.9	4.3	4.3	41.876	0	4.26	65532000000	49	0.221913	-0.100157	-0.00997186	-0.0410054	0.00575113	-0.0693316	0.0968592	0.0105267	-0.0426779	-0.0780025	0.0872395	0.0558882	0.0359113	-0.0490072	-0.107329	-0.0728965	0.0592365	0.00557375	0.0114849	-0.043298	0.108477	0.0343254	-0.00470996	-0.0735512	0.000641823
+	4.91717	0.269309	sp|P62854|RS26_HUMAN;sp|Q5JNZ5|RS26L_HUMAN	sp|P62854|RS26_HUMAN;sp|Q5JNZ5|RS26L_HUMAN	1424	Color2 [A=255, R=169, G=169, B=169]	1	4					-1	2	2	2	20.9	20.9	20.9	13.015	0	7.0749	5479300000	23	-0.148393	0.327093	-0.0193889	0.119932	-0.0257869	-0.105362	-0.254639	0.266717	-0.0230086	0.14906	-0.00142407	-0.0388062	0.0182016	-0.0394769	0.0846045	0.0206211	-0.0840232	0.0359502	-0.215139	-0.0450606	-0.129536	0.267779	0.0263712	0.172629	-0.179246
+	8.04977	-0.407333	sp|P63313|TYB10_HUMAN	sp|P63313|TYB10_HUMAN	1453	Color2 [A=255, R=169, G=169, B=169]	1	4					-1	3	1	1	63.6	31.8	31.8	5.0256	0	3.5249	11327000000	17	0.0968204	0.00310588	-0.12677	-0.16437	0.13095	0.0105767	0.0851548	-0.119948	-0.0418642	-0.0243297	0.0259249	0.0446951	0.0867479	0.0285523	-0.121444	-0.168079	0.0915782	0.0401804	0.00731254	0.0361738	0.112779	0.167725	-0.0437274	-0.361049	0.0768795
+	2.36205	0.136517	tr|H0YNG3|H0YNG3_HUMAN;sp|P67812|SC11A_HUMAN;tr|H0YNX5|H0YNX5_HUMAN;tr|H0YKT4|H0YKT4_HUMAN;tr|H0YNA5|H0YNA5_HUMAN	tr|H0YNG3|H0YNG3_HUMAN;sp|P67812|SC11A_HUMAN;tr|H0YNX5|H0YNX5_HUMAN;tr|H0YKT4|H0YKT4_HUMAN;tr|H0YNA5|H0YNA5_HUMAN	1456	Color2 [A=255, R=169, G=169, B=169]	1	4					-1	2	2	2	12.3	12.3	12.3	18.651	0	1.6634	399440000	14	-0.307298	-0.144285	-0.0614424	-0.149825	0.221589	0.200114	-0.190041	-0.271276	-0.110722	-0.0658891	0.177136	0.216566	-0.146272	-0.213302	-0.178629	-0.0225501	0.204972	0.157755	-0.112461	-0.0594094	0.00135064	0.0126686	0.0934854	0.142948	-0.052074
+	4.45521	0.202285	tr|A0A2R8YDP2|A0A2R8YDP2_HUMAN;tr|A0A2R8Y5A0|A0A2R8Y5A0_HUMAN;tr|A0A2R8YF43|A0A2R8YF43_HUMAN;tr|A0A2R8YFU2|A0A2R8YFU2_HUMAN;tr|A0A2R8YD58|A0A2R8YD58_HUMAN;tr|E7EU96|E7EU96_HUMAN;sp|P68400|CSK21_HUMAN;sp|Q8NEV1|CSK23_HUMAN;tr|A0A2R8YCK2|A0A2R8YCK2_HUMAN;tr|A0A087WY74|A0A087WY74_HUMAN;tr|A0A2R8YEW1|A0A2R8YEW1_HUMAN;tr|V9GYA2|V9GYA2_HUMAN;tr|A0A2R8Y4D6|A0A2R8Y4D6_HUMAN;tr|A0A2R8Y4H0|A0A2R8Y4H0_HUMAN	tr|A0A2R8YDP2|A0A2R8YDP2_HUMAN;tr|A0A2R8Y5A0|A0A2R8Y5A0_HUMAN;tr|A0A2R8YF43|A0A2R8YF43_HUMAN;tr|A0A2R8YFU2|A0A2R8YFU2_HUMAN;tr|A0A2R8YD58|A0A2R8YD58_HUMAN;tr|E7EU96|E7EU96_HUMAN;sp|P68400|CSK21_HUMAN;sp|Q8NEV1|CSK23_HUMAN	1464	Color2 [A=255, R=169, G=169, B=169]	1	4					-1	3	3	3	11	11	11	40.587	0	12.024	790970000	18	-0.137286	-0.158235	0.0610416	0.187948	0.0192597	0.0189691	-0.0563741	-0.343404	0.0989795	0.011158	0.0346847	0.111289	-0.100734	-0.0392237	0.0793607	0.0986791	-0.126904	0.11192	0.0674407	-0.0626364	-0.0216975	-0.0387831	0.0463619	0.033253	-0.00257039
+	3.63292	-0.121304	sp|P78324|SHPS1_HUMAN	sp|P78324|SHPS1_HUMAN	1468	Color2 [A=255, R=169, G=169, B=169]	1	4					-1	3	3	3	9.7	9.7	9.7	54.966	0	43.167	1627800000	22	0.114843	-0.00585723	0.0502956	-0.155457	-0.0534494	0.0521915	0.0307462	-0.0963697	0.0553741	-0.15338	0.0567451	0.0444944	-0.0531058	-0.0607843	0.052002	-0.116102	0.0676336	0.0592303	-0.034795	-0.0305209	0.0444889	0.0488539	0.0451775	-0.0356584	0.0435617
+	4.69997	-0.12621	sp|P80217|IN35_HUMAN	sp|P80217|IN35_HUMAN	1480	Color2 [A=255, R=169, G=169, B=169]	1	4					-1	2	2	2	12.9	12.9	12.9	31.546	0	6.3399	383540000	24	0.0854197	0.00509024	-0.0206375	-0.0157175	-0.0660267	0.0542512	0.173995	-0.0210342	0.00691891	-0.0696142	-0.0248129	-0.0397987	0.140715	-0.0464597	-0.108183	-0.021246	-0.00982809	0.0447993	0.0958247	-0.0252924	0.0503726	-0.0327845	-0.00452113	-0.100885	0.0313287
+	7.33605	-0.103622	sp|P80723|BASP1_HUMAN;tr|U3KQP0|U3KQP0_HUMAN	sp|P80723|BASP1_HUMAN	1482	Color2 [A=255, R=169, G=169, B=169]	1	4					-1	15	15	15	78.9	78.9	78.9	22.693	0	309.37	27446000000	165	0.00948453	0.0142322	-0.0859685	-0.00821686	0.0202627	0.00865936	0.0378916	-0.0249493	-0.0965726	-0.02422	0.0406268	0.0326729	0.106002	-0.0660639	-0.0282924	-0.0305102	-0.00231433	-0.0169208	0.0207758	0.00949264	0.0385807	-0.0422218	-0.0260003	-0.0891709	0.0374582
+	6.62876	-0.315928	sp|P84101|SERF2_HUMAN	sp|P84101|SERF2_HUMAN	1502	Color2 [A=255, R=169, G=169, B=169]	1	4					-1	1	1	1	13.6	13.6	13.6	6.8998	0.0027663	1.0118	871420000	12	-0.0175064	-0.101091	-0.0176075	-0.379752	0.142112	0.166113	-0.0765228	-0.128076	-0.0212257	-0.225717	0.114351	0.170906	-0.0815129	-0.208595	0.0288715	-0.209443	0.140716	0.141847	-0.213569	-0.216812	-0.203048	-0.334313	-0.209373	-0.271732	-0.0555539
+	1.13043	-0.174929	tr|I3L471|I3L471_HUMAN;tr|I3L4U7|I3L4U7_HUMAN;sp|Q00169|PIPNA_HUMAN;tr|I3L3W1|I3L3W1_HUMAN;tr|I3L2X8|I3L2X8_HUMAN;tr|I3L4C0|I3L4C0_HUMAN;tr|I3L459|I3L459_HUMAN;tr|I3L4H1|I3L4H1_HUMAN	tr|I3L471|I3L471_HUMAN;tr|I3L4U7|I3L4U7_HUMAN;sp|Q00169|PIPNA_HUMAN	1513	Color2 [A=255, R=169, G=169, B=169]	1	4					-1	3	3	3	56.1	56.1	56.1	11.003	0	27.77	439930000	18	0.232443	-0.112609	0.139142	-0.54368	0.215296	-0.168883	-0.00633764	0.192303	-0.0592303	-0.0783436	0.0347507	-0.023649	0.463564	0.400049	0.0116706	-0.26973	-0.266876	-0.274608	0.0163488	-0.0206606	0.0899496	0.0421944	-0.0326226	-0.0898442	-0.0408032
+	3.474	-0.232359	sp|Q00688|FKBP3_HUMAN	sp|Q00688|FKBP3_HUMAN	1521	Color2 [A=255, R=169, G=169, B=169]	1	4					-1	5	5	5	21	21	21	25.177	0	17.391	2347700000	28	0.378881	0.111492	0.0423753	0.0210836	-0.198302	-0.237928	0.015723	0.0504417	0.0613604	0.0863285	-0.0371377	-0.0847447	0.379209	0.1308	0.0119328	0.0442774	-0.224219	-0.223323	-0.0516639	0.0474818	0.0161242	0.158185	0.0132923	-0.0458548	0.0515678
+	3.61952	-0.121414	sp|Q00722|PLCB2_HUMAN;tr|Q9BVT6|Q9BVT6_HUMAN;tr|H0YNI4|H0YNI4_HUMAN	sp|Q00722|PLCB2_HUMAN	1522	Color2 [A=255, R=169, G=169, B=169]	1	4					-1	7	7	7	6	6	6	134.02	0	15.185	971830000	50	0.0491784	0.0675437	0.0733805	-0.170424	0.0468225	-0.0484366	-0.153811	-0.0302706	0.0745096	-0.101268	0.0452316	0.100777	-0.138864	0.0403442	-0.0680079	-0.106619	0.0535457	0.158867	-0.0525494	0.0355384	0.0421121	0.00962734	0.00666142	-0.0651422	0.00541091
+	2.71647	-0.172487	tr|A0A8J8YYJ1|A0A8J8YYJ1_HUMAN;sp|Q01105|SET_HUMAN;tr|A0A0C4DFV9|A0A0C4DFV9_HUMAN;tr|A0A8I5KS71|A0A8I5KS71_HUMAN;sp|P0DME0|SETLP_HUMAN	tr|A0A8J8YYJ1|A0A8J8YYJ1_HUMAN;sp|Q01105|SET_HUMAN;tr|A0A0C4DFV9|A0A0C4DFV9_HUMAN;tr|A0A8I5KS71|A0A8I5KS71_HUMAN;sp|P0DME0|SETLP_HUMAN	1528	Color2 [A=255, R=169, G=169, B=169]	1	4					-1	6	6	6	22.6	22.6	22.6	31.124	0	167.87	5125700000	86	-0.113168	0.0451779	-0.105232	-0.0817266	0.0441291	0.150175	-0.158643	-0.0733008	-0.170628	0.00129175	0.12905	0.202725	-0.000997782	-0.0618131	-0.156366	-0.0617917	0.155509	0.0610816	-0.0991342	0.0154645	0.213667	0.106756	-0.0773654	-0.128861	-0.0813591
+	1.81691	0.160859	tr|A0A1B0GU86|A0A1B0GU86_HUMAN;sp|Q03154|ACY1_HUMAN;tr|C9JMV9|C9JMV9_HUMAN;tr|A0A1B0GW23|A0A1B0GW23_HUMAN;tr|F8WC59|F8WC59_HUMAN;tr|C9JYZ0|C9JYZ0_HUMAN;tr|A0A1B0GVA5|A0A1B0GVA5_HUMAN;tr|A0A1B0GV31|A0A1B0GV31_HUMAN	tr|A0A1B0GU86|A0A1B0GU86_HUMAN;sp|Q03154|ACY1_HUMAN;tr|C9JMV9|C9JMV9_HUMAN;tr|A0A1B0GW23|A0A1B0GW23_HUMAN	1552	Color2 [A=255, R=169, G=169, B=169]	1	4					-1	3	3	3	12.3	12.3	12.3	42.179	0	18.211	338590000	34	-0.257589	0.0956335	0.0325212	0.199354	0.021265	-0.0665135	0.0775554	-0.0290017	-0.100803	0.0884571	-0.0632405	0.061981	-0.214074	0.127306	-0.195984	0.313252	-0.0908167	0.0311677	0.123008	-0.302262	-0.282916	0.132996	0.308227	-0.0187869	-0.108019
+	3.39145	0.134251	sp|Q04837|SSBP_HUMAN;tr|C9K0U8|C9K0U8_HUMAN;tr|A0A0G2JLD8|A0A0G2JLD8_HUMAN;tr|E7EUY5|E7EUY5_HUMAN	sp|Q04837|SSBP_HUMAN;tr|C9K0U8|C9K0U8_HUMAN;tr|A0A0G2JLD8|A0A0G2JLD8_HUMAN;tr|E7EUY5|E7EUY5_HUMAN	1564	Color2 [A=255, R=169, G=169, B=169]	1	4					-1	2	2	2	22.3	22.3	22.3	17.259	0	16.321	3059500000	26	-0.0699091	0.378894	-0.0158281	0.0330396	-0.0361764	-0.133594	-0.137124	0.270947	0.00122857	0.0887611	-0.0120456	-0.0883341	-0.163535	0.523064	0.121436	0.0466633	-0.101578	-0.260169	-0.142002	-0.182506	-0.0259907	0.331758	-0.0537465	0.123816	-0.0818875
+	2.22328	-0.163078	tr|H0YJI8|H0YJI8_HUMAN;sp|Q07954|LRP1_HUMAN	tr|H0YJI8|H0YJI8_HUMAN;sp|Q07954|LRP1_HUMAN	1585	Color2 [A=255, R=169, G=169, B=169]	1	4					-1	1	1	1	10.1	10.1	10.1	15.373	0	2.3688	59671000	12	0.0745306	0.00707173	0.194063	-0.149466	-0.061209	-0.0403328	0.15789	-0.0676885	0.0163243	0.0164919	-0.069556	-0.0179796	0.0220468	0.144243	0.0280941	-0.172778	0.0266874	-0.0192246	0.0494645	-0.0463212	0.266858	-0.16837	-0.0954373	-0.0598564	-0.156505
+	4.0618	-0.15504	sp|Q13185|CBX3_HUMAN;tr|S4R2Y4|S4R2Y4_HUMAN;tr|C9JMM0|C9JMM0_HUMAN;tr|B8ZZ43|B8ZZ43_HUMAN;tr|K7ELA4|K7ELA4_HUMAN	sp|Q13185|CBX3_HUMAN	1648	Color2 [A=255, R=169, G=169, B=169]	1	4					-1	6	6	5	33.3	33.3	24.6	20.811	0	60.367	4671500000	73	0.00172091	0.0162013	0.0725446	0.0286074	-0.0308337	-0.030513	0.0825124	0.0542774	-0.0119896	0.00344229	0.0787299	-0.00255489	0.0308609	0.0354226	-0.0141659	0.00598264	0.127638	0.0127668	0.0238595	-0.0300221	0.0742328	0.113983	-0.0154109	-0.181226	0.0288138
+	3.82137	0.125416	tr|H0YDP7|H0YDP7_HUMAN;sp|Q13405|RM49_HUMAN	tr|H0YDP7|H0YDP7_HUMAN;sp|Q13405|RM49_HUMAN	1662	Color2 [A=255, R=169, G=169, B=169]	1	4					-1	2	2	2	15.7	15.7	15.7	14.572	0	10.281	375970000	27	-0.00290298	-0.0434306	0.0693631	0.0854957	-0.0136909	-0.0394115	-0.0516846	-0.0696437	0.00455785	0.174859	-0.027297	0.00859785	0.136184	-0.0144906	0.095448	-0.0140929	-0.00136089	-0.147292	-0.0206463	-0.01333	-0.0209262	-0.049701	0.0335557	0.1243	-0.0232265
+	3.79842	-0.113093	sp|Q13442|HAP28_HUMAN;tr|F8WBW6|F8WBW6_HUMAN	sp|Q13442|HAP28_HUMAN	1672	Color2 [A=255, R=169, G=169, B=169]	1	4					-1	6	6	6	38.1	38.1	38.1	20.63	0	47.77	3851000000	72	-0.0152147	0.0218472	-0.0811229	-0.0653901	0.0975685	0.0997975	-0.156225	-0.0187659	-0.0696039	-0.125854	0.152836	0.122613	-0.0652931	0.0567875	-0.0512962	-0.0996044	0.101502	0.0448663	-0.0209351	0.0717726	0.047025	0.0194657	-0.00820494	-0.0965936	-0.0670159
+	6.71531	-0.137522	sp|Q13451|FKBP5_HUMAN	sp|Q13451|FKBP5_HUMAN	1673	Color2 [A=255, R=169, G=169, B=169]	1	4					-1	8	8	8	21.7	21.7	21.7	51.212	0	74.585	2734300000	65	0.0907059	0.0351386	-0.0512919	-0.0197556	-0.00203514	-0.0329089	0.0384195	0.00211143	-0.0276546	-0.0776615	0.0285187	-0.00324631	0.0408561	0.0604556	-0.00529575	-0.0535464	0.00895095	0.00920892	0.0270765	-0.005301	0.0550137	0.0482254	-0.085325	-0.0959172	-0.0160677
+	2.26773	-0.159534	tr|M0R300|M0R300_HUMAN;tr|M0R0P8|M0R0P8_HUMAN;sp|Q13459|MYO9B_HUMAN;tr|M0R2J3|M0R2J3_HUMAN	tr|M0R300|M0R300_HUMAN;tr|M0R0P8|M0R0P8_HUMAN;sp|Q13459|MYO9B_HUMAN	1674	Color2 [A=255, R=169, G=169, B=169]	1	4					-1	10	10	10	5.5	5.5	5.5	234.07	0	12.705	437680000	26	0.0389822	0.118612	0.0283883	-0.0695701	-0.0149233	0.0378263	0.199236	0.0689266	0.0757596	-0.195926	-0.0911951	-0.0291295	0.218761	0.0383055	0.0471497	-0.00837469	-0.112566	-0.0997522	0.0335581	-0.0800843	-0.0740762	0.0954123	-0.041693	-0.0586479	0.14549
+	5.07385	-0.225948	sp|Q13571|LAPM5_HUMAN	sp|Q13571|LAPM5_HUMAN	1686	Color2 [A=255, R=169, G=169, B=169]	1	4					-1	1	1	1	5.7	5.7	5.7	29.937	0	3.5953	208760000	11	0.134378	0.109418	-0.0543935	0.0365126	-0.0779986	-0.0420351	0.00216651	-0.00186563	-0.217528	-0.0760713	0.121283	0.100391	0.158535	-0.161661	-0.0837011	-0.285693	0.19538	0.00399327	0.0635638	-0.0507832	0.113716	-0.0033474	-0.00820494	-0.133481	0.0800545
+	5.98172	0.127721	sp|Q13601|KRR1_HUMAN	sp|Q13601|KRR1_HUMAN	1692	Color2 [A=255, R=169, G=169, B=169]	1	4					-1	6	6	6	18.1	18.1	18.1	43.664	0	27.584	1237500000	60	-0.0479131	0.0706263	-0.06025	0.0851908	-0.0149918	0.0345995	0.0687969	-0.0165012	-0.0722783	0.0920994	-0.0281951	-0.00296974	0.0189178	0.0131261	0.0206442	0.0848155	-0.0342777	-0.00788093	-0.0153129	-0.0124266	-0.0115316	-0.0658455	0.0177581	0.12633	-0.0487499
+	7.23517	-0.183285	sp|Q14012|KCC1A_HUMAN;tr|C9JES6|C9JES6_HUMAN;tr|H7C071|H7C071_HUMAN;sp|Q8IU85|KCC1D_HUMAN	sp|Q14012|KCC1A_HUMAN	1713	Color2 [A=255, R=169, G=169, B=169]	1	4					-1	7	7	7	23	23	23	41.337	0	59.535	1534600000	61	0.085932	-0.0357606	0.0335526	-0.0960591	0.0565028	-0.0248213	0.117907	0.000869751	0.0552051	-0.137654	0.0368662	-0.0667858	-0.0441022	-0.0261137	-0.012032	-0.0784249	0.102643	0.0469365	0.0778637	0.0761805	0.0813544	-0.070812	0.0404303	-0.162575	0.0351627
+	1.31252	-0.18396	sp|Q14139|UBE4A_HUMAN	sp|Q14139|UBE4A_HUMAN	1717	Color2 [A=255, R=169, G=169, B=169]	1	4					-1	2	2	2	3.7	3.7	3.7	122.56	0	6.8189	96109000	21	0.0180125	0.253989	0.00833058	-0.325112	0.204628	-0.190352	0.122728	-0.0904024	-0.0388846	-0.375693	0.0654497	0.144498	0.4218	-0.54101	0.114942	-0.284259	-0.191305	0.152927	-0.126301	-0.0101295	0.00404787	0.0784473	0.0807369	0.0410638	-0.0802276
+	2.18738	0.144243	tr|J3KS15|J3KS15_HUMAN;sp|Q14197|ICT1_HUMAN	tr|J3KS15|J3KS15_HUMAN;sp|Q14197|ICT1_HUMAN	1729	Color2 [A=255, R=169, G=169, B=169]	1	4					-1	2	2	2	13	13	13	21.905	0	5.1988	171770000	12	0.0566044	-0.154769	0.0335526	0.0824444	0.0677366	-0.0829203	0.0272932	0.0598927	0.117063	-0.0117877	0.00635624	-0.128042	-0.0345974	0.123352	0.0677228	-0.0298543	-0.0185521	-0.0358083	0.0454009	0.0648627	-0.160822	-0.193216	0.0897787	0.166159	-0.0657461
+	1.51067	0.156352	sp|Q14728|MFS10_HUMAN;tr|D6RIZ4|D6RIZ4_HUMAN;tr|D6RA47|D6RA47_HUMAN;tr|D6RE79|D6RE79_HUMAN	sp|Q14728|MFS10_HUMAN;tr|D6RIZ4|D6RIZ4_HUMAN;tr|D6RA47|D6RA47_HUMAN;tr|D6RE79|D6RE79_HUMAN	1756	Color2 [A=255, R=169, G=169, B=169]	1	4					-1	2	2	2	4.8	4.8	4.8	48.339	0	9.4021	357150000	25	-0.295571	-0.0893996	0.0474052	0.0978386	0.0341666	0.140014	0.060591	-0.172071	0.0209177	-0.176077	0.0839183	0.0698898	-0.0948153	-0.170788	0.063345	-0.0762787	0.117705	0.0588331	0.00950623	0.000976562	-0.045033	-0.0772648	0.0998178	0.0478125	-0.00872898
+	5.60231	-0.146275	sp|Q14847|LASP1_HUMAN;tr|C9J9W2|C9J9W2_HUMAN;tr|F6S2S5|F6S2S5_HUMAN;tr|J3KSN1|J3KSN1_HUMAN;tr|K7ESD6|K7ESD6_HUMAN	sp|Q14847|LASP1_HUMAN;tr|C9J9W2|C9J9W2_HUMAN	1764	Color2 [A=255, R=169, G=169, B=169]	1	4					-1	12	12	12	42.1	42.1	42.1	29.717	0	161.75	58179000000	203	0.0920668	0.104105	0.0180035	-0.0441146	-0.00652266	-0.0967121	0.0772986	0.0863583	-0.0463901	-0.0258641	0.0123489	-0.0409338	0.0642011	0.109826	-0.0318909	-0.0650358	0.00739527	-0.0369396	0.0404265	0.00390196	0.0314095	0.0824003	-0.0588312	-0.159981	0.0429385
+	7.83057	0.224865	tr|E9PL01|E9PL01_HUMAN;sp|Q15005|SPCS2_HUMAN;tr|E9PI68|E9PI68_HUMAN;tr|E9PRB9|E9PRB9_HUMAN;tr|H0YE04|H0YE04_HUMAN	tr|E9PL01|E9PL01_HUMAN;sp|Q15005|SPCS2_HUMAN;tr|E9PI68|E9PI68_HUMAN;tr|E9PRB9|E9PRB9_HUMAN	1774	Color2 [A=255, R=169, G=169, B=169]	1	4					-1	3	3	3	28.7	28.7	28.7	17.027	0	16.596	1105700000	27	-0.13978	-0.177094	0.0435705	0.113469	0.0364819	0.0772367	-0.0430961	-0.18092	-0.086843	0.176099	0.0253923	0.0723853	-0.0494413	-0.240051	-0.0365822	0.0648935	0.0240142	0.141784	0.0038383	-0.0442212	-0.0359132	-0.129954	0.0130129	0.23945	0.00406003
+	3.84253	0.251272	sp|Q15428|SF3A2_HUMAN;tr|K7EMT0|K7EMT0_HUMAN	sp|Q15428|SF3A2_HUMAN;tr|K7EMT0|K7EMT0_HUMAN	1824	Color2 [A=255, R=169, G=169, B=169]	1	4					-1	2	2	2	7.8	7.8	7.8	49.255	0	23.699	643790000	33	-0.129037	-0.392774	-0.0651178	0.404352	0.1197	-0.0588105	-0.273297	-0.0163753	-0.0795887	0.305834	0.06532	0.0010345	-0.160795	-0.0848925	-0.00750804	0.101675	0.115509	0.00529885	-0.255014	-0.25157	-0.184908	0.480562	0.261529	-0.0694511	-0.18556
+	7.32856	-0.197551	sp|Q15651|HMGN3_HUMAN;tr|A0A994J3W4|A0A994J3W4_HUMAN;tr|A0A087WZE9|A0A087WZE9_HUMAN	sp|Q15651|HMGN3_HUMAN;tr|A0A994J3W4|A0A994J3W4_HUMAN;tr|A0A087WZE9|A0A087WZE9_HUMAN	1837	Color2 [A=255, R=169, G=169, B=169]	1	4					-1	3	2	2	29.3	20.2	20.2	10.666	0	30.73	922610000	15	0.12701	0.116204	-0.00308108	-0.0599856	0.0350931	-0.137076	0.0969436	-0.0279877	0.169681	-0.154099	0.0323672	-0.119997	0.000272036	0.13406	0.0477462	-0.12483	0.0661399	-0.0834439	0.186055	-0.151705	0.113013	-0.0588627	-0.0581455	-0.0888345	0.141745
+	9.74698	0.13976	sp|Q15738|NSDHL_HUMAN;tr|C9JDR0|C9JDR0_HUMAN	sp|Q15738|NSDHL_HUMAN;tr|C9JDR0|C9JDR0_HUMAN	1841	Color2 [A=255, R=169, G=169, B=169]	1	4					-1	8	8	8	22.5	22.5	22.5	41.9	0	29.536	5282900000	77	-0.0197096	-0.0127418	-0.0200131	0.123202	-0.0413296	0.000826836	-0.017633	-0.103029	-0.00545359	0.149837	-0.00958753	0.0524328	0.00108767	-0.0161099	0.0740976	0.111023	-0.0543377	-0.037647	0.0438137	0.0190842	-0.0611546	-0.0156887	0.00666142	0.0263321	-0.0709815
+	2.25643	0.132982	sp|Q15758|AAAT_HUMAN;tr|M0QXM4|M0QXM4_HUMAN;tr|M0R144|M0R144_HUMAN;tr|M0QX44|M0QX44_HUMAN	sp|Q15758|AAAT_HUMAN;tr|M0QXM4|M0QXM4_HUMAN	1843	Color2 [A=255, R=169, G=169, B=169]	1	4					-1	5	5	5	11.6	11.6	11.6	56.598	0	55.687	1415600000	49	-0.149096	-0.0456111	-0.207432	0.216992	0.0262666	0.13431	0.170547	-0.0216651	-0.076623	0.129206	-0.0134814	-0.0620966	0.0484169	-0.102381	0.0587847	0.234091	-0.139212	-0.0312216	-0.0356703	-0.0217347	0.0338039	0.179173	-0.17262	0.0417809	-0.0236614
+	11.7524	-0.192227	sp|Q15942|ZYX_HUMAN;tr|H0Y2Y8|H0Y2Y8_HUMAN;tr|C9IZ41|C9IZ41_HUMAN;tr|H7C3D3|H7C3D3_HUMAN;tr|C9JJK5|C9JJK5_HUMAN;tr|H7C3R3|H7C3R3_HUMAN	sp|Q15942|ZYX_HUMAN;tr|H0Y2Y8|H0Y2Y8_HUMAN	1852	Color2 [A=255, R=169, G=169, B=169]	1	4					-1	12	12	12	26.9	26.9	26.9	61.277	0	82.399	22640000000	178	-0.00453854	0.0373216	-0.018676	-0.146122	0.039849	0.0387661	0.0572088	-0.00722742	0.022388	-0.152542	0.0136921	0.0108593	0.0861499	0.0194623	-0.00609183	-0.120867	0.0148873	0.012835	0.0605638	-0.00048852	0.060936	0.0103652	0.0261867	-0.19468	0.0519118
+	5.22661	0.176284	sp|Q16576|RBBP7_HUMAN;tr|Q5JP01|Q5JP01_HUMAN	sp|Q16576|RBBP7_HUMAN;tr|Q5JP01|Q5JP01_HUMAN	1866	Color2 [A=255, R=169, G=169, B=169]	1	4					-1	5	1	1	11.8	2.8	2.8	47.82	0	7.7332	436980000	12	-0.25889	-0.044328	0.0428023	0.0350401	0.0322454	0.140765	-0.25561	-0.0809057	0.00883985	0.0415094	0.104992	0.101356	-0.143564	-0.0894742	0.044162	-0.0388446	0.0786254	0.0848081	0.00447702	-0.0395284	-0.0832622	0.0144169	0.0371346	0.120231	-0.0366998
+	4.84012	-0.174715	tr|D6R9W4|D6R9W4_HUMAN;sp|Q16643|DREB_HUMAN;tr|D6RFI1|D6RFI1_HUMAN;tr|D6RCR4|D6RCR4_HUMAN	tr|D6R9W4|D6R9W4_HUMAN;sp|Q16643|DREB_HUMAN;tr|D6RFI1|D6RFI1_HUMAN	1870	Color2 [A=255, R=169, G=169, B=169]	1	4					-1	4	4	4	14.5	14.5	14.5	36.471	0	25.05	1006700000	23	-0.0455728	0.0592122	0.00894237	-0.152339	0.0258005	0.0900517	0.0428987	-0.127532	0.038377	0.0186198	0.0749388	-0.060441	0.00380349	-0.0860693	0.0209916	-0.0593355	0.16069	-0.0825675	0.1217	-0.158866	0.193574	-0.0898621	0.0389664	-0.16766	0.0443919
+	4.64248	0.140121	sp|Q16795|NDUA9_HUMAN;tr|A0A3B3ISG8|A0A3B3ISG8_HUMAN;tr|F5H0J3|F5H0J3_HUMAN	sp|Q16795|NDUA9_HUMAN;tr|A0A3B3ISG8|A0A3B3ISG8_HUMAN	1882	Color2 [A=255, R=169, G=169, B=169]	1	4					-1	6	6	6	19.1	19.1	19.1	42.509	0	11.065	533070000	44	-0.157967	-0.0311782	-0.152149	0.108178	0.109368	0.0423851	-0.0790017	-0.176278	0.0394878	0.140389	0.132455	-0.104413	-0.0964625	0.0371051	-0.0443747	0.0884449	-0.0534904	-0.00885153	0.068188	0.0266156	0.0389919	-0.0673044	-0.069252	0.002002	-0.0388966
+	4.90635	-0.319591	sp|Q16828|DUS6_HUMAN;tr|F8VW29|F8VW29_HUMAN	sp|Q16828|DUS6_HUMAN;tr|F8VW29|F8VW29_HUMAN	1883	Color2 [A=255, R=169, G=169, B=169]	1	4					-1	4	4	4	18.1	18.1	18.1	42.319	0	8.944	183800000	20	0.0471625	0.188052	-0.132061	-0.0431144	-0.0287576	0.0400405	-0.10529	0.390878	-0.140025	-0.401495	0.0549195	0.122613	-0.227862	-0.220681	-0.187676	-0.212421	-0.135241	-0.145532	-0.0377147	-0.0456488	0.0304177	0.222645	0.0407047	-0.221971	-0.0719559
+	2.04867	0.133473	sp|Q4U2R6|RM51_HUMAN	sp|Q4U2R6|RM51_HUMAN	1910	Color2 [A=255, R=169, G=169, B=169]	1	4					-1	1	1	1	13.3	13.3	13.3	15.095	0	7.4086	114210000	11	-0.192554	-0.0625257	0.00798082	0.200668	0.0498383	0.00893354	0.0685382	-0.0116062	-0.0900166	0.0800247	-0.0150557	0.011133	-0.103362	0.026618	0.044333	0.101176	-0.00969124	-0.00483394	-0.0588374	-0.170454	0.127156	-0.0725691	0.101046	0.124203	0.167124
+	9.69731	0.208223	sp|Q53GQ0|DHB12_HUMAN;tr|A0A1B0GV93|A0A1B0GV93_HUMAN;tr|A0A1B0GVY6|A0A1B0GVY6_HUMAN	sp|Q53GQ0|DHB12_HUMAN;tr|A0A1B0GV93|A0A1B0GV93_HUMAN;tr|A0A1B0GVY6|A0A1B0GVY6_HUMAN	1918	Color2 [A=255, R=169, G=169, B=169]	1	4					-1	7	7	7	23.4	23.4	23.4	34.324	0	13.339	2572900000	52	-0.197222	0.216161	-0.0330012	0.0656483	-0.0463612	0.131418	-0.0991807	0.108663	-0.0539348	0.104074	0.0125504	0.116771	-0.0717592	0.0321724	0.017601	0.0480101	-0.0621991	0.0639205	0.0539968	0.0195661	-0.0830834	-0.0992837	-0.0145557	0.149998	-0.0435207
+	4.24302	0.145143	tr|A0A087X1B2|A0A087X1B2_HUMAN;tr|B9A018|B9A018_HUMAN;sp|Q53GS9|SNUT2_HUMAN	tr|A0A087X1B2|A0A087X1B2_HUMAN;tr|B9A018|B9A018_HUMAN;sp|Q53GS9|SNUT2_HUMAN	1919	Color2 [A=255, R=169, G=169, B=169]	1	4					-1	5	5	5	13.8	13.8	13.8	56.399	0	18.946	787280000	34	-0.0741007	-0.10724	-0.24352	0.118344	0.168471	0.0594201	0.013577	-0.0907996	-0.103253	0.314954	0.0635703	-0.155749	-0.069664	0.0183678	-0.0568759	0.111122	0.0303552	0.00680923	-0.08178	0.0297291	-0.0810273	-0.00959826	0.106559	0.127586	0.0149729
+	1.37754	0.156234	sp|Q5T440|CAF17_HUMAN	sp|Q5T440|CAF17_HUMAN	1949	Color2 [A=255, R=169, G=169, B=169]	1	4					-1	1	1	1	7.3	7.3	7.3	38.155	0	15.206	47728000	12	-0.489456	-0.110862	0.23872	0.0779572	0.126982	0.0184247	0.131661	-0.183318	-0.318246	-0.0166824	0.173955	0.0629718	0.0182016	0.134958	-0.195278	-0.180158	0.0518405	0.126961	-0.0345035	0.12835	-0.0962036	0.105721	-0.314869	0.208663	-0.0312953
+	3.47228	-0.224201	tr|B1AKD8|B1AKD8_HUMAN;sp|Q5TZA2|CROCC_HUMAN	tr|B1AKD8|B1AKD8_HUMAN;sp|Q5TZA2|CROCC_HUMAN	1960	Color2 [A=255, R=169, G=169, B=169]	1	4					-1	2	2	2	1.1	1.1	1.1	149.06	0.0003592	1.3751	3196800000	13	-0.0502572	-0.0384405	-0.171828	0.0137341	0.0962372	0.104999	-0.0414217	0.189145	0.0586653	-0.316687	0.0546584	0.0242853	0.0895629	-0.0730474	-0.090627	-0.0791032	0.14238	-0.0369396	0.015152	-0.175042	0.00067544	0.228047	0.174213	-0.285458	0.0829535
+	6.19436	-0.164161	sp|Q5VW32|BROX_HUMAN;tr|Q5VW33|Q5VW33_HUMAN;tr|F5GXQ0|F5GXQ0_HUMAN	sp|Q5VW32|BROX_HUMAN;tr|Q5VW33|Q5VW33_HUMAN;tr|F5GXQ0|F5GXQ0_HUMAN	1966	Color2 [A=255, R=169, G=169, B=169]	1	4					-1	6	6	6	15.6	15.6	15.6	46.476	0	34.806	1717600000	50	0.0380998	0.0840642	-0.0142286	-0.00973558	-0.0158827	-0.0106549	0.0673318	0.0937152	0.0163243	-0.0369816	-0.0731876	-0.0019331	0.0164993	0.205267	-0.0146105	-0.158011	-0.0213106	0.0203321	0.0485013	0.0626822	0.0275204	0.037858	-0.0393717	-0.113151	0.052531
+	6.45598	0.110311	sp|Q68CZ2|TENS3_HUMAN;tr|C9JHU5|C9JHU5_HUMAN;tr|E9PCX8|E9PCX8_HUMAN;tr|A0A994J537|A0A994J537_HUMAN;tr|A0A994J7F3|A0A994J7F3_HUMAN;tr|A0A994J7T8|A0A994J7T8_HUMAN;tr|A0A994J4W0|A0A994J4W0_HUMAN;tr|H0Y4U1|H0Y4U1_HUMAN;tr|F8VV64|F8VV64_HUMAN;sp|Q63HR2|TENS2_HUMAN;tr|E9PGF5|E9PGF5_HUMAN;tr|E9PF55|E9PF55_HUMAN;tr|A0A994J515|A0A994J515_HUMAN;tr|A0A494C067|A0A494C067_HUMAN;sp|Q9HBL0|TENS1_HUMAN;tr|A0A2R8…	sp|Q68CZ2|TENS3_HUMAN;tr|C9JHU5|C9JHU5_HUMAN;tr|E9PCX8|E9PCX8_HUMAN;tr|A0A994J537|A0A994J537_HUMAN;tr|A0A994J7F3|A0A994J7F3_HUMAN	1977	Color2 [A=255, R=169, G=169, B=169]	1	4					-1	11	11	11	10.4	10.4	10.4	155.26	0	78.34	3635100000	76	-0.0480068	0.0750015	0.0556362	0.0300863	-0.0608554	0.0372219	-0.0482244	0.00285602	-0.0179329	0.120117	-0.00720167	0.00220585	-0.0512254	-0.0668383	-0.0308104	0.0778334	-0.011404	0.0685959	0.0107784	0.030606	-0.098372	0.0364099	-0.0568733	0.0382936	-0.0766876
+	6.69891	0.560039	sp|Q6GYQ0|RGPA1_HUMAN;tr|H0YJB5|H0YJB5_HUMAN;tr|A0A1B0GUI1|A0A1B0GUI1_HUMAN;tr|A0A7P0TAR5|A0A7P0TAR5_HUMAN	sp|Q6GYQ0|RGPA1_HUMAN;tr|H0YJB5|H0YJB5_HUMAN;tr|A0A1B0GUI1|A0A1B0GUI1_HUMAN;tr|A0A7P0TAR5|A0A7P0TAR5_HUMAN	1986	Color2 [A=255, R=169, G=169, B=169]	1	4					-1	1	1	1	0.3	0.3	0.3	229.83	0.006004	0.71018	2253800000	12	-0.642463	1.53098	0.121789	-0.0983655	-0.702645	-0.703174	-0.593071	1.46425	0.0494478	-0.144305	-0.51231	-0.648897	-0.575428	1.56344	0.0342159	-0.137964	-0.745493	-0.680694	-0.599628	-0.357196	-0.296646	1.09784	-0.295118	-0.0591969	-0.552936
+	1.87543	0.163281	tr|J3KRS1|J3KRS1_HUMAN;tr|A0A0C4DGQ8|A0A0C4DGQ8_HUMAN;sp|Q6IAN0|DRS7B_HUMAN	tr|J3KRS1|J3KRS1_HUMAN;tr|A0A0C4DGQ8|A0A0C4DGQ8_HUMAN;sp|Q6IAN0|DRS7B_HUMAN	1988	Color2 [A=255, R=169, G=169, B=169]	1	4					-1	1	1	1	12	12	12	13.61	0	2.9875	48914000	13	0.141379	-0.183577	-0.619224	0.158693	0.240591	0.03655	-0.0456114	-0.150112	0.0694985	0.0109441	-0.055191	0.127042	-0.0156817	-0.340673	-0.21754	0.152838	0.166702	0.0816193	-0.158352	-0.338034	-0.0563169	0.307347	0.205215	0.082087	0.0132778
+	2.31553	-0.176746	sp|Q6JBY9|CPZIP_HUMAN;tr|B7ZKW8|B7ZKW8_HUMAN;tr|F6T4W9|F6T4W9_HUMAN	sp|Q6JBY9|CPZIP_HUMAN;tr|B7ZKW8|B7ZKW8_HUMAN	1990	Color2 [A=255, R=169, G=169, B=169]	1	4					-1	5	5	5	15.4	15.4	15.4	44.503	0	23.292	849380000	22	0.217555	0.161054	-0.188267	-0.235315	0.207097	-0.202596	-0.00235081	0.54646	0.0142395	-0.617244	0.0308423	-0.0624568	0.0957706	-0.0681295	-0.0219271	-0.207093	0.00101995	0.0712886	0.258769	-0.0556819	0.0180438	-0.157659	-0.0959399	-0.060406	0.063153
+	2.08549	0.252941	tr|A0A3B3IRP5|A0A3B3IRP5_HUMAN;sp|Q6P1J9|CDC73_HUMAN;tr|A0A2R8YHB3|A0A2R8YHB3_HUMAN;tr|A0A1B0GUB2|A0A1B0GUB2_HUMAN	tr|A0A3B3IRP5|A0A3B3IRP5_HUMAN;sp|Q6P1J9|CDC73_HUMAN;tr|A0A2R8YHB3|A0A2R8YHB3_HUMAN;tr|A0A1B0GUB2|A0A1B0GUB2_HUMAN	2001	Color2 [A=255, R=169, G=169, B=169]	1	4					-1	2	2	2	6.2	6.2	6.2	54.155	0	1.7812	45695000	12	0.216932	-0.0371637	-0.399961	0.383925	0.0889895	-0.244691	-0.372458	-0.288435	-0.195786	-0.263248	-0.214418	-0.156332	-0.649449	0.314837	-0.0163918	0.167306	0.171119	-0.0588188	-0.211571	-0.206378	-0.23571	-0.206613	-0.163135	-0.163372	-0.107096
+	2.05851	0.207023	sp|Q6P1L8|RM14_HUMAN	sp|Q6P1L8|RM14_HUMAN	2003	Color2 [A=255, R=169, G=169, B=169]	1	4					-1	2	2	2	19.3	19.3	19.3	15.947	0	7.1949	255450000	7	-0.172193	-0.103361	0.00701833	-0.111933	0.106349	0.154641	-0.185513	0.188818	0.0715885	-0.0199549	-0.00631642	0.00962615	0.00154066	-0.35433	0.0894156	0.30409	-0.166206	0.0691874	-0.082458	-0.0406165	0.0383341	0.0530677	0.0414357	0.0517855	-0.123554
+	1.73469	0.154419	sp|Q6P587|FAHD1_HUMAN	sp|Q6P587|FAHD1_HUMAN	2007	Color2 [A=255, R=169, G=169, B=169]	1	4					-1	4	4	4	28.1	28.1	28.1	24.843	0	31.656	864330000	46	-0.203679	0.0834775	0.0773034	0.00473595	-0.0601482	-0.0142705	-0.0748091	-0.0740857	-0.00809979	0.0575361	0.00121927	0.0221128	-0.0645342	0.0332565	0.0280941	0.0332301	-0.0656831	0.0510683	-0.135341	0.0938318	-0.190006	-0.0237863	-0.0928273	0.156068	-0.0713563
+	5.27028	0.112557	sp|Q7L0Y3|TM10C_HUMAN;tr|C9JVB6|C9JVB6_HUMAN	sp|Q7L0Y3|TM10C_HUMAN;tr|C9JVB6|C9JVB6_HUMAN	2043	Color2 [A=255, R=169, G=169, B=169]	1	4					-1	9	9	9	23.3	23.3	23.3	47.346	0	14.263	1906700000	59	-0.0356917	-0.0323224	-0.0213511	0.133657	-0.0264771	0.000895739	-0.0568438	0.0705845	-0.0364518	0.17142	-0.0453665	0.0167358	-0.00599742	0.0584452	-0.0430124	0.0920651	-0.0724618	0.0041306	-0.0830612	-0.0188451	-0.0623887	0.0835402	0.0416186	0.103544	-0.106943
+	4.41281	0.207374	sp|Q7L2H7|EIF3M_HUMAN;tr|J3KNJ2|J3KNJ2_HUMAN;tr|E9PRY0|E9PRY0_HUMAN;tr|H0YCQ8|H0YCQ8_HUMAN;tr|E9PRI2|E9PRI2_HUMAN;tr|E9PN86|E9PN86_HUMAN;tr|E7ESM3|E7ESM3_HUMAN	sp|Q7L2H7|EIF3M_HUMAN;tr|J3KNJ2|J3KNJ2_HUMAN;tr|E9PRY0|E9PRY0_HUMAN;tr|H0YCQ8|H0YCQ8_HUMAN	2046	Color2 [A=255, R=169, G=169, B=169]	1	4					-1	6	6	6	20.6	20.6	20.6	42.502	0	45.445	1760700000	50	-0.175055	-0.131286	0.0453613	0.0295582	0.0291927	0.0574343	-0.0154397	-0.0508525	0.0660641	0.113662	0.0393744	0.0334818	-0.0912366	-0.141675	0.0315464	0.126797	-0.069247	0.0107152	-0.0148096	-0.122699	-0.0325406	-0.172551	0.150262	0.23945	0.00356197
+	4.07657	0.152028	tr|A0A8Z5F6C8|A0A8Z5F6C8_HUMAN;tr|A0A8Q3WLP2|A0A8Q3WLP2_HUMAN;tr|A0A8Q3WKK2|A0A8Q3WKK2_HUMAN;sp|Q7Z3B4|NUP54_HUMAN;tr|A0A8Q3WKJ4|A0A8Q3WKJ4_HUMAN;tr|A0A8Q3WKP8|A0A8Q3WKP8_HUMAN;tr|A0A8Q3WLY5|A0A8Q3WLY5_HUMAN;tr|A0A8Q3SHX2|A0A8Q3SHX2_HUMAN;tr|A0A8Q3WL42|A0A8Q3WL42_HUMAN	tr|A0A8Z5F6C8|A0A8Z5F6C8_HUMAN;tr|A0A8Q3WLP2|A0A8Q3WLP2_HUMAN;tr|A0A8Q3WKK2|A0A8Q3WKK2_HUMAN;sp|Q7Z3B4|NUP54_HUMAN;tr|A0A8Q3WKJ4|A0A8Q3WKJ4_HUMAN	2060	Color2 [A=255, R=169, G=169, B=169]	1	4					-1	6	6	6	23.5	23.5	23.5	32.962	0	21.595	536900000	39	-0.0473511	0.147195	0.0672662	0	-0.0717864	0.000137806	-0.186644	0.115793	-0.0272968	0.0832818	-0.0504811	0.106812	-0.0787332	-0.081759	-0.00529575	0.0521462	-0.0273981	0.0988462	-7.12872e-05	0.0202084	0.0932782	-0.138414	0.0615807	0.0537171	-0.0626137
+	4.34611	0.130027	sp|Q7Z417|NUFP2_HUMAN	sp|Q7Z417|NUFP2_HUMAN	2065	Color2 [A=255, R=169, G=169, B=169]	1	4					-1	7	7	7	14.2	14.2	14.2	76.12	0	31.549	990960000	43	0.0559943	-0.00798178	0.0874372	0.17931	-0.1168	-0.0863562	-0.149596	0.0503216	0.0127611	0.126249	0.0992463	-0.0948765	-0.122682	-0.0382109	0.0859334	0.163009	-0.0753257	-0.00124145	-0.140432	-0.0351009	-0.0600977	0.0533364	0.112573	0.0287118	0.0932875
+	3.01001	0.163564	sp|Q7Z7H5|TMED4_HUMAN;tr|F8W7F7|F8W7F7_HUMAN	sp|Q7Z7H5|TMED4_HUMAN	2081	Color2 [A=255, R=169, G=169, B=169]	1	4					-1	3	3	3	17.2	17.2	17.2	25.943	0	15.616	577960000	14	-0.0456662	-0.0780647	0.00937939	0.197099	0.0234678	-0.0578773	-0.0100625	-0.125497	0.0724237	0.0747166	0.00446582	-0.0104551	-0.046067	-0.0808463	0.0622485	0.21411	-0.0333028	-0.0605433	-0.244824	-0.205649	-0.168962	-0.195404	-0.127772	-0.154823	-0.00264192
+	1.71434	0.152348	sp|Q86Y56|DAAF5_HUMAN;tr|H0Y650|H0Y650_HUMAN;tr|E9PGY2|E9PGY2_HUMAN	sp|Q86Y56|DAAF5_HUMAN;tr|H0Y650|H0Y650_HUMAN;tr|E9PGY2|E9PGY2_HUMAN	2107	Color2 [A=255, R=169, G=169, B=169]	1	4					-1	3	3	3	4.4	4.4	4.4	93.52	0	8.0071	182940000	16	-0.210488	-0.226887	-0.198459	-0.305421	-0.156951	-0.205133	0.000632286	0.0485201	-0.0171332	0.214663	0.0027082	-0.145334	-0.10161	-0.0616844	0.0274026	0.0247309	-0.0205514	0.114087	0.153789	-0.34691	0.0231225	-0.257602	0.00703573	0.375483	-0.0979826
+	12.1695	-0.304679	sp|Q8IV08|PLD3_HUMAN;tr|A0A8V8TPY8|A0A8V8TPY8_HUMAN;tr|A0A8V8TQH6|A0A8V8TQH6_HUMAN;tr|A0A8V8TRD4|A0A8V8TRD4_HUMAN;tr|A0A8V8TQH4|A0A8V8TQH4_HUMAN;tr|M0R1F7|M0R1F7_HUMAN;tr|M0R3G9|M0R3G9_HUMAN;tr|M0R2W7|M0R2W7_HUMAN;tr|E2QRG1|E2QRG1_HUMAN	sp|Q8IV08|PLD3_HUMAN;tr|A0A8V8TPY8|A0A8V8TPY8_HUMAN;tr|A0A8V8TQH6|A0A8V8TQH6_HUMAN;tr|A0A8V8TRD4|A0A8V8TRD4_HUMAN;tr|A0A8V8TQH4|A0A8V8TQH4_HUMAN	2112	Color2 [A=255, R=169, G=169, B=169]	1	4					-1	5	5	5	12.2	12.2	12.2	54.705	0	22.374	3758700000	49	-0.00918245	0.162499	0.0153086	-0.258728	0.0824096	-0.0281916	0.167253	0.0505617	0.0461357	-0.308794	-0.0431304	-0.0219669	0.043674	0.0866871	0.0775249	-0.346736	0.0419641	-0.00878239	-0.0693293	0.0633054	0.0614216	0.137563	-0.0204575	-0.220618	0.0427308
+	8.52715	0.262544	tr|K7EM02|K7EM02_HUMAN;tr|A0A8I5KR90|A0A8I5KR90_HUMAN;tr|K7EPQ6|K7EPQ6_HUMAN;tr|K7EIJ8|K7EIJ8_HUMAN;tr|A0A8I5QL41|A0A8I5QL41_HUMAN;sp|Q8IYT4|KATL2_HUMAN	tr|K7EM02|K7EM02_HUMAN;tr|A0A8I5KR90|A0A8I5KR90_HUMAN;tr|K7EPQ6|K7EPQ6_HUMAN;tr|K7EIJ8|K7EIJ8_HUMAN;tr|A0A8I5QL41|A0A8I5QL41_HUMAN;sp|Q8IYT4|KATL2_HUMAN	2138	Color2 [A=255, R=169, G=169, B=169]	1	4					-1	1	1	1	9.4	9.4	9.4	13.999	0	7.8111	834530000	24	-0.0978601	-0.0630453	0.0722935	0.2548	-0.0928879	-0.00531769	-0.0927122	-0.116576	0.0457954	0.179622	0.0151012	-0.0167229	-0.131793	-0.13003	0.145371	0.151586	0.0505276	-0.0845399	0.0320275	-0.090014	-0.20872	0.0800297	0.0595968	0.174032	-0.00171304
+	5.35354	-0.301219	sp|Q8N392|RHG18_HUMAN	sp|Q8N392|RHG18_HUMAN	2150	Color2 [A=255, R=169, G=169, B=169]	1	4					-1	7	7	7	18.7	18.7	18.7	74.976	0	61.199	996570000	41	0.0118237	0.1026	-0.0244784	-0.235315	0.0988984	-0.0120444	0.103937	0.118314	0.0865483	-0.238494	0.0375268	-0.0945084	0.0184703	0.0641143	0.00439858	-0.216268	0.110981	0.0351431	0.0282633	0.02069	0.169221	0.188087	-0.0123725	-0.566678	-0.00980592
+	8.50195	0.328116	tr|H0YD64|H0YD64_HUMAN;tr|E9PS74|E9PS74_HUMAN;sp|Q8NBI5|S43A3_HUMAN	tr|H0YD64|H0YD64_HUMAN;tr|E9PS74|E9PS74_HUMAN;sp|Q8NBI5|S43A3_HUMAN	2170	Color2 [A=255, R=169, G=169, B=169]	1	4					-1	1	1	1	6.6	6.6	6.6	15.673	0	1.9496	331330000	13	0.133221	-0.281943	-0.0967429	0.21244	-0.10545	0.0961907	0.0705183	-0.419993	-0.187925	0.218834	0.034883	0.12033	-0.0412068	-0.253209	-0.0771804	0.30539	-0.0516562	0.0772476	0.115274	0.0246966	-0.0855007	-0.24599	-0.157122	0.318444	0.0425229
+	1.89198	0.169205	sp|Q8NEJ9|NGDN_HUMAN;tr|H0YJQ1|H0YJQ1_HUMAN;tr|A0A8V8TRJ3|A0A8V8TRJ3_HUMAN	sp|Q8NEJ9|NGDN_HUMAN;tr|H0YJQ1|H0YJQ1_HUMAN;tr|A0A8V8TRJ3|A0A8V8TRJ3_HUMAN	2195	Color2 [A=255, R=169, G=169, B=169]	1	4					-1	1	1	1	5.7	5.7	5.7	35.894	0	5.0868	92132000	16	0.0388939	0.211979	-0.0356128	0.0927927	-0.0120494	-0.152547	-0.305979	-0.336283	-0.149535	-0.313191	-0.15918	-0.143541	-0.0196288	0.181667	-0.240672	0.297485	0.0674388	-0.187081	-0.212107	-0.287239	-0.234665	-0.246142	-0.142273	-0.26985	-0.0699329
+	7.82118	0.217962	sp|Q8TCJ2|STT3B_HUMAN	sp|Q8TCJ2|STT3B_HUMAN	2216	Color2 [A=255, R=169, G=169, B=169]	1	4					-1	8	8	7	8.2	8.2	7.4	93.673	0	21.336	3902600000	61	-0.158675	-0.121376	0.0126085	-0.0354702	-0.0370107	0.0360794	-0.166429	0.214005	-0.0181108	0.0934124	-0.0288863	0.00406456	-0.193604	0.173604	-0.0711515	0.0613067	0.049608	0.0364881	-0.0982959	-0.171279	-0.11145	0.229236	0.0258172	0.17562	-0.0427856
+	7.94734	0.770938	tr|B7Z4T2|B7Z4T2_HUMAN;tr|B7Z3R9|B7Z3R9_HUMAN;tr|E9PDB7|E9PDB7_HUMAN;sp|Q8TE99|PXYP1_HUMAN	tr|B7Z4T2|B7Z4T2_HUMAN;tr|B7Z3R9|B7Z3R9_HUMAN;tr|E9PDB7|E9PDB7_HUMAN;sp|Q8TE99|PXYP1_HUMAN	2227	Color2 [A=255, R=169, G=169, B=169]	1	4					-1	1	1	1	1.6	1.6	1.6	50.984	0.006008	0.71513	304040000	8	-0.79153	1.68941	0.183802	-0.00908422	-1.08539	-0.872804	-0.919007	1.75184	0.169135	0.0125468	-1.2239	-0.880495	-0.801563	1.72104	0.157271	0.0616148	-1.19216	-0.971736	-1.30505	-1.11637	-0.514103	1.50665	-0.114757	-0.0347939	-1.29779
+	6.00987	-0.150483	sp|Q8WU79|SMAP2_HUMAN;tr|A0A087WV97|A0A087WV97_HUMAN;tr|X6RCC3|X6RCC3_HUMAN	sp|Q8WU79|SMAP2_HUMAN;tr|A0A087WV97|A0A087WV97_HUMAN	2235	Color2 [A=255, R=169, G=169, B=169]	1	4					-1	9	9	9	23.8	23.8	23.8	46.785	0	42.613	4473300000	91	0.0409214	-0.0253441	0.00544238	-0.0442257	0.0215323	-0.00289822	0.0875373	0.0509217	-0.0200679	-0.170854	0.0462165	-0.00663829	0.0236535	0.128322	-0.0256891	-0.118889	0.00149584	-0.0599685	0.0393186	-0.121902	0.0471067	0.118525	0.058604	-0.1314	0.0439076
+	2.40383	-0.412267	sp|Q8WUM9|S20A1_HUMAN	sp|Q8WUM9|S20A1_HUMAN	2240	Color2 [A=255, R=169, G=169, B=169]	1	4					-1	3	3	3	3.7	3.7	3.7	73.699	0	3.4294	1619300000	14	0.560252	0.160497	0.0990608	-0.148629	-0.333738	-0.297256	0.0570352	-0.269552	-0.0950716	0.237499	0.000948429	0.0250313	0.479065	0.21772	0.119166	-0.117379	-0.247528	-0.374924	0.0512516	0.0812678	-0.00295901	-0.0754042	-0.0841284	-0.000527382	0.0625384
+	6.23115	-0.115033	sp|Q8WVY7|UBCP1_HUMAN	sp|Q8WVY7|UBCP1_HUMAN	2248	Color2 [A=255, R=169, G=169, B=169]	1	4					-1	2	2	2	6	6	6	36.804	0	6.2217	1272100000	24	0.0985143	-0.013495	0.0567358	-0.0975578	-0.0175972	-0.00393462	0.121649	0.0860071	0.0620332	-0.0809615	-0.0986502	-0.0213368	0.0665412	0.0222561	0.09619	-0.0794425	-0.0282304	-0.0371516	0.0343924	0.0833437	-0.0222123	-0.0115633	-0.042855	-0.0360906	0.0387087
+	2.76628	0.208361	sp|Q92572|AP3S1_HUMAN;tr|F5H459|F5H459_HUMAN	sp|Q92572|AP3S1_HUMAN;tr|F5H459|F5H459_HUMAN	2276	Color2 [A=255, R=169, G=169, B=169]	1	4					-1	2	2	2	10.4	10.4	10.4	21.732	0	6.8731	605150000	10	-0.127155	-0.147037	0.0470645	0.0978386	0.020931	0.0776289	-0.129594	0.0124996	-0.032675	0.0648654	0.060714	0.0342906	-0.220006	-0.211969	-0.161023	-0.202813	-0.148124	-0.190502	-0.0718708	0.0337901	-0.108352	0.041292	0.150855	0.00305486	-0.0387499
+	1.49764	-0.174679	sp|Q92575|UBXN4_HUMAN	sp|Q92575|UBXN4_HUMAN	2277	Color2 [A=255, R=169, G=169, B=169]	1	4					-1	3	3	3	8.3	8.3	8.3	56.777	0	7.0448	415840000	14	-0.163742	0.103411	-0.0864353	0.190595	-0.0228221	0.0492635	-0.0451453	0.042619	-0.0141158	0.0629075	-0.0462761	0.0524328	-0.0595174	-0.072788	0.0132427	-0.0193999	0.0251508	0.0850682	-0.164083	0.0120783	0.22614	0.367618	-0.205966	-0.352542	0.0702364
+	3.35138	0.203383	sp|Q93009|UBP7_HUMAN;tr|A0A669KBL1|A0A669KBL1_HUMAN;tr|H3BND8|H3BND8_HUMAN;tr|F5H2X1|F5H2X1_HUMAN;tr|H3BMF6|H3BMF6_HUMAN;tr|H3BUV0|H3BUV0_HUMAN;tr|H3BTM1|H3BTM1_HUMAN;tr|H3BRA2|H3BRA2_HUMAN;tr|H3BQD1|H3BQD1_HUMAN	sp|Q93009|UBP7_HUMAN;tr|A0A669KBL1|A0A669KBL1_HUMAN;tr|H3BND8|H3BND8_HUMAN	2314	Color2 [A=255, R=169, G=169, B=169]	1	4					-1	7	7	7	9.8	9.8	9.8	128.3	0	10.307	4338500000	24	-0.103983	-0.223881	-0.044111	-0.111001	0.143218	-0.0821905	-0.135833	0.342685	0.0219557	0.0738983	0.110589	-0.300665	-0.316046	0.251031	-0.0604546	0.132961	0.0524311	-0.123514	0.0462284	-0.128828	-0.17916	0.153266	0.0131991	0.134519	-0.0643282
+	4.04138	-0.1347	tr|E5RGX5|E5RGX5_HUMAN;sp|Q93045|STMN2_HUMAN	tr|E5RGX5|E5RGX5_HUMAN;sp|Q93045|STMN2_HUMAN	2316	Color2 [A=255, R=169, G=169, B=169]	1	4					-1	3	1	1	16.1	6	6	19.574	0	36.424	3011200000	23	0.112581	0.228951	0.0970066	-0.1628	-0.0448918	-0.134501	0.138653	0.266407	0.0757596	-0.0938921	-0.133463	-0.124578	0.165424	0.248855	0.0923109	-0.169765	-0.114922	-0.122538	0.0358512	0.0426688	0.000506639	-0.0389738	-0.000376463	-0.0275741	0.127123
+	6.76475	0.174507	tr|M0QXF7|M0QXF7_HUMAN;sp|Q969H8|MYDGF_HUMAN;tr|M0QYN0|M0QYN0_HUMAN	tr|M0QXF7|M0QXF7_HUMAN;sp|Q969H8|MYDGF_HUMAN;tr|M0QYN0|M0QYN0_HUMAN	2322	Color2 [A=255, R=169, G=169, B=169]	1	4					-1	2	2	2	17.9	17.9	17.9	9.5594	0	4.3823	3899300000	24	0.0117338	0.0123837	0.0565667	0.0777531	-0.0259938	-0.0535784	-0.0320623	-0.0990298	0.0877881	0.0993562	-0.0449471	0.0125015	-0.12535	-0.163178	0.0266247	-0.00654531	0.0910037	0.0899994	-0.000427246	0.0369675	-0.0322814	-0.0906532	0.00319386	0.121879	0.086787
+	4.93618	-0.124834	tr|Q5JPT2|Q5JPT2_HUMAN;tr|A0A8V8TP27|A0A8V8TP27_HUMAN;sp|Q96B97|SH3K1_HUMAN;tr|A0A8V8TQD8|A0A8V8TQD8_HUMAN;tr|A0A8V8TNL0|A0A8V8TNL0_HUMAN;tr|A0A8V8TNW8|A0A8V8TNW8_HUMAN;tr|A0A8V8TQ02|A0A8V8TQ02_HUMAN;tr|A0A8V8TNT5|A0A8V8TNT5_HUMAN;tr|A0A8V8TQU1|A0A8V8TQU1_HUMAN;tr|A0A8V8TP33|A0A8V8TP33_HUMAN;tr|A0A8V8TPM1|A0A8V8TPM1_HUMAN;tr|A0A8V8TP40|A0A8V8TP40_HUMAN;tr|A0A8V8TP63|A0A8V8TP63_HUMAN;tr|A0A8V8TNP7…	tr|Q5JPT2|Q5JPT2_HUMAN;tr|A0A8V8TP27|A0A8V8TP27_HUMAN;sp|Q96B97|SH3K1_HUMAN;tr|A0A8V8TQD8|A0A8V8TQD8_HUMAN;tr|A0A8V8TNL0|A0A8V8TNL0_HUMAN;tr|A0A8V8TNW8|A0A8V8TNW8_HUMAN;tr|A0A8V8TQ02|A0A8V8TQ02_HUMAN;tr|A0A8V8TNT5|A0A8V8TNT5_HUMAN;tr|A0A8V8TQU1|A0A8V8TQU1_HUMAN;tr|A0A8V8TP33|A0A8V8TP33_HUMAN;tr|A0A8V8TPM1|A0A8V8TPM1_HUMAN;tr|A0A8V8TP40|A0A8V8TP40_HUMAN;tr|A0A8V8TP63|A0A8V8TP63_HUMAN;tr|A0A8V8TNP7…	2347	Color2 [A=255, R=169, G=169, B=169]	1	4					-1	10	10	10	19	19	19	77.918	0	63.444	2327500000	74	0.0384526	0.0268612	-0.0566783	-0.109372	0.0318475	-0.011975	-0.0204706	0.118428	-0.062252	-0.0819871	0.00581646	0.0225205	0.0489428	0.0558393	-0.0364919	-0.0845418	-0.0140803	0.000138044	-0.0153129	0.0329151	-0.00372076	0.108825	-0.0644255	-0.0737731	0.0742393
+	6.19296	-0.161746	sp|Q96C23|GALM_HUMAN;tr|B8ZZ75|B8ZZ75_HUMAN;tr|H7C320|H7C320_HUMAN;tr|H7C1B5|H7C1B5_HUMAN	sp|Q96C23|GALM_HUMAN;tr|B8ZZ75|B8ZZ75_HUMAN	2355	Color2 [A=255, R=169, G=169, B=169]	1	4					-1	5	5	5	20.8	20.8	20.8	37.765	0	59.929	2514600000	75	0.0731528	-0.0834575	0.0282156	-0.123748	0.0434716	0.0695059	-0.0316005	-0.049437	0.0745931	-0.00755906	0.0642834	0.0589378	0.0902445	-0.0134952	0.0140283	-0.107887	-0.00299597	0.0348065	0.0356429	0.107194	0.0457983	-0.0736437	-0.00461555	-0.130361	0.0872571
+	3.3217	-0.160562	tr|B4DQI4|B4DQI4_HUMAN;tr|F8W9U3|F8W9U3_HUMAN;sp|Q96IU4|ABHEB_HUMAN	tr|B4DQI4|B4DQI4_HUMAN;tr|F8W9U3|F8W9U3_HUMAN;sp|Q96IU4|ABHEB_HUMAN	2401	Color2 [A=255, R=169, G=169, B=169]	1	4					-1	2	2	2	12.8	12.8	12.8	19.756	0	10.416	776830000	28	0.145891	0.105956	0.056144	-0.210279	-0.0155401	-0.049221	0.109642	0.1526	0.0600133	-0.202108	-0.062391	-0.0143518	0.136431	0.112564	0.0665455	-0.121566	-0.0655408	-0.0616224	0.0507021	0.0558069	0.0448163	-0.000557423	0.0264635	-0.212165	-0.045507
+	2.84291	0.132406	sp|Q96IX5|ATPMK_HUMAN	sp|Q96IX5|ATPMK_HUMAN	2402	Color2 [A=255, R=169, G=169, B=169]	1	4					-1	1	1	1	25.9	25.9	25.9	6.4575	0	24.152	1263600000	17	-0.000271797	-0.0207946	-0.043839	0.0771399	-0.0277896	0.0551138	0.105534	-0.164807	-0.039336	0.0721576	0.00911999	0.00385809	-0.0116539	0.0944414	-0.0615575	-0.12413	0.0892782	0.011878	-0.0827596	-0.0738163	-0.01477	0.022578	0.00918674	0.216581	-0.0812836
+	7.18335	0.102606	sp|Q96RP9|EFGM_HUMAN;tr|C9IZ01|C9IZ01_HUMAN;tr|F8WAU4|F8WAU4_HUMAN	sp|Q96RP9|EFGM_HUMAN;tr|C9IZ01|C9IZ01_HUMAN	2436	Color2 [A=255, R=169, G=169, B=169]	1	4					-1	11	11	11	18.1	18.1	18.1	83.471	0	59.202	2465100000	101	-0.0588219	-0.0412533	-0.0791707	0.0953178	0.066572	0.0382292	0.00243711	-0.0384171	-0.0226519	0.0515208	0.00385761	-0.0376728	-0.0301461	-0.00345469	0.00167322	0.0840077	0.0177121	0.0090034	-0.0501153	0.0030899	-0.117301	0.0123925	0.0255399	0.0787959	-0.0153465
+	1.46393	-0.171354	sp|Q96SB3|NEB2_HUMAN;sp|Q9ULJ8|NEB1_HUMAN	sp|Q96SB3|NEB2_HUMAN	2443	Color2 [A=255, R=169, G=169, B=169]	1	4					-1	4	4	4	6.2	6.2	6.2	89.333	0	9.4318	395990000	17	0.564794	0.137277	-0.0338111	-0.360938	-0.0866833	-0.28234	0.42971	0.0864754	0.0209177	-0.233547	-0.278898	-0.0249822	0.0992455	-0.0128734	-0.0600872	0.00149798	0.0269547	-0.0262985	0.0138836	0.167145	-0.032886	-0.0376384	-0.0227485	-0.107005	-0.0730813
+	11.2704	0.171653	sp|Q99541|PLIN2_HUMAN;tr|Q5SYF5|Q5SYF5_HUMAN;tr|Q5SYF3|Q5SYF3_HUMAN;tr|Q5SYF4|Q5SYF4_HUMAN	sp|Q99541|PLIN2_HUMAN	2464	Color2 [A=255, R=169, G=169, B=169]	1	4					-1	14	14	14	40.3	40.3	40.3	48.075	0	129.39	20624000000	215	-0.0763924	0.00608134	0.0723772	0.175974	-0.0419576	-0.0243306	-0.0614555	0.0142236	0.0379496	0.156906	-0.0526583	-0.0251927	-0.0870888	-0.0157361	0.0664616	0.167496	-0.0602121	-0.049799	-0.0506313	0.00552464	-0.0456431	0.0193739	0.0012219	0.147525	-0.029474
+	2.34957	0.184161	sp|Q99575|POP1_HUMAN	sp|Q99575|POP1_HUMAN	2467	Color2 [A=255, R=169, G=169, B=169]	1	4					-1	2	2	2	1.8	1.8	1.8	114.71	0.00036193	1.4098	625990000	17	-0.0369	-0.25786	-0.137758	0.00827765	0.00945997	0.255905	-0.0269909	-0.189541	-0.0405993	-0.0747094	0.0049386	0.204103	-0.0266318	-0.345566	-0.0888455	0.113302	0.0429547	0.157693	-0.224108	-0.272101	-0.18634	-0.185698	-0.17594	-0.244341	-0.00392866
+	3.51532	-0.195736	tr|M0QXH0|M0QXH0_HUMAN;sp|Q99757|THIOM_HUMAN	tr|M0QXH0|M0QXH0_HUMAN;sp|Q99757|THIOM_HUMAN	2480	Color2 [A=255, R=169, G=169, B=169]	1	4					-1	2	2	2	23.4	23.4	23.4	7.0271	0	20.648	354680000	16	0.0872974	-0.0897965	-0.112439	0.0914781	-0.013212	0.0500627	0.152536	0.0659611	0.0198791	-0.0880418	-0.0530097	-0.0416436	0.0780981	0.215705	-0.0839813	0.0419915	-0.105158	-0.0248249	-0.0218019	0.00398326	-0.0309002	0.181304	0.0214689	-0.146612	0.060214
+	5.84679	0.138348	sp|Q99805|TM9S2_HUMAN	sp|Q99805|TM9S2_HUMAN	2483	Color2 [A=255, R=169, G=169, B=169]	1	4					-1	3	3	3	4.2	4.2	4.2	75.775	0	3.1487	819320000	14	-0.00918245	-0.226862	-0.133893	0.0888448	0.0644989	0.125617	-0.0340958	-0.13912	-0.0788467	0.135005	0.0115423	0.0820634	-0.0639656	-0.161799	-0.0434666	0.0172398	0.0550523	0.12076	-0.0667925	0.0904715	0.00648808	0.0446277	-0.111807	0.0739954	-0.0300565
+	2.51675	0.231801	sp|Q99873|ANM1_HUMAN;tr|E9PKG1|E9PKG1_HUMAN;tr|E9PMZ2|E9PMZ2_HUMAN;tr|E9PMW9|E9PMW9_HUMAN;tr|E9PQ98|E9PQ98_HUMAN;tr|E9PIX6|E9PIX6_HUMAN;tr|H0YDE4|H0YDE4_HUMAN	sp|Q99873|ANM1_HUMAN;tr|E9PKG1|E9PKG1_HUMAN	2488	Color2 [A=255, R=169, G=169, B=169]	1	4					-1	3	3	3	8.1	8.1	8.1	42.461	0	3.0163	600110000	19	0.119939	-0.202772	0.194985	0.0301917	-0.0392382	-0.104399	-0.327472	-0.151492	0.110735	-0.121278	0.130599	0.16581	-0.261765	-0.267245	0.131444	-0.0889759	0.16555	0.111409	-0.071048	-0.0871577	0.0803163	-0.239944	0.184842	0.16785	0.00640559
+	3.72417	-0.113891	sp|Q9BRA2|TXD17_HUMAN;tr|I3L0K2|I3L0K2_HUMAN;tr|I3L3M7|I3L3M7_HUMAN;tr|I3L2R6|I3L2R6_HUMAN	sp|Q9BRA2|TXD17_HUMAN;tr|I3L0K2|I3L0K2_HUMAN;tr|I3L3M7|I3L3M7_HUMAN;tr|I3L2R6|I3L2R6_HUMAN	2506	Color2 [A=255, R=169, G=169, B=169]	1	4					-1	2	2	2	15.4	15.4	15.4	13.941	0	9.5238	2477700000	38	0.121106	-0.0290194	0.0338964	-0.0646007	-0.109102	0.0645709	0.0198278	0.0496013	0.0265312	0.0135074	-0.0858626	-0.0450561	0.147444	-0.00308394	0.0488539	-0.0429196	-0.069247	-0.0246847	0.00886989	0.0158672	0.0296733	-0.0827627	0.118736	-0.060626	-0.0128975
+	2.6608	-0.231395	tr|K7EKV4|K7EKV4_HUMAN;sp|Q9BRG1|VPS25_HUMAN;tr|K7EP45|K7EP45_HUMAN;tr|K7ENE3|K7ENE3_HUMAN	tr|K7EKV4|K7EKV4_HUMAN;sp|Q9BRG1|VPS25_HUMAN	2507	Color2 [A=255, R=169, G=169, B=169]	1	4					-1	4	4	4	44.1	44.1	44.1	12.724	0	8.285	1653200000	18	-0.049788	0.139086	-0.0673277	-0.0510225	0.104584	-0.0374293	-0.0198293	-0.0445573	-0.188625	-0.269836	0.196841	0.141437	-0.114216	-0.00778461	-0.126148	-0.314294	0.248049	0.112749	-0.0234649	0.139108	0.0920904	0.126119	-0.149383	-0.244406	-0.134632
+	4.33857	0.138552	tr|H3BRS6|H3BRS6_HUMAN;sp|Q9BRR6|ADPGK_HUMAN	tr|H3BRS6|H3BRS6_HUMAN;sp|Q9BRR6|ADPGK_HUMAN	2511	Color2 [A=255, R=169, G=169, B=169]	1	4					-1	2	2	2	12.7	12.7	12.7	21.805	0	3.8802	605100000	32	-0.119652	0.037564	0.0527563	0.103268	0.0250676	-0.0371466	-0.116999	0.034996	-0.0359116	0.0184071	0.0784731	0.0154395	-0.0954933	-0.0455689	-0.143171	0.0960772	0.0699682	0.0494704	-0.13808	0.0828059	-0.172958	0.170781	-0.0417898	0.158432	-0.0514085
+	1.38536	0.238925	sp|Q9BSL1|UBAC1_HUMAN	sp|Q9BSL1|UBAC1_HUMAN	2522	Color2 [A=255, R=169, G=169, B=169]	1	4					-1	2	2	2	7.4	7.4	7.4	45.338	0	5.4395	83900000	20	-0.256506	-0.145523	-1.13264	0.972244	-0.127424	0.134247	0.00333858	-0.225944	0.142101	-0.156138	0.00959134	0.104503	-0.0737619	-0.0920992	-0.43768	0.481721	0.0416336	0.0161796	-0.564994	-0.335361	-0.24459	0.749597	0.259881	-0.0355501	-0.0807555
+	0.842572	0.248535	sp|Q9BTC0|DIDO1_HUMAN	sp|Q9BTC0|DIDO1_HUMAN	2526	Color2 [A=255, R=169, G=169, B=169]	1	4					-1	1	1	1	1.1	1.1	1.1	243.87	0.008547	0.59419	14553000	7	-0.225977	-0.278078	-0.377738	-0.673413	0.629486	0.632715	0.0848992	-0.352765	0.0334103	0.971007	0.0519154	-0.222841	0.0898185	-0.0798039	0.102769	0.104167	0.122336	-0.313833	-0.435275	0.0332334	-0.299866	0.0220292	0.185834	0.531504	-0.033922
+	5.10695	0.136672	sp|Q9BVC6|TM109_HUMAN	sp|Q9BVC6|TM109_HUMAN	2545	Color2 [A=255, R=169, G=169, B=169]	1	4					-1	2	2	2	8.6	8.6	8.6	26.21	0	8.3596	1918900000	17	-0.0147569	-0.0191553	0.00701833	0.0964274	-0.0351341	0.0334551	-0.0226712	-0.0763118	0.0255828	0.139118	0.0103316	-0.0392315	0.0323691	-0.0116305	0.0111461	0.12454	-0.034626	-0.049799	-0.0919094	-0.136324	-0.125846	0.193458	0.108392	0.123235	0.00213814
+	1.96747	0.148782	sp|Q9BXT2|CCG6_HUMAN	sp|Q9BXT2|CCG6_HUMAN	2574	Color2 [A=255, R=169, G=169, B=169]	1	4					-1	1	1	1	2.7	2.7	2.7	28.129	0.00035829	1.3445	1098700000	9	-0.0242183	-0.0355058	-0.151466	0.0296638	-0.000135422	0.156064	0.0559928	-0.146806	0.0285983	-0.0286078	-0.0414555	0.0949752	-0.0740483	-0.175512	0.0214255	0.00534296	0.0172417	0.130618	-0.0124385	-0.124828	-0.122072	-0.197257	0.199084	0.295772	-0.0271461
+	2.88775	0.181872	sp|Q9BYD6|RM01_HUMAN;tr|H0Y8N7|H0Y8N7_HUMAN	sp|Q9BYD6|RM01_HUMAN;tr|H0Y8N7|H0Y8N7_HUMAN	2583	Color2 [A=255, R=169, G=169, B=169]	1	4					-1	3	3	3	11.7	11.7	11.7	36.908	0	11.445	417130000	24	-0.330814	-0.533998	-0.00449181	0.149489	0.245174	0.130663	-0.132661	-0.548802	-0.247544	0.0923014	0.227727	0.225385	-0.139464	-0.342875	0.242999	0.0920651	0.00834227	0.0220985	-0.209202	0.135778	-0.00813031	-0.107666	-0.0585372	0.301431	-0.062763
+	2.25644	0.224144	tr|C9JBG0|C9JBG0_HUMAN;tr|Q96PJ7|Q96PJ7_HUMAN;tr|C9JY26|C9JY26_HUMAN;sp|Q9BZG1|RAB34_HUMAN;tr|E7ES60|E7ES60_HUMAN	tr|C9JBG0|C9JBG0_HUMAN;tr|Q96PJ7|Q96PJ7_HUMAN;tr|C9JY26|C9JY26_HUMAN;sp|Q9BZG1|RAB34_HUMAN;tr|E7ES60|E7ES60_HUMAN	2590	Color2 [A=255, R=169, G=169, B=169]	1	4					-1	1	1	1	7.1	7.1	7.1	23.74	0	2.7059	66042000	12	-0.0280943	0.0224597	-0.183366	0.28617	0.0906458	-0.125901	-0.0360396	0.205191	0.108538	-0.192476	0.180668	-0.258874	-0.285663	0.269347	-0.334982	0.140362	0.192526	-0.0112121	-0.0249126	-0.0678315	0.297278	-0.0467238	-0.258321	0.0650516	0.011085
+	7.12807	-0.376127	tr|Q5T123|Q5T123_HUMAN;sp|Q9H299|SH3L3_HUMAN	tr|Q5T123|Q5T123_HUMAN;sp|Q9H299|SH3L3_HUMAN	2634	Color2 [A=255, R=169, G=169, B=169]	1	4					-1	5	5	5	50	50	50	9.3804	0	120.3	30831000000	73	0.0157733	0.134788	0.0426316	-0.208908	-0.069366	-0.0158029	0.0700881	0.113152	-0.017844	-0.182297	-0.0305469	-0.0343482	0.0256147	0.192383	0.0266247	-0.221875	-0.0319808	0.0448663	-0.119094	0.0585451	0.143839	-0.00800991	-0.250581	-0.30878	-0.0985935
+	5.46213	0.133041	sp|Q9H3N1|TMX1_HUMAN;tr|G3V448|G3V448_HUMAN	sp|Q9H3N1|TMX1_HUMAN	2648	Color2 [A=255, R=169, G=169, B=169]	1	4					-1	6	6	6	17.9	17.9	17.9	31.791	0	63.841	3092200000	44	-0.036993	0.0126305	-0.0192108	0.10377	0.000542402	-0.0319924	-0.0423517	-0.0757878	0.00482035	0.141464	-0.0576575	0.00543976	-0.0122938	-0.0379579	0.0449307	0.0215704	-0.0287855	-0.00607967	0.00865746	0.0597172	-0.0740762	-0.0165341	0.0511804	-0.00242758	0.0112267
+	4.47432	-0.160823	sp|Q9H446|RWDD1_HUMAN;tr|E5RJE3|E5RJE3_HUMAN;tr|E5RGS5|E5RGS5_HUMAN;tr|E5RGQ3|E5RGQ3_HUMAN	sp|Q9H446|RWDD1_HUMAN;tr|E5RJE3|E5RJE3_HUMAN;tr|E5RGS5|E5RGS5_HUMAN;tr|E5RGQ3|E5RGQ3_HUMAN	2655	Color2 [A=255, R=169, G=169, B=169]	1	4					-1	3	3	3	10.3	10.3	10.3	27.939	0	2.6807	327800000	32	0.0248878	0.0134931	-0.129173	-0.019865	0.115764	-0.00635576	-0.0511231	0.0736587	-0.0850725	0.0220182	-0.0550501	0.0144153	0.0353806	-0.0752528	-0.0193355	-0.0133364	0.0378618	0.0222342	0.0563262	0.00138307	0.0424402	0.156186	-0.0639338	-0.173713	0.0883982
+	6.33232	-0.133572	sp|Q9H4A4|AMPB_HUMAN;tr|A6NKB8|A6NKB8_HUMAN;tr|C9JMZ3|C9JMZ3_HUMAN;tr|H7C2T3|H7C2T3_HUMAN	sp|Q9H4A4|AMPB_HUMAN;tr|A6NKB8|A6NKB8_HUMAN;tr|C9JMZ3|C9JMZ3_HUMAN	2658	Color2 [A=255, R=169, G=169, B=169]	1	4					-1	7	7	7	14.2	14.2	14.2	72.595	0	25.645	3814200000	80	0.1104	0.0781858	0.0226858	-0.090883	-0.0740683	-0.00434923	0.138242	0.0567889	-0.0525682	-0.0337806	-0.031239	-0.0746107	0.138328	0.00663948	-0.017194	-0.0611212	-0.0528555	0.00660348	0.0498085	0.005687	0.00328994	-0.00176573	-0.00291824	-0.125176	0.0297923
+	8.50859	-0.189632	sp|Q9HB40|RISC_HUMAN;tr|I3L506|I3L506_HUMAN;tr|I3L4Z9|I3L4Z9_HUMAN;tr|I3L4Z3|I3L4Z3_HUMAN	sp|Q9HB40|RISC_HUMAN	2694	Color2 [A=255, R=169, G=169, B=169]	1	4					-1	6	6	6	16.6	16.6	16.6	50.83	0	12.408	1794100000	39	0.14417	0.120444	0.0255399	-0.130813	-0.0577471	-0.0347435	0.0968592	0.094763	0.00691891	-0.195679	-0.0143025	0.0224526	0.0534937	0.106968	0.0179493	-0.12448	-0.0110614	-0.00241494	0.0676446	-0.0185153	0.0389919	0.0313292	0.0498183	-0.194318	0.0443919
+	4.44178	0.150059	tr|A0A8I5KNP3|A0A8I5KNP3_HUMAN;sp|Q9NR30|DDX21_HUMAN;tr|A0A8I5KNN2|A0A8I5KNN2_HUMAN;tr|A0A8I5KYZ4|A0A8I5KYZ4_HUMAN;tr|A0A8I5KND9|A0A8I5KND9_HUMAN;sp|Q9BQ39|DDX50_HUMAN	tr|A0A8I5KNP3|A0A8I5KNP3_HUMAN;sp|Q9NR30|DDX21_HUMAN;tr|A0A8I5KNN2|A0A8I5KNN2_HUMAN;tr|A0A8I5KYZ4|A0A8I5KYZ4_HUMAN;tr|A0A8I5KND9|A0A8I5KND9_HUMAN	2741	Color2 [A=255, R=169, G=169, B=169]	1	4					-1	13	13	13	20.2	20.2	20.2	85.796	0	44.567	4710600000	134	-0.0796449	-0.103361	0.0207801	-0.00485945	0.0773423	0.0229096	-0.031785	-0.0269742	0.0267897	0.0649683	-0.0301316	-0.0833552	0.0506949	0.0373454	0.00676823	0.0509067	0.00441456	-0.013298	0.0237193	-0.0830991	0.0505357	-0.0662344	-0.0236087	0.105996	-0.143823
+	5.7711	-0.210665	sp|Q9NRX4|PHP14_HUMAN	sp|Q9NRX4|PHP14_HUMAN	2751	Color2 [A=255, R=169, G=169, B=169]	1	4					-1	3	3	3	33.6	33.6	33.6	13.832	0	35.651	3561900000	35	0.103331	0.0319793	-0.0170734	0.00956321	-0.0147865	-0.0192916	0.247975	-0.024823	-0.0051012	-0.115666	-0.0446675	-0.0464804	0.212983	-0.00221968	0.0506413	-0.132203	-0.0501766	-0.056021	-0.096925	-0.0397794	-0.0313318	0.0592318	0.169538	-0.146495	0.0325148
+	2.96494	-0.168215	sp|Q9NWV4|CZIB_HUMAN	sp|Q9NWV4|CZIB_HUMAN	2798	Color2 [A=255, R=169, G=169, B=169]	1	4					-1	3	3	3	35	35	35	18.048	0	19.274	523030000	19	-0.00754166	0.424366	0.11839	-0.0483446	-0.150791	-0.164086	0.0278249	0.396366	0.132683	0.050065	-0.0997391	-0.325088	0.132135	0.162085	0.178757	-0.149199	-0.0777645	-0.163648	0.120522	-0.117303	0.00573134	0.138576	0.00478816	-0.190944	0.0389864
+	2.61359	-0.154823	sp|Q9NX55|HYPK_HUMAN;tr|J3QT56|J3QT56_HUMAN	sp|Q9NX55|HYPK_HUMAN;tr|J3QT56|J3QT56_HUMAN	2806	Color2 [A=255, R=169, G=169, B=169]	1	4					-1	3	3	3	38	38	38	13.651	0	15.321	1101100000	32	0.165255	0.0655248	-0.0201023	-0.0189908	-0.0762823	-0.0341082	0.305392	0.120145	-0.109301	-0.100806	-0.0713351	-0.0887742	0.298931	0.00541234	0.0215125	-0.155266	-0.113523	-0.0403385	0.194539	0.0511789	-0.0473874	-0.0603147	-0.0477071	-0.168607	0.0141256
+	2.81067	-0.257305	tr|A0A0A0MRN5|A0A0A0MRN5_HUMAN;sp|Q9NZT2|OGFR_HUMAN	tr|A0A0A0MRN5|A0A0A0MRN5_HUMAN;sp|Q9NZT2|OGFR_HUMAN	2842	Color2 [A=255, R=169, G=169, B=169]	1	4					-1	3	3	3	5.4	5.4	5.4	67.194	0	10.64	754370000	22	-0.0227447	0.0962152	0.0264037	-0.00854206	-0.0292418	0.00934458	0.317549	0.0208545	-0.0276546	-0.0259738	-0.116686	-0.107457	0.158535	0.0678816	-0.0535803	-0.102475	-0.00572491	-0.0286877	0.055162	0.101136	0.222742	0.145142	-0.177397	-0.564149	-0.0474224
+	1.55326	-0.402984	sp|Q9P013|CWC15_HUMAN	sp|Q9P013|CWC15_HUMAN	2846	Color2 [A=255, R=169, G=169, B=169]	1	4					-1	2	2	2	15.3	15.3	15.3	26.624	0	10.707	195570000	20	-0.604213	0.385764	-0.0427516	-0.169332	0.235533	0.038162	1.01568	0.412425	-0.248795	-0.662965	-0.41251	-0.581173	0.187968	-0.172731	0.349867	-0.269989	-0.204725	0.00797534	0.0300071	-0.0964401	0.175666	-0.0584757	0.0504541	-0.115319	0.775591
+	2.50435	0.180282	tr|B5MD00|B5MD00_HUMAN;sp|Q9P0U1|TOM7_HUMAN	tr|B5MD00|B5MD00_HUMAN;sp|Q9P0U1|TOM7_HUMAN	2852	Color2 [A=255, R=169, G=169, B=169]	1	4					-1	1	1	1	33.3	33.3	33.3	5.6718	0	6.7273	471970000	12	-0.259107	-0.169101	0.0185244	0.0850892	0.0696113	0.150858	0.133474	-0.360106	0.0791709	0.238504	0.0736516	-0.226549	-0.049535	-0.194706	0.208951	0.0069418	-0.157455	0.130933	-0.127622	-0.206163	0.0545261	-0.0646794	0.172045	0.244532	-0.246368
+	2.46988	0.185682	tr|F5H8F7|F5H8F7_HUMAN;sp|Q9UBL3|ASH2L_HUMAN	tr|F5H8F7|F5H8F7_HUMAN;sp|Q9UBL3|ASH2L_HUMAN	2877	Color2 [A=255, R=169, G=169, B=169]	1	4					-1	2	2	2	6.3	6.3	6.3	55.324	0	7.0031	1977500000	9	-0.0616567	-0.14099	0.000967026	0.309325	0.0799103	-0.159767	-0.266979	0.107394	-0.131441	-0.0945821	0.0775101	0.21151	-0.143264	0.235519	-0.0542207	-0.0661561	0.0846033	-0.0172696	0.0818372	-0.0663819	-0.20006	-0.275253	0.0857966	0.366349	-0.177228
+	5.05058	-0.135431	tr|A0A7P0T989|A0A7P0T989_HUMAN;sp|Q9UBR2|CATZ_HUMAN;tr|A0A7P0T8I6|A0A7P0T8I6_HUMAN;tr|A0A7P0T9U1|A0A7P0T9U1_HUMAN;tr|A0A7P0T926|A0A7P0T926_HUMAN;tr|A0A7P0TAT6|A0A7P0TAT6_HUMAN;tr|A0A7P0TAD4|A0A7P0TAD4_HUMAN;tr|A0A7P0Z4R9|A0A7P0Z4R9_HUMAN;tr|A0A7P0TBB5|A0A7P0TBB5_HUMAN;tr|A0A7P0TB41|A0A7P0TB41_HUMAN;tr|A0A7P0TA25|A0A7P0TA25_HUMAN;tr|A0A7P0TBM7|A0A7P0TBM7_HUMAN;tr|A0A7P0T900|A0A7P0T900_HUMAN;tr|A0A…	tr|A0A7P0T989|A0A7P0T989_HUMAN;sp|Q9UBR2|CATZ_HUMAN;tr|A0A7P0T8I6|A0A7P0T8I6_HUMAN;tr|A0A7P0T9U1|A0A7P0T9U1_HUMAN;tr|A0A7P0T926|A0A7P0T926_HUMAN;tr|A0A7P0TAT6|A0A7P0TAT6_HUMAN;tr|A0A7P0TAD4|A0A7P0TAD4_HUMAN;tr|A0A7P0Z4R9|A0A7P0Z4R9_HUMAN;tr|A0A7P0TBB5|A0A7P0TBB5_HUMAN;tr|A0A7P0TB41|A0A7P0TB41_HUMAN;tr|A0A7P0TA25|A0A7P0TA25_HUMAN;tr|A0A7P0TBM7|A0A7P0TBM7_HUMAN;tr|A0A7P0T900|A0A7P0T900_HUMAN;tr|A0A…	2882	Color2 [A=255, R=169, G=169, B=169]	1	4					-1	2	2	2	5.9	5.9	5.9	32.002	0	5.6046	1996200000	18	0.0907059	0.0551479	0.141615	-0.122457	-0.0486734	-0.0631969	0.0389471	0.116137	0.112117	-0.121044	0.00379014	-0.0941401	0.0640278	-0.0115063	0.00554013	-0.123197	0.00868034	0.0460687	0.0450561	-0.0527236	-0.0027051	0.104339	0.0474541	-0.142066	0.0984271
+	1.42894	-0.160372	sp|Q9UEY8|ADDG_HUMAN	sp|Q9UEY8|ADDG_HUMAN	2893	Color2 [A=255, R=169, G=169, B=169]	1	4					-1	2	2	2	5.8	5.8	5.8	79.154	0	3.448	74749000	13	-0.0399714	0.305014	-0.00829029	-0.103105	0.0348284	-0.0936196	-0.0625873	-0.256947	0.12787	0.0380518	0.0349493	0.038327	-0.14577	0.304597	-0.138605	0.019037	0.0347445	-0.00158644	0.256149	0.0532987	-0.183565	0.0784473	-0.0685613	-0.271771	-0.21505
+	1.92454	0.213157	sp|Q9UFG5|CS025_HUMAN;tr|K7EK56|K7EK56_HUMAN	sp|Q9UFG5|CS025_HUMAN;tr|K7EK56|K7EK56_HUMAN	2895	Color2 [A=255, R=169, G=169, B=169]	1	4					-1	1	1	1	18.6	18.6	18.6	12.878	0	4.5021	39061000	11	-0.00372052	-0.284985	-0.0990016	0.0164013	-0.240287	0.406152	-0.0632477	-1.61469	-0.370745	0.0122263	0.26993	0.473661	-0.17998	0.549828	-0.561065	0.146468	0.0996628	-0.0598965	-0.260034	-0.395552	-0.280042	0.63058	0.110833	0.12488	-0.251624
+	7.40888	-0.20278	sp|Q9UI08|EVL_HUMAN;tr|H0YJN0|H0YJN0_HUMAN;tr|G3V314|G3V314_HUMAN;tr|H0YJL6|H0YJL6_HUMAN;tr|G3V3G2|G3V3G2_HUMAN;tr|G3V535|G3V535_HUMAN;tr|A0A087WYI2|A0A087WYI2_HUMAN;tr|G3V2K5|G3V2K5_HUMAN;tr|G3V5F7|G3V5F7_HUMAN	sp|Q9UI08|EVL_HUMAN;tr|H0YJN0|H0YJN0_HUMAN;tr|G3V314|G3V314_HUMAN	2918	Color2 [A=255, R=169, G=169, B=169]	1	4					-1	10	10	10	27.9	27.9	27.9	44.619	0	68.609	5296900000	106	0.0801141	0.0970297	-0.00114369	-0.130931	0.0333719	-0.0350966	0.0706904	0.065486	0.04792	-0.126324	-0.0415254	-0.0011735	0.13478	0.185789	0.0222065	-0.15622	0.0132706	-0.0727456	0.0119085	0.0191646	0.0453074	0.0671437	-0.00650358	-0.190944	0.0226476
+	1.23742	0.208782	tr|H0YBT3|H0YBT3_HUMAN;tr|H0YAV9|H0YAV9_HUMAN;sp|Q9UIV1|CNOT7_HUMAN	tr|H0YBT3|H0YBT3_HUMAN;tr|H0YAV9|H0YAV9_HUMAN;sp|Q9UIV1|CNOT7_HUMAN	2932	Color2 [A=255, R=169, G=169, B=169]	1	4					-1	1	1	1	11	11	11	10.398	0	1.7915	34191000	14	-0.457496	0.318841	0.180159	0.43896	-0.0865393	-0.285866	-0.280111	-0.261964	-0.231738	-0.283454	-0.17601	-0.182802	-0.491442	0.336763	-0.0250616	-0.0222239	-0.200967	0.317813	0.0912886	-0.294154	-0.120327	-0.0618651	0.122887	0.283435	-0.59111
+	3.82322	-0.133921	sp|Q9UJ68|MSRA_HUMAN;tr|E5RIA9|E5RIA9_HUMAN;tr|H0YAN3|H0YAN3_HUMAN	sp|Q9UJ68|MSRA_HUMAN;tr|E5RIA9|E5RIA9_HUMAN;tr|H0YAN3|H0YAN3_HUMAN	2933	Color2 [A=255, R=169, G=169, B=169]	1	4					-1	4	4	4	18.7	18.7	18.7	26.132	0	6.4819	1355300000	22	0.171143	-0.00773168	-0.0305736	-0.0515811	-0.00312185	-0.0418932	0.00684929	-0.0198996	0.0342679	-0.103002	-0.0115674	-0.0354791	-0.00245047	-0.103308	-0.0468299	-0.0317135	0.0950849	0.0753512	0.193294	0.0542397	-0.0425084	-0.120129	0.013572	-0.182183	0.166108
+	4.22156	-0.112365	sp|Q9UJU6|DBNL_HUMAN;tr|B4DDD6|B4DDD6_HUMAN;tr|H0Y5J4|H0Y5J4_HUMAN;tr|F8WBG8|F8WBG8_HUMAN;tr|F8WC20|F8WC20_HUMAN;tr|F8WBB2|F8WBB2_HUMAN;tr|F8WFE1|F8WFE1_HUMAN;tr|H7C111|H7C111_HUMAN	sp|Q9UJU6|DBNL_HUMAN;tr|B4DDD6|B4DDD6_HUMAN;tr|H0Y5J4|H0Y5J4_HUMAN	2940	Color2 [A=255, R=169, G=169, B=169]	1	4					-1	8	8	8	26.3	26.3	26.3	48.207	0	84.601	3638100000	67	-0.083961	0.129226	-0.114056	-0.0735352	0.0472817	0.023113	0.046752	0.0311089	-0.0158012	-0.0785711	0.0250592	0.0129802	0.01632	-0.0238569	-0.0045886	-0.1042	0.0356073	0.0587008	0.0720525	-0.00317812	-0.0150259	0.013865	0.0182226	-0.144979	0.0111558
+	3.91817	0.126365	sp|Q9UKD2|MRT4_HUMAN	sp|Q9UKD2|MRT4_HUMAN	2946	Color2 [A=255, R=169, G=169, B=169]	1	4					-1	4	4	4	20.9	20.9	20.9	27.56	0	4.5862	791890000	30	0.0366867	-0.0321953	-0.024389	0.0161881	-6.77109e-05	0.106216	-0.0894403	-0.133383	-0.0176663	-0.043849	0.0977273	0.0991676	0.00416517	-0.0845006	-0.0622933	0.0110912	-0.0364387	0.139971	0.0269368	-0.0154676	-0.0224695	-0.110671	0.0572488	0.0985298	-0.0655222
+	6.11775	0.131627	tr|A0A087X1Z3|A0A087X1Z3_HUMAN;sp|Q9UL46|PSME2_HUMAN;tr|H0YM70|H0YM70_HUMAN	tr|A0A087X1Z3|A0A087X1Z3_HUMAN;sp|Q9UL46|PSME2_HUMAN;tr|H0YM70|H0YM70_HUMAN	2956	Color2 [A=255, R=169, G=169, B=169]	1	4					-1	8	8	8	32.7	32.7	32.7	29.126	0	90.81	4114300000	88	-0.0715272	0.0372005	0.0395546	0.055414	0.0468225	0.0720656	-0.100343	-0.0226748	0.0858867	0.0573289	0.0130205	0.062906	-0.131098	0.0450103	0.00983405	0.150814	-0.0138056	-0.0355256	-0.0371301	-0.0391939	-0.0367794	0.0364099	0.0364928	0.175993	0.0288837
+	5.33766	-0.107417	sp|Q9ULZ3|ASC_HUMAN;tr|H3BP42|H3BP42_HUMAN	sp|Q9ULZ3|ASC_HUMAN	2968	Color2 [A=255, R=169, G=169, B=169]	1	4					-1	10	10	10	56.4	56.4	56.4	21.627	0	133.21	7733700000	96	-0.0270782	0.207031	-0.0712953	-0.0626853	0.0144353	-0.0167789	0.102087	0.0423775	-0.0242581	-0.0669038	0.0195875	-0.0176306	0.00930977	0.101695	0.0344739	-0.0730093	-0.0230374	0.0120149	0.0169117	0.0413246	-0.00499129	-0.00372005	-0.0170276	-0.066025	0.073494
+	4.40843	0.112603	sp|Q9UNM6|PSD13_HUMAN;tr|J3KNQ3|J3KNQ3_HUMAN;tr|E9PL38|E9PL38_HUMAN;tr|H0YD73|H0YD73_HUMAN;tr|E9PQG3|E9PQG3_HUMAN;tr|E9PPD2|E9PPD2_HUMAN;tr|F8W8J6|F8W8J6_HUMAN	sp|Q9UNM6|PSD13_HUMAN;tr|J3KNQ3|J3KNQ3_HUMAN;tr|E9PL38|E9PL38_HUMAN	2985	Color2 [A=255, R=169, G=169, B=169]	1	4					-1	9	9	9	23.9	23.9	23.9	42.945	0	23.682	3894100000	66	-0.0864606	-0.015882	-0.000175714	0.100556	0.0611887	0.0677311	-0.0700598	-0.00697756	0.0349534	0.0203199	0.0286515	-0.077811	-0.0670021	0.0187328	0.0635138	0.0561676	-0.0377645	-0.0194342	0.0522132	0.026376	-0.019984	-0.0255814	0.0260019	0.0720906	0.0164547
+	1.76622	-0.168815	tr|H0Y4T6|H0Y4T6_HUMAN;tr|J3KMW3|J3KMW3_HUMAN;tr|H0Y8P6|H0Y8P6_HUMAN;sp|Q9Y237|PIN4_HUMAN	tr|H0Y4T6|H0Y4T6_HUMAN;tr|J3KMW3|J3KMW3_HUMAN;tr|H0Y8P6|H0Y8P6_HUMAN;sp|Q9Y237|PIN4_HUMAN	3007	Color2 [A=255, R=169, G=169, B=169]	1	4					-1	2	2	2	15.5	15.5	15.5	8.773	0	3.2579	100170000	7	-0.275993	-0.296684	-0.264418	-0.291931	-0.18307	-0.196157	-0.261966	-0.234095	-0.186443	-0.282093	-0.21778	-0.153296	0.0371492	-0.0361876	-0.0392051	0.0524559	0.0656853	-0.0546598	0.423324	-0.0568669	-0.0433786	-0.115392	-0.16902	-0.286101	-0.180786
+	1.52937	0.157004	tr|A0A087X1M6|A0A087X1M6_HUMAN;tr|G5E9X3|G5E9X3_HUMAN;sp|Q9Y2H6|FND3A_HUMAN	tr|A0A087X1M6|A0A087X1M6_HUMAN;tr|G5E9X3|G5E9X3_HUMAN;sp|Q9Y2H6|FND3A_HUMAN	3022	Color2 [A=255, R=169, G=169, B=169]	1	4					-1	1	1	1	3.4	3.4	3.4	35.289	0	2.1555	35200000	11	0.236372	0.115745	-0.0350721	-0.0586376	0.0301888	-0.21063	0.0800359	-0.1877	-0.177462	0.435809	0.0145645	-0.155595	-0.219449	-0.0387173	0.169543	0.175671	0.00115609	-0.0600402	-0.0919094	-0.0311031	-0.0557899	-0.223693	0.247417	0.197672	-0.021343
+	5.76985	-0.161858	sp|Q9Y2S6|TMA7_HUMAN;sp|A0A024R1R8|TMA7B_HUMAN	sp|Q9Y2S6|TMA7_HUMAN;sp|A0A024R1R8|TMA7B_HUMAN	3033	Color2 [A=255, R=169, G=169, B=169]	1	4					-1	2	2	2	25	25	25	7.0662	0.00036127	1.4041	2749300000	26	-0.0266166	0.0431273	-0.10183	-0.0548251	-0.000203371	0.0689805	0.10419	0.000745535	-0.0122552	-0.134813	0.0593488	-0.0270193	0.105327	-0.0614271	0.00703144	-0.127167	0.0459888	0.00337434	0.0620646	-0.0367701	0.0209599	0.0168977	-0.00499296	-0.037497	0.0659497
+	1.90247	0.174807	sp|Q9Y316|MEMO1_HUMAN	sp|Q9Y316|MEMO1_HUMAN	3048	Color2 [A=255, R=169, G=169, B=169]	1	4					-1	2	2	2	12.1	12.1	12.1	33.733	0	19.785	543030000	19	-0.263451	-0.0361431	-0.0273435	0.312366	-0.141189	0.161806	-0.263256	-0.281529	-0.212478	-0.326527	-0.149772	-0.255838	0.0486798	-0.133135	0.149667	0.0195651	0.0634086	-0.148361	-0.0768168	-0.127138	-0.112911	0.0846794	0.167949	0.137494	0.0951586
+	2.33545	-0.143011	sp|Q9Y333|LSM2_HUMAN	sp|Q9Y333|LSM2_HUMAN	3050	Color2 [A=255, R=169, G=169, B=169]	1	4					-1	1	1	1	20	20	20	10.834	0	9.7698	183660000	9	-0.110524	-0.226149	-0.0303941	-0.280431	0.15526	0.230748	-0.195823	-0.281936	0.115443	-0.259098	0.183893	0.158103	-0.118344	0.00639415	-0.0628452	-0.258417	0.232386	0.0539269	-0.0446723	-0.0106213	-0.048435	0.206798	-0.0261919	-0.0468349	-0.207531
+	11.0916	-0.112295	sp|Q9Y490|TLN1_HUMAN	sp|Q9Y490|TLN1_HUMAN	3080	Color2 [A=255, R=169, G=169, B=169]	1	4					-1	94	94	82	44.7	44.7	40.4	269.76	0	323.31	177190000000	1423	0.0378349	-0.000124454	-0.00246429	-0.0512459	0.0335045	-0.0240502	0.0331318	0.022079	0.013109	-0.0691619	0.0163078	-0.0238595	0.0557637	0.0049212	-0.0091033	-0.0587776	0.0161657	-0.0125327	0.0744879	0.0250967	0.00581527	-0.0109081	-0.00697613	-0.12196	0.056309
+	6.95564	0.117509	tr|A0A8I5QJR7|A0A8I5QJR7_HUMAN;sp|Q9Y4W6|AFG32_HUMAN;tr|A0A8I5KVV1|A0A8I5KVV1_HUMAN;tr|A0A8I5KYF5|A0A8I5KYF5_HUMAN;tr|K7EP56|K7EP56_HUMAN	tr|A0A8I5QJR7|A0A8I5QJR7_HUMAN;sp|Q9Y4W6|AFG32_HUMAN;tr|A0A8I5KVV1|A0A8I5KVV1_HUMAN	3092	Color2 [A=255, R=169, G=169, B=169]	1	4					-1	13	13	12	17.8	17.8	16.8	84.069	0	16.034	2306500000	90	0.0245314	0.00954485	0.0326931	0.060075	-0.0221336	-0.0594568	0.0567746	-0.0376513	-8.7738e-05	0.0324812	0.00324917	-0.0760646	-0.0373864	-0.019978	0.046979	0.0722437	-0.0477138	-0.0232825	-0.017689	-0.027199	-0.0364327	-0.093128	0.0159922	0.10531	-0.0204744
+	3.83391	0.154439	sp|Q9Y5A9|YTHD2_HUMAN;tr|S4R3V3|S4R3V3_HUMAN	sp|Q9Y5A9|YTHD2_HUMAN;tr|S4R3V3|S4R3V3_HUMAN	3099	Color2 [A=255, R=169, G=169, B=169]	1	4					-1	2	2	1	3.6	3.6	2.1	62.333	0	4.9406	865320000	18	-0.0668683	-0.070209	-0.0487428	0.211882	-0.00802159	0.020601	-0.0721474	-0.053817	-0.0156236	0.201236	-0.046066	0.03004	-0.0871851	-0.0467143	-0.0406544	0.212263	-0.00599813	0.00742674	-0.0821567	0.0494494	-0.0503578	0.110288	0.0301523	-0.0104778	-0.0193172
+	3.063	0.240984	tr|A0A0C4DGP4|A0A0C4DGP4_HUMAN	tr|A0A0C4DGP4|A0A0C4DGP4_HUMAN	3153	Color2 [A=255, R=169, G=169, B=169]	1	4					-1	5	1	1	34	4.5	4.5	22.628	0	2.1141	171210000	11	-0.426593	-0.214673	-0.112724	-0.12763	0.172326	0.354467	-0.32532	-0.296365	-0.128559	-0.298691	0.246186	0.348776	-0.348121	-0.423962	-0.0334229	-0.0153909	0.240642	0.22052	0.0502896	-0.0559359	-0.103535	-0.182636	0.199084	0.110203	0.0833573
+	3.88345	0.207297	tr|Q96A10|Q96A10_HUMAN;tr|A0A0U1RQS5|A0A0U1RQS5_HUMAN;tr|B3KNS4|B3KNS4_HUMAN;tr|A0A0U1RQV1|A0A0U1RQV1_HUMAN;tr|A0A0U1RQL9|A0A0U1RQL9_HUMAN	tr|Q96A10|Q96A10_HUMAN;tr|A0A0U1RQS5|A0A0U1RQS5_HUMAN;tr|B3KNS4|B3KNS4_HUMAN;tr|A0A0U1RQV1|A0A0U1RQV1_HUMAN;tr|A0A0U1RQL9|A0A0U1RQL9_HUMAN	3154	Color2 [A=255, R=169, G=169, B=169]	1	4					-1	2	2	2	37.8	37.8	37.8	7.8649	0	4.9855	254650000	9	-0.285705	-0.141402	-0.116056	-0.000754595	-0.119964	0.436827	-0.13276	-0.0652156	-0.102782	0.116744	-0.0171115	0.166856	-0.166789	-0.0914426	-0.123266	0.0488384	0.0664001	0.176849	-0.0699267	-0.0389428	-0.0446844	-0.0513361	-0.045182	0.314888	-0.0988991
+	1.996	-0.15444	tr|A0A140T9W2|A0A140T9W2_HUMAN;tr|Q53YP1|Q53YP1_HUMAN;tr|A0A140T9U0|A0A140T9U0_HUMAN;tr|A0A140T9M0|A0A140T9M0_HUMAN;tr|A0A140T9T1|A0A140T9T1_HUMAN;tr|A0A140TA03|A0A140TA03_HUMAN;tr|A0A1W2PNZ7|A0A1W2PNZ7_HUMAN	tr|A0A140T9W2|A0A140T9W2_HUMAN;tr|Q53YP1|Q53YP1_HUMAN;tr|A0A140T9U0|A0A140T9U0_HUMAN;tr|A0A140T9M0|A0A140T9M0_HUMAN;tr|A0A140T9T1|A0A140T9T1_HUMAN;tr|A0A140TA03|A0A140TA03_HUMAN;tr|A0A1W2PNZ7|A0A1W2PNZ7_HUMAN	3156	Color2 [A=255, R=169, G=169, B=169]	1	4					-1	4	2	2	14.1	7.9	7.9	39.94	0	16.677	649840000	22	0.238217	0.0300317	0.102505	-0.155817	-0.0437036	-0.131327	0.224739	0.0314736	-0.0111046	-0.273476	-0.00958753	0.00179243	0.241566	0.00590324	0.045187	-0.265863	0.0239472	-0.0822027	0.254241	-0.0194225	0.0276034	-0.166076	-0.0803452	-0.12196	-0.091584
+	3.61603	-0.160536	tr|A0A3B3ITX7|A0A3B3ITX7_HUMAN;tr|A0A3B3IUC9|A0A3B3IUC9_HUMAN;tr|A0A3B3ITV0|A0A3B3ITV0_HUMAN;tr|E9PG39|E9PG39_HUMAN;tr|A0A3B3IS09|A0A3B3IS09_HUMAN	tr|A0A3B3ITX7|A0A3B3ITX7_HUMAN;tr|A0A3B3IUC9|A0A3B3IUC9_HUMAN;tr|A0A3B3ITV0|A0A3B3ITV0_HUMAN;tr|E9PG39|E9PG39_HUMAN	3166	Color2 [A=255, R=169, G=169, B=169]	1	4					-1	3	3	1	13.1	13.1	3.7	23.423	0	4.0863	2212300000	29	0.160803	0.000124454	-0.0560381	-0.124688	0.00331807	0.0197852	0.0481505	0.0521209	0.126101	-0.38368	0.0624025	0.00777459	0.0479784	0.0327749	0.0470643	-0.155385	0.000408173	0.0283313	0.135114	0.103259	0.00075984	-0.122351	-0.0663934	-0.108482	0.0711193
+	1.59419	0.152129	tr|A0A994J5W6|A0A994J5W6_HUMAN;tr|C9JYN0|C9JYN0_HUMAN;tr|A0A994J5J4|A0A994J5J4_HUMAN;sp|Q16563|SYPL1_HUMAN;tr|A0A994J846|A0A994J846_HUMAN;tr|A0A0U1RQT9|A0A0U1RQT9_HUMAN	tr|A0A994J5W6|A0A994J5W6_HUMAN;tr|C9JYN0|C9JYN0_HUMAN;tr|A0A994J5J4|A0A994J5J4_HUMAN;sp|Q16563|SYPL1_HUMAN;tr|A0A994J846|A0A994J846_HUMAN	3179	Color2 [A=255, R=169, G=169, B=169]	1	4					-1	3	3	3	37.2	37.2	37.2	8.6481	0	7.8239	347190000	16	-0.192658	0.00966835	-0.156162	0.276234	0.0714834	0.0119448	0.0428987	-0.388445	0.143374	0.0555682	-0.00488782	0.0328751	-0.0295906	-0.0805857	0.123621	-0.0633569	0.0167038	0.0151565	-0.611977	-0.365457	-0.531209	0.904691	0.287958	-0.0353341	-0.353387
+	15.4019	-0.525043	tr|E9PKQ5|E9PKQ5_HUMAN	tr|E9PKQ5|E9PKQ5_HUMAN	3193	Color2 [A=255, R=169, G=169, B=169]	1	4					-1	1	1	1	3.4	3.4	3.4	24.341	0	1.859	3734500000	13	0.151287	0.225445	0.0210402	-0.4699	0.00358868	0.0129015	0.193243	0.17347	0.104298	-0.466233	-0.0258474	-0.0372479	0.186693	0.181884	0.108337	-0.448817	0	-0.0741963	0.0854642	0.0574505	0.105889	0.0413823	0.0137582	-0.424312	0.0291634
+	2.62092	-0.245244	tr|J3KN67|J3KN67_HUMAN;tr|A0A2R2Y2Q3|A0A2R2Y2Q3_HUMAN	tr|J3KN67|J3KN67_HUMAN;tr|A0A2R2Y2Q3|A0A2R2Y2Q3_HUMAN	3205	Color2 [A=255, R=169, G=169, B=169]	1	4					-1	16	1	0	37.5	3.2	0	33.222	0.00071124	1.291	6398600000	12	-0.0719082	0.00558591	-0.223257	0.119039	0.0828576	0.0775635	0.0400019	0.102077	-0.194741	0.0298462	0.0650611	-0.00636101	0.0865769	-0.0326538	-0.197297	0.0583284	0.0847316	-0.00490308	0.085263	-0.0582223	0.116523	0.301405	-0.13537	-0.474593	0.0787044
	0.232514	0.00716837	sp|P0DPI2|GAL3A_HUMAN;sp|A0A0B4J2D5|GAL3B_HUMAN;tr|H7C1F6|H7C1F6_HUMAN;tr|H7C2G3|H7C2G3_HUMAN;tr|A0A2R8YDR7|A0A2R8YDR7_HUMAN;tr|F2Z2Q0|F2Z2Q0_HUMAN;tr|A0A096LP12|A0A096LP12_HUMAN;tr|A0A2R8Y6K9|A0A2R8Y6K9_HUMAN	sp|P0DPI2|GAL3A_HUMAN;sp|A0A0B4J2D5|GAL3B_HUMAN;tr|H7C1F6|H7C1F6_HUMAN;tr|H7C2G3|H7C2G3_HUMAN	97	Color2 [A=255, R=169, G=169, B=169]	1	4					-1	6	6	6	28	28	28	28.17	0	51.709	4043900000	44	-0.00299382	-0.0468953	0.0493612	-0.0308371	0.0081799	0.0100977	0.00108361	-0.0324299	-0.0102203	-0.0536528	-0.0162203	0.0047524	0.0126395	-0.0813677	-0.0422864	-0.0144174	0.0400467	0.00893497	0.0332103	-0.0157146	-0.0428565	-0.0460522	-0.0247562	0.0557475	-0.02671
	0.888737	0.053255	sp|A0AV96|RBM47_HUMAN;tr|D6REZ6|D6REZ6_HUMAN;tr|D6RBS9|D6RBS9_HUMAN;tr|D6R9D6|D6R9D6_HUMAN;tr|B7Z8Z7|B7Z8Z7_HUMAN;tr|D6RCT1|D6RCT1_HUMAN;tr|D6RBP6|D6RBP6_HUMAN;tr|D6RA49|D6RA49_HUMAN;tr|D6RFL5|D6RFL5_HUMAN;tr|D6R9M7|D6R9M7_HUMAN	sp|A0AV96|RBM47_HUMAN;tr|D6REZ6|D6REZ6_HUMAN;tr|D6RBS9|D6RBS9_HUMAN;tr|D6R9D6|D6R9D6_HUMAN;tr|B7Z8Z7|B7Z8Z7_HUMAN	99	Color2 [A=255, R=169, G=169, B=169]	1	4					-1	5	5	5	17.4	17.4	17.4	64.098	0	40.151	594550000	62	-0.137286	0.0211122	-0.00572753	-0.0329311	-0.0788577	0.10692	-0.0270829	-0.133656	-0.0722783	0.0542204	-0.0181406	0.0454974	-0.168011	0.0436957	-0.0525749	0.00534296	0.0108423	0.148269	-0.055505	-0.117921	-0.0124683	-0.0154071	0.139545	0.129129	-0.092268
	0.884711	0.0577204	sp|A0AVT1|UBA6_HUMAN;tr|H0Y8S8|H0Y8S8_HUMAN	sp|A0AVT1|UBA6_HUMAN	100	Color2 [A=255, R=169, G=169, B=169]	1	4					-1	6	6	6	7.8	7.8	7.8	117.97	0	13.24	1053600000	33	-0.0400648	0.136373	-0.0615344	0.0694549	-0.0287576	0.014745	-0.178237	0.198057	-0.0687749	0.0381567	0	0.0640283	-0.0872817	0.00786567	-0.012121	0.0142746	-0.029063	0.028399	0.0199337	0.078495	0.0163748	-0.144458	-0.00631475	0.0466897	-0.163023
	0.412007	0.013169	tr|A0A499FIX8|A0A499FIX8_HUMAN;tr|H7BXI1|H7BXI1_HUMAN;sp|A0FGR8|ESYT2_HUMAN	tr|A0A499FIX8|A0A499FIX8_HUMAN;tr|H7BXI1|H7BXI1_HUMAN;sp|A0FGR8|ESYT2_HUMAN	101	Color2 [A=255, R=169, G=169, B=169]	1	4					-1	10	10	10	16.9	16.9	16.9	93.977	0	69.134	1971100000	88	-0.00145078	-0.0461247	0.031661	-0.0789909	0.00182939	0.0284624	-0.0544965	0.0806103	0.00552034	0.0117991	0.0410221	-0.0822594	0.0730209	-0.0705864	-0.0130095	0.00896478	-0.0197237	0.00598574	-0.0309358	-0.0190926	-0.0145142	0.0109184	-0.00235295	0.0267463	-0.010165
	0.0290229	0.00310628	tr|A0A8I5KQW5|A0A8I5KQW5_HUMAN;tr|G3V144|G3V144_HUMAN;tr|A0A1B0GUF2|A0A1B0GUF2_HUMAN;sp|A1X283|SPD2B_HUMAN;sp|Q5TCZ1|SPD2A_HUMAN	tr|A0A8I5KQW5|A0A8I5KQW5_HUMAN;tr|G3V144|G3V144_HUMAN;tr|A0A1B0GUF2|A0A1B0GUF2_HUMAN;sp|A1X283|SPD2B_HUMAN;sp|Q5TCZ1|SPD2A_HUMAN	103	Color2 [A=255, R=169, G=169, B=169]	1	4					-1	1	1	1	4.3	4.3	4.3	21.529	0.0040554	0.8262	68760000	12	0.121606	-0.30103	-0.221206	0.137288	0.143402	0.00282335	-0.000361443	-0.0602825	-0.00624681	0.133434	-0.114924	0.0853834	0.212122	-0.169263	-0.124898	0.148208	-0.0991712	0.0327187	0.0265174	0.141546	-0.0807593	-0.181371	-0.0709302	0.165971	0.0820777
	0.679189	0.0836431	sp|A3KMH1|VWA8_HUMAN	sp|A3KMH1|VWA8_HUMAN	104	Color2 [A=255, R=169, G=169, B=169]	1	4					-1	2	2	2	1.7	1.7	1.7	214.82	0	2.9638	45883000	12	-0.364254	0.871368	-0.929581	0.228816	0.36324	-0.505473	0.0941536	-0.55957	0.219392	0.375983	0.0876222	-0.391589	-0.0926862	0.309776	-0.0993781	0.123951	-0.127944	0.018019	0.0996826	-0.115715	-0.151224	-0.0771668	0.213268	0.0365469	-0.336896
	0.423881	0.0420185	sp|A5YKK6|CNOT1_HUMAN;tr|H3BVC9|H3BVC9_HUMAN;tr|H3BMZ2|H3BMZ2_HUMAN	sp|A5YKK6|CNOT1_HUMAN	106	Color2 [A=255, R=169, G=169, B=169]	1	4					-1	6	6	6	2.8	2.8	2.8	266.94	0	9.1379	394270000	24	-0.279202	0.188925	0.048511	-0.077625	0.172206	-0.0631969	0.036659	0.0450304	-0.0102203	-0.070971	0.0207903	0.0571485	-0.0355265	0.286726	-0.101078	-0.093652	-0.010376	0.0216911	-0.00849509	0.0186021	0.0761566	0.103993	-0.154189	-0.0289721	-0.255297
	2.71267	-0.0916608	sp|A6NDG6|PGP_HUMAN;tr|H3BV17|H3BV17_HUMAN	sp|A6NDG6|PGP_HUMAN;tr|H3BV17|H3BV17_HUMAN	107	Color2 [A=255, R=169, G=169, B=169]	1	4					-1	2	2	2	10	10	10	34.006	0	16.588	460470000	35	0.0177441	0.0316143	0.0402389	0.0265977	-0.0233734	-0.0236297	0.0858357	0.181712	-0.0139384	-0.0349939	-0.110235	-0.00663829	0.0914366	-0.0219789	0.148316	0.0215704	-0.0989528	-0.0733984	0.101475	0.0224543	0.0361943	0.037858	-0.0112348	-0.242034	0.0502594
	0.50983	-0.0639336	sp|A6NDU8|RIMC1_HUMAN	sp|A6NDU8|RIMC1_HUMAN	108	Color2 [A=255, R=169, G=169, B=169]	1	4					-1	2	2	2	7.1	7.1	7.1	33.62	0	4.8367	92078000	13	0.156256	-0.0699477	-0.086622	0.00752687	0.163697	-0.18032	0.293206	-0.153841	0.0599291	-0.184009	-0.0221953	-0.0561311	-0.125251	-0.0594995	-0.186328	0.106357	0.138369	0.0679381	-0.286007	-0.0204954	-0.0493088	0.29884	-0.0570691	0.183813	0.00178218
	0.30383	0.0345496	sp|A6NHQ2|FBLL1_HUMAN	sp|A6NHQ2|FBLL1_HUMAN	109	Color2 [A=255, R=169, G=169, B=169]	1	4					-1	3	1	1	11.4	3.3	3.3	34.803	0	4.4381	370600000	11	-0.155037	-0.0470238	-0.154693	0.0125589	0.249686	0.000551224	-0.166936	-0.0310323	-0.0871229	-0.04685	0.17989	0.0640943	-0.141863	-0.0818894	-0.103064	-0.0270157	0.165853	0.0887034	-0.17072	-0.201886	-0.219658	-0.298288	-0.178282	-0.238752	-0.0667915
	4.23166	-0.072526	sp|P14598|NCF1_HUMAN;sp|A6NI72|NCF1B_HUMAN;sp|A8MVU1|NCF1C_HUMAN;tr|H7C1S1|H7C1S1_HUMAN;tr|C9J155|C9J155_HUMAN	sp|P14598|NCF1_HUMAN;sp|A6NI72|NCF1B_HUMAN;sp|A8MVU1|NCF1C_HUMAN	111	Color2 [A=255, R=169, G=169, B=169]	1	4					-1	12	12	12	35.6	35.6	35.6	44.681	0	28.85	6851200000	100	0.058172	-0.112206	-0.0927048	-0.000323296	0.00358868	0.0582952	0.0656064	-0.170111	-0.0934782	0.0126534	0.0582428	0.0708096	0.0321031	-0.163316	-0.115514	0.0415754	0.0978842	0.0491371	0.0651295	0.0977926	0.0555828	-0.124071	-0.0384057	-0.0449843	0.0484672
	0.455131	-0.0368132	tr|S4R3B3|S4R3B3_HUMAN;tr|H7C453|H7C453_HUMAN;tr|S4R3U7|S4R3U7_HUMAN;tr|S4R3H3|S4R3H3_HUMAN;tr|S4R393|S4R393_HUMAN;tr|S4R410|S4R410_HUMAN;sp|A7E2V4|ZSWM8_HUMAN	tr|S4R3B3|S4R3B3_HUMAN;tr|H7C453|H7C453_HUMAN;tr|S4R3U7|S4R3U7_HUMAN;tr|S4R3H3|S4R3H3_HUMAN;tr|S4R393|S4R393_HUMAN;tr|S4R410|S4R410_HUMAN;sp|A7E2V4|ZSWM8_HUMAN	113	Color2 [A=255, R=169, G=169, B=169]	1	4					-1	1	1	1	0.8	0.8	0.8	117.42	0.0056818	0.71938	182310000	11	-0.0496943	-0.0569515	-0.00563931	0.00129318	0.0663128	0.035676	-0.0841637	0.0503216	-0.0860043	0.0278404	0.0897889	0.0145519	-0.0711875	-0.160697	0.0118454	-0.0946803	0.128945	0.0761364	0.000213385	-0.0107853	0.10973	-0.0712023	-0.0193133	0.0106115	0.103017
	1.20839	-0.113005	tr|A0A3B3IU30|A0A3B3IU30_HUMAN;sp|B0I1T2|MYO1G_HUMAN	tr|A0A3B3IU30|A0A3B3IU30_HUMAN;sp|B0I1T2|MYO1G_HUMAN	118	Color2 [A=255, R=169, G=169, B=169]	1	4					-1	2	2	2	3.1	3.1	3.1	110.56	0	13.119	79733000	12	0.0914714	-0.451682	0.0235512	-0.00485945	0.132744	0.0194452	0.103685	-0.448951	-0.000439167	0.0785975	0.184669	-0.0958347	-0.067287	0.0332565	-0.129999	-0.158847	0.154409	0.0848732	0.0978215	-0.132303	0.0861359	-0.202484	0.102711	0.0366497	-0.217467
	0.173004	0.00751511	sp|Q99613|EIF3C_HUMAN;sp|B5ME19|EIFCL_HUMAN	sp|Q99613|EIF3C_HUMAN;sp|B5ME19|EIFCL_HUMAN	119	Color2 [A=255, R=169, G=169, B=169]	1	4					-1	12	12	12	12.3	12.3	12.3	105.34	0	43.005	4799100000	74	-0.0769658	0.0351386	-0.012542	0.0454197	0.00318289	0.00364876	-0.0055213	-0.00835204	-0.0114584	0.0277348	0.0122144	0.0582092	-0.0168738	0.105251	-0.0174615	0.0530751	-0.00102043	-0.0305877	0.026238	0.0661075	0.0186276	-0.0479715	-0.0137959	-0.0417242	0.00775409
	0.950009	0.0294196	tr|F8VZJ2|F8VZJ2_HUMAN;tr|A0A7I2V2K5|A0A7I2V2K5_HUMAN;sp|Q13765|NACA_HUMAN;tr|H0YHX9|H0YHX9_HUMAN;tr|A0A7I2V473|A0A7I2V473_HUMAN;sp|E9PAV3|NACAM_HUMAN;tr|F8W0W4|F8W0W4_HUMAN;tr|F8VNW4|F8VNW4_HUMAN;tr|F8VZ58|F8VZ58_HUMAN;sp|Q9BZK3|NACP4_HUMAN	tr|F8VZJ2|F8VZJ2_HUMAN;tr|A0A7I2V2K5|A0A7I2V2K5_HUMAN;sp|Q13765|NACA_HUMAN;tr|H0YHX9|H0YHX9_HUMAN;tr|A0A7I2V473|A0A7I2V473_HUMAN;sp|E9PAV3|NACAM_HUMAN;tr|F8W0W4|F8W0W4_HUMAN;tr|F8VNW4|F8VNW4_HUMAN	120	Color2 [A=255, R=169, G=169, B=169]	1	4					-1	5	5	5	51.5	51.5	51.5	15.016	0	162.7	10249000000	111	-0.0136585	0.0610015	0.048341	0.114664	-0.0142386	-0.0583797	-0.0446794	-0.0508525	0.0588338	0.0231845	0.0169778	0.00907779	0.0183806	0.00344658	-0.0506575	0.0423033	0.0378618	-0.0413315	0.0330017	0.0778782	0.0167089	-0.0765791	0.0339231	-0.0638189	0.0168779
	0.417203	-0.0490741	sp|L0R6Q1|S35U4_HUMAN	sp|L0R6Q1|S35U4_HUMAN	121	Color2 [A=255, R=169, G=169, B=169]	1	4					-1	2	2	2	14.6	14.6	14.6	11.133	0.000369	1.57	145940000	8	-0.221747	-0.283183	-0.220916	-0.261955	-0.107646	-0.183855	-0.106457	0.026845	-0.143125	-0.13127	0.123773	0.139559	-0.192302	-0.243217	-0.201172	-0.16167	-0.159393	-0.150805	-0.121802	-0.0482557	0.0673177	0.134604	0.0358508	-0.0133486	-0.260568
	2.95821	0.0637269	tr|B7Z3Q4|B7Z3Q4_HUMAN;sp|O00116|ADAS_HUMAN;tr|A0A7P0TAU9|A0A7P0TAU9_HUMAN;tr|A0A7P0T984|A0A7P0T984_HUMAN;tr|A0A1B0GWA2|A0A1B0GWA2_HUMAN;tr|A0A7P0TAL3|A0A7P0TAL3_HUMAN;tr|A0A2R8YEL0|A0A2R8YEL0_HUMAN;tr|B8ZZ81|B8ZZ81_HUMAN;tr|A0A7P0T8Q7|A0A7P0T8Q7_HUMAN;tr|A0A7P0TA54|A0A7P0TA54_HUMAN;tr|A0A7P0T9C9|A0A7P0T9C9_HUMAN	tr|B7Z3Q4|B7Z3Q4_HUMAN;sp|O00116|ADAS_HUMAN;tr|A0A7P0TAU9|A0A7P0TAU9_HUMAN;tr|A0A7P0T984|A0A7P0T984_HUMAN;tr|A0A1B0GWA2|A0A1B0GWA2_HUMAN;tr|A0A7P0TAL3|A0A7P0TAL3_HUMAN;tr|A0A2R8YEL0|A0A2R8YEL0_HUMAN	122	Color2 [A=255, R=169, G=169, B=169]	1	4					-1	7	7	7	17.8	17.8	17.8	63.846	0	43.47	2038400000	54	0.0212309	0.0387752	-0.013962	0.109477	-0.020895	0.0156999	0.0466645	-0.0881546	0.00289416	0.0310063	-0.00291729	-0.0159554	0.0259709	-0.0159853	0.0196016	-0.0123644	0.00353289	0.0195842	-0.039396	0.0429058	-0.0277975	-0.0579922	0.0106812	0.0550373	-0.0688851
	0.314898	0.0349166	sp|O00151|PDLI1_HUMAN	sp|O00151|PDLI1_HUMAN	125	Color2 [A=255, R=169, G=169, B=169]	1	4					-1	4	4	4	16.1	16.1	16.1	36.071	0	2.7508	453810000	13	0.1104	0.123643	0.10185	0.0997515	-0.143209	-0.142316	-0.015805	0.0794344	-0.0616105	0.0756366	-0.00441194	-0.0040071	0.179985	0.141229	-0.132991	0.101974	-0.0842397	-0.0898864	-0.00434852	0.0729337	-0.00660253	-0.00493097	0.0122671	-0.0524013	-0.0259836
	2.13079	-0.0344807	sp|O00160|MYO1F_HUMAN;tr|M0QY89|M0QY89_HUMAN;tr|M0QXU5|M0QXU5_HUMAN;tr|M0QXU2|M0QXU2_HUMAN	sp|O00160|MYO1F_HUMAN	127	Color2 [A=255, R=169, G=169, B=169]	1	4					-1	19	19	15	21	21	16.8	124.84	0	118.4	8334200000	187	0.0528526	-0.04651	-0.042661	-0.0305066	0.0603437	0.00893354	-0.0284643	-0.0303974	-0.0667505	-0.0230157	0.022326	0.0385284	0.0946672	-0.0107613	-0.037667	-0.0248356	-0.0174501	-0.000275612	0.0399418	0.0104628	0.022208	0.00454402	-0.0670829	0.00809717	-0.0185945
	2.39952	-0.0587109	sp|O00161|SNP23_HUMAN;tr|H3BNE1|H3BNE1_HUMAN;tr|H3BR18|H3BR18_HUMAN;tr|H3BM38|H3BM38_HUMAN;tr|H3BPJ0|H3BPJ0_HUMAN;tr|H3BV99|H3BV99_HUMAN;tr|H3BP15|H3BP15_HUMAN;tr|H3BQY9|H3BQY9_HUMAN;tr|H3BNG6|H3BNG6_HUMAN;tr|H3BU94|H3BU94_HUMAN;tr|H3BR99|H3BR99_HUMAN	sp|O00161|SNP23_HUMAN;tr|H3BNE1|H3BNE1_HUMAN;tr|H3BR18|H3BR18_HUMAN;tr|H3BM38|H3BM38_HUMAN;tr|H3BPJ0|H3BPJ0_HUMAN	128	Color2 [A=255, R=169, G=169, B=169]	1	4					-1	5	5	5	36.5	36.5	36.5	23.354	0	46.335	1455000000	46	-0.0244949	-0.0304158	0.108799	-0.160871	-0.0457315	0.100055	0.0173306	-0.0187659	0.031178	-0.0278389	0.0217922	0.00234365	0.00876904	0.0573797	0.0173399	-0.00514793	-0.0700321	0.0460687	0.00731254	0.0430639	0.0137842	-0.0648737	0.0371346	-0.0475976	-0.0225742
	0.460322	-0.0423755	tr|A0A804HJ46|A0A804HJ46_HUMAN;tr|E9PMH2|E9PMH2_HUMAN;tr|A0A804HKK3|A0A804HKK3_HUMAN;tr|A0A804HKH9|A0A804HKH9_HUMAN;sp|O00170|AIP_HUMAN;tr|A0A804HKP8|A0A804HKP8_HUMAN;tr|A0A804HKL7|A0A804HKL7_HUMAN;tr|A0A804HIX8|A0A804HIX8_HUMAN;tr|A0A804HJ38|A0A804HJ38_HUMAN;tr|V9GYQ3|V9GYQ3_HUMAN	tr|A0A804HJ46|A0A804HJ46_HUMAN;tr|E9PMH2|E9PMH2_HUMAN;tr|A0A804HKK3|A0A804HKK3_HUMAN;tr|A0A804HKH9|A0A804HKH9_HUMAN;sp|O00170|AIP_HUMAN;tr|A0A804HKP8|A0A804HKP8_HUMAN;tr|A0A804HKL7|A0A804HKL7_HUMAN;tr|A0A804HIX8|A0A804HIX8_HUMAN;tr|A0A804HJ38|A0A804HJ38_HUMAN	129	Color2 [A=255, R=169, G=169, B=169]	1	4					-1	4	4	4	24.2	24.2	24.2	23.747	0	21.502	961390000	27	-0.296573	-0.0448411	0.00052762	-0.0153904	0.0962372	0.160635	-0.103542	-0.204788	-0.0239902	-0.145734	0.0491016	0.244205	-0.138964	-0.0989459	-0.0799713	-0.117379	0.0550523	0.237461	0.0572841	-0.0242159	-0.0975585	0.107791	-0.0407255	0.0191698	-0.0164285
	2.14706	-0.104119	sp|O00182|LEG9_HUMAN;tr|J3KSY2|J3KSY2_HUMAN;sp|Q6DKI2|LEG9C_HUMAN;sp|Q3B8N2|LEG9B_HUMAN;tr|J3QS92|J3QS92_HUMAN;tr|J3KS82|J3KS82_HUMAN	sp|O00182|LEG9_HUMAN;tr|J3KSY2|J3KSY2_HUMAN;sp|Q6DKI2|LEG9C_HUMAN;sp|Q3B8N2|LEG9B_HUMAN	131	Color2 [A=255, R=169, G=169, B=169]	1	4					-1	3	3	3	8.2	8.2	8.2	39.518	0	8.1242	2757000000	36	-0.0511019	0.0720468	0.119362	-0.234935	0.0114791	0.0380278	-0.00660992	0.288353	-0.0253298	-0.132214	-0.0395041	0.0230639	-0.0511315	0.0580902	0.124025	-0.00708294	0.0232112	-0.10271	0.0867381	-0.0361857	0.0315747	0.0516346	-0.131554	-0.0729964	-0.101346
	0.844533	-0.0322746	sp|O00186|STXB3_HUMAN	sp|O00186|STXB3_HUMAN	132	Color2 [A=255, R=169, G=169, B=169]	1	4					-1	7	7	7	13.7	13.7	13.7	67.764	0	27.918	1164000000	60	-0.031703	0.0216022	-0.0322814	-0.0287459	-0.00611424	0.0400405	0.0848141	0.12551	-0.0678544	0.144	-0.0645156	-0.096056	0.00126886	0.0861068	-0.077924	-0.03511	0.0150893	0.0423913	-0.0134439	0.0737848	-0.0203266	0.0331459	0.0393324	0.00442195	-0.109557
	0.0340355	0.00164956	tr|A0A8Q3SHR2|A0A8Q3SHR2_HUMAN;tr|A0A8Q3WKK0|A0A8Q3WKK0_HUMAN;tr|A0A8Q3SHS3|A0A8Q3SHS3_HUMAN;tr|A0A8Q3WKN2|A0A8Q3WKN2_HUMAN;tr|A0A8Q3SI03|A0A8Q3SI03_HUMAN;tr|A0A8Q3SIS1|A0A8Q3SIS1_HUMAN;tr|A0A8Q3WL34|A0A8Q3WL34_HUMAN;tr|A0A8Q3SIM7|A0A8Q3SIM7_HUMAN;tr|A0A8Q3WKF8|A0A8Q3WKF8_HUMAN;tr|A0A8Q3SHU2|A0A8Q3SHU2_HUMAN;tr|A0A0S2Z4Z4|A0A0S2Z4Z4_HUMAN;tr|A0A8Q3WKI5|A0A8Q3WKI5_HUMAN;sp|O00203|AP3B1_HUMAN;tr|A0…	tr|A0A8Q3SHR2|A0A8Q3SHR2_HUMAN;tr|A0A8Q3WKK0|A0A8Q3WKK0_HUMAN;tr|A0A8Q3SHS3|A0A8Q3SHS3_HUMAN;tr|A0A8Q3WKN2|A0A8Q3WKN2_HUMAN;tr|A0A8Q3SI03|A0A8Q3SI03_HUMAN;tr|A0A8Q3SIS1|A0A8Q3SIS1_HUMAN;tr|A0A8Q3WL34|A0A8Q3WL34_HUMAN;tr|A0A8Q3SIM7|A0A8Q3SIM7_HUMAN;tr|A0A8Q3WKF8|A0A8Q3WKF8_HUMAN;tr|A0A8Q3SHU2|A0A8Q3SHU2_HUMAN;tr|A0A0S2Z4Z4|A0A0S2Z4Z4_HUMAN;tr|A0A8Q3WKI5|A0A8Q3WKI5_HUMAN;sp|O00203|AP3B1_HUMAN;tr|A0…	134	Color2 [A=255, R=169, G=169, B=169]	1	4					-1	11	11	11	11.3	11.3	11.3	112.01	0	16.167	1610400000	60	-0.0936956	-0.057987	-0.0445645	-0.109721	0.0461659	0.0491967	0.0093646	0.0325677	-0.0378931	0.0249851	-0.00427604	0.0586066	0.0295289	-0.0366933	-0.00759673	-0.0215719	0.0343459	0.0117414	0	0.034903	0.0347936	-0.0417435	0.00197339	0.032944	-0.0358951
	2.36329	0.104145	tr|H7BXD8|H7BXD8_HUMAN;tr|E9PN19|E9PN19_HUMAN;tr|F6V2D4|F6V2D4_HUMAN;sp|O00214|LEG8_HUMAN	tr|H7BXD8|H7BXD8_HUMAN;tr|E9PN19|E9PN19_HUMAN;tr|F6V2D4|F6V2D4_HUMAN;sp|O00214|LEG8_HUMAN	135	Color2 [A=255, R=169, G=169, B=169]	1	4					-1	2	2	2	10.3	10.3	10.3	19.569	0.00035881	1.363	194160000	12	-0.0529811	-0.0530756	-0.0924234	0.0945103	0.070709	0.0354068	-0.117489	0.00198722	-0.123577	-0.0951571	0.118789	0.132087	0.0114706	-0.101191	0.0302527	0.0233622	-0.0235903	0.0567799	0.0218277	-0.0346839	-0.027281	-0.128024	0.113008	0.0891428	0.0515678
	0.406028	0.0131319	sp|O00231|PSD11_HUMAN;tr|J3QRY4|J3QRY4_HUMAN;tr|J3KSW3|J3KSW3_HUMAN	sp|O00231|PSD11_HUMAN;tr|J3QRY4|J3QRY4_HUMAN	136	Color2 [A=255, R=169, G=169, B=169]	1	4					-1	10	10	10	26.5	26.5	26.5	47.463	0	66.133	4226600000	91	0.0239968	0.084651	0.00719333	0.0221457	-0.00291777	0.0264332	0.00891566	-0.029763	0.00219297	-0.0206103	-0.00264549	-0.0029006	-0.0207324	-0.0705864	-0.0491982	0.0502865	0.0901732	0.0323818	0.0217576	0.00965452	0.0087564	-0.0354476	-0.0545275	0.0408587	-0.000499487
	1.58038	0.0456957	sp|O00232|PSD12_HUMAN	sp|O00232|PSD12_HUMAN	137	Color2 [A=255, R=169, G=169, B=169]	1	4					-1	9	9	9	23.2	23.2	23.2	52.904	0	49.338	2829800000	83	-0.0740054	0.0567031	-0.0684338	0.0627611	0.0350931	0.0358777	-0.0813892	-0.0747402	-0.0341125	0.108176	0.0185173	0.0436246	-0.0415802	0.0516839	-0.0454655	0.0295637	0.0167038	0.0131085	0.00957704	-0.0919216	0.0125287	-0.0629318	0.0715487	0.0564578	0.0151849
	3.88214	-0.103719	tr|E5RGN3|E5RGN3_HUMAN;sp|O00244|ATOX1_HUMAN;tr|E5RIM7|E5RIM7_HUMAN	tr|E5RGN3|E5RGN3_HUMAN;sp|O00244|ATOX1_HUMAN;tr|E5RIM7|E5RIM7_HUMAN	138	Color2 [A=255, R=169, G=169, B=169]	1	4					-1	3	3	3	28.8	28.8	28.8	6.3304	0	1.9553	3325900000	30	0.0552967	0.0285692	-0.0309331	-0.0255601	0.00419712	0.0550475	0.0471017	-0.0137377	0.0316935	-0.117768	-0.0388076	0.0821285	0.0467498	-0.0633574	-0.0652399	-0.0699718	0.0344789	0.0820103	0.0677805	0.0949752	0.000253439	-0.150322	0.0752132	-0.120698	0.119986
	2.42055	0.121661	sp|O00264|PGRC1_HUMAN	sp|O00264|PGRC1_HUMAN	139	Color2 [A=255, R=169, G=169, B=169]	1	4					-1	2	2	2	11.3	11.3	11.3	21.671	0	18.43	787720000	19	0.0876386	0.00285769	-0.0177855	0.0610054	-0.0234423	-0.0397658	0.0211637	0.0385101	0.00219297	0.0298462	0.0118113	-0.044487	0.0688772	-0.0369461	0.0163822	0.0004282	-0.0268438	0.00776958	0.0563262	0.0603418	-0.0571072	-0.0804038	0.015527	0.0151057	-0.102954
	0.60599	0.0344064	sp|O00267|SPT5H_HUMAN	sp|O00267|SPT5H_HUMAN	140	Color2 [A=255, R=169, G=169, B=169]	1	4					-1	3	3	3	5.1	5.1	5.1	121	0	21.948	564230000	28	-0.198886	0.0729928	-0.0324614	0.0987449	0.142972	0.0125599	-0.0461709	-0.0674279	0.0771751	0.0150003	-0.0288172	-0.0354085	-0.0581005	0.0488276	0.063092	-0.0759401	0.0669196	-0.029743	0.0284028	-0.0401142	0.00925994	0.0410213	-0.0343549	0.0267463	0.0827513
	1.28491	0.022665	sp|O00299|CLIC1_HUMAN	sp|O00299|CLIC1_HUMAN	142	Color2 [A=255, R=169, G=169, B=169]	1	4					-1	11	11	11	50.2	50.2	50.2	26.922	0	274.89	50226000000	222	0.025244	0.0290568	0.0348411	0.0417588	-0.0727842	-0.042532	-0.00171733	-0.00610352	0.0147612	0.0582602	-0.0397825	-0.000690222	-0.00636148	0.0100701	-0.0045886	0.0379303	-0.0522909	0.00130939	0.0725262	0.0290112	-0.0296066	-0.0729597	-0.0273416	0	0.0246825
	0.120368	-0.0119606	sp|O00330|ODPX_HUMAN;tr|A0A8C8MSB2|A0A8C8MSB2_HUMAN;tr|E9PLU0|E9PLU0_HUMAN;tr|E9PRI6|E9PRI6_HUMAN;tr|H0YD97|H0YD97_HUMAN	sp|O00330|ODPX_HUMAN;tr|A0A8C8MSB2|A0A8C8MSB2_HUMAN	144	Color2 [A=255, R=169, G=169, B=169]	1	4					-1	3	3	3	8	8	8	54.122	0	4.8683	230280000	26	0.107964	0.0102861	-0.0436575	0.120626	-0.0441227	-0.0614696	0.150991	-0.108379	0.0506351	0.000323057	0.000880718	-0.0802157	0.00885916	0.0687044	-0.0510225	-0.135492	0.117391	-0.0204828	-0.0453331	0.027734	0.060936	-0.0776567	-0.00962424	0.0852714	-0.0175831
	1.15858	0.0324391	sp|O00410|IPO5_HUMAN;tr|H0Y8C6|H0Y8C6_HUMAN;tr|E7ETV3|E7ETV3_HUMAN;tr|E7EWK4|E7EWK4_HUMAN;tr|E7EX05|E7EX05_HUMAN;tr|E7EV12|E7EV12_HUMAN;tr|E7EQT5|E7EQT5_HUMAN;tr|C9JQT6|C9JQT6_HUMAN;tr|C9JZD8|C9JZD8_HUMAN;tr|E7ETV8|E7ETV8_HUMAN;tr|E7ESZ1|E7ESZ1_HUMAN;tr|C9JXE0|C9JXE0_HUMAN;tr|C9J875|C9J875_HUMAN;tr|H0Y3V4|H0Y3V4_HUMAN;tr|C9J583|C9J583_HUMAN;tr|C9JZ53|C9JZ53_HUMAN;tr|F8WF30|F8WF30_HUMAN;sp|O60518|…	sp|O00410|IPO5_HUMAN;tr|H0Y8C6|H0Y8C6_HUMAN	145	Color2 [A=255, R=169, G=169, B=169]	1	4					-1	18	18	18	23.2	23.2	23.2	123.63	0	151.8	7992200000	159	-0.0369	0.000994682	0.0628948	-0.0213959	0.0218661	0.0451272	-0.047384	0.00620127	0.0397441	0.0103028	-0.0259855	0.0347621	-0.00927901	-0.0286257	0.0251534	0.0613067	0.0136077	0.0246761	0.00653338	-0.0258725	-0.00389004	0.0211141	0.000469923	0.0733941	-0.0019989
	2.15662	0.0554093	sp|O00422|SAP18_HUMAN;tr|H7BZW6|H7BZW6_HUMAN;tr|U3KPY7|U3KPY7_HUMAN;tr|U3KQ12|U3KQ12_HUMAN	sp|O00422|SAP18_HUMAN;tr|H7BZW6|H7BZW6_HUMAN	146	Color2 [A=255, R=169, G=169, B=169]	1	4					-1	9	9	9	60.1	60.1	60.1	17.561	0	26.385	5002300000	79	0.0352724	0.0217249	-0.00952911	0.0153351	0.0157099	-0.0515053	0.00090313	-0.0437884	0.00883985	-0.0076673	0.025126	-0.0054605	-0.0289428	0.0121489	0.0305116	0.0583284	0.0167711	-0.0718758	0.0593348	-0.074245	0.0232887	-0.0596368	-0.0337772	0.110691	0.0811338
	0.206248	0.0196315	sp|O00425|IF2B3_HUMAN;tr|F8WD15|F8WD15_HUMAN	sp|O00425|IF2B3_HUMAN	147	Color2 [A=255, R=169, G=169, B=169]	1	4					-1	7	5	5	14.9	11.2	11.2	63.704	0	12.757	220070000	36	-0.16903	-0.0259771	-0.0554898	0.0115967	0.141068	0.0525904	0.0483253	0.0283082	0.14393	0.217074	-0.196989	-0.111998	0.0473642	-0.373487	-0.00167465	0.220464	0.0489504	-0.0279846	-0.0750911	-0.0453129	0.0285144	-0.0303164	0.175879	-0.00655293	-0.0738318
	0.0998192	0.00520941	sp|O00429|DNM1L_HUMAN;tr|F8VUJ9|F8VUJ9_HUMAN;tr|A0A994J696|A0A994J696_HUMAN;tr|H0YI79|H0YI79_HUMAN;tr|F8VZ52|F8VZ52_HUMAN;tr|A0A994J6A0|A0A994J6A0_HUMAN;tr|A0A994J3M8|A0A994J3M8_HUMAN;tr|A0A994J402|A0A994J402_HUMAN;tr|A0A994J3G1|A0A994J3G1_HUMAN;tr|A0A994J3G5|A0A994J3G5_HUMAN;tr|A0A994J6L8|A0A994J6L8_HUMAN;tr|A0A8V8TQT5|A0A8V8TQT5_HUMAN;tr|A0A994J3F1|A0A994J3F1_HUMAN;tr|A0A994J409|A0A994J409_HUMA…	sp|O00429|DNM1L_HUMAN;tr|F8VUJ9|F8VUJ9_HUMAN;tr|A0A994J696|A0A994J696_HUMAN;tr|H0YI79|H0YI79_HUMAN;tr|F8VZ52|F8VZ52_HUMAN;tr|A0A994J6A0|A0A994J6A0_HUMAN;tr|A0A994J3M8|A0A994J3M8_HUMAN;tr|A0A994J402|A0A994J402_HUMAN;tr|A0A994J3G1|A0A994J3G1_HUMAN;tr|A0A994J3G5|A0A994J3G5_HUMAN;tr|A0A994J6L8|A0A994J6L8_HUMAN;tr|A0A8V8TQT5|A0A8V8TQT5_HUMAN	148	Color2 [A=255, R=169, G=169, B=169]	1	4					-1	11	11	11	23.9	23.9	23.9	81.876	0	110.08	2562600000	85	0.0521533	-0.0276241	0.029078	-0.0450039	0.0144353	0.0160408	-0.0405853	0.0174201	-0.00633502	0.0409861	0.0309749	0.0047524	-0.0341332	0.0799408	0.00843334	-0.00891328	-0.00558829	0.0104415	-0.10908	-0.102283	0.00783277	-0.079324	0.165016	0.0255034	-0.0356758
	0.694357	0.121804	sp|O00442|RTCA_HUMAN	sp|O00442|RTCA_HUMAN	149	Color2 [A=255, R=169, G=169, B=169]	1	4					-1	5	5	5	15.3	15.3	15.3	39.336	0	8.933	523610000	27	-0.174645	0.239735	-0.155574	0.0260684	0.0730953	0.0360122	0.285889	-0.147632	-0.726236	-0.179367	0.244985	0.141124	-0.240184	0.233109	-0.240359	0.306775	-0.189675	0.176056	-0.0679111	0.0915415	0.0251157	0.278922	-0.118325	-0.261117	-0.0893054
	0.343986	0.020236	sp|O00483|NDUA4_HUMAN	sp|O00483|NDUA4_HUMAN	152	Color2 [A=255, R=169, G=169, B=169]	1	4					-1	4	4	4	40.7	40.7	40.7	9.3697	0	11.419	8877300000	60	0.116265	0.0467439	0.0428023	0.026386	-0.0725703	-0.0876007	0.151967	0.0245249	0.0177126	-0.00658488	-0.0406885	-0.0728683	0.168897	0.00246263	0.0321496	0.0204098	-0.0420301	-0.0704997	0.0440898	-0.00930977	-0.0109358	-0.0391645	-0.00546479	0.0339742	0.0751877
	1.53604	-0.0508719	sp|O00487|PSDE_HUMAN;tr|C9JW37|C9JW37_HUMAN	sp|O00487|PSDE_HUMAN	153	Color2 [A=255, R=169, G=169, B=169]	1	4					-1	6	6	6	33.9	33.9	33.9	34.577	0	20.355	2427600000	61	0.0251551	0.025151	-0.00652218	-0.00129414	-0.0479023	-0.00255275	0.00756836	-0.0219173	-0.142737	-0.0113535	0.0926518	0.0493026	0.00135946	-0.00271344	-0.018889	-0.0543244	0.0859497	0.00557375	0.000640392	-0.0248783	0.0528173	-0.00969195	-0.0383091	0.0370607	0.048743
	1.61739	0.0465483	sp|O00505|IMA4_HUMAN;tr|H0Y4S9|H0Y4S9_HUMAN;tr|A0A7I2V333|A0A7I2V333_HUMAN	sp|O00505|IMA4_HUMAN	154	Color2 [A=255, R=169, G=169, B=169]	1	4					-1	8	8	4	20.2	20.2	12.5	57.81	0	58.174	2209500000	84	0.0295124	-0.0151279	-0.00299311	0.0697629	-0.0313878	0.00721979	-0.0391922	0.0259907	-0.114899	0.0644534	0.0427337	0.0420172	0.000725269	0.0181243	-0.0261376	0.0609989	0.00231099	0.042726	0.0161378	0.00178981	0.013031	0.00185657	-0.0126569	0.143807	-0.0395563
	0.297474	0.0457504	tr|B4DHS6|B4DHS6_HUMAN;sp|O00534|VMA5A_HUMAN	tr|B4DHS6|B4DHS6_HUMAN;sp|O00534|VMA5A_HUMAN	156	Color2 [A=255, R=169, G=169, B=169]	1	4					-1	1	1	1	4.6	4.6	4.6	47.685	0	6.6074	59084000	9	-0.279275	-0.22433	-0.28835	-0.24566	-0.208767	-0.144485	-0.24923	-0.325999	-0.175914	-0.214608	-0.252765	-0.157202	-0.430902	-0.020853	0.290452	0.0195651	0.1041	-0.0527279	-0.219319	-0.2199	-0.194836	-0.22908	-0.170721	-0.184397	-0.135729
	0.435862	0.0203802	sp|O00560|SDCB1_HUMAN;tr|B4DHN5|B4DHN5_HUMAN;tr|E9PBU7|E9PBU7_HUMAN;tr|G5EA09|G5EA09_HUMAN	sp|O00560|SDCB1_HUMAN;tr|B4DHN5|B4DHN5_HUMAN;tr|E9PBU7|E9PBU7_HUMAN;tr|G5EA09|G5EA09_HUMAN	158	Color2 [A=255, R=169, G=169, B=169]	1	4					-1	3	3	3	22.5	22.5	22.5	32.444	0	15.559	733090000	21	-0.0327222	0.198494	-0.217724	0.0487587	-0.0173228	0.0819986	0.0441258	0.0364511	-0.0660152	-0.0532057	-0.142262	0.182503	-0.0807457	0.247921	-0.0294609	-0.0703089	-0.101943	0.0989106	-0.0404937	0.060576	-0.0727432	0.124586	0.0709219	-0.128285	-0.00500202
	0.432806	0.0332429	sp|O00567|NOP56_HUMAN;tr|A0A494C128|A0A494C128_HUMAN;tr|H0YDU4|H0YDU4_HUMAN;tr|H0Y653|H0Y653_HUMAN;tr|Q5JXT2|Q5JXT2_HUMAN	sp|O00567|NOP56_HUMAN;tr|A0A494C128|A0A494C128_HUMAN	160	Color2 [A=255, R=169, G=169, B=169]	1	4					-1	8	8	8	20.4	20.4	20.4	66.049	0	60.343	1352300000	51	-0.0558987	0.0192726	0.0456169	-0.0909977	-0.0247519	-0.040262	0.118823	-0.0464816	-0.0396967	-0.00140095	0.0541365	-0.0337832	-0.004632	0.11131	-0.00618029	-0.0621269	-0.016624	-0.0470896	-0.0918336	0.0538478	0.108007	0.149837	0.0673363	-0.0403137	0.0134189
	1.01217	-0.0238825	tr|A0A0D9SF53|A0A0D9SF53_HUMAN;tr|A0A2R8YF78|A0A2R8YF78_HUMAN;sp|O00571|DDX3X_HUMAN;tr|A0A2R8Y4A4|A0A2R8Y4A4_HUMAN;tr|A0A2R8YFS5|A0A2R8YFS5_HUMAN;tr|A0A0D9SG12|A0A0D9SG12_HUMAN;tr|A0A0D9SFB3|A0A0D9SFB3_HUMAN;tr|A0A2R8Y5G6|A0A2R8Y5G6_HUMAN;tr|A0A2R8YCW1|A0A2R8YCW1_HUMAN;tr|A0A2R8YFR4|A0A2R8YFR4_HUMAN;tr|A0A2U3TZJ9|A0A2U3TZJ9_HUMAN;tr|A0A2R8Y645|A0A2R8Y645_HUMAN;tr|F6S8Q4|F6S8Q4_HUMAN;tr|A0A2R8YDH3…	tr|A0A0D9SF53|A0A0D9SF53_HUMAN;tr|A0A2R8YF78|A0A2R8YF78_HUMAN;sp|O00571|DDX3X_HUMAN;tr|A0A2R8Y4A4|A0A2R8Y4A4_HUMAN;tr|A0A2R8YFS5|A0A2R8YFS5_HUMAN;tr|A0A0D9SG12|A0A0D9SG12_HUMAN;tr|A0A0D9SFB3|A0A0D9SFB3_HUMAN;tr|A0A2R8Y5G6|A0A2R8Y5G6_HUMAN;tr|A0A2R8YCW1|A0A2R8YCW1_HUMAN;tr|A0A2R8YFR4|A0A2R8YFR4_HUMAN;tr|A0A2U3TZJ9|A0A2U3TZJ9_HUMAN;tr|A0A2R8Y645|A0A2R8Y645_HUMAN;tr|F6S8Q4|F6S8Q4_HUMAN;tr|A0A2R8YDH3…	161	Color2 [A=255, R=169, G=169, B=169]	1	4					-1	20	19	6	33.3	31.8	11.3	81.476	0	179.41	13150000000	221	-0.0399714	0.0047183	-0.0188544	0.0239494	0.00500798	-0.0182443	0.0394747	0.00916862	-0.00422025	0.0520403	0.0267899	-0.0368938	-0.0144904	-0.0189788	-0.017729	-0.0186408	0.0023787	-0.00248384	-0.00434852	0.00178981	0.047025	0.0149686	-0.0272458	-0.0749946	-0.0318055
	0.855567	-0.0761319	tr|A0A804HKZ2|A0A804HKZ2_HUMAN;tr|A0A804HJZ7|A0A804HJZ7_HUMAN;tr|H0YAE9|H0YAE9_HUMAN;tr|D6REQ6|D6REQ6_HUMAN;tr|A0A087WZM2|A0A087WZM2_HUMAN;tr|D6RHI9|D6RHI9_HUMAN;sp|O00584|RNT2_HUMAN	tr|A0A804HKZ2|A0A804HKZ2_HUMAN;tr|A0A804HJZ7|A0A804HJZ7_HUMAN;tr|H0YAE9|H0YAE9_HUMAN;tr|D6REQ6|D6REQ6_HUMAN;tr|A0A087WZM2|A0A087WZM2_HUMAN;tr|D6RHI9|D6RHI9_HUMAN;sp|O00584|RNT2_HUMAN	162	Color2 [A=255, R=169, G=169, B=169]	1	4					-1	1	1	1	6.1	6.1	6.1	18.829	0	2.6904	206600000	11	0.0458462	0.0390174	0.0900006	-0.00995255	-0.138426	0.0431213	0.0852399	-0.0171299	-0.00554156	-0.0621734	-0.0573754	0.0685747	0.108275	-0.0122519	0.00676823	-0.423915	0.0132034	0.157446	0.0800202	0.0353003	-0.0347881	-0.112678	-0.0146508	0.0521922	-0.0153465
	2.32757	-0.0358127	sp|O00754|MA2B1_HUMAN;tr|M0QZ24|M0QZ24_HUMAN;tr|M0R174|M0R174_HUMAN	sp|O00754|MA2B1_HUMAN	167	Color2 [A=255, R=169, G=169, B=169]	1	4					-1	13	13	13	15	15	15	113.74	0	32.733	4526400000	137	0.0351839	0.0144784	-0.012897	-0.00659132	0.0118825	-0.0165	-0.0712931	-0.0156212	0.0190129	-0.0205009	0.0536795	0.0109961	0.0567231	-0.0456963	0.0437346	-0.0474484	-0.0179319	0.029345	0.0266571	0.0413246	-0.00355124	-0.0363042	-0.0288758	-0.0095222	-0.0153465
	0.022308	-0.003061	tr|F2Z2Y4|F2Z2Y4_HUMAN;sp|O00764|PDXK_HUMAN	tr|F2Z2Y4|F2Z2Y4_HUMAN;sp|O00764|PDXK_HUMAN	169	Color2 [A=255, R=169, G=169, B=169]	1	4					-1	8	8	8	33.5	33.5	33.5	30.638	0	62.879	2881200000	51	-0.0516655	0.0522721	0.0291641	-0.0398967	-0.00720382	-0.00697923	-0.242939	-0.101428	0.0554585	0.14974	0.0231934	0.0807593	-0.0122938	-0.033915	-0.255004	0.197308	-0.036299	0.132254	-0.127622	-0.00873661	0.00219417	0.24178	0.0335557	-0.11258	-0.21093
	0.142212	0.0153697	tr|I3L505|I3L505_HUMAN;sp|O14561|ACPM_HUMAN	tr|I3L505|I3L505_HUMAN;sp|O14561|ACPM_HUMAN	171	Color2 [A=255, R=169, G=169, B=169]	1	4					-1	1	1	1	12.9	12.9	12.9	8.0603	0.002772	1.028	462710000	10	0.0706525	-0.0240788	0.0596921	0.118244	-0.0572534	-0.0801487	0.051554	-0.0601528	0.0715051	0.0965385	-0.0379028	-0.065197	0.0575945	0.0159321	0.0683112	-0.00418139	-0.0580153	-0.0209024	-0.151262	-0.263269	-0.178989	-0.232592	-0.156688	-0.266852	-0.0847595
	0.0668109	0.00870959	tr|H3BUM8|H3BUM8_HUMAN;tr|H3BRL3|H3BRL3_HUMAN;sp|O14562|UBFD1_HUMAN	tr|H3BUM8|H3BUM8_HUMAN;tr|H3BRL3|H3BRL3_HUMAN;sp|O14562|UBFD1_HUMAN	172	Color2 [A=255, R=169, G=169, B=169]	1	4					-1	3	3	3	19.5	19.5	19.5	19.576	0	7.1714	242040000	16	-0.0471637	-0.0170143	-0.00616908	0.0748899	-0.0622702	0.0925751	-0.243153	-0.12509	-0.0575848	0.0647624	0.105244	0.147553	-0.0399013	0.026618	-0.0485601	-0.172296	0.0496736	0.127213	0.0492582	-0.216057	-0.00600863	0.00361776	0.0609498	0.150093	-0.0230815
	1.46044	-0.0817057	tr|M0QXB4|M0QXB4_HUMAN;sp|O14579|COPE_HUMAN;tr|M0R061|M0R061_HUMAN	tr|M0QXB4|M0QXB4_HUMAN;sp|O14579|COPE_HUMAN	173	Color2 [A=255, R=169, G=169, B=169]	1	4					-1	6	6	6	23.6	23.6	23.6	36.923	0	37.77	1119200000	51	-0.0679128	0.0919042	-0.104664	0.0754015	0.0699341	-0.0119054	0.00378919	0.139005	-0.295871	-0.205333	0.0320358	0.224795	-0.101415	-0.202343	-0.0112326	0.00278091	0.111359	0.287519	-0.12188	-0.100274	-0.00194383	0.249613	-0.0260003	-0.0631578	-0.174328
	0.757881	-0.0245509	tr|A6NJH9|A6NJH9_HUMAN;sp|P47813|IF1AX_HUMAN;sp|O14602|IF1AY_HUMAN;tr|X6RAC9|X6RAC9_HUMAN	tr|A6NJH9|A6NJH9_HUMAN;sp|P47813|IF1AX_HUMAN;sp|O14602|IF1AY_HUMAN	174	Color2 [A=255, R=169, G=169, B=169]	1	4					-1	4	4	4	22.8	22.8	22.8	14.455	0	31.102	4975900000	43	0.0341222	-0.115436	-0.0320117	-0.00172591	0.0266659	0.0431213	0.0310113	-0.0142398	0.0829887	-0.0640862	-0.00665689	0.0396028	0.0182016	-0.0892122	0.0422809	-0.0697472	0.00624442	0.0803809	0.116654	-0.021404	-0.0515826	-0.103668	0.0210056	0.0439305	0.0673118
	0.945831	-0.0475176	sp|O14617|AP3D1_HUMAN;tr|A0A8V8TQW4|A0A8V8TQW4_HUMAN;tr|A0A2R8Y4J3|A0A2R8Y4J3_HUMAN;tr|A0A087WYN6|A0A087WYN6_HUMAN	sp|O14617|AP3D1_HUMAN;tr|A0A8V8TQW4|A0A8V8TQW4_HUMAN	175	Color2 [A=255, R=169, G=169, B=169]	1	4					-1	7	7	7	8.8	8.8	8.8	130.16	0	42.836	1565300000	61	0.0889175	0.111377	0.0543666	0.0607986	-0.0777125	0.0326467	0.123806	-0.115363	0.01337	0.03069	-0.0355394	0.0133221	0.0340528	0.0628171	-0.0664387	0.00384903	0.00502491	0.00674081	0.0923572	0.101287	0.00842047	0.0338719	-0.020076	-0.0454195	-0.0211258
	0.436575	-0.0341929	sp|O14662|STX16_HUMAN;tr|H3BU86|H3BU86_HUMAN;tr|Q96NX8|Q96NX8_HUMAN;tr|F8W9Z6|F8W9Z6_HUMAN;tr|E9PLV7|E9PLV7_HUMAN;tr|E9PND6|E9PND6_HUMAN;tr|B7ZBM4|B7ZBM4_HUMAN;tr|B7ZBM5|B7ZBM5_HUMAN;tr|H0YEW0|H0YEW0_HUMAN	sp|O14662|STX16_HUMAN;tr|H3BU86|H3BU86_HUMAN;tr|Q96NX8|Q96NX8_HUMAN;tr|F8W9Z6|F8W9Z6_HUMAN	177	Color2 [A=255, R=169, G=169, B=169]	1	4					-1	3	3	3	14.8	14.8	14.8	37.031	0	7.947	207190000	21	-0.0601442	-0.191224	-0.151661	0.0222518	0.155808	0.104742	-0.109572	-0.0853825	0.109922	-0.200993	0.075582	0.101677	0.0703461	-0.372322	0.111602	-0.199451	0.0788186	0.0996184	-0.120718	-0.205318	0.107928	0.207441	0.157447	-0.126672	-0.0261288
	0.0534034	0.00252887	sp|O14737|PDCD5_HUMAN;tr|K7EQA1|K7EQA1_HUMAN;tr|Q3HM38|Q3HM38_HUMAN;tr|X6R2P6|X6R2P6_HUMAN;tr|K7ESJ4|K7ESJ4_HUMAN	sp|O14737|PDCD5_HUMAN;tr|K7EQA1|K7EQA1_HUMAN	178	Color2 [A=255, R=169, G=169, B=169]	1	4					-1	7	7	7	53.6	53.6	53.6	14.285	0	25.198	3849200000	67	0.103415	-0.0205421	0.00701833	0.0146947	-0.0427954	0.0234523	0.0230319	-0.0752637	0.0342679	0.0804322	-0.0441084	-0.0516911	0.0257037	-0.00234318	-0.00644588	0.0315552	-0.047503	0.0501363	0.0427775	0.103183	-0.027281	-0.120634	-0.0033896	0.021769	0.112813
	0.54816	0.038	sp|O14744|ANM5_HUMAN;tr|G3V5L5|G3V5L5_HUMAN;tr|G3V580|G3V580_HUMAN;tr|G3V2L6|G3V2L6_HUMAN;tr|C9JSX3|C9JSX3_HUMAN;tr|H0YJX6|H0YJX6_HUMAN;tr|H0YJ77|H0YJ77_HUMAN;tr|H0YJD3|H0YJD3_HUMAN	sp|O14744|ANM5_HUMAN	179	Color2 [A=255, R=169, G=169, B=169]	1	4					-1	5	5	5	10	10	10	72.683	0	16.883	1153500000	27	0.0126324	0.169483	-0.037868	-0.0991735	-0.0106144	0.0252144	0.022943	0.125852	0.0329812	-0.0530939	-0.0612593	0.00488973	-0.0691884	0.162966	0.0197754	-0.0487766	0.0388553	-0.0538723	0.0479505	0.134889	-0.124832	-0.0173798	-0.0713255	0.0302615	0.100225
	1.58604	-0.098656	tr|J3QRP6|J3QRP6_HUMAN;sp|O14745|NHRF1_HUMAN	tr|J3QRP6|J3QRP6_HUMAN;sp|O14745|NHRF1_HUMAN	180	Color2 [A=255, R=169, G=169, B=169]	1	4					-1	1	1	1	6.5	6.5	6.5	22.871	0	2.6578	133080000	12	-0.0306842	0.040832	-0.344976	-0.0063746	0.108299	0.155136	-0.040957	-0.0544622	-0.156077	-0.0390825	0.131156	0.0862935	-0.00426817	0.158998	-0.187531	-0.257521	0.038723	0.17514	-0.103945	0.250731	0.0158737	0.106756	-0.10552	-0.213876	-0.0235164
	1.10745	-0.110872	tr|A0A2R8Y7U1|A0A2R8Y7U1_HUMAN;tr|A0A2R8YGD1|A0A2R8YGD1_HUMAN;tr|A0A2R8YD45|A0A2R8YD45_HUMAN;tr|A0A804HJ17|A0A804HJ17_HUMAN;sp|O14773|TPP1_HUMAN	tr|A0A2R8Y7U1|A0A2R8Y7U1_HUMAN;tr|A0A2R8YGD1|A0A2R8YGD1_HUMAN;tr|A0A2R8YD45|A0A2R8YD45_HUMAN;tr|A0A804HJ17|A0A804HJ17_HUMAN;sp|O14773|TPP1_HUMAN	181	Color2 [A=255, R=169, G=169, B=169]	1	4					-1	3	3	3	10.5	10.5	10.5	43.568	0	57.577	1432500000	37	-0.138283	0.0825384	-0.168365	-0.0923762	0.183592	0.0524576	-0.000271082	0.0613227	0.0559654	0.0168111	-0.0629573	-0.000276089	-0.0140326	0.028069	-0.188133	-0.0229852	0.15447	-0.0333366	-0.291921	-0.117303	0.562865	0.165077	-0.184433	-0.320584	-0.0335567
	0.00807556	-0.000792027	tr|G3V220|G3V220_HUMAN;sp|O14776|TCRG1_HUMAN;tr|A0A7P0T8N8|A0A7P0T8N8_HUMAN;sp|Q5VWI1|TCRGL_HUMAN	tr|G3V220|G3V220_HUMAN;sp|O14776|TCRG1_HUMAN;tr|A0A7P0T8N8|A0A7P0T8N8_HUMAN	182	Color2 [A=255, R=169, G=169, B=169]	1	4					-1	5	5	5	5.1	5.1	5.1	116.17	0	10.589	1371600000	31	0.129166	-0.0871518	0.00360131	0.0470903	-0.041888	-0.0208995	0.0550365	0.00335193	0.0165849	0.123087	-0.0255716	-0.0744655	-0.0908504	0.0105596	-0.238383	0.0185087	0.203496	0.0265725	0.0295889	-0.0622962	0.00858855	0.0294194	-0.0230353	-0.0042243	-0.0462434
	0.00951887	0.00225721	tr|Q5JWQ4|Q5JWQ4_HUMAN;tr|E7EX60|E7EX60_HUMAN;tr|Q5T7F0|Q5T7F0_HUMAN;tr|E9PEP6|E9PEP6_HUMAN;sp|O14786|NRP1_HUMAN	tr|Q5JWQ4|Q5JWQ4_HUMAN;tr|E7EX60|E7EX60_HUMAN;tr|Q5T7F0|Q5T7F0_HUMAN;tr|E9PEP6|E9PEP6_HUMAN;sp|O14786|NRP1_HUMAN	183	Color2 [A=255, R=169, G=169, B=169]	1	4					-1	1	1	1	2.7	2.7	2.7	67.292	0	2.2919	15842000	11	0.0693576	-0.103761	0.166354	-0.285022	0.0757351	-0.0171976	0.239583	-0.152874	0.0168452	0.337973	-0.110235	-0.263007	-0.433105	0.22954	0.0497053	0.226699	-0.0254586	0.000413656	-0.12095	0.184011	0.084703	-0.254718	-0.174316	0.27003	0.166425
	3.70096	-0.0629617	sp|O14818|PSA7_HUMAN;tr|H0Y586|H0Y586_HUMAN;tr|A0A087WYS6|A0A087WYS6_HUMAN;sp|Q8TAA3|PSMA8_HUMAN	sp|O14818|PSA7_HUMAN;tr|H0Y586|H0Y586_HUMAN	186	Color2 [A=255, R=169, G=169, B=169]	1	4					-1	6	6	6	26.2	26.2	26.2	27.887	0	53.925	5613300000	69	0.00759268	0.000373125	-0.018676	0.00183177	0.0254009	0.0425861	0.0224094	-0.0310323	0.0477502	-0.0174453	-0.0406885	0.0410118	0.0699141	-0.0749931	0.100305	-0.0294173	-0.0560341	0.0117414	0.0209863	0.0144174	-0.0137465	-0.031455	-0.0180748	-0.0515265	0.0969605
	0.607608	-0.0312376	sp|O14828|SCAM3_HUMAN	sp|O14828|SCAM3_HUMAN	187	Color2 [A=255, R=169, G=169, B=169]	1	4					-1	4	4	4	12.7	12.7	12.7	38.287	0	9.4388	1760600000	44	0.170338	0.00397444	0.00509167	-0.0759196	0.0168495	-0.0826285	0.0992224	-0.15315	-0.00501299	-0.0647621	0.0443776	0.0278087	0.0287292	0.0914371	0.00922155	0.0208321	0.055707	0.0225058	-0.0198522	-0.00538254	0.055989	0.0702434	-0.0318532	-0.0468349	0.0605562
	0.704127	-0.0419123	sp|O14929|HAT1_HUMAN	sp|O14929|HAT1_HUMAN	189	Color2 [A=255, R=169, G=169, B=169]	1	4					-1	3	3	3	9.3	9.3	9.3	49.54	0	12.917	693460000	24	0.0398638	0.0478272	-0.065762	-0.0173533	0.0538275	-0.0188029	0.0436876	-0.0238116	0.0242884	-0.156858	0.0841742	-0.00580692	-0.161404	0.0235903	0.097755	-0.074023	-0.00818539	0.101997	-0.0973055	0.165405	-0.0624769	0.013865	-0.0431457	0.0583832	0.0933545
	1.48669	0.0803011	sp|O14949|QCR8_HUMAN	sp|O14949|QCR8_HUMAN	191	Color2 [A=255, R=169, G=169, B=169]	1	4					-1	2	2	2	12.2	12.2	12.2	9.9062	0	5.4499	793800000	21	-0.0436099	-0.192077	0.0106895	0.0763221	0.0565679	0.0477304	0.0586841	-0.197358	0.086879	0.0592942	0.0275216	-0.0546255	0.049381	-0.0242329	-0.00246882	0.0525591	0.0558379	-0.0904002	0.148597	-0.059664	-0.0134909	-0.189928	-0.0864229	0.183441	-0.224619
	0.407432	-0.0325685	tr|A0A7I2V5A3|A0A7I2V5A3_HUMAN;tr|A0A7I2V3I8|A0A7I2V3I8_HUMAN;tr|A0A7I2V637|A0A7I2V637_HUMAN;tr|A0A7I2V307|A0A7I2V307_HUMAN;sp|O14964|HGS_HUMAN;tr|A0A7I2V3J3|A0A7I2V3J3_HUMAN;tr|A0A7I2V2R9|A0A7I2V2R9_HUMAN;tr|A0A7I2V2W5|A0A7I2V2W5_HUMAN;tr|A0A7I2V2D8|A0A7I2V2D8_HUMAN;tr|A0A7I2V3F9|A0A7I2V3F9_HUMAN;tr|A0A7I2V5A2|A0A7I2V5A2_HUMAN;tr|A0A7I2V2K2|A0A7I2V2K2_HUMAN;tr|A0A7I2V6E0|A0A7I2V6E0_HUMAN;tr|A0A7…	tr|A0A7I2V5A3|A0A7I2V5A3_HUMAN;tr|A0A7I2V3I8|A0A7I2V3I8_HUMAN;tr|A0A7I2V637|A0A7I2V637_HUMAN;tr|A0A7I2V307|A0A7I2V307_HUMAN;sp|O14964|HGS_HUMAN;tr|A0A7I2V3J3|A0A7I2V3J3_HUMAN;tr|A0A7I2V2R9|A0A7I2V2R9_HUMAN;tr|A0A7I2V2W5|A0A7I2V2W5_HUMAN;tr|A0A7I2V2D8|A0A7I2V2D8_HUMAN;tr|A0A7I2V3F9|A0A7I2V3F9_HUMAN;tr|A0A7I2V5A2|A0A7I2V5A2_HUMAN;tr|A0A7I2V2K2|A0A7I2V2K2_HUMAN;tr|A0A7I2V6E0|A0A7I2V6E0_HUMAN;tr|A0A7…	192	Color2 [A=255, R=169, G=169, B=169]	1	4					-1	2	2	2	2.1	2.1	2.1	88.739	0	3.1374	871240000	16	0.0654655	0.0936534	0.0157435	-0.0322695	-0.0818679	0.0176077	-0.0973434	0.0865924	-0.0197117	0.0432873	0.00682855	0.0294995	-0.230885	-0.22234	-0.155646	-0.19149	-0.131469	-0.153554	0.0375166	0.0460632	-0.106441	-0.014281	0.0039444	0.0606093	-0.254362
	0.139636	-0.0194872	tr|A8MTY9|A8MTY9_HUMAN;sp|O14972|VP26C_HUMAN	tr|A8MTY9|A8MTY9_HUMAN;sp|O14972|VP26C_HUMAN	193	Color2 [A=255, R=169, G=169, B=169]	1	4					-1	1	1	1	4.8	4.8	4.8	27.958	0	2.5038	68574000	12	-0.275467	-0.182447	0.12292	0.201699	0.133671	-0.0636292	0.173754	0.0815504	-0.0863769	-0.256908	0.0973473	-0.0470505	0.00407481	0.151584	-0.0600872	0.0367827	-0.0517974	0.00845528	-0.124205	-0.108062	0.0507803	0.154017	0.172211	-0.107913	-0.0591166
	0.094515	0.00375611	tr|A0A087WUK2|A0A087WUK2_HUMAN;sp|O14979|HNRDL_HUMAN;REV__tr|A0A0B4J1R9|A0A0B4J1R9_HUMAN;REV__sp|Q8N0S2|SYCE1_HUMAN;sp|Q9ULL8|SHRM4_HUMAN;REV__sp|Q9ULL8|SHRM4_HUMAN	tr|A0A087WUK2|A0A087WUK2_HUMAN;sp|O14979|HNRDL_HUMAN	195	Color2 [A=255, R=169, G=169, B=169]	1	4					-1	9	9	8	25.1	25.1	22.9	40.04	0	82.318	21852000000	156	0.0586073	-0.0160079	0.0676019	-0.0458939	-0.028965	-0.0330498	-0.0103354	0.0161915	0.0601819	0.0130804	-0.040549	-0.0499759	-0.0255237	0.0177593	0.084106	0.0743806	-0.0444832	-0.0727456	0.0254688	-0.0256238	0.00547886	-0.0312653	0.0192435	0.00841165	0.0378749
	0.242454	0.00769993	sp|O14980|XPO1_HUMAN;tr|A0A7I2V461|A0A7I2V461_HUMAN;tr|A0A7I2V2Y6|A0A7I2V2Y6_HUMAN;tr|A0A7I2V2S3|A0A7I2V2S3_HUMAN;tr|A0A7I2YQV4|A0A7I2YQV4_HUMAN;tr|A0A7I2V3W6|A0A7I2V3W6_HUMAN;tr|A0A7I2V2H0|A0A7I2V2H0_HUMAN;tr|A0A7I2V3P3|A0A7I2V3P3_HUMAN;tr|A0A7I2V488|A0A7I2V488_HUMAN;tr|A0A7I2V6B9|A0A7I2V6B9_HUMAN;tr|A0A7I2V3N0|A0A7I2V3N0_HUMAN;tr|A0A7I2V4A3|A0A7I2V4A3_HUMAN;tr|A0A7I2YQX3|A0A7I2YQX3_HUMAN;tr|C9J…	sp|O14980|XPO1_HUMAN;tr|A0A7I2V461|A0A7I2V461_HUMAN;tr|A0A7I2V2Y6|A0A7I2V2Y6_HUMAN;tr|A0A7I2V2S3|A0A7I2V2S3_HUMAN;tr|A0A7I2YQV4|A0A7I2YQV4_HUMAN;tr|A0A7I2V3W6|A0A7I2V3W6_HUMAN;tr|A0A7I2V2H0|A0A7I2V2H0_HUMAN;tr|A0A7I2V3P3|A0A7I2V3P3_HUMAN;tr|A0A7I2V488|A0A7I2V488_HUMAN;tr|A0A7I2V6B9|A0A7I2V6B9_HUMAN;tr|A0A7I2V3N0|A0A7I2V3N0_HUMAN;tr|A0A7I2V4A3|A0A7I2V4A3_HUMAN;tr|A0A7I2YQX3|A0A7I2YQX3_HUMAN	196	Color2 [A=255, R=169, G=169, B=169]	1	4					-1	15	15	15	18.8	18.8	18.8	123.38	0	118.73	4168600000	121	-0.00490236	0.0321009	0.0347552	-0.033262	-0.00856709	0.0376921	0.0277364	0.0123761	-0.0362716	-0.061836	-0.0420136	0.0359738	-0.111274	0.0149567	0.0224669	0.00406241	-0.0529964	0.000895977	-0.0233924	0.00284624	-0.0134056	-0.00567675	0.0185938	0.00536799	-0.0349448
	0.55304	-0.09635	tr|A0A8I5KPG1|A0A8I5KPG1_HUMAN;tr|A0A3F2YNX0|A0A3F2YNX0_HUMAN;tr|A0A3F2YNZ0|A0A3F2YNZ0_HUMAN;tr|F1T0I1|F1T0I1_HUMAN;sp|O15027|SC16A_HUMAN;tr|X6RGP5|X6RGP5_HUMAN	tr|A0A8I5KPG1|A0A8I5KPG1_HUMAN;tr|A0A3F2YNX0|A0A3F2YNX0_HUMAN;tr|A0A3F2YNZ0|A0A3F2YNZ0_HUMAN;tr|F1T0I1|F1T0I1_HUMAN;sp|O15027|SC16A_HUMAN;tr|X6RGP5|X6RGP5_HUMAN	198	Color2 [A=255, R=169, G=169, B=169]	1	4					-1	4	4	4	2.7	2.7	2.7	224.93	0	15.768	230320000	15	0.115094	0.122844	0.114496	-0.631057	-0.114302	0.201553	0.0927141	0.264235	-0.127024	0.0833833	-0.108992	0.0424192	0.171878	0.344936	0.0614889	-0.0941091	-0.188589	-0.148132	-0.301889	0.102425	0.00732875	0.146149	0.06563	0.0452597	0.1534
	0.985393	0.0523854	sp|O15050|TRNK1_HUMAN;tr|A0A2R8YEM9|A0A2R8YEM9_HUMAN;tr|A0A2R8Y890|A0A2R8Y890_HUMAN;tr|A0A2R8Y7N6|A0A2R8Y7N6_HUMAN;tr|A0A2R8Y8A3|A0A2R8Y8A3_HUMAN	sp|O15050|TRNK1_HUMAN;tr|A0A2R8YEM9|A0A2R8YEM9_HUMAN;tr|A0A2R8Y890|A0A2R8Y890_HUMAN;tr|A0A2R8Y7N6|A0A2R8Y7N6_HUMAN;tr|A0A2R8Y8A3|A0A2R8Y8A3_HUMAN	201	Color2 [A=255, R=169, G=169, B=169]	1	4					-1	2	2	2	0.5	0.5	0.5	336.22	0.0094709	0.5439	1048300000	9	-0.103107	-0.0420213	0.0384419	-0.00962687	0.062228	0.0423183	-0.0858884	-0.0253289	0.0474105	0.0205324	0.0475285	0.00454593	-0.0827608	-0.0560365	-0.0273943	-0.0190744	0.107513	0.0390401	0.0518012	-0.0558512	0.000253439	-0.0374477	0.00497556	0.066462	-0.000927687
	2.12631	0.0774608	tr|F8W097|F8W097_HUMAN;tr|A0A6Q8PFZ5|A0A6Q8PFZ5_HUMAN;tr|A0A6Q8PGQ4|A0A6Q8PGQ4_HUMAN;tr|A0A6Q8PGA1|A0A6Q8PGA1_HUMAN;tr|A0A5F9ZHV7|A0A5F9ZHV7_HUMAN;tr|A0A0A0MS86|A0A0A0MS86_HUMAN;tr|F8VS29|F8VS29_HUMAN;tr|A0A6Q8PG44|A0A6Q8PG44_HUMAN;tr|A0A6Q8PGC3|A0A6Q8PGC3_HUMAN;tr|A0A6Q8PGP6|A0A6Q8PGP6_HUMAN;tr|A0A5F9ZHU6|A0A5F9ZHU6_HUMAN;tr|A0A6Q8PH24|A0A6Q8PH24_HUMAN;sp|O15078|CE290_HUMAN;tr|J3KNF5|J3KNF5_HUMA…	tr|F8W097|F8W097_HUMAN;tr|A0A6Q8PFZ5|A0A6Q8PFZ5_HUMAN;tr|A0A6Q8PGQ4|A0A6Q8PGQ4_HUMAN;tr|A0A6Q8PGA1|A0A6Q8PGA1_HUMAN;tr|A0A5F9ZHV7|A0A5F9ZHV7_HUMAN;tr|A0A0A0MS86|A0A0A0MS86_HUMAN;tr|F8VS29|F8VS29_HUMAN;tr|A0A6Q8PG44|A0A6Q8PG44_HUMAN;tr|A0A6Q8PGC3|A0A6Q8PGC3_HUMAN;tr|A0A6Q8PGP6|A0A6Q8PGP6_HUMAN;tr|A0A5F9ZHU6|A0A5F9ZHU6_HUMAN;tr|A0A6Q8PH24|A0A6Q8PH24_HUMAN;sp|O15078|CE290_HUMAN;tr|J3KNF5|J3KNF5_HUMA…	204	Color2 [A=255, R=169, G=169, B=169]	1	4					-1	1	1	1	4.5	4.5	4.5	18.242	0.0097529	0.52299	491790000	12	0.0764229	0.0499914	0.0362995	0.0139477	-0.0500064	-0.042958	0.00666952	0.0956938	0.00674415	0.0521443	-0.0710504	-0.00151849	0.0725899	-0.0378313	-0.0196927	0.121493	-0.079129	0.00330544	0.064585	0.108403	-0.061507	-0.159525	0.0635617	-0.0312333	0.182292
	2.26919	0.101011	sp|O15118|NPC1_HUMAN;tr|K7EQ23|K7EQ23_HUMAN	sp|O15118|NPC1_HUMAN;tr|K7EQ23|K7EQ23_HUMAN	206	Color2 [A=255, R=169, G=169, B=169]	1	4					-1	2	2	2	1.6	1.6	1.6	142.17	0.0027558	0.98005	305330000	14	-0.030314	-0.065516	-0.116914	0.0387182	0.0240679	0.124416	-0.0331712	-0.0552368	-0.0289977	0.00773406	0.0108025	0.0862286	-0.0379448	-0.106223	0.041853	-0.00139236	0.0212686	0.0578399	-0.0876675	-0.0824957	-0.0154529	0.00204206	0.111703	0.147715	-0.0527396
	0.528555	0.0628623	sp|O15121|DEGS1_HUMAN	sp|O15121|DEGS1_HUMAN	207	Color2 [A=255, R=169, G=169, B=169]	1	4					-1	1	1	1	5	5	5	37.866	0	3.0476	111790000	16	-0.101064	0.0421612	-0.23294	0.192295	-0.0934663	0.198673	-0.0515912	0.0783753	-0.197557	-0.0538762	0.147462	0.041481	-0.122583	-0.0248594	0.0604753	0.0998781	-0.0979331	0.107383	0.015856	0.0128853	-0.053159	0.0123925	0.042258	0.0016861	-0.197535
	1.61769	0.0658227	sp|O15126|SCAM1_HUMAN;tr|A0A087WXB0|A0A087WXB0_HUMAN;tr|A0A087WU14|A0A087WU14_HUMAN	sp|O15126|SCAM1_HUMAN;tr|A0A087WXB0|A0A087WXB0_HUMAN;tr|A0A087WU14|A0A087WU14_HUMAN	208	Color2 [A=255, R=169, G=169, B=169]	1	4					-1	4	4	4	17.2	17.2	17.2	37.92	0	28.193	948440000	45	-0.167605	-0.0449693	-0.0429327	0.122707	0.067219	0.0722623	-0.0476642	0.0858901	0.011368	0.0780876	-0.0640905	0.0172813	-0.0515072	0.171636	-0.0393863	-0.0534353	0.00637984	0.0213516	0.0218277	0.0369675	-0.0585136	0.161926	0.0690405	-0.0492334	0.0541122
	1.29617	-0.0737853	tr|H3BV04|H3BV04_HUMAN;tr|H3BN93|H3BN93_HUMAN;tr|H3BUB6|H3BUB6_HUMAN;tr|H3BPL9|H3BPL9_HUMAN;sp|O15127|SCAM2_HUMAN	tr|H3BV04|H3BV04_HUMAN;tr|H3BN93|H3BN93_HUMAN;tr|H3BUB6|H3BUB6_HUMAN;tr|H3BPL9|H3BPL9_HUMAN;sp|O15127|SCAM2_HUMAN	209	Color2 [A=255, R=169, G=169, B=169]	1	4					-1	2	2	2	10.3	10.3	10.3	21.984	0	3.1945	1299400000	12	0.0591292	0.0504718	-0.115008	-0.00821686	0.0600188	-0.0114887	0.0305693	0.0191381	-0.095259	0.00387216	0.0493636	0.011749	-0.0656726	-0.0167332	-0.039839	-0.0224414	0.0614545	0.065305	-0.278898	-0.25439	-0.137376	-0.251079	-0.150015	-0.287429	0.0562403
	0.128478	0.00874098	sp|O15145|ARPC3_HUMAN;tr|F8VR50|F8VR50_HUMAN;tr|C9JZD1|C9JZD1_HUMAN	sp|O15145|ARPC3_HUMAN	212	Color2 [A=255, R=169, G=169, B=169]	1	4					-1	7	7	7	46.6	46.6	46.6	20.546	0	36.157	7697500000	78	0.000724792	0.149887	0.0540278	-0.0478988	0.0552638	-0.0406873	-0.0928085	0.0212219	-0.023098	-0.160224	0.0805895	0.0842125	0.0718136	0.182644	0.00562787	-0.0670531	-0.00832224	-0.0683293	-0.0265067	0.118111	-0.0642416	-0.0649707	0.0301523	-0.0472705	0.0237706
	0.755944	0.0588128	tr|D6RDJ3|D6RDJ3_HUMAN;tr|H0Y723|H0Y723_HUMAN;tr|A0A2R8Y8D6|A0A2R8Y8D6_HUMAN;tr|A0A2R8YEY5|A0A2R8YEY5_HUMAN;tr|E7EQB9|E7EQB9_HUMAN;tr|A0A2R8YEZ4|A0A2R8YEZ4_HUMAN;tr|A0A2R8Y5D3|A0A2R8Y5D3_HUMAN;sp|O15160|RPAC1_HUMAN	tr|D6RDJ3|D6RDJ3_HUMAN;tr|H0Y723|H0Y723_HUMAN;tr|A0A2R8Y8D6|A0A2R8Y8D6_HUMAN;tr|A0A2R8YEY5|A0A2R8YEY5_HUMAN;tr|E7EQB9|E7EQB9_HUMAN;tr|A0A2R8YEZ4|A0A2R8YEZ4_HUMAN;tr|A0A2R8Y5D3|A0A2R8Y5D3_HUMAN;sp|O15160|RPAC1_HUMAN	214	Color2 [A=255, R=169, G=169, B=169]	1	4					-1	2	2	2	19.4	19.4	19.4	14.205	0	4.0015	198010000	18	0.115596	0.173458	-0.0100603	-0.0602102	-0.044682	-0.0718653	0.000271082	0.0948794	0.00429535	0.0778835	0.0326321	-0.120522	-0.0729988	0.262788	-0.0389335	0.107252	-0.0810704	-0.0422542	-0.0281749	0.0524354	-0.0725656	0.0886152	-0.0131314	0.010402	0.0157492
	0.0911406	-0.00418574	sp|O15212|PFD6_HUMAN;tr|A2AB88|A2AB88_HUMAN	sp|O15212|PFD6_HUMAN;tr|A2AB88|A2AB88_HUMAN	216	Color2 [A=255, R=169, G=169, B=169]	1	4					-1	7	7	7	54.3	54.3	54.3	14.582	0	98.023	5068000000	97	-0.00690413	-0.0170143	-0.0226014	-0.0548251	0.0183227	0.0462625	0.0628414	0.141712	-0.0184665	0.0578465	-0.0714774	-0.0533366	0.0515702	0.0498993	-0.0341444	0.0624349	0.00908613	-0.0434613	0.00865746	0.0400584	-0.00194383	-0.0484517	0.00366282	-0.0363069	0.0391252
	0.511988	0.0801167	tr|Q5TBH8|Q5TBH8_HUMAN;sp|O15228|GNPAT_HUMAN	tr|Q5TBH8|Q5TBH8_HUMAN;sp|O15228|GNPAT_HUMAN	217	Color2 [A=255, R=169, G=169, B=169]	1	4					-1	2	2	2	5.5	5.5	5.5	67.045	0	8.6506	65232000	18	-0.323878	-0.0927114	0.164786	-0.0929513	0.148671	0.0639114	0.0392988	-0.293468	0.0361526	-0.435204	0.233387	0.0950398	-0.217865	0.334713	-0.0243444	0.126699	-0.0943706	-0.00358939	-0.132452	-0.334745	-0.13574	0.265154	0.109439	0.286724	-0.200319
	1.02224	-0.0600326	tr|H3BV55|H3BV55_HUMAN;tr|A0A804HKA7|A0A804HKA7_HUMAN;sp|O15305|PMM2_HUMAN;tr|H3BPH4|H3BPH4_HUMAN;tr|H3BRM0|H3BRM0_HUMAN	tr|H3BV55|H3BV55_HUMAN;tr|A0A804HKA7|A0A804HKA7_HUMAN;sp|O15305|PMM2_HUMAN;tr|H3BPH4|H3BPH4_HUMAN	222	Color2 [A=255, R=169, G=169, B=169]	1	4					-1	3	3	3	13.7	13.7	13.7	25.256	0	4.0009	351660000	17	0.0117338	0.0501113	0.0141768	0.0148015	-0.0601482	0.0348687	0.0337498	0.031352	0.0059576	0.0090189	-0.0448773	0.0178945	-0.230912	-0.232158	-0.180155	-0.205519	-0.130144	-0.112379	-0.112692	0.0276542	0.0691702	0.143629	-0.0118983	-0.0856977	7.12872e-05
	0.0191703	-0.00151853	tr|E9PES6|E9PES6_HUMAN;tr|E7ES08|E7ES08_HUMAN;tr|E7EQU1|E7EQU1_HUMAN;sp|O15347|HMGB3_HUMAN	tr|E9PES6|E9PES6_HUMAN;tr|E7ES08|E7ES08_HUMAN;tr|E7EQU1|E7EQU1_HUMAN;sp|O15347|HMGB3_HUMAN	223	Color2 [A=255, R=169, G=169, B=169]	1	4					-1	5	3	3	22.9	17.6	17.6	17.522	0	26.501	2680300000	37	-0.00690413	-0.0519147	0.0192189	-0.00745797	0.0360191	-0.0258036	-0.0246916	-0.131748	0.0894394	0.0392053	-0.0307546	0.0480354	0.00994039	-0.0507932	0.0358496	-0.08216	0.0175776	0.0518665	-0.0149534	0.0194857	0.00463748	-0.0603147	0.0092802	-0.0661354	0.0464654
	0.227965	-0.0150139	sp|O15355|PPM1G_HUMAN	sp|O15355|PPM1G_HUMAN	224	Color2 [A=255, R=169, G=169, B=169]	1	4					-1	5	5	5	9.5	9.5	9.5	59.271	0	25.437	1490200000	40	0.217243	-0.0433023	0.0426316	-0.100907	-0.0666654	-0.0269971	-0.0169928	0.103582	0.0384626	0.01947	-0.0285408	0.030513	0.113313	0.0883107	-0.0671771	0.0655074	-0.0799196	-0.026439	0.0147293	0.0372846	-0.0129793	-0.013437	-0.00565362	-0.00581169	0.0228581
	0.676081	-0.0493366	sp|O15357|SHIP2_HUMAN;tr|H7BXR2|H7BXR2_HUMAN	sp|O15357|SHIP2_HUMAN	225	Color2 [A=255, R=169, G=169, B=169]	1	4					-1	3	2	2	2.4	1.6	1.6	138.6	0	6.5698	151340000	27	-0.0762968	0.214661	-0.0164506	0.0805085	-0.11489	0.0334551	-0.0550594	0.464429	-0.144191	-0.126795	-0.148559	0.0907705	-0.0413935	0.104563	0.0202968	0.108047	-0.0304518	-0.0613344	0.0230892	-0.0306041	0.0419481	-0.0328796	0.0766406	-0.0620563	-0.0803783
	2.28586	0.124139	sp|O15371|EIF3D_HUMAN;tr|B0QYA5|B0QYA5_HUMAN;tr|B0QYA6|B0QYA6_HUMAN;tr|B0QYA8|B0QYA8_HUMAN	sp|O15371|EIF3D_HUMAN;tr|B0QYA5|B0QYA5_HUMAN	226	Color2 [A=255, R=169, G=169, B=169]	1	4					-1	5	5	5	8.9	8.9	8.9	63.972	0	5.4302	1892200000	30	0.0532892	0.0720468	0.0968423	0.0868161	-0.0994096	-0.130874	-0.0195546	-0.048794	-0.0629857	-0.000430822	0.0393744	0.074811	0.0456083	0.0605738	-0.0204074	0.0242047	-0.0406301	0.0474036	0.112183	0.0258963	-0.101268	-0.0440402	-0.00291824	0.00694323	0.0297923
	0.479722	0.0278733	sp|O15372|EIF3H_HUMAN;tr|B3KS98|B3KS98_HUMAN;tr|E5RGU4|E5RGU4_HUMAN;tr|E5RJT0|E5RJT0_HUMAN;tr|E5RHC7|E5RHC7_HUMAN;tr|E5RH59|E5RH59_HUMAN;tr|E5RFW7|E5RFW7_HUMAN;tr|E5RFH0|E5RFH0_HUMAN	sp|O15372|EIF3H_HUMAN;tr|B3KS98|B3KS98_HUMAN;tr|E5RGU4|E5RGU4_HUMAN;tr|E5RJT0|E5RJT0_HUMAN	227	Color2 [A=255, R=169, G=169, B=169]	1	4					-1	6	6	6	21.3	21.3	21.3	39.93	0	28.175	3137700000	55	0.069962	-0.144423	0.0358708	0.125675	-0.0147865	-0.0431712	-0.0320623	-0.0836692	0.0631261	0.236494	-0.035331	-0.0856962	0.0721586	0.00749779	0.0636823	0.0575056	-0.0310771	-0.0735433	-0.00878167	0.0351415	0.0112724	-0.0189788	-0.0329111	0.0394228	0.0409291
	0.205785	-0.0214191	sp|O15400|STX7_HUMAN	sp|O15400|STX7_HUMAN	229	Color2 [A=255, R=169, G=169, B=169]	1	4					-1	3	3	3	13.8	13.8	13.8	29.815	0	12.356	510620000	15	-0.201454	-0.337187	-0.274476	-0.255199	-0.202678	-0.19381	-0.0349286	0.0233026	0.00997376	-0.0445154	0.0724273	-0.0149791	-0.0535762	0.141676	0.0241141	-0.1682	0.0442088	0.0214872	0.0489142	0.17026	0.0475972	-0.106065	-0.0476098	-0.170149	0.0637674
	1.22876	0.0720105	tr|J3QQV2|J3QQV2_HUMAN;tr|J3KTM6|J3KTM6_HUMAN;sp|O15427|MOT4_HUMAN;tr|J3QSC3|J3QSC3_HUMAN;tr|J3QQS9|J3QQS9_HUMAN;tr|J3QRA0|J3QRA0_HUMAN;tr|J3QRP8|J3QRP8_HUMAN;tr|J3KTI8|J3KTI8_HUMAN	tr|J3QQV2|J3QQV2_HUMAN;tr|J3KTM6|J3KTM6_HUMAN;sp|O15427|MOT4_HUMAN	230	Color2 [A=255, R=169, G=169, B=169]	1	4					-1	7	7	7	17.5	17.5	17.5	44.478	0	28.092	5680000000	57	-0.158068	-0.137702	-0.0325513	0.00430608	0.050951	0.135315	-0.219505	-0.285447	-0.134522	-0.0669038	0.22871	0.232156	-0.214074	-0.205607	-0.12106	-0.112972	0.184348	0.255419	-0.0613604	0.00495696	0.0236211	0.0137732	-0.0332959	0.0334592	-0.0458751
	0.330645	0.0615555	sp|O15446|RPA34_HUMAN	sp|O15446|RPA34_HUMAN	231	Color2 [A=255, R=169, G=169, B=169]	1	4					-1	1	1	1	5.7	5.7	5.7	54.985	0	7.4293	30552000	9	-0.307414	-0.324831	-0.176444	-0.276779	-0.210963	-0.228779	-0.25434	-0.255112	-0.235173	-0.169135	-0.139706	-0.21679	-0.460044	-0.182627	0.290884	0.199267	0.216316	-0.219465	-0.208354	-0.20695	-0.213406	-0.267795	-0.160124	-0.263848	-0.146032
	2.29873	-0.0674464	tr|A0A7I2V4L6|A0A7I2V4L6_HUMAN;sp|O15498|YKT6_HUMAN;tr|A0A7I2V3A1|A0A7I2V3A1_HUMAN;tr|A0A7I2V3V7|A0A7I2V3V7_HUMAN;tr|H7C3K7|H7C3K7_HUMAN	tr|A0A7I2V4L6|A0A7I2V4L6_HUMAN;sp|O15498|YKT6_HUMAN;tr|A0A7I2V3A1|A0A7I2V3A1_HUMAN;tr|A0A7I2V3V7|A0A7I2V3V7_HUMAN	232	Color2 [A=255, R=169, G=169, B=169]	1	4					-1	3	3	3	12.6	12.6	12.6	21.713	0	3.3904	1335300000	37	0.0358031	0.0838296	-0.0250154	-0.0207398	-0.0106144	0.0155635	-0.0707235	-0.0319216	-0.0360916	-0.0429611	0.112534	0.0330775	0.0424418	-0.13003	0.0792773	-0.237062	0.111548	0.02332	0.0401495	-0.00840902	0.0382519	0.0728066	-0.0261919	-0.119208	0.0651999
	0.0177222	-0.00281787	sp|O15523|DDX3Y_HUMAN;tr|C9J8G5|C9J8G5_HUMAN;tr|C9J081|C9J081_HUMAN;tr|A0A087WVZ1|A0A087WVZ1_HUMAN;tr|A0A2R8Y4D2|A0A2R8Y4D2_HUMAN;tr|D6RCM4|D6RCM4_HUMAN;sp|Q9NQI0|DDX4_HUMAN	sp|O15523|DDX3Y_HUMAN	235	Color2 [A=255, R=169, G=169, B=169]	1	4					-1	18	4	4	32	7.6	7.6	73.153	0	28.533	434500000	28	-0.0125611	-0.136745	0.0332949	-0.0133216	0.240017	-0.178914	-0.0520594	0.00533462	0.0455401	0.0918972	0.0685551	-0.0509048	-0.0930731	-0.144396	0.0410826	0.0277796	0.0671144	0.0515339	-0.0544698	-0.0224786	0.0684457	0.0298743	-0.0190275	0.0458729	-0.0503001
	1.254	0.0291279	sp|O43143|DHX15_HUMAN	sp|O43143|DHX15_HUMAN	237	Color2 [A=255, R=169, G=169, B=169]	1	4					-1	12	12	12	19.2	19.2	19.2	90.932	0	48.932	3507000000	157	-0.0526991	0.0407112	-0.0369656	0.0570729	0.0138311	-0.0361567	-0.0155311	-0.0425076	-0.027118	0.0298462	0.00615382	0.0224526	-0.0216525	-0.0127492	-0.0410168	0.0711234	-0.00777507	0.0438635	-0.086987	-0.0518796	-0.0345287	0.0386722	0.0216541	0.0142708	-0.0671654
	0.0115461	0.000977019	sp|O43172|PRP4_HUMAN	sp|O43172|PRP4_HUMAN	240	Color2 [A=255, R=169, G=169, B=169]	1	4					-1	5	5	5	11.9	11.9	11.9	58.449	0	13.076	780890000	17	0.00930452	0.14652	0.047235	-0.0982502	-0.0250278	-0.0110023	0.0541668	0.208529	0.00971198	-0.0780025	-0.0920618	-0.00774765	-0.00800204	-0.0695515	0.0361075	-0.0585546	0.0108423	0.0672145	0.0347397	0.0584671	-0.0593054	-0.00941133	0.00581861	0.0478125	0.0269246
	0.213459	0.00941515	tr|A0A286YF22|A0A286YF22_HUMAN;sp|O43175|SERA_HUMAN;tr|A0A286YFA2|A0A286YFA2_HUMAN;tr|A0A2C9F2M7|A0A2C9F2M7_HUMAN;tr|A0A286YER3|A0A286YER3_HUMAN;tr|A0A286YFC8|A0A286YFC8_HUMAN;tr|A0A286YFB2|A0A286YFB2_HUMAN;tr|A0A286YFM8|A0A286YFM8_HUMAN;tr|A0A286YFL2|A0A286YFL2_HUMAN;tr|A0A286YF34|A0A286YF34_HUMAN;tr|A0A286YFF3|A0A286YFF3_HUMAN;tr|A0A286YFK5|A0A286YFK5_HUMAN	tr|A0A286YF22|A0A286YF22_HUMAN;sp|O43175|SERA_HUMAN;tr|A0A286YFA2|A0A286YFA2_HUMAN;tr|A0A2C9F2M7|A0A2C9F2M7_HUMAN;tr|A0A286YER3|A0A286YER3_HUMAN;tr|A0A286YFC8|A0A286YFC8_HUMAN;tr|A0A286YFB2|A0A286YFB2_HUMAN;tr|A0A286YFM8|A0A286YFM8_HUMAN;tr|A0A286YFL2|A0A286YFL2_HUMAN	241	Color2 [A=255, R=169, G=169, B=169]	1	4					-1	6	6	6	15.4	15.4	15.4	55.938	0	57.804	1897500000	58	-0.032166	-0.0221832	-0.0544848	0.0305085	0.0523248	0.00907063	0.0193822	0.0174201	0.000877619	-0.00150871	-0.048377	0.073369	0.050257	-0.0792832	0.0740976	0.00320816	0.0324185	-0.0105176	-0.0524755	0.0570593	0.00674033	0.0334179	-0.0144608	0.0371635	0.0310495
	0.109713	-0.00441821	sp|O43242|PSMD3_HUMAN;tr|H0YGV8|H0YGV8_HUMAN	sp|O43242|PSMD3_HUMAN	243	Color2 [A=255, R=169, G=169, B=169]	1	4					-1	9	9	9	18.4	18.4	18.4	60.977	0	86.395	5096900000	103	-0.106811	-0.0315595	0.0155694	0.00161648	0.0628123	0.0285299	0.0352492	0.0369358	-0.0161562	-0.0388613	0.0414832	-0.0347724	-0.00145149	0.0218921	-0.0239861	0.0425112	-0.0198617	0.0316401	0.0482948	-0.0127552	0.0112724	-0.0351617	-0.0591249	0.0253999	-0.0157793
	0.0309282	0.00230455	sp|O43252|PAPS1_HUMAN	sp|O43252|PAPS1_HUMAN	244	Color2 [A=255, R=169, G=169, B=169]	1	4					-1	5	5	5	13.1	13.1	13.1	70.832	0	38.141	851690000	47	0.0751328	-0.0121145	-0.0127196	0.131296	-0.0530977	0.0098238	0.0641382	0.149801	-0.0508394	-0.00561142	-0.0302699	-0.0376019	0.050257	0.177968	-0.108468	0.135497	-0.0613472	-0.0114901	-0.0307903	-0.158049	0.00092864	0.151929	0.0357592	-0.121042	-0.132519
	0.115127	0.0150151	tr|H3BTQ8|H3BTQ8_HUMAN;tr|H3BSM2|H3BSM2_HUMAN;tr|H3BVD9|H3BVD9_HUMAN;sp|O43278|SPIT1_HUMAN	tr|H3BTQ8|H3BTQ8_HUMAN;tr|H3BSM2|H3BSM2_HUMAN;tr|H3BVD9|H3BVD9_HUMAN;sp|O43278|SPIT1_HUMAN	246	Color2 [A=255, R=169, G=169, B=169]	1	4					-1	2	2	2	7	7	7	33.173	0	3.8811	308060000	6	0.190729	0.0988889	-0.0156503	0.0491755	-0.134848	-0.0690424	0.0179553	0.0170515	0.128352	0.0621858	-0.181458	0.0309181	-0.298506	-0.188519	-0.154688	-0.183055	-0.156439	-0.184788	-0.034066	-0.0417054	-0.16944	0.345932	0.139374	-0.294354	0.0309799
	0.256991	-0.0172422	sp|O43290|SNUT1_HUMAN;tr|E9PQI8|E9PQI8_HUMAN	sp|O43290|SNUT1_HUMAN	247	Color2 [A=255, R=169, G=169, B=169]	1	4					-1	6	6	6	10	10	10	90.254	0	28.141	914350000	30	0.0718601	0.0985405	0.105778	-0.0422261	-0.0862515	-0.0544372	-0.0330787	0.013731	0.0825741	-0.0893018	0.0427995	-0.0109417	-0.0338545	0.061991	-0.0392051	-0.0771821	0.000544071	0.00674081	-0.0039916	0.0525923	0.0191276	0.0457978	-0.044697	-0.0637088	0.125816
	0.447645	0.0273074	tr|D6RBD7|D6RBD7_HUMAN;tr|C9J1V9|C9J1V9_HUMAN;sp|O43324|MCA3_HUMAN;tr|H0YAL7|H0YAL7_HUMAN;tr|D6RCQ0|D6RCQ0_HUMAN	tr|D6RBD7|D6RBD7_HUMAN;tr|C9J1V9|C9J1V9_HUMAN;sp|O43324|MCA3_HUMAN;tr|H0YAL7|H0YAL7_HUMAN	250	Color2 [A=255, R=169, G=169, B=169]	1	4					-1	3	3	3	20.7	20.7	20.7	16.686	0	14.721	727000000	23	0.089088	0.0185361	0.0832927	-0.0695701	-0.0879798	0.0159726	0.0312767	-0.187275	0.0596764	0.0789034	0.0101297	-0.009691	0.0272171	0.0194623	-0.078203	0.0632551	0.0132706	-0.000137806	-0.0180492	-0.0417054	0.0202107	0.0146008	0.00741029	0.0668647	-0.0452862
	1.01457	0.0299215	sp|O43390|HNRPR_HUMAN;tr|B4DT28|B4DT28_HUMAN;tr|A0A6Q8PH35|A0A6Q8PH35_HUMAN;tr|A0A6Q8PEX7|A0A6Q8PEX7_HUMAN;tr|A0A6Q8PH31|A0A6Q8PH31_HUMAN;tr|A0A6Q8PHG0|A0A6Q8PHG0_HUMAN;tr|A0A286YEZ8|A0A286YEZ8_HUMAN	sp|O43390|HNRPR_HUMAN;tr|B4DT28|B4DT28_HUMAN;tr|A0A6Q8PH35|A0A6Q8PH35_HUMAN;tr|A0A6Q8PEX7|A0A6Q8PEX7_HUMAN;tr|A0A6Q8PH31|A0A6Q8PH31_HUMAN	251	Color2 [A=255, R=169, G=169, B=169]	1	4					-1	15	10	10	27.3	21.2	21.2	70.942	0	50.546	2896000000	100	-0.117979	-0.218807	0.0224261	-0.0083251	0.104584	-0.00594044	0.0598979	0.0164371	0.0304906	0.0430782	0.0752604	-0.0489762	0.0375025	0.00418401	-0.0621092	0.0702057	0.0728166	-0.0696311	-0.0634415	-0.0614467	-0.0149407	0.0802057	0.0671568	0.0398333	-0.0383837
	2.12208	0.0998848	sp|O43395|PRPF3_HUMAN	sp|O43395|PRPF3_HUMAN	252	Color2 [A=255, R=169, G=169, B=169]	1	4					-1	5	5	5	9.5	9.5	9.5	77.528	0	16.703	783740000	26	0.0592163	-0.105366	0.0536888	0.11327	-0.0095222	-0.0663693	-0.0947363	0.12551	-0.0269389	0.080636	-0.0733304	0.0637643	0.0397098	0.0623453	0.0385115	0.0565794	-0.0638335	-0.0439589	-0.00634885	-0.098443	0.0172095	0.0422845	0.00469422	0.107171	-0.120294
	1.84998	-0.0792956	sp|O43396|TXNL1_HUMAN;tr|K7ER96|K7ER96_HUMAN;tr|K7EML9|K7EML9_HUMAN;tr|K7EPB7|K7EPB7_HUMAN;tr|K7EME7|K7EME7_HUMAN;tr|K7EKG2|K7EKG2_HUMAN	sp|O43396|TXNL1_HUMAN;tr|K7ER96|K7ER96_HUMAN	253	Color2 [A=255, R=169, G=169, B=169]	1	4					-1	10	10	10	50.2	50.2	50.2	32.251	0	77.419	3867600000	85	0.0189073	0.0854716	-0.0932677	-0.0553851	0.0633962	0.00516081	0.0315418	0.0523608	-0.138382	-0.00940084	0.00182843	0.00509596	-0.00563312	0.0176375	-0.0831411	0.0272543	0.0695794	0.0297503	-0.032027	0.00430799	0.0766373	0.112867	-0.0261919	-0.178002	-0.0611992
	2.37951	-0.0350113	sp|O43399|TPD54_HUMAN;tr|A0A087WZ51|A0A087WZ51_HUMAN;tr|A0A087WYR3|A0A087WYR3_HUMAN	sp|O43399|TPD54_HUMAN;tr|A0A087WZ51|A0A087WZ51_HUMAN;tr|A0A087WYR3|A0A087WYR3_HUMAN	254	Color2 [A=255, R=169, G=169, B=169]	1	4					-1	9	9	9	59.2	59.2	59.2	22.237	0	244.67	19091000000	140	-0.0140247	0.0257621	0.00210905	-0.0290759	0.0257337	0.0151544	0.0231209	0.026967	0.0407686	-0.0335603	-0.020201	0.0112014	0.00280833	0.00553489	0.0352478	-0.0837474	0.033283	-0.00186253	0.0471931	0.0368087	-0.0413783	-0.0705194	0.00703573	-0.0447667	0.0681286
	0.342139	0.0515833	tr|J3KPK1|J3KPK1_HUMAN;tr|C9JFZ1|C9JFZ1_HUMAN;tr|A0A0D9SGJ6|A0A0D9SGJ6_HUMAN;sp|O43426|SYNJ1_HUMAN;tr|J3KQV8|J3KQV8_HUMAN;tr|C9JW66|C9JW66_HUMAN	tr|J3KPK1|J3KPK1_HUMAN;tr|C9JFZ1|C9JFZ1_HUMAN;tr|A0A0D9SGJ6|A0A0D9SGJ6_HUMAN;sp|O43426|SYNJ1_HUMAN;tr|J3KQV8|J3KQV8_HUMAN;tr|C9JW66|C9JW66_HUMAN	256	Color2 [A=255, R=169, G=169, B=169]	1	4					-1	2	2	2	2.1	2.1	2.1	139.91	0	2.1917	415300000	2	0.113252	0.208001	0.132899	0.0541685	-0.194574	-0.146736	0.338062	0.116137	0.101027	0.107477	-0.358683	-0.170969	0.22901	0.0380657	0.063092	0.0660188	-0.20598	-0.0847592	-0.027667	0.110968	-0.117576	0.0432763	-0.00593686	0.027781	0.0155377
	2.61135	0.0501354	sp|O43447|PPIH_HUMAN;tr|C9JQD4|C9JQD4_HUMAN;tr|A0A7I2V5V0|A0A7I2V5V0_HUMAN;tr|A0A7I2V343|A0A7I2V343_HUMAN;tr|A0A7I2YQS4|A0A7I2YQS4_HUMAN;tr|A0A7I2V2H6|A0A7I2V2H6_HUMAN;tr|H0YEL5|H0YEL5_HUMAN	sp|O43447|PPIH_HUMAN;tr|C9JQD4|C9JQD4_HUMAN;tr|A0A7I2V5V0|A0A7I2V5V0_HUMAN;tr|A0A7I2V343|A0A7I2V343_HUMAN;tr|A0A7I2YQS4|A0A7I2YQS4_HUMAN	257	Color2 [A=255, R=169, G=169, B=169]	1	4					-1	4	4	4	37.3	37.3	37.3	19.208	0	65.527	2927200000	67	-0.00462937	0.0204992	0.00850534	0.0178928	-0.0739255	0.00474858	0.00324845	0.0846012	-0.00404406	-0.0100515	-0.00244188	-0.000897169	0.0545418	0.00602603	0.0579386	-0.025598	0.00393987	-0.0532284	0.0849946	0.026376	-0.0960231	-0.0761874	-0.00839424	0.0572689	0.0383613
	0.723441	0.0240326	tr|A0A994J5B1|A0A994J5B1_HUMAN;sp|O43491|E41L2_HUMAN;tr|E9PHY5|E9PHY5_HUMAN;tr|E9PK52|E9PK52_HUMAN;tr|E9PII3|E9PII3_HUMAN;tr|A0A2R8Y5B3|A0A2R8Y5B3_HUMAN;tr|E9PQD2|E9PQD2_HUMAN;tr|Q6R5J7|Q6R5J7_HUMAN;tr|E9PRG1|E9PRG1_HUMAN;tr|E9PIG0|E9PIG0_HUMAN;tr|E9PJP4|E9PJP4_HUMAN;tr|Q6ZSX4|Q6ZSX4_HUMAN;tr|E9PQN0|E9PQN0_HUMAN;tr|H0Y5B0|H0Y5B0_HUMAN;tr|E9PN54|E9PN54_HUMAN;tr|E9PPC9|E9PPC9_HUMAN;tr|E9PMV8|E9PMV8…	tr|A0A994J5B1|A0A994J5B1_HUMAN;sp|O43491|E41L2_HUMAN;tr|E9PHY5|E9PHY5_HUMAN;tr|E9PK52|E9PK52_HUMAN;tr|E9PII3|E9PII3_HUMAN;tr|A0A2R8Y5B3|A0A2R8Y5B3_HUMAN	259	Color2 [A=255, R=169, G=169, B=169]	1	4					-1	13	13	13	16.7	16.7	16.7	118.47	0	78.735	2511900000	101	-0.0472574	0.0613592	0.0116494	0.0544798	-0.00645471	-0.0472255	0.0147398	0.114415	0.00166702	0.00934005	-0.052588	-0.0110111	-0.0136664	0.0142248	-0.0345054	-0.049109	-0.0094173	0.00186038	-0.0598016	-0.0846522	-0.0752325	0.0243142	0.00309992	0.110594	-0.0033567
	0.612269	-0.051966	sp|O43493|TGON2_HUMAN;tr|A0A5F9UY30|A0A5F9UY30_HUMAN	sp|O43493|TGON2_HUMAN;tr|A0A5F9UY30|A0A5F9UY30_HUMAN	260	Color2 [A=255, R=169, G=169, B=169]	1	4					-1	5	5	5	11.4	11.4	11.4	45.879	0	6.1963	580290000	26	0.0327053	-0.0474093	-0.0187652	0.0686326	-0.0242693	0.0279214	0.015008	-0.0131104	0.0104966	-0.0882709	-0.00509191	0.0729101	0.0118303	-0.0779819	-0.0199606	0.135984	0.0393188	-0.000896454	-0.0130849	0.119236	0.0740724	-0.0835497	-0.0283003	-0.0761058	0.164644
	0.102624	-0.0101622	tr|R4GMU8|R4GMU8_HUMAN;tr|E9PLX3|E9PLX3_HUMAN;sp|O43504|LTOR5_HUMAN;tr|A0A8Z5A536|A0A8Z5A536_HUMAN	tr|R4GMU8|R4GMU8_HUMAN;tr|E9PLX3|E9PLX3_HUMAN;sp|O43504|LTOR5_HUMAN;tr|A0A8Z5A536|A0A8Z5A536_HUMAN	261	Color2 [A=255, R=169, G=169, B=169]	1	4					-1	1	1	1	12.7	12.7	12.7	8.2153	0	2.3983	473530000	12	-0.0878084	-0.0247114	-0.0170734	-0.140525	0.169315	0.0277188	0.0415826	0.0102797	0.00700641	-0.04685	-0.0199261	0.033145	-0.058006	0.0207992	0.024374	-0.210186	0.195618	-0.0476596	-0.106702	0.0462997	0.00059104	-0.055191	0.0720854	0.104427	0.105671
	2.78469	0.0874748	tr|F8VVL1|F8VVL1_HUMAN;sp|O43583|DENR_HUMAN	tr|F8VVL1|F8VVL1_HUMAN;sp|O43583|DENR_HUMAN	262	Color2 [A=255, R=169, G=169, B=169]	1	4					-1	2	2	2	10	10	10	17.77	0	1.8204	1141400000	23	0.0138896	0.0532312	0.180934	0.0909719	-0.120185	-0.105066	0.0631008	0.0439458	-0.0182886	0.00666237	-0.0495689	0.0128434	0.0107505	0.0424995	0.00105715	0.0508032	-0.0513744	0.0119464	-0.0463619	0.0256565	-0.0778148	-0.0317397	0.0448129	0.144857	0.108254
	1.65381	0.0767118	sp|O43592|XPOT_HUMAN;tr|F5GYW6|F5GYW6_HUMAN;tr|F8WDU6|F8WDU6_HUMAN	sp|O43592|XPOT_HUMAN;tr|F5GYW6|F5GYW6_HUMAN;tr|F8WDU6|F8WDU6_HUMAN	263	Color2 [A=255, R=169, G=169, B=169]	1	4					-1	2	2	2	2.5	2.5	2.5	109.96	0	6.8457	414500000	29	0.0302227	-0.00548267	0.022253	0.186622	-0.128239	-0.00704837	0.0356019	-0.0240643	-0.182734	0.127531	-0.0395041	0.0986524	-0.0572512	-0.0734363	0.157903	0.0550344	-0.0422401	-0.0145512	0.067373	0.00698376	-0.0770128	0.131555	-0.100268	-0.026607	-0.007653
	0.812628	-0.0447181	sp|O43598|DNPH1_HUMAN;tr|H0Y8X4|H0Y8X4_HUMAN	sp|O43598|DNPH1_HUMAN;tr|H0Y8X4|H0Y8X4_HUMAN	264	Color2 [A=255, R=169, G=169, B=169]	1	4					-1	2	2	2	20.1	20.1	20.1	19.108	0	15.882	1075000000	36	0.0251551	-0.119213	-0.0199239	-0.0345864	0.0791404	0.0874586	0.0674179	0.0148387	-0.0466621	-0.148716	-0.000203371	0.0901873	-0.0996652	0	-0.00901461	0.0985789	-0.0125701	0.053462	-0.0583928	0.0494494	0.0901875	0.0902739	-0.0941317	-0.0619464	-0.0444031
	6.82562	0.0997958	sp|O43615|TIM44_HUMAN;tr|M0QXU7|M0QXU7_HUMAN;tr|M0R301|M0R301_HUMAN;tr|M0QXM9|M0QXM9_HUMAN;tr|M0R124|M0R124_HUMAN	sp|O43615|TIM44_HUMAN;tr|M0QXU7|M0QXU7_HUMAN	265	Color2 [A=255, R=169, G=169, B=169]	1	4					-1	12	12	12	27.7	27.7	27.7	51.355	0	45.223	2925800000	111	-0.0395057	-0.000746489	0.00325036	0.0188508	-0.00189924	-0.0318513	0.0174201	-0.054204	0.00621986	0.0770669	-0.0038681	-0.0268083	-0.0401809	-0.00828028	0.0202098	0.0361564	0.00468588	-0.00317478	0.0188098	0.056668	-0.0557899	-0.0436571	-0.0366683	0.0942886	-0.0240965
	0.620999	0.0521764	tr|A6NKE1|A6NKE1_HUMAN;sp|O43617|TPPC3_HUMAN;tr|A0A087WWM0|A0A087WWM0_HUMAN	tr|A6NKE1|A6NKE1_HUMAN;sp|O43617|TPPC3_HUMAN;tr|A0A087WWM0|A0A087WWM0_HUMAN	266	Color2 [A=255, R=169, G=169, B=169]	1	4					-1	2	2	2	13.6	13.6	13.6	13.343	0	2.5482	380410000	14	-0.255111	-0.287627	-0.175747	-0.180487	-0.236466	-0.198598	0.0504205	-0.0699048	-0.0584073	-0.0137436	0.0248594	0.053231	-0.0488784	-0.00889993	0.0228138	0.108543	0.000136137	-0.0220919	-0.0175447	-0.0914009	-0.10417	0.0802934	0.113443	0.0768976	-0.148243
	1.05773	0.0524741	sp|O43670|ZN207_HUMAN;tr|J3QRS9|J3QRS9_HUMAN;tr|X6R4W8|X6R4W8_HUMAN;tr|J3QS27|J3QS27_HUMAN;tr|J3KTL1|J3KTL1_HUMAN;tr|J3KRB6|J3KRB6_HUMAN;tr|J3KRW6|J3KRW6_HUMAN;tr|H0Y3M2|H0Y3M2_HUMAN;tr|J3KS31|J3KS31_HUMAN	sp|O43670|ZN207_HUMAN;tr|J3QRS9|J3QRS9_HUMAN;tr|X6R4W8|X6R4W8_HUMAN;tr|J3QS27|J3QS27_HUMAN;tr|J3KTL1|J3KTL1_HUMAN;tr|J3KRB6|J3KRB6_HUMAN;tr|J3KRW6|J3KRW6_HUMAN;tr|H0Y3M2|H0Y3M2_HUMAN;tr|J3KS31|J3KS31_HUMAN	269	Color2 [A=255, R=169, G=169, B=169]	1	4					-1	4	4	4	13.2	13.2	13.2	50.75	0	58.36	789520000	48	-0.153827	-0.0998909	0.0126958	0.00462842	0.0985818	0.0776289	-0.0287409	-0.0301437	0.0389755	0.0661004	-0.140842	0.122423	-0.0831451	-0.0587292	-0.0950429	0.0116222	0.00583792	0.116569	-0.0967727	0.0150619	0.0477605	0.098712	-0.0309882	-0.0318801	-0.0849106
	1.92839	-0.0660295	sp|O43678|NDUA2_HUMAN	sp|O43678|NDUA2_HUMAN	272	Color2 [A=255, R=169, G=169, B=169]	1	4					-1	3	3	3	40.4	40.4	40.4	10.921	0	10.536	756600000	22	0.0913863	-0.0695562	-0.026	0.0766289	0.0709026	-0.108703	0.108804	-0.0716019	0.0299747	-0.0159202	-0.0385292	0.00482106	0.102628	0.0885427	-0.0337834	0.0161815	-0.00893807	0.0225058	0.0785379	0.0474029	0.0017724	-0.0475874	-0.0246606	-0.0661354	-0.133536
	4.37753	0.0913132	sp|O43681|GET3_HUMAN	sp|O43681|GET3_HUMAN	273	Color2 [A=255, R=169, G=169, B=169]	1	4					-1	8	8	8	27	27	27	38.792	0	19.21	2556900000	61	-0.0263395	0.0684929	-0.0343513	-0.000107765	0.00237083	0.0335224	-0.0745237	-0.0345926	-0.0358214	0.034586	0.0504763	0.0786705	-0.0776801	0.101465	-0.0599954	-0.0250535	0.0244823	0.0654368	-0.0199966	-0.00391269	-0.0601857	-0.111574	0.0547159	0.154079	-0.0275824
	0.228089	0.0115231	sp|O43747|AP1G1_HUMAN;tr|H3BN71|H3BN71_HUMAN;tr|B4DGE1|B4DGE1_HUMAN;tr|H3BR36|H3BR36_HUMAN;tr|H3BUN9|H3BUN9_HUMAN;tr|H3BNR4|H3BNR4_HUMAN;tr|B3KNW1|B3KNW1_HUMAN	sp|O43747|AP1G1_HUMAN	278	Color2 [A=255, R=169, G=169, B=169]	1	4					-1	4	4	4	7.2	7.2	7.2	91.35	0	15.964	714920000	19	-0.147088	-0.00336194	-0.0260894	-0.0207398	0.0887346	0.0797827	-0.0720525	-0.0582104	-0.0673945	-0.0121136	0.0844939	0.0811508	-0.0237713	-0.133811	-0.00326347	-0.0953665	0.15288	0.0150883	-0.0510736	-0.0468256	-0.00634789	0.0451679	0.0480001	0.0723915	0.0288837
	0.519639	-0.0225526	tr|A0A7I2V697|A0A7I2V697_HUMAN;tr|A0A7I2V4T9|A0A7I2V4T9_HUMAN;tr|A0A7I2V2U2|A0A7I2V2U2_HUMAN;tr|A0A7I2V5Z3|A0A7I2V5Z3_HUMAN;sp|O43765|SGTA_HUMAN;tr|A0A7I2V588|A0A7I2V588_HUMAN;tr|K7EMD6|K7EMD6_HUMAN	tr|A0A7I2V697|A0A7I2V697_HUMAN;tr|A0A7I2V4T9|A0A7I2V4T9_HUMAN;tr|A0A7I2V2U2|A0A7I2V2U2_HUMAN;tr|A0A7I2V5Z3|A0A7I2V5Z3_HUMAN;sp|O43765|SGTA_HUMAN;tr|A0A7I2V588|A0A7I2V588_HUMAN;tr|K7EMD6|K7EMD6_HUMAN	280	Color2 [A=255, R=169, G=169, B=169]	1	4					-1	6	6	6	24.8	24.8	24.8	28.54	0	21.991	2761300000	35	0.0479517	-0.0263569	0.0344117	0.0425963	0.0600188	-0.00027585	0.015008	-0.050595	0.0579908	0.0230784	-0.00529599	-0.0470505	-0.0122938	0.0262551	0.0155978	-0.00697541	-0.0210345	0.00406194	-0.076967	0.0376019	0.0385807	0.0377676	-0.0114243	0.0210416	0.0143375
	3.63733	-0.0654096	sp|O43776|SYNC_HUMAN;tr|K7EJ19|K7EJ19_HUMAN;tr|K7EIU7|K7EIU7_HUMAN;tr|K7EPK2|K7EPK2_HUMAN;tr|K7EQ35|K7EQ35_HUMAN;tr|K7ENF0|K7ENF0_HUMAN;tr|K7EMQ6|K7EMQ6_HUMAN	sp|O43776|SYNC_HUMAN	282	Color2 [A=255, R=169, G=169, B=169]	1	4					-1	8	8	8	20.8	20.8	20.8	62.942	0	80.5	5021500000	115	-0.00854421	-0.070209	0.051569	-0.0959439	-0.0561252	0.0716722	-0.050936	0.0362089	0.0279958	0.0361621	-0.000406742	-0.0228779	0.00226498	0.0473974	0.0235941	-0.0557702	-0.0053153	0.0322468	0.0382793	-0.0107033	-0.0027051	0.0135891	0.0299678	-0.0121784	-0.00829864
	0.0106577	-0.00102719	sp|O43809|CPSF5_HUMAN;tr|H3BND3|H3BND3_HUMAN	sp|O43809|CPSF5_HUMAN	283	Color2 [A=255, R=169, G=169, B=169]	1	4					-1	3	3	3	14.1	14.1	14.1	26.227	0	22.761	3228200000	15	0.0353608	-0.0205421	0.0547898	-0.0514693	0.103386	-0.106846	0.127945	0.0445485	0.014848	-0.161548	0.10089	-0.125481	0.0818727	-0.0453148	0.037396	-0.107311	0.113938	-0.0982754	0.0706298	0.0404544	-0.0551755	-0.0941191	0.0672467	-0.0276816	0.00853443
	0.471897	-0.084205	tr|A0A7P0T893|A0A7P0T893_HUMAN;sp|O43823|AKAP8_HUMAN	tr|A0A7P0T893|A0A7P0T893_HUMAN;sp|O43823|AKAP8_HUMAN	286	Color2 [A=255, R=169, G=169, B=169]	1	4					-1	4	4	4	8.5	8.5	8.5	74.846	0	34.587	735260000	19	0.236295	0.16161	0.365499	-0.777879	-0.305481	0.0794566	0.270693	0.220313	-0.176767	0.132845	-0.275285	-0.0360448	-0.0598009	-0.22075	0.0862653	-0.0446851	0.051775	0.0888979	-0.117394	-0.40576	0.224406	0.205026	-0.10714	0.21067	-0.106943
	0.134355	-0.0141343	sp|O43837|IDH3B_HUMAN;tr|A0A087WZN1|A0A087WZN1_HUMAN;tr|A0A087X2E5|A0A087X2E5_HUMAN;tr|A0A0D9SG66|A0A0D9SG66_HUMAN	sp|O43837|IDH3B_HUMAN;tr|A0A087WZN1|A0A087WZN1_HUMAN;tr|A0A087X2E5|A0A087X2E5_HUMAN	287	Color2 [A=255, R=169, G=169, B=169]	1	4					-1	4	4	4	14.5	14.5	14.5	42.183	0	7.8304	1224300000	21	0.0418901	0.0307624	0.0130444	-0.04267	-0.0337455	-0.0264354	-0.0222125	0.00966263	-0.0162451	0.156616	-0.0447373	-0.009691	0.0823865	-0.0401103	-0.034415	-0.212169	0.0945754	0.0389731	0.10028	0.0406916	-0.0572829	-0.0355427	0.0303364	-0.0956919	-0.226991
	0.3245	0.0150348	sp|O43847|NRDC_HUMAN;tr|G3V1R5|G3V1R5_HUMAN;tr|H0Y5G9|H0Y5G9_HUMAN	sp|O43847|NRDC_HUMAN;tr|G3V1R5|G3V1R5_HUMAN	288	Color2 [A=255, R=169, G=169, B=169]	1	4					-1	8	8	8	8.3	8.3	8.3	131.7	0	26.363	1258900000	74	0.0542498	-0.0214255	0.0633998	0.0834622	-0.120627	0.00241065	0.0461397	-0.0290017	0.0664835	0.0658946	-0.0143709	-0.0494046	-0.0210083	-0.0172317	-0.0824878	0.0740755	0.0124617	0.00564241	0.0320971	0.0402958	-0.0521953	0.0180905	0.00206733	-0.0039072	-0.0792475
	1.33423	-0.0511153	sp|O43852|CALU_HUMAN;tr|H0Y875|H0Y875_HUMAN	sp|O43852|CALU_HUMAN;tr|H0Y875|H0Y875_HUMAN	289	Color2 [A=255, R=169, G=169, B=169]	1	4					-1	10	10	10	36.5	36.5	36.5	37.106	0	119.06	11676000000	130	0.00687122	0.135694	-0.00555086	-0.0434477	-0.0123913	0.00742555	0.028888	-0.0225484	0.0103223	0.00021553	-0.0670691	-0.0265272	-0.0356195	0.0820377	-0.0913777	0.00566292	-0.0671077	0.0356812	0.0101426	0.0536122	-0.013917	-0.055191	-0.0583413	-0.0178258	-0.0139775
	1.09669	-0.103831	sp|O60220|TIM8A_HUMAN;tr|A0A2R8YDA8|A0A2R8YDA8_HUMAN	sp|O60220|TIM8A_HUMAN	293	Color2 [A=255, R=169, G=169, B=169]	1	4					-1	3	3	3	52.6	52.6	52.6	10.998	0	13.513	472360000	33	0.143924	0.0294225	-0.110349	-0.0780802	-0.059371	0.089922	-0.0390992	0.0833111	0.031436	0.0923014	-0.102065	0.0231318	-0.300551	-0.368404	-0.141809	-0.258673	0.310373	0.291242	-0.175211	-0.0366867	0.166891	0.0790629	-0.0485821	0.069078	-0.0358219
	3.05348	-0.0750917	sp|O60234|GMFG_HUMAN;tr|M0R0C1|M0R0C1_HUMAN;tr|M0QYJ8|M0QYJ8_HUMAN;tr|M0QYG8|M0QYG8_HUMAN;tr|M0R1D2|M0R1D2_HUMAN;tr|M0QX47|M0QX47_HUMAN;tr|M0QXC2|M0QXC2_HUMAN	sp|O60234|GMFG_HUMAN;tr|M0R0C1|M0R0C1_HUMAN;tr|M0QYJ8|M0QYJ8_HUMAN;tr|M0QYG8|M0QYG8_HUMAN;tr|M0R1D2|M0R1D2_HUMAN	295	Color2 [A=255, R=169, G=169, B=169]	1	4					-1	5	5	4	40.1	40.1	33.8	16.801	0	36.489	7749300000	104	-0.0730517	0.024662	-0.0205481	0.0144813	0.00811243	-0.0223689	0.0111587	0.0598927	-0.0281918	-0.0373132	0.0221925	-0.00262403	0.0737104	-0.00493765	-0.0551357	0.0188255	-0.0400007	0.0330558	0.0221081	-0.0296066	0.00421643	0.0638597	0.0158992	-0.0133486	-0.0107398
	0.938189	0.116175	sp|O60256|KPRB_HUMAN;tr|C9JDU5|C9JDU5_HUMAN;tr|C9JJS3|C9JJS3_HUMAN;tr|C9K0K7|C9K0K7_HUMAN;tr|I3L0S1|I3L0S1_HUMAN;tr|E7EPA1|E7EPA1_HUMAN;tr|C9JDH0|C9JDH0_HUMAN;tr|E7EW35|E7EW35_HUMAN	sp|O60256|KPRB_HUMAN;tr|C9JDU5|C9JDU5_HUMAN;tr|C9JJS3|C9JJS3_HUMAN;tr|C9K0K7|C9K0K7_HUMAN;tr|I3L0S1|I3L0S1_HUMAN;tr|E7EPA1|E7EPA1_HUMAN	296	Color2 [A=255, R=169, G=169, B=169]	1	4					-1	3	3	3	10.8	10.8	10.8	40.925	0	3.7989	64274000	24	-0.481463	0.204767	0.194293	-0.145883	0.0761855	0.0673366	-0.137124	-0.170951	0.178319	0.0791075	-0.0143709	-0.0100384	0.152674	-0.124243	0.0950356	-0.122964	-0.0777645	0.0464694	0.000996113	-0.135161	-0.0841572	0.042465	-0.219042	0.0896382	-0.106251
	1.19334	0.0260302	sp|O60271|JIP4_HUMAN;tr|A0A8I5KWZ2|A0A8I5KWZ2_HUMAN;tr|E9PFH7|E9PFH7_HUMAN;sp|Q9UPT6|JIP3_HUMAN;tr|A0A087WYG2|A0A087WYG2_HUMAN;tr|A0A669KB35|A0A669KB35_HUMAN;tr|D6RHI8|D6RHI8_HUMAN;tr|H0YBE9|H0YBE9_HUMAN	sp|O60271|JIP4_HUMAN	298	Color2 [A=255, R=169, G=169, B=169]	1	4					-1	12	12	12	10.4	10.4	10.4	146.2	0	60.744	1660700000	70	-0.032166	0.0696785	0.0274394	0.0026927	-0.0121861	0.0233843	-0.0305851	0.0511618	0.036067	0.0632169	0.0660324	-0.0166533	-0.0555539	0.0728111	0.0371382	0.0739737	-0.0547616	-0.0103786	0.0211265	0.0414829	-0.0297792	0.00454402	-0.00943494	0.002002	-0.0192449
	1.44427	0.0262656	sp|O60313|OPA1_HUMAN;tr|A0A2R8YE78|A0A2R8YE78_HUMAN;tr|C9JMB8|C9JMB8_HUMAN;tr|E5KLJ9|E5KLJ9_HUMAN;tr|A0A2R8YGE5|A0A2R8YGE5_HUMAN;tr|A0A2R8Y3X5|A0A2R8Y3X5_HUMAN;tr|A0A2R8YD53|A0A2R8YD53_HUMAN;tr|A0A2R8YFD1|A0A2R8YFD1_HUMAN;tr|A0A2R8Y4G4|A0A2R8Y4G4_HUMAN;tr|A0A2R8Y4Q3|A0A2R8Y4Q3_HUMAN;tr|A0A2R8YE54|A0A2R8YE54_HUMAN;tr|H7C141|H7C141_HUMAN;tr|A0A2R8Y5G3|A0A2R8Y5G3_HUMAN;tr|C9JY58|C9JY58_HUMAN;tr|A0A2…	sp|O60313|OPA1_HUMAN;tr|A0A2R8YE78|A0A2R8YE78_HUMAN;tr|C9JMB8|C9JMB8_HUMAN;tr|E5KLJ9|E5KLJ9_HUMAN;tr|A0A2R8YGE5|A0A2R8YGE5_HUMAN;tr|A0A2R8Y3X5|A0A2R8Y3X5_HUMAN;tr|A0A2R8YD53|A0A2R8YD53_HUMAN;tr|A0A2R8YFD1|A0A2R8YFD1_HUMAN;tr|A0A2R8Y4G4|A0A2R8Y4G4_HUMAN;tr|A0A2R8Y4Q3|A0A2R8Y4Q3_HUMAN	300	Color2 [A=255, R=169, G=169, B=169]	1	4					-1	11	11	1	13.8	13.8	1.5	111.63	0	37.451	1830800000	99	-0.00581193	-0.0388236	0.00421524	0.00913501	0.0607989	0.0155635	-0.0523403	-0.0814316	-0.00809979	-0.0293772	0.0679734	0.0140054	-0.0932667	-0.0152378	0.0137665	-0.0033226	0.0591061	0.0718136	-0.0632184	0.0322785	-0.0502703	0.0668778	-0.0222709	0.0127034	-0.0359683
	1.11118	-0.0238981	sp|O60488|ACSL4_HUMAN;tr|A0A804HI36|A0A804HI36_HUMAN;tr|D6RF95|D6RF95_HUMAN;tr|H0Y9A0|H0Y9A0_HUMAN;tr|D6RDA8|D6RDA8_HUMAN	sp|O60488|ACSL4_HUMAN;tr|A0A804HI36|A0A804HI36_HUMAN	305	Color2 [A=255, R=169, G=169, B=169]	1	4					-1	12	12	10	22.1	22.1	18	79.187	0	180.45	7525500000	119	0.0502291	-0.114089	-0.00246429	-0.00475144	-0.0130751	0.0494633	0.0912733	-0.0503376	-0.0641782	-0.000430822	-0.00305295	-0.0188181	0.0764649	-0.129221	0.0131555	0.0246258	-0.00374579	0.00701523	0.0191612	-0.00775409	0.0818334	-0.0422218	-0.0259047	-0.0148396	0.0618551
	1.59568	-0.0455208	sp|O60493|SNX3_HUMAN	sp|O60493|SNX3_HUMAN	306	Color2 [A=255, R=169, G=169, B=169]	1	4					-1	7	7	5	53.1	53.1	43.2	18.762	0	17.364	4953500000	61	0.0872123	0.0984242	0.0899181	-0.108791	-0.0925987	-0.0462997	0.0385954	0.0461144	-0.0105739	-0.0705185	-0.0476763	-0.0142126	0.0251691	0.0391455	0.136101	-0.0595586	-0.00538349	-0.0362325	0.0463662	0.0325968	-0.00549984	-0.0607989	0.0436273	-0.032527	0.0430079
	1.51216	0.0206036	sp|O60506|HNRPQ_HUMAN;tr|A0A7I2V309|A0A7I2V309_HUMAN;tr|A0A7I2V4Z0|A0A7I2V4Z0_HUMAN;tr|A0A7I2V2F2|A0A7I2V2F2_HUMAN;tr|A0A7I2V5Q6|A0A7I2V5Q6_HUMAN;tr|F6UXX1|F6UXX1_HUMAN;tr|A0A7I2V4J0|A0A7I2V4J0_HUMAN;tr|A0A7I2V2F0|A0A7I2V2F0_HUMAN	sp|O60506|HNRPQ_HUMAN;tr|A0A7I2V309|A0A7I2V309_HUMAN;tr|A0A7I2V4Z0|A0A7I2V4Z0_HUMAN;tr|A0A7I2V2F2|A0A7I2V2F2_HUMAN;tr|A0A7I2V5Q6|A0A7I2V5Q6_HUMAN	309	Color2 [A=255, R=169, G=169, B=169]	1	4					-1	18	18	0	36.4	36.4	0	69.602	0	242.77	32303000000	333	-0.0234814	-0.00773168	-0.00378633	0.0179992	0.0230677	-0.0430291	0.0144715	0.013608	-0.012078	0.0219121	-0.00788283	-0.0158856	0.014436	0.000616074	0.044589	0.0334394	0.00400758	-0.0188754	0.0218978	-0.0146451	-0.0152822	0.010273	0.00253677	-0.013881	0.0192025
	0.560147	0.0862261	sp|O60568|PLOD3_HUMAN;tr|H7C2V1|H7C2V1_HUMAN;tr|H7C2S8|H7C2S8_HUMAN	sp|O60568|PLOD3_HUMAN;tr|H7C2V1|H7C2V1_HUMAN	311	Color2 [A=255, R=169, G=169, B=169]	1	4					-1	4	4	4	6.5	6.5	6.5	84.784	0	6.8973	371590000	18	-0.399563	-0.135925	-0.243729	-0.252037	0.397097	0.213076	-0.490132	-0.227922	-0.461397	0.0117991	0.411271	0.255807	-0.469932	-0.00357819	-0.399294	-0.127284	0.311305	0.299948	-0.111923	-0.0806007	0.0239534	0.360835	-0.187214	0.0604072	-0.0898366
	6.02875	-0.0910453	sp|O60610|DIAP1_HUMAN;tr|A0A2R8Y5N1|A0A2R8Y5N1_HUMAN;tr|H7C2W8|H7C2W8_HUMAN;tr|A0A2R8YEF8|A0A2R8YEF8_HUMAN	sp|O60610|DIAP1_HUMAN;tr|A0A2R8Y5N1|A0A2R8Y5N1_HUMAN	313	Color2 [A=255, R=169, G=169, B=169]	1	4					-1	18	18	18	17	17	17	141.35	0	60.998	3419900000	139	-0.0442638	-0.0239525	0.0107768	-0.0191	0.00385904	0.00447369	-0.015805	0.0591769	-0.0186443	-0.0207195	-0.0473261	0.0206175	0.0568101	-0.0138683	0.020818	-0.0450165	-0.0365782	-0.02918	0.0427775	0.00398326	0.0300868	0.0162549	0.0269251	-0.0892832	0.0413451
	0.453785	-0.0662304	sp|O60613|SEP15_HUMAN;tr|A0A0J9YX89|A0A0J9YX89_HUMAN	sp|O60613|SEP15_HUMAN;tr|A0A0J9YX89|A0A0J9YX89_HUMAN	314	Color2 [A=255, R=169, G=169, B=169]	1	4					-1	2	2	2	17.6	17.6	17.6	18.092	0	10.632	214400000	8	0.0498791	0.109303	-0.123126	-0.246399	0.138545	0.0211446	0.262583	-0.343246	0.0180595	0.0562935	0.139978	-0.243274	-0.248347	0.0998561	0.357107	-0.129858	-0.237549	0.122535	-0.0229585	-0.197269	0.0801566	0.276163	-0.0800469	-0.0504341	-0.0566664
	0.344746	0.0179576	sp|O60684|IMA7_HUMAN;tr|Q5TFJ7|Q5TFJ7_HUMAN;tr|S4R3E5|S4R3E5_HUMAN	sp|O60684|IMA7_HUMAN;tr|Q5TFJ7|Q5TFJ7_HUMAN	317	Color2 [A=255, R=169, G=169, B=169]	1	4					-1	3	3	2	6.9	6.9	4.1	60.029	0	30.722	1031400000	22	-0.0123782	0.00707173	-0.0691717	0.0222518	0.0409038	0.0347342	0.0457895	0.101961	0.125538	-0.00561142	-0.0960402	-0.0736666	0.104063	-0.0310161	-0.0518441	0.0769203	-0.00729632	-0.0418992	-0.0358162	0.128201	-0.0302103	-0.0401192	0.015713	-0.017719	-0.0215602
	0.0873111	-0.00746632	sp|O60701|UGDH_HUMAN;tr|E7ER83|E7ER83_HUMAN;tr|E7ETF4|E7ETF4_HUMAN;tr|E7EV97|E7EV97_HUMAN;tr|E7ER95|E7ER95_HUMAN	sp|O60701|UGDH_HUMAN	318	Color2 [A=255, R=169, G=169, B=169]	1	4					-1	6	6	6	15.6	15.6	15.6	55.023	0	52.102	714500000	44	-0.109643	-0.250177	-0.0463796	0.111275	0.0361514	0.0596185	0.116658	0.0439458	0.00735569	-0.0937772	0.0395062	-0.0809453	-0.00290465	0.165386	-0.0445564	0.0582256	-0.0584402	-0.0144813	0.0425704	0.0384741	0.0424402	-0.158177	0.00984073	0.0294352	0.0293033
	0.852659	-0.0451159	sp|O60711|LPXN_HUMAN;tr|E9PNX9|E9PNX9_HUMAN;tr|B7Z5P7|B7Z5P7_HUMAN	sp|O60711|LPXN_HUMAN;tr|E9PNX9|E9PNX9_HUMAN;tr|B7Z5P7|B7Z5P7_HUMAN	319	Color2 [A=255, R=169, G=169, B=169]	1	4					-1	5	5	5	19.9	19.9	19.9	43.332	0	42.439	788010000	32	-0.0753417	0.323122	-0.0105031	-0.043781	0.0392554	-0.12117	-0.0628703	0.30354	-0.0519311	0.00751972	-0.0836346	0.0047524	-0.0512254	0.121428	-0.0318909	-0.0406053	-0.110215	0.052598	-0.0774925	-0.0328507	-0.0315907	0.0682073	-0.00839424	0.0953748	-0.0568147
	0.0457136	0.00344086	sp|O60739|EIF1B_HUMAN;sp|P41567|EIF1_HUMAN;tr|K7EM18|K7EM18_HUMAN	sp|O60739|EIF1B_HUMAN;sp|P41567|EIF1_HUMAN;tr|K7EM18|K7EM18_HUMAN	320	Color2 [A=255, R=169, G=169, B=169]	1	4					-1	4	4	4	42.5	42.5	42.5	12.823	0	71.753	4833800000	53	-0.0460405	-0.109654	0.0140028	0.0661633	0.0813847	0.077106	0.0085566	0.00483942	0.0336676	0.0582602	-0.0509725	-0.00774765	-0.0294054	0.0115378	0.0910707	0.0919647	0.00962663	-0.0319264	-0.0626979	0.0281334	0.0293422	0.129859	-0.00574803	-0.0949035	0.00605035
	2.51652	-0.0736401	sp|O60749|SNX2_HUMAN;tr|D6RC15|D6RC15_HUMAN	sp|O60749|SNX2_HUMAN	321	Color2 [A=255, R=169, G=169, B=169]	1	4					-1	9	9	7	18.1	18.1	14.1	58.47	0	85.043	3790100000	80	-0.0327222	0.0563443	-0.0179636	0.00323081	0.0391893	-0.00912809	-0.0947363	0.0417738	0.0298889	-0.0238917	0.0722339	0.0269964	-0.0130255	0.000246525	0.00685596	-0.00590014	0.0463839	0.0315726	-0.013875	0.0821908	0.014035	0.0229435	0.00309992	-0.127824	0.00427341
	1.7183	0.0756858	sp|O60762|DPM1_HUMAN;tr|Q5QPK2|Q5QPK2_HUMAN;tr|H0Y368|H0Y368_HUMAN;tr|A0A804HJ93|A0A804HJ93_HUMAN;tr|A0A804HIK9|A0A804HIK9_HUMAN;tr|A0A804HIB3|A0A804HIB3_HUMAN;tr|Q5QPJ9|Q5QPJ9_HUMAN	sp|O60762|DPM1_HUMAN;tr|Q5QPK2|Q5QPK2_HUMAN;tr|H0Y368|H0Y368_HUMAN;tr|A0A804HJ93|A0A804HJ93_HUMAN;tr|A0A804HIK9|A0A804HIK9_HUMAN	322	Color2 [A=255, R=169, G=169, B=169]	1	4					-1	5	5	5	17.7	17.7	17.7	29.634	0	10.806	1869000000	53	0.0177441	-0.0809557	0.0618	-0.052587	0.0568938	-0.0505056	-0.17497	-0.0768361	-0.106936	0.00322747	0.073909	0.157732	-0.0904639	-0.0841086	-0.0502012	-0.0283251	0.0763693	0.112366	-0.0428381	-0.0565281	0.0528173	0.0390339	-0.00452113	0.0943873	-0.0956941
	3.31508	-0.0473176	sp|O60763|USO1_HUMAN;REV__tr|R4GMN2|R4GMN2_HUMAN;REV__sp|Q5VZ89|DEN4C_HUMAN	sp|O60763|USO1_HUMAN	323	Color2 [A=255, R=169, G=169, B=169]	1	4					-1	18	18	18	20.7	20.7	20.7	107.89	0	97.301	11206000000	143	0.0630383	-0.0167625	0.0387843	-0.0432255	-0.0505679	-0.00850391	0.0945766	-0.00985289	0.028168	-0.0406327	-0.0316548	0.019665	-0.00554204	-0.0116305	0.0474052	-0.0400548	-0.0131879	0.026911	0.000924826	0.0640063	-0.00753593	0.00851965	-0.0237997	0.00189686	0.0307004
	0.187425	0.0194141	sp|Q99879|H2B1M_HUMAN;sp|Q99877|H2B1N_HUMAN;sp|Q93079|H2B1H_HUMAN;sp|Q5QNW6|H2B2F_HUMAN;sp|P62807|H2B1C_HUMAN;sp|P58876|H2B1D_HUMAN;sp|P57053|H2BFS_HUMAN;sp|O60814|H2B1K_HUMAN;tr|U3KQK0|U3KQK0_HUMAN;sp|A0A2R8Y619|H2BK1_HUMAN	sp|Q99879|H2B1M_HUMAN;sp|Q99877|H2B1N_HUMAN;sp|Q93079|H2B1H_HUMAN;sp|Q5QNW6|H2B2F_HUMAN;sp|P62807|H2B1C_HUMAN;sp|P58876|H2B1D_HUMAN;sp|P57053|H2BFS_HUMAN;sp|O60814|H2B1K_HUMAN;tr|U3KQK0|U3KQK0_HUMAN	326	Color2 [A=255, R=169, G=169, B=169]	1	4					-1	8	1	0	53.2	5.6	0	13.989	0	3.1868	21427000000	12	0.128586	0.105031	0.0140028	-0.0405619	0.0375392	-0.162234	0.160075	0.00879788	0.00630713	-0.0464048	0.0445089	-0.134767	0.165505	0.158336	-0.0673616	0.0387642	-0.00129294	-0.183319	0.0526936	0.0729337	0.00295281	0.0128529	-0.187964	0.0413711	0.0906105
	1.54226	0.0694321	sp|O60826|CCD22_HUMAN	sp|O60826|CCD22_HUMAN	327	Color2 [A=255, R=169, G=169, B=169]	1	4					-1	3	3	3	5.4	5.4	5.4	70.755	0	4.8008	120160000	23	0.0530272	0.0731111	-0.158417	0.120626	0.120199	-0.146888	-0.0223961	0.269813	-0.234057	0.03406	0.0328972	-0.00656891	-0.0787332	0.0413027	-0.128264	-0.00385928	0.0419641	0.0662272	-0.105399	-0.0381069	0.0778379	0.0298743	0.11266	0.0532091	0.093956
	1.46688	0.052798	tr|A0A8Q3WLC8|A0A8Q3WLC8_HUMAN;tr|A0A8Q3SJE8|A0A8Q3SJE8_HUMAN;tr|A0A8Q3SIS9|A0A8Q3SIS9_HUMAN;sp|O60832|DKC1_HUMAN;tr|A0A8Q3WLG7|A0A8Q3WLG7_HUMAN;tr|A0A8Q3WLD1|A0A8Q3WLD1_HUMAN;tr|A0A8Q3SIY6|A0A8Q3SIY6_HUMAN;tr|A0A8Q3WLW8|A0A8Q3WLW8_HUMAN;tr|A0A8Q3WLE4|A0A8Q3WLE4_HUMAN;tr|A0A8V8TKY9|A0A8V8TKY9_HUMAN;tr|C9IYT0|C9IYT0_HUMAN;tr|A0A8Q3SIX2|A0A8Q3SIX2_HUMAN;tr|H7C2Q2|H7C2Q2_HUMAN;tr|A0A8Q3WLE5|A0A8Q3WL…	tr|A0A8Q3WLC8|A0A8Q3WLC8_HUMAN;tr|A0A8Q3SJE8|A0A8Q3SJE8_HUMAN;tr|A0A8Q3SIS9|A0A8Q3SIS9_HUMAN;sp|O60832|DKC1_HUMAN;tr|A0A8Q3WLG7|A0A8Q3WLG7_HUMAN;tr|A0A8Q3WLD1|A0A8Q3WLD1_HUMAN;tr|A0A8Q3SIY6|A0A8Q3SIY6_HUMAN;tr|A0A8Q3WLW8|A0A8Q3WLW8_HUMAN;tr|A0A8Q3WLE4|A0A8Q3WLE4_HUMAN;tr|A0A8V8TKY9|A0A8V8TKY9_HUMAN;tr|C9IYT0|C9IYT0_HUMAN;tr|A0A8Q3SIX2|A0A8Q3SIX2_HUMAN	328	Color2 [A=255, R=169, G=169, B=169]	1	4					-1	6	6	6	11.4	11.4	11.4	56.18	0	18.048	2183300000	51	0.00642014	-0.0101092	0.00710583	0.0160813	0.069159	-0.00732541	0.0296845	0.00929213	0.0084908	0.00451636	0.0255256	-0.0419989	0.0327237	-0.0520701	-0.0415609	0.0137446	0.053087	-0.0486577	0.027216	-0.0464053	-0.00753593	-0.0211449	-0.0312765	0.109715	0.082886
	4.07806	0.0535402	tr|A0A087WUT6|A0A087WUT6_HUMAN;sp|O60841|IF2P_HUMAN	tr|A0A087WUT6|A0A087WUT6_HUMAN;sp|O60841|IF2P_HUMAN	329	Color2 [A=255, R=169, G=169, B=169]	1	4					-1	19	19	19	18.6	18.6	18.6	138.68	0	97.29	5415800000	142	-0.0608056	0.00422239	0.025367	0.0176797	0.00602102	-0.00255275	-0.0393779	-0.0939798	0.0224743	0.03069	0.0130205	0.0432229	-0.0592337	0.0793576	0.0262785	0.0196707	-0.0330939	0.0205359	-0.0363271	-0.0741591	0.00202537	0.014509	0.0451775	0.0472002	0.00171089
	1.25213	0.0308539	sp|O60869|EDF1_HUMAN	sp|O60869|EDF1_HUMAN	330	Color2 [A=255, R=169, G=169, B=169]	1	4					-1	6	6	6	30.4	30.4	30.4	16.368	0	13.857	5532900000	65	0.00551772	0.00694799	0.0387843	0.0198081	-0.0346479	0.0184927	0.0876222	-0.0253289	0.0309203	0.020957	-0.0855751	0.0271318	0.0265942	-0.0268669	0.0361075	0.0692878	-0.0224156	-0.0523703	0.0422938	-0.00619984	-0.00600863	-0.0782452	-0.0146508	0.0285051	0.0330031
	3.14287	0.058237	sp|O60884|DNJA2_HUMAN;tr|I3L320|I3L320_HUMAN;tr|A0A087WT48|A0A087WT48_HUMAN	sp|O60884|DNJA2_HUMAN	331	Color2 [A=255, R=169, G=169, B=169]	1	4					-1	8	8	8	25.2	25.2	25.2	45.745	0	58.172	2685000000	104	-0.0132926	-0.00161767	0.0167	0.0416539	-0.000271082	0.0327141	0.058337	0.0311089	-0.0860972	0.0839932	0.00655866	-0.0577099	0.0135381	-0.0356822	0.0348179	0.0666323	-0.0353229	-0.0179675	0.0287519	0.0507073	-0.0315907	-0.00838351	-0.0258088	-0.00634122	0.0764735
	0.505168	-0.0368951	sp|O60888|CUTA_HUMAN;tr|C9IZG4|C9IZG4_HUMAN	sp|O60888|CUTA_HUMAN;tr|C9IZG4|C9IZG4_HUMAN	333	Color2 [A=255, R=169, G=169, B=169]	1	4					-1	4	4	4	23.5	23.5	23.5	19.116	0	25.219	1294900000	48	0.131981	-0.0229411	0.01226	0.0235252	-0.0458715	-0.0271375	0.120486	-0.0763118	0.0540216	0.123681	-0.106363	-0.0704756	0.0221362	0.114387	0.0385115	0.00171185	-0.0464489	0.0242693	-0.0337746	-0.0089004	-0.140666	0.108997	-0.00169396	-0.145678	-0.0609014
	2.7611	-0.0550675	sp|O60925|PFD1_HUMAN;tr|E5RGS4|E5RGS4_HUMAN;tr|D6RGG5|D6RGG5_HUMAN	sp|O60925|PFD1_HUMAN;tr|E5RGS4|E5RGS4_HUMAN	335	Color2 [A=255, R=169, G=169, B=169]	1	4					-1	7	7	7	43.4	43.4	43.4	14.21	0	16.379	5263000000	83	-0.00544786	0.100862	0.0160913	-0.0115817	-0.00618219	-0.0107245	0.0862613	0.0669107	0.0242884	-0.096884	-0.0732589	0.0182352	0.100092	0.0724595	0.024807	0.0181916	-0.0386727	-0.0494423	0.0510457	-0.0139053	0.0406349	-0.0738392	0.00375652	-0.0747724	0.00853443
	0.999004	0.0833852	tr|A0A590UJS8|A0A590UJS8_HUMAN;tr|B4DGL8|B4DGL8_HUMAN;tr|A0A087WW65|A0A087WW65_HUMAN;sp|O75027|ABCB7_HUMAN;tr|A0A5F9ZA98|A0A5F9ZA98_HUMAN;tr|A0A2R8Y473|A0A2R8Y473_HUMAN	tr|A0A590UJS8|A0A590UJS8_HUMAN;tr|B4DGL8|B4DGL8_HUMAN;tr|A0A087WW65|A0A087WW65_HUMAN;sp|O75027|ABCB7_HUMAN;tr|A0A5F9ZA98|A0A5F9ZA98_HUMAN;tr|A0A2R8Y473|A0A2R8Y473_HUMAN	337	Color2 [A=255, R=169, G=169, B=169]	1	4					-1	3	3	3	4.6	4.6	4.6	76.047	0	5.9788	286270000	13	0.0585201	0.0767715	-0.00255251	-0.112982	-0.0514107	0.065625	-0.00343704	0.00879788	-0.074033	-0.00875044	0.0543973	0.0304453	-0.161911	-0.234837	-0.19568	-0.160833	-0.0882766	-0.121583	-0.094187	-0.0231402	0.0187109	-0.0483556	0.0420754	0.17534	0.0832226
	6.64178	-0.0980422	tr|A0A8V8TQK0|A0A8V8TQK0_HUMAN;sp|O75083|WDR1_HUMAN;tr|A0A8V8TNT7|A0A8V8TNT7_HUMAN;tr|A0A8V8TP31|A0A8V8TP31_HUMAN;tr|A0A8V8TNU2|A0A8V8TNU2_HUMAN;tr|A0A8V8TQ74|A0A8V8TQ74_HUMAN;tr|A0A8V8TP22|A0A8V8TP22_HUMAN;tr|D6RD66|D6RD66_HUMAN;tr|A0A8V8TPA9|A0A8V8TPA9_HUMAN;tr|A0A8V8TQ69|A0A8V8TQ69_HUMAN	tr|A0A8V8TQK0|A0A8V8TQK0_HUMAN;sp|O75083|WDR1_HUMAN;tr|A0A8V8TNT7|A0A8V8TNT7_HUMAN;tr|A0A8V8TP31|A0A8V8TP31_HUMAN;tr|A0A8V8TNU2|A0A8V8TNU2_HUMAN;tr|A0A8V8TQ74|A0A8V8TQ74_HUMAN;tr|A0A8V8TP22|A0A8V8TP22_HUMAN;tr|D6RD66|D6RD66_HUMAN	340	Color2 [A=255, R=169, G=169, B=169]	1	4					-1	12	12	12	23.1	23.1	23.1	62.339	0	120.96	16044000000	157	0.0785699	0.0450573	0.00158215	-0.050241	-0.0255797	-0.0175462	0.0900006	0.0475583	-0.0219386	-0.0309169	-0.00577211	-0.031666	0.0466621	0.0100701	-0.00370502	-0.074023	0.0282223	-0.0357378	0.00589561	0.047009	0.0113561	0.0146008	0.00712943	-0.0879376	-0.00278473
	0.767261	-0.0677554	sp|O75131|CPNE3_HUMAN;tr|A0A087WXR6|A0A087WXR6_HUMAN;tr|E5RHZ0|E5RHZ0_HUMAN;tr|A0A087WYQ3|A0A087WYQ3_HUMAN;tr|H0YB26|H0YB26_HUMAN;sp|Q96FN4|CPNE2_HUMAN;tr|E7ENV7|E7ENV7_HUMAN;sp|Q8IYJ1|CPNE9_HUMAN;sp|Q96A23|CPNE4_HUMAN;sp|O95741|CPNE6_HUMAN;sp|Q86YQ8|CPNE8_HUMAN;sp|Q9HCH3|CPNE5_HUMAN;tr|A0A0J9YWA1|A0A0J9YWA1_HUMAN;sp|Q9UBL6|CPNE7_HUMAN	sp|O75131|CPNE3_HUMAN	343	Color2 [A=255, R=169, G=169, B=169]	1	4					-1	3	3	3	5.4	5.4	5.4	60.13	0	3.0287	449750000	13	-0.255323	-0.290467	-0.256389	-0.216002	-0.272351	-0.199288	-0.0229466	0.0526004	0.0058701	-0.0570102	0.0122817	0.033145	0.00786757	-0.160146	-0.039839	-0.0754888	0.146749	0.0273845	-0.0583186	0.0132079	-0.00456762	0.0684731	0.0393324	-0.0120721	0.0261543
	0.524194	0.0280025	sp|O75165|DJC13_HUMAN;tr|A0A3B3IRM0|A0A3B3IRM0_HUMAN;tr|H0YA63|H0YA63_HUMAN;tr|H0Y8Q2|H0Y8Q2_HUMAN	sp|O75165|DJC13_HUMAN	344	Color2 [A=255, R=169, G=169, B=169]	1	4					-1	12	12	12	6.8	6.8	6.8	254.41	0	35.965	1184100000	82	-0.0734332	0.0934203	-0.0622685	0.02755	0.0032506	0.00859094	-0.160257	-0.0653455	-0.0512033	-0.0949271	0.115852	0.10694	-0.119723	0.0283108	-0.0993781	0.0387642	0.122961	0.0107837	0.0497396	0.080806	-0.0884609	-0.112377	0.0493639	0.088052	-0.0292556
	1.97522	-0.077976	tr|A0A2R8Y7Z8|A0A2R8Y7Z8_HUMAN;tr|H7C148|H7C148_HUMAN;tr|B7Z6J7|B7Z6J7_HUMAN;sp|O75175|CNOT3_HUMAN;tr|A0A087X0F9|A0A087X0F9_HUMAN;tr|A0A0G2JNJ7|A0A0G2JNJ7_HUMAN	tr|A0A2R8Y7Z8|A0A2R8Y7Z8_HUMAN;tr|H7C148|H7C148_HUMAN;tr|B7Z6J7|B7Z6J7_HUMAN;sp|O75175|CNOT3_HUMAN;tr|A0A087X0F9|A0A087X0F9_HUMAN;tr|A0A0G2JNJ7|A0A0G2JNJ7_HUMAN	345	Color2 [A=255, R=169, G=169, B=169]	1	4					-1	2	2	2	9.3	9.3	9.3	23.035	0	6.1589	278650000	13	0.10586	0.117695	0.0411794	-0.0897353	-0.0671625	-0.0288243	0.0520771	0.00322795	0.00648189	-0.0941222	-0.0520258	0.0874627	0.129982	0.0745676	0.031029	-0.0480018	-0.0683196	-0.0462351	0.0233693	0.150301	-0.0762115	-0.0612833	-0.0110452	-0.0281117	0.0656087
	0.579452	-0.0620669	sp|O75208|COQ9_HUMAN;tr|H3BRC0|H3BRC0_HUMAN;tr|H3BSJ5|H3BSJ5_HUMAN;tr|H3BNT2|H3BNT2_HUMAN;tr|H3BPY0|H3BPY0_HUMAN	sp|O75208|COQ9_HUMAN;tr|H3BRC0|H3BRC0_HUMAN;tr|H3BSJ5|H3BSJ5_HUMAN;tr|H3BNT2|H3BNT2_HUMAN	347	Color2 [A=255, R=169, G=169, B=169]	1	4					-1	3	3	3	12.3	12.3	12.3	35.509	0	5.1916	509550000	18	0.0152352	0.035624	-0.0816813	-0.0125601	-0.0972326	0.158475	0.154972	0.148456	-0.0189111	-0.0832417	-0.130196	0.00880361	0.134615	0.0272229	0.067807	0.0584311	-0.0522909	-0.14287	-0.189046	-0.216362	-0.232298	-0.205474	-0.132901	-0.23446	0.244006
	0.153018	0.0130154	tr|A0A7I2V4X8|A0A7I2V4X8_HUMAN;sp|O75306|NDUS2_HUMAN;tr|A0A7I2V596|A0A7I2V596_HUMAN;tr|A0A7I2YQG7|A0A7I2YQG7_HUMAN;tr|A0A7I2YQD8|A0A7I2YQD8_HUMAN;tr|A0A7I2V4G5|A0A7I2V4G5_HUMAN;tr|A0A7I2V5E2|A0A7I2V5E2_HUMAN;tr|A0A7I2V5G4|A0A7I2V5G4_HUMAN;tr|A0A7I2V630|A0A7I2V630_HUMAN;tr|A0A7I2V410|A0A7I2V410_HUMAN;tr|A0A7I2V4W5|A0A7I2V4W5_HUMAN;tr|A0A7I2V2B9|A0A7I2V2B9_HUMAN;tr|A0A7I2V3J6|A0A7I2V3J6_HUMAN	tr|A0A7I2V4X8|A0A7I2V4X8_HUMAN;sp|O75306|NDUS2_HUMAN;tr|A0A7I2V596|A0A7I2V596_HUMAN;tr|A0A7I2YQG7|A0A7I2YQG7_HUMAN;tr|A0A7I2YQD8|A0A7I2YQD8_HUMAN;tr|A0A7I2V4G5|A0A7I2V4G5_HUMAN;tr|A0A7I2V5E2|A0A7I2V5E2_HUMAN;tr|A0A7I2V5G4|A0A7I2V5G4_HUMAN;tr|A0A7I2V630|A0A7I2V630_HUMAN;tr|A0A7I2V410|A0A7I2V410_HUMAN;tr|A0A7I2V4W5|A0A7I2V4W5_HUMAN;tr|A0A7I2V2B9|A0A7I2V2B9_HUMAN;tr|A0A7I2V3J6|A0A7I2V3J6_HUMAN	350	Color2 [A=255, R=169, G=169, B=169]	1	4					-1	4	4	4	13	13	13	49.653	0	11.716	940090000	28	0.187629	0.125469	-0.0154724	0.0536492	-0.0727842	-0.149944	0.153511	-0.131884	0.0636301	-0.0575705	-0.0123873	-0.0292704	0.105243	-0.0425198	0.0401404	0.0006423	0.000136137	-0.0661623	0.0149407	-0.068429	0.0225406	-0.0530696	0.0281246	0.098727	0.0108726
	0.91471	-0.0455672	tr|H7C0E5|H7C0E5_HUMAN;tr|H7BZM7|H7BZM7_HUMAN;sp|O75312|ZPR1_HUMAN	tr|H7C0E5|H7C0E5_HUMAN;tr|H7BZM7|H7BZM7_HUMAN;sp|O75312|ZPR1_HUMAN	351	Color2 [A=255, R=169, G=169, B=169]	1	4					-1	4	4	4	11.1	11.1	11.1	42.542	0	5.986	449080000	33	0.047864	-0.0805612	0.127757	-0.0254505	-0.0128698	-0.0363686	-0.022855	0.0492408	0.064554	-0.0627358	-0.018827	0.0260479	0.0628128	-0.0127492	-0.0247028	-0.0179901	0.0842183	0.0176105	0.00525737	0.0254166	0.0515139	-0.0614774	0.058604	0.0421908	0.072341
	1.06294	0.0452688	sp|O75323|NIPS2_HUMAN;tr|C9J7B1|C9J7B1_HUMAN;tr|C9K068|C9K068_HUMAN;tr|H7C333|H7C333_HUMAN;tr|F8WCR5|F8WCR5_HUMAN;tr|F8WBI5|F8WBI5_HUMAN;tr|H7C2U6|H7C2U6_HUMAN;sp|Q9BPW8|NIPS1_HUMAN	sp|O75323|NIPS2_HUMAN	352	Color2 [A=255, R=169, G=169, B=169]	1	4					-1	5	5	5	14.3	14.3	14.3	33.742	0	5.3758	1744700000	34	0.0681477	0.0147247	0.0392122	0.0888448	-0.102754	-0.0169184	0.0514669	0.0184021	0.0440934	-0.00929236	0.000541925	-0.0499759	0.0643747	-0.0388439	0.0466378	0.0506999	-0.0619862	-0.0101702	0.0183182	-0.0574596	0.0245347	-0.16129	0.0575199	0.152751	0.0381529
	2.42213	-0.122881	sp|O75348|VATG1_HUMAN;tr|A0A7I2V4K4|A0A7I2V4K4_HUMAN;tr|A0A7I2V3Q6|A0A7I2V3Q6_HUMAN;tr|A0A7I2V375|A0A7I2V375_HUMAN;tr|A0A7I2V2N1|A0A7I2V2N1_HUMAN;tr|A0A7I2YQH3|A0A7I2YQH3_HUMAN;tr|F2Z307|F2Z307_HUMAN;sp|O95670|VATG2_HUMAN	sp|O75348|VATG1_HUMAN;tr|A0A7I2V4K4|A0A7I2V4K4_HUMAN;tr|A0A7I2V3Q6|A0A7I2V3Q6_HUMAN;tr|A0A7I2V375|A0A7I2V375_HUMAN	355	Color2 [A=255, R=169, G=169, B=169]	1	4					-1	3	3	3	28.8	28.8	28.8	13.757	0	72.169	1848700000	36	-0.067343	0.0203767	-0.140955	0.0635867	0.0626175	0.0689805	-0.0640974	0.0664361	-0.0936656	-0.00690961	0.117852	-0.0120544	-0.0399013	0.0187328	0.0187321	-0.0610096	0.0613892	0.0152931	-0.0064919	0.0218129	0.0180438	0.118953	-0.0342586	-0.182901	-0.0229366
	1.53585	-0.0331776	sp|O75351|VPS4B_HUMAN;tr|K7EL71|K7EL71_HUMAN;tr|K7EKZ3|K7EKZ3_HUMAN;sp|Q6PIW4|FIGL1_HUMAN	sp|O75351|VPS4B_HUMAN	356	Color2 [A=255, R=169, G=169, B=169]	1	4					-1	7	7	4	18	18	11.7	49.301	0	54.169	2450800000	80	0.0330598	-0.12273	-0.00281692	-0.00908422	0.00932527	0.0301509	0.0687969	0.013731	0.0189261	0.00537515	0.020189	0.0158489	0.00885916	-0.0335364	0.000528574	0.0212541	-0.0212414	-0.0568097	-0.0312266	0.0103819	0.0177102	0.108738	0.0145032	-0.0506525	-0.0354564
	0.149872	-0.0180297	sp|O75367|H2AY_HUMAN;tr|A0A994J4J7|A0A994J4J7_HUMAN;tr|A0A8I5KS04|A0A8I5KS04_HUMAN;tr|D6RCF2|D6RCF2_HUMAN;tr|B4DJC3|B4DJC3_HUMAN;tr|A0A7I2YQR8|A0A7I2YQR8_HUMAN;tr|A0A7I2V6E9|A0A7I2V6E9_HUMAN;tr|A0A7I2V2N7|A0A7I2V2N7_HUMAN;tr|A0A7I2YQD6|A0A7I2YQD6_HUMAN;tr|A0A7I2V412|A0A7I2V412_HUMAN;tr|A0A7I2V423|A0A7I2V423_HUMAN;sp|Q9P0M6|H2AW_HUMAN;tr|A0A7I2V4D9|A0A7I2V4D9_HUMAN;tr|A0A7I2V3R0|A0A7I2V3R0_HUMAN;t…	sp|O75367|H2AY_HUMAN;tr|A0A994J4J7|A0A994J4J7_HUMAN;tr|A0A8I5KS04|A0A8I5KS04_HUMAN;tr|D6RCF2|D6RCF2_HUMAN	358	Color2 [A=255, R=169, G=169, B=169]	1	4					-1	9	1	1	29	2.4	2.4	39.183	0	3.6387	909450000	12	-0.141479	0.00756669	0.0377567	-0.145644	0.182696	-0.00781059	-0.0776663	-0.0772295	-0.0375326	-0.245244	0.193348	0.0870082	-0.0772018	-0.15506	-0.0397484	-0.190506	0.19728	0.0948493	0.0377939	-0.227162	0.167869	0.0213885	-0.0213161	0.0311906	0.035789
	2.07711	-0.0205878	sp|O75369|FLNB_HUMAN;tr|E7EN95|E7EN95_HUMAN;tr|A0A804HJC2|A0A804HJC2_HUMAN;tr|H7C5L4|H7C5L4_HUMAN;tr|A0A0C4DGA1|A0A0C4DGA1_HUMAN	sp|O75369|FLNB_HUMAN;tr|E7EN95|E7EN95_HUMAN	360	Color2 [A=255, R=169, G=169, B=169]	1	4					-1	65	55	0	33.2	30.1	0	278.16	0	323.31	18531000000	439	-0.00181365	0.0312493	0.0207801	-0.00778294	0.0177872	-0.012392	-0.000993967	0.0185246	0.0413661	0.009233	0.0130205	-0.0460532	0.00470757	0.0597463	-0.00662279	0.00491619	0.027622	-0.0244741	0.014236	-0.044641	0.0275204	0.0235834	0.0239685	-0.0267146	0.0232091
	0.134129	0.0185787	sp|O75380|NDUS6_HUMAN;tr|D6RBT3|D6RBT3_HUMAN	sp|O75380|NDUS6_HUMAN;tr|D6RBT3|D6RBT3_HUMAN	361	Color2 [A=255, R=169, G=169, B=169]	1	4					-1	1	1	1	17.7	17.7	17.7	13.711	0	7.9518	94800000	10	-0.230773	-0.299324	-0.226203	-0.312537	-0.15447	-0.169362	0.119654	-0.312312	-0.207964	0.0300572	0.124084	0.0860336	-0.220972	-0.244723	-0.107922	-0.160615	-0.17859	-0.19906	0.00192046	-0.0907941	-0.0210121	0.206315	-0.118325	0.0508695	-0.130331
	1.07572	0.0372958	sp|O75390|CISY_HUMAN;tr|B4DJV2|B4DJV2_HUMAN;tr|A0A0C4DGI3|A0A0C4DGI3_HUMAN;tr|H0YIC4|H0YIC4_HUMAN;tr|F8VPA1|F8VPA1_HUMAN;tr|H0YH82|H0YH82_HUMAN;tr|F8W4S1|F8W4S1_HUMAN;tr|F8W1S4|F8W1S4_HUMAN;tr|F8VTT8|F8VTT8_HUMAN;tr|F8VPF9|F8VPF9_HUMAN;tr|F8VR34|F8VR34_HUMAN;tr|F8W642|F8W642_HUMAN;tr|F8W0J2|F8W0J2_HUMAN;tr|F8VRI6|F8VRI6_HUMAN;tr|F8VWQ5|F8VWQ5_HUMAN;tr|F8VX68|F8VX68_HUMAN;tr|F8VRP1|F8VRP1_HUMAN;tr…	sp|O75390|CISY_HUMAN;tr|B4DJV2|B4DJV2_HUMAN;tr|A0A0C4DGI3|A0A0C4DGI3_HUMAN;tr|H0YIC4|H0YIC4_HUMAN	363	Color2 [A=255, R=169, G=169, B=169]	1	4					-1	10	10	9	21.7	21.7	19.7	51.712	0	43.983	15140000000	127	0.0785699	0.0728745	0.0596077	-0.0289657	-0.059159	-0.0214591	0.104274	0.0263569	-0.00219655	0.0287907	-0.0778294	-0.0125413	0.119587	-0.047096	0.0768569	0.0300882	-0.0393014	-0.0545166	0.0263078	0.0477178	-0.0399015	-0.0468197	-0.00301266	0.0552404	0.00498462
	1.2228	0.032579	sp|O75396|SC22B_HUMAN;tr|A0A087X1A9|A0A087X1A9_HUMAN	sp|O75396|SC22B_HUMAN	364	Color2 [A=255, R=169, G=169, B=169]	1	4					-1	7	7	7	42.8	42.8	42.8	24.74	0	124.93	8010100000	96	-0.0688632	-0.0582461	-0.0112121	-0.0111473	0.0576105	0.0668759	-0.00579333	-0.08038	0	-0.0636361	0.0769961	0.0546265	-0.0549884	-0.0249848	-0.00132203	-0.0266883	0.0345452	0.0687273	-0.00835204	-0.00808144	0.0460439	-0.0565426	-0.0177891	0.0363412	0.00576615
	3.9823	0.0674106	tr|A0A8Q3SIG7|A0A8Q3SIG7_HUMAN;tr|A0A8V8TM87|A0A8V8TM87_HUMAN;sp|O75400|PR40A_HUMAN;tr|F5H578|F5H578_HUMAN;tr|A0A7N4I394|A0A7N4I394_HUMAN;tr|A0A8V8TM61|A0A8V8TM61_HUMAN;tr|H0YG38|H0YG38_HUMAN;tr|H7C2N3|H7C2N3_HUMAN	tr|A0A8Q3SIG7|A0A8Q3SIG7_HUMAN;tr|A0A8V8TM87|A0A8V8TM87_HUMAN;sp|O75400|PR40A_HUMAN;tr|F5H578|F5H578_HUMAN;tr|A0A7N4I394|A0A7N4I394_HUMAN;tr|A0A8V8TM61|A0A8V8TM61_HUMAN	365	Color2 [A=255, R=169, G=169, B=169]	1	4					-1	11	11	11	13.1	13.1	13.1	104.36	0	26.008	3128600000	67	-0.0502572	-0.148001	0.0471497	0.023313	0.0206637	0.0064652	-0.000271082	-0.0922563	0.00979948	-0.0147226	0.00885057	0.0161901	-0.0616925	-0.0279973	0.0196016	0.0787461	-0.0201375	0.0408509	-0.00799394	0.0211713	0.0161242	0.00445127	0.00506926	0.0155232	-0.0139775
	0.996124	-0.0234195	sp|O75436|VP26A_HUMAN;tr|S4R3Q6|S4R3Q6_HUMAN	sp|O75436|VP26A_HUMAN;tr|S4R3Q6|S4R3Q6_HUMAN	368	Color2 [A=255, R=169, G=169, B=169]	1	4					-1	7	7	7	30.3	30.3	30.3	38.169	0	64.542	2626400000	89	-0.0496006	0.0502315	0.0115621	-0.0376816	0.0374072	0.0224345	-0.0157137	0.00632501	0.00490808	-0.0626233	0.0105336	-0.0195873	0.0731072	0.0330157	0.042623	0.0307171	0.00326133	-0.0413315	0.0239995	0.0218129	-0.0595696	0.00741124	0.0263712	0	-0.015707
	2.80746	0.0441783	sp|O75439|MPPB_HUMAN;tr|G3V0E4|G3V0E4_HUMAN;tr|F8WAZ6|F8WAZ6_HUMAN	sp|O75439|MPPB_HUMAN;tr|G3V0E4|G3V0E4_HUMAN	370	Color2 [A=255, R=169, G=169, B=169]	1	4					-1	6	6	5	13.5	13.5	12.1	54.366	0	46.817	4623500000	66	0.0668504	-0.0101092	0.0195658	0.0485504	-0.0320809	-0.0548668	-0.0161705	0.0461144	0.0243747	0.0105166	-0.0143025	-0.01791	-0.0188017	-0.00370169	0.0132427	-0.00203538	-0.00606632	0.0242693	-0.0236096	0.0422735	-0.031677	0.0729833	-0.00367236	0.0626302	-0.0438883
	1.83658	0.0414934	sp|O75475|PSIP1_HUMAN	sp|O75475|PSIP1_HUMAN	372	Color2 [A=255, R=169, G=169, B=169]	1	4					-1	7	7	7	14.3	14.3	14.3	60.103	0	32.826	899070000	42	-0.0159476	-0.066818	0.17775	0.0730462	0.0110083	-0.131629	0.0392988	0.0628705	0.010148	0.0146804	-0.001899	-0.055414	0.0571587	-0.0322757	-0.0118542	0.0932698	-0.00456452	-0.158021	0.00823283	-0.0517952	0.0441611	0.106152	-0.0657043	0.0333562	0.0071156
	3.8423	0.0743586	sp|O75489|NDUS3_HUMAN;tr|E9PS48|E9PS48_HUMAN;tr|E9PKL8|E9PKL8_HUMAN;tr|G3V194|G3V194_HUMAN	sp|O75489|NDUS3_HUMAN	374	Color2 [A=255, R=169, G=169, B=169]	1	4					-1	7	7	7	34.1	34.1	34.1	30.241	0	28.634	1301900000	62	-0.0850182	0.052392	0.00456595	-0.0159354	0.0429451	0.0208049	-0.0226712	-0.0200257	0.04792	0.0311117	-0.0713351	0.0128434	-0.0840099	0.0222561	-0.0730038	0.0545192	0.0804279	0.048604	-0.0402009	0.00682163	-0.0177593	-0.0164402	0.0139446	0.0286083	-0.0208361
	1.34045	-0.106857	tr|Q5JRI1|Q5JRI1_HUMAN;sp|O75494|SRS10_HUMAN;tr|Q6IQ42|Q6IQ42_HUMAN;sp|Q8WXF0|SRS12_HUMAN	tr|Q5JRI1|Q5JRI1_HUMAN;sp|O75494|SRS10_HUMAN;tr|Q6IQ42|Q6IQ42_HUMAN;sp|Q8WXF0|SRS12_HUMAN	375	Color2 [A=255, R=169, G=169, B=169]	1	4					-1	2	2	2	15.7	15.7	15.7	20.913	0	15.171	508680000	29	-0.133503	-0.0627854	-0.082612	-0.0550489	0.188597	0.0559099	-0.0714829	-0.0969014	-0.0205131	0.00376463	0.136715	0.000137806	-0.0860298	-0.0416317	-0.0711515	-0.167839	0.154776	0.143471	-0.0225248	-0.044641	-0.00796032	0.355255	-0.138058	-0.181705	-0.237931
	0.440406	-0.0211503	tr|F8WAW4|F8WAW4_HUMAN;tr|F1LLU7|F1LLU7_HUMAN;tr|C9JB63|C9JB63_HUMAN;tr|A0A0C4DGA2|A0A0C4DGA2_HUMAN;sp|O75521|ECI2_HUMAN;tr|F8W6J1|F8W6J1_HUMAN	tr|F8WAW4|F8WAW4_HUMAN;tr|F1LLU7|F1LLU7_HUMAN;tr|C9JB63|C9JB63_HUMAN;tr|A0A0C4DGA2|A0A0C4DGA2_HUMAN;sp|O75521|ECI2_HUMAN;tr|F8W6J1|F8W6J1_HUMAN	376	Color2 [A=255, R=169, G=169, B=169]	1	4					-1	4	4	4	34.3	34.3	34.3	15.64	0	9.9875	545910000	22	-0.0644023	-0.0397184	0.0733805	-0.0477872	0.0541542	0.0177441	0.171269	-0.0680795	-0.0204241	0.0855165	-0.0302699	-0.0873809	0.0927978	-0.133271	-0.0199606	0.0549314	-0.0647581	0.0676093	0.0896842	-0.130965	0.0414557	-0.0308855	0.0380509	0.00305486	0.0121465
	0.78333	-0.0774785	sp|O75531|BAF_HUMAN;tr|E9PJJ8|E9PJJ8_HUMAN	sp|O75531|BAF_HUMAN;tr|E9PJJ8|E9PJJ8_HUMAN	378	Color2 [A=255, R=169, G=169, B=169]	1	4					-1	4	4	4	37.1	37.1	37.1	10.058	0	18.167	4928400000	37	-0.157562	-0.162683	-0.128885	-0.0558333	0.142174	0.212481	-0.316293	-0.291808	-0.161271	-0.238494	0.238509	0.343185	-0.004632	-0.163178	-0.0125651	-0.147063	0.0443406	0.0515339	-0.0655255	-0.120131	0.0828702	0.0777435	0.0105877	-0.026607	-0.275774
	1.13346	0.0468354	sp|O75533|SF3B1_HUMAN;tr|H7C341|H7C341_HUMAN;tr|B4DGZ4|B4DGZ4_HUMAN;tr|A0A494C1M2|A0A494C1M2_HUMAN	sp|O75533|SF3B1_HUMAN	379	Color2 [A=255, R=169, G=169, B=169]	1	4					-1	24	24	24	25.5	25.5	25.5	145.83	0	155.48	7829900000	165	-0.0720987	-0.11382	-0.024389	0.0165079	0.0716124	0.0370202	-0.163998	-0.0421238	0.0418777	-0.0206103	0.122653	0.0326054	-0.0423272	-0.0708451	0.0168176	-0.0227675	0.0463839	0.0409179	-0.0282476	-0.143499	0.041702	0.000557184	0.0498183	0.0857682	-0.0100214
	0.761439	-0.0462298	tr|A0A087X1K9|A0A087X1K9_HUMAN;tr|B4DP64|B4DP64_HUMAN;tr|E5RGR0|E5RGR0_HUMAN;sp|O75608|LYPA1_HUMAN;tr|E5RJ48|E5RJ48_HUMAN;tr|E5RI35|E5RI35_HUMAN	tr|A0A087X1K9|A0A087X1K9_HUMAN;tr|B4DP64|B4DP64_HUMAN;tr|E5RGR0|E5RGR0_HUMAN;sp|O75608|LYPA1_HUMAN;tr|E5RJ48|E5RJ48_HUMAN;tr|E5RI35|E5RI35_HUMAN	384	Color2 [A=255, R=169, G=169, B=169]	1	4					-1	2	2	2	10.8	10.8	10.8	17.981	0	6.0402	1526800000	32	0.0288908	-0.0299079	0.0563977	-0.0243535	-0.069437	-0.00781059	0.073698	0.0761368	0.0525835	-0.0742557	-0.0756853	0.0309181	-0.0145822	0.125161	0.0408256	-0.120052	-0.0307298	-0.0726006	0.0324452	0.00503802	0.0101826	-0.0807967	0.0131061	0.0137484	-0.00214171
	0.509669	0.0109811	sp|O75643|U520_HUMAN;tr|A0A494C1A5|A0A494C1A5_HUMAN	sp|O75643|U520_HUMAN;tr|A0A494C1A5|A0A494C1A5_HUMAN	386	Color2 [A=255, R=169, G=169, B=169]	1	4					-1	28	28	28	15.2	15.2	15.2	244.5	0	91.265	6174900000	221	-0.0378301	0.00719547	0.046128	-0.0157175	0.0561769	-0.0417514	0.0389471	-0.0180106	0.0377784	0.0578465	-0.0255716	-0.0429225	0.033344	0.0200701	0.0156851	0.00278091	0.0263536	-0.0222321	0.00149393	-0.0113595	0.0530615	-0.0139058	0.0122671	0.0552404	-0.00664926
	0.235612	0.0154543	sp|O75663|TIPRL_HUMAN	sp|O75663|TIPRL_HUMAN	387	Color2 [A=255, R=169, G=169, B=169]	1	4					-1	5	5	5	16.5	16.5	16.5	31.444	0	9.0777	1398000000	31	-0.10642	0.096797	-0.0953331	0.00881338	-0.0342314	0.148994	-0.0576897	-0.021539	-0.0257766	-0.118469	-0.00271344	0.1679	-0.0679522	0.0233479	-0.0482867	-0.0977705	0.0686717	0.0886385	-0.00878167	0.00471354	-0.00745106	0.00454402	0.00460052	0.0442374	0.0346055
	1.87558	0.0695306	sp|O75695|XRP2_HUMAN	sp|O75695|XRP2_HUMAN	393	Color2 [A=255, R=169, G=169, B=169]	1	4					-1	4	4	4	13.1	13.1	13.1	39.641	0	14.023	1262400000	62	0.0908759	0.0401065	-0.0628197	0.0824444	-0.0186956	-0.129968	0.0873673	0.0963917	0.0439231	-0.0684843	-0.0699117	-0.0726504	-0.00335908	0.122107	-0.00874853	0.107351	-0.0205514	-0.0621259	-0.0480533	0.0429847	-0.0658319	0.0689158	-0.0438242	0.0894401	-0.0165727
	2.28917	0.087648	tr|C9JP16|C9JP16_HUMAN;sp|O75718|CRTAP_HUMAN	tr|C9JP16|C9JP16_HUMAN;sp|O75718|CRTAP_HUMAN	394	Color2 [A=255, R=169, G=169, B=169]	1	4					-1	5	5	5	14.2	14.2	14.2	41.432	0	13.861	1155500000	46	-0.00717735	-0.0566928	0.0209534	0.0746851	-0.00597787	0.0182207	-0.0296626	-0.00398302	-0.0478415	0.0842979	0.00162554	0.0178945	0.0655882	0.014591	-0.0383906	0.079962	0.0156951	-0.0730357	0.0611098	-0.0458169	-0.103353	-0.00688958	0.0131991	0.150853	0.011085
	0.602254	0.06857	sp|O75787|RENR_HUMAN;tr|A0A1B0GVW0|A0A1B0GVW0_HUMAN;tr|A0A1B0GUT7|A0A1B0GUT7_HUMAN;tr|A0A1B0GTB0|A0A1B0GTB0_HUMAN;tr|H7C3E1|H7C3E1_HUMAN;tr|A0A1C7CYW4|A0A1C7CYW4_HUMAN;tr|A0A1B0GVB9|A0A1B0GVB9_HUMAN;tr|A0A1B0GTU8|A0A1B0GTU8_HUMAN;tr|B7Z413|B7Z413_HUMAN;tr|B7Z1I9|B7Z1I9_HUMAN;tr|A0A1B0GWJ8|A0A1B0GWJ8_HUMAN;tr|A0A1B0GVC7|A0A1B0GVC7_HUMAN;tr|A0A1B0GU12|A0A1B0GU12_HUMAN;tr|A0A1B0GVI9|A0A1B0GVI9_HUMAN…	sp|O75787|RENR_HUMAN;tr|A0A1B0GVW0|A0A1B0GVW0_HUMAN;tr|A0A1B0GUT7|A0A1B0GUT7_HUMAN;tr|A0A1B0GTB0|A0A1B0GTB0_HUMAN;tr|H7C3E1|H7C3E1_HUMAN;tr|A0A1C7CYW4|A0A1C7CYW4_HUMAN;tr|A0A1B0GVB9|A0A1B0GVB9_HUMAN;tr|A0A1B0GTU8|A0A1B0GTU8_HUMAN;tr|B7Z413|B7Z413_HUMAN;tr|B7Z1I9|B7Z1I9_HUMAN;tr|A0A1B0GWJ8|A0A1B0GWJ8_HUMAN;tr|A0A1B0GVC7|A0A1B0GVC7_HUMAN;tr|A0A1B0GU12|A0A1B0GU12_HUMAN;tr|A0A1B0GVI9|A0A1B0GVI9_HUMAN…	396	Color2 [A=255, R=169, G=169, B=169]	1	4					-1	5	5	5	15.7	15.7	15.7	39.008	0	13.883	1023100000	26	-0.231073	0.0245399	-0.0975895	-0.0580764	0.0194604	0.0715408	-0.268828	0.449488	-0.267061	-0.133395	0.15509	0.0280793	-0.00754595	0.0313284	-0.153521	-0.00471807	0.0400467	0.0030992	-0.112154	0.515965	-0.218808	-0.190881	-0.154189	0.0157316	-0.194674
	0.092564	-0.00431556	tr|K7EL20|K7EL20_HUMAN;sp|O75821|EIF3G_HUMAN;tr|K7ER90|K7ER90_HUMAN;tr|K7ENA8|K7ENA8_HUMAN;tr|K7EP16|K7EP16_HUMAN;tr|K7EL60|K7EL60_HUMAN	tr|K7EL20|K7EL20_HUMAN;sp|O75821|EIF3G_HUMAN;tr|K7ER90|K7ER90_HUMAN;tr|K7ENA8|K7ENA8_HUMAN	399	Color2 [A=255, R=169, G=169, B=169]	1	4					-1	8	8	8	41.6	41.6	41.6	29.283	0	80.802	6629600000	117	-0.0867493	0.0302753	0.0105147	-0.0171351	-0.00278211	0.0499961	-0.0816758	-0.0468667	0.0262725	-0.065438	0.0941129	0.00852942	-0.045131	-0.0600133	-0.0741162	0.0539005	0.0571461	0.0322468	0.0298679	-0.0261211	0.0172095	0.0693586	-0.00395536	-0.0448754	-0.0123937
	3.27715	-0.0949262	sp|O75822|EIF3J_HUMAN;tr|H0YGJ7|H0YGJ7_HUMAN;tr|H0YLP3|H0YLP3_HUMAN	sp|O75822|EIF3J_HUMAN	400	Color2 [A=255, R=169, G=169, B=169]	1	4					-1	9	9	9	32.6	32.6	32.6	29.062	0	64.357	7631900000	83	0.0297787	0.0266171	0.00771832	-0.00302172	-0.0187643	-0.00690985	0.0232987	0.00248361	-0.0916061	-0.0162468	0.00277591	0.0897985	-0.0384104	-0.034672	-0.0566926	0.0501831	0.0322192	0.0176105	0.0267968	-0.00963759	0.0439155	-0.0111887	0.000846148	-0.0554662	0.0407906
	0.173079	-0.0126731	tr|B1AJY5|B1AJY5_HUMAN;tr|B1AJY7|B1AJY7_HUMAN;sp|O75832|PSD10_HUMAN;tr|B1AJY6|B1AJY6_HUMAN	tr|B1AJY5|B1AJY5_HUMAN;tr|B1AJY7|B1AJY7_HUMAN;sp|O75832|PSD10_HUMAN	401	Color2 [A=255, R=169, G=169, B=169]	1	4					-1	3	3	3	15.7	15.7	15.7	20.217	0	4.0185	1015700000	18	0.0561686	-0.00273871	-0.0320117	0.0777531	-0.00863528	-0.0265055	-0.04105	0.0475583	0.0318654	0.0889635	-0.0221953	-0.030679	0.0987375	0.018611	-0.018532	0.0002141	-0.0367873	-0.0097537	0.0322363	0.127605	-0.0653901	-0.00372005	0.00937366	-0.112922	0.0418997
	0.742188	0.0324632	sp|O75844|FACE1_HUMAN;tr|A0A6Q8PHG9|A0A6Q8PHG9_HUMAN;tr|A0A6Q8PF67|A0A6Q8PF67_HUMAN;tr|A0A6Q8PH40|A0A6Q8PH40_HUMAN	sp|O75844|FACE1_HUMAN;tr|A0A6Q8PHG9|A0A6Q8PHG9_HUMAN	402	Color2 [A=255, R=169, G=169, B=169]	1	4					-1	13	13	13	29.3	29.3	29.3	54.812	0	103.22	18348000000	159	-0.111601	-0.0990915	-0.0632789	0.0488629	0.158422	0.0779552	0.0142927	-0.0195217	-0.0786612	0.0136139	0.10089	0.0721228	-0.0698545	-0.0672255	-0.108183	0.00523639	0.091259	0.0973647	-0.0088532	-0.0355182	0.0723064	-0.0263381	-0.0172179	0.037472	0.0192025
	7.02407	-0.0861403	sp|O75874|IDHC_HUMAN;tr|C9J4N6|C9J4N6_HUMAN;tr|C9JLU6|C9JLU6_HUMAN;tr|C9JJE5|C9JJE5_HUMAN	sp|O75874|IDHC_HUMAN;tr|C9J4N6|C9J4N6_HUMAN	403	Color2 [A=255, R=169, G=169, B=169]	1	4					-1	14	14	13	36.5	36.5	34.3	46.659	0	96.641	11401000000	163	0.0456705	0.0413156	0.0278709	-0.0140834	-0.0449619	0.0159726	0.0158124	0.0308654	-0.029804	-0.0411868	-0.0145764	0.0430219	0.0140769	0.000739336	0.0338717	-0.0831802	-0.0170369	0.0344026	0.0445731	0.0698349	-0.0038054	-0.0172858	0.00431943	-0.0570011	0.0431461
	0.0289387	0.00388084	sp|O75886|STAM2_HUMAN	sp|O75886|STAM2_HUMAN	404	Color2 [A=255, R=169, G=169, B=169]	1	4					-1	3	3	3	7.2	7.2	7.2	58.164	0	5.2113	233510000	23	-0.0475385	0.210045	0.176117	-0.142428	0.0403767	-0.167489	-0.137522	0.162295	-0.0680385	0.0775774	-0.000542402	0.0334818	-0.194641	0.190117	-0.0770874	-0.00032115	-0.0629804	0.163799	-0.0764415	-0.0727031	0.0978625	0.14682	0.0553496	-0.0368478	-0.0471275
	0.432565	-0.0456395	sp|O75923|DYSF_HUMAN	sp|O75923|DYSF_HUMAN	407	Color2 [A=255, R=169, G=169, B=169]	1	4					-1	2	2	1	1.6	1.6	1	237.29	0	8.7741	117110000	12	-0.249701	-0.0411253	-0.144061	-0.0329311	0.0920458	0.240642	0.000812769	0.0325677	0.0120647	0.0319548	-0.018827	-0.0029006	0.14728	0.0481126	-0.0464659	0.0347986	-0.234505	0.11026	-0.0875919	0.0048759	-0.183085	0.265385	-0.0242779	0.0678713	-0.185782
	0.248786	0.0173318	sp|O75934|SPF27_HUMAN	sp|O75934|SPF27_HUMAN	408	Color2 [A=255, R=169, G=169, B=169]	1	4					-1	6	6	6	41.3	41.3	41.3	26.131	0	41.959	882220000	47	-0.144681	-0.0254707	-0.0223334	0.00419855	0.00142312	0.0427198	0.0624089	0.0458734	0.00385761	-0.0724425	-0.0295088	0.0305805	0.128241	-0.0536041	0.0826092	-0.0301824	-0.0637624	-0.0778301	0.0839875	-0.0997508	-0.0287449	0.0242229	0.140996	0.0268497	0.0874586
	0.918836	0.0471773	sp|O75937|DNJC8_HUMAN;tr|S4R3J5|S4R3J5_HUMAN	sp|O75937|DNJC8_HUMAN	410	Color2 [A=255, R=169, G=169, B=169]	1	4					-1	6	6	6	29.2	29.2	29.2	29.841	0	11.721	3641800000	35	0.0623443	0.0568228	0.0886781	0.0350401	-0.0279279	-0.118099	-0.06987	-0.143644	-0.000966072	-0.0923986	0.0430627	0.0890203	0.0584657	0.0336177	0.0315464	0.0105598	-0.0753257	0.00543642	-0.00199437	0.101894	-0.0225551	0.00824285	0.0469992	0.110008	-0.00636268
	0.49058	-0.0477549	sp|O75940|SPF30_HUMAN;tr|A0A6Q8PG47|A0A6Q8PG47_HUMAN;tr|A0A6Q8PFX6|A0A6Q8PFX6_HUMAN	sp|O75940|SPF30_HUMAN;tr|A0A6Q8PG47|A0A6Q8PG47_HUMAN;tr|A0A6Q8PFX6|A0A6Q8PFX6_HUMAN	411	Color2 [A=255, R=169, G=169, B=169]	1	4					-1	2	2	2	13	13	13	26.711	0	11.953	195510000	20	-0.0269859	0.203363	-0.0697253	-0.0928361	0.0383976	0.00399256	0.0209856	-0.198499	-0.0520222	-0.226347	0.0816786	0.189779	-0.145268	0.0199487	0.0616577	0.094574	-0.108747	0.110707	-0.0723944	-0.0211563	0.126692	0.0113792	0.0335557	-0.0462904	-0.187671
	0.023966	-0.000805815	sp|O75947|ATP5H_HUMAN;tr|F5H608|F5H608_HUMAN	sp|O75947|ATP5H_HUMAN;tr|F5H608|F5H608_HUMAN	412	Color2 [A=255, R=169, G=169, B=169]	1	4					-1	9	9	9	67.7	67.7	67.7	18.491	0	35.892	19720000000	192	0.00975466	-0.0238259	0.0087676	0.0588336	-0.00434518	-0.0303724	0.0190256	-0.00560427	-0.0564888	0.0205324	0.0151012	-0.0101771	0.0147951	0.0387857	-0.0147886	0.00619602	-0.00620294	-0.0178976	0.0103545	-0.0321848	0.0371001	-0.0497971	-0.0171227	-0.0210323	0.0736296
	0.964524	0.0388732	tr|A0A8I5KT86|A0A8I5KT86_HUMAN;tr|A0A8I5KSQ4|A0A8I5KSQ4_HUMAN;tr|A0A3B3ITX4|A0A3B3ITX4_HUMAN;sp|O75964|ATP5L_HUMAN;tr|A0A8I5KSW3|A0A8I5KSW3_HUMAN;tr|A0A3B3IRW3|A0A3B3IRW3_HUMAN	tr|A0A8I5KT86|A0A8I5KT86_HUMAN;tr|A0A8I5KSQ4|A0A8I5KSQ4_HUMAN;tr|A0A3B3ITX4|A0A3B3ITX4_HUMAN;sp|O75964|ATP5L_HUMAN;tr|A0A8I5KSW3|A0A8I5KSW3_HUMAN	413	Color2 [A=255, R=169, G=169, B=169]	1	4					-1	3	3	3	49.3	49.3	49.3	8.2786	0	30.645	3417700000	44	0.0935116	-0.0320683	0.0180902	0.0407109	0.00737071	0.000206709	0.0753279	0.0206094	0.0430713	0.0271008	-0.01718	-0.0789764	0.170026	-0.0392237	0.0288715	0.0187199	-0.0423803	-0.0832977	0.0382099	0.0921526	-0.0117018	-0.0656509	-0.0843277	0.0372663	-0.0152745
	0.076746	0.00365061	sp|O76003|GLRX3_HUMAN	sp|O76003|GLRX3_HUMAN	416	Color2 [A=255, R=169, G=169, B=169]	1	4					-1	8	8	8	27.8	27.8	27.8	37.432	0	134.07	5363900000	119	0.0273798	0.0283253	-0.0211728	0.0724311	-0.0462213	0.0350707	0.0672455	0.0458734	0.0182328	0.0932105	-0.0796902	-0.0307496	0.0483291	0.0224988	0.0439911	0.000856161	-0.0536318	0.0283313	0.00227571	0.0451956	0	-0.0123124	-0.00829959	-0.0391214	0.0565834
	0.301213	0.0143885	sp|O76021|RL1D1_HUMAN;tr|J3QSV6|J3QSV6_HUMAN;tr|I3L3C4|I3L3C4_HUMAN;tr|I3L3U9|I3L3U9_HUMAN;tr|I3L234|I3L234_HUMAN	sp|O76021|RL1D1_HUMAN;tr|J3QSV6|J3QSV6_HUMAN	417	Color2 [A=255, R=169, G=169, B=169]	1	4					-1	11	11	11	25.5	25.5	25.5	54.972	0	54.717	4225600000	97	0.00425315	-0.0939054	-0.030035	-0.0485675	0.0156429	0.0248079	0.0176876	-0.113614	0.0409396	-0.072216	-0.0888867	-0.0671473	-0.033112	-0.109144	-0.0566926	-0.00686789	-0.000407934	0.0138597	0.0829799	-0.115979	0.0703773	-0.0818777	-0.061969	0.0337682	0.118344
	0.381198	0.0246482	sp|O76031|CLPX_HUMAN;tr|H0YM48|H0YM48_HUMAN;tr|H0YK07|H0YK07_HUMAN	sp|O76031|CLPX_HUMAN	418	Color2 [A=255, R=169, G=169, B=169]	1	4					-1	7	7	7	12.3	12.3	12.3	69.223	0	17.221	1047500000	33	-0.173623	0.200444	0.0643253	0.0519862	-0.0828011	-0.097966	0.00675941	-0.0735624	0.185053	-0.0291572	-0.0739722	-0.00138044	-0.0238633	-0.0147398	-0.040745	0.0789487	0.0103023	-0.02918	0.0102837	-0.090014	-0.0393806	0.0241315	0.00974727	0.0175037	-0.0660446
	0.231003	-0.0202382	tr|H7C4C6|H7C4C6_HUMAN;tr|H7C1K3|H7C1K3_HUMAN;tr|C9JZI9|C9JZI9_HUMAN;tr|B3KRD8|B3KRD8_HUMAN;tr|H7C417|H7C417_HUMAN;sp|O76054|S14L2_HUMAN	tr|H7C4C6|H7C4C6_HUMAN;tr|H7C1K3|H7C1K3_HUMAN;tr|C9JZI9|C9JZI9_HUMAN;tr|B3KRD8|B3KRD8_HUMAN;tr|H7C417|H7C417_HUMAN;sp|O76054|S14L2_HUMAN	419	Color2 [A=255, R=169, G=169, B=169]	1	4					-1	1	1	1	13.5	13.5	13.5	8.3339	0	3.0947	96995000	19	0.0661581	0.102137	0.0207801	0.0787742	-0.0630491	-0.0846739	-0.00751758	0.156285	0.0886965	0.0516248	-0.0538538	-0.114834	0.0126395	0.176769	0.213669	-0.17471	-0.0301738	-0.137931	-0.140824	-0.277679	0.125299	0.130198	0.048182	0.18028	0.012217
	0.0184286	-0.000863552	sp|O76094|SRP72_HUMAN;tr|R4GNC1|R4GNC1_HUMAN;tr|D6RDY6|D6RDY6_HUMAN	sp|O76094|SRP72_HUMAN	421	Color2 [A=255, R=169, G=169, B=169]	1	4					-1	10	10	10	17	17	17	74.605	0	59.58	2573100000	119	0.0344763	-0.016511	0.0106895	-0.0541534	-0.00659084	0.0380278	0.00162506	-0.0296361	0.0240295	-0.0835841	0.0383189	0.0400054	0.00813794	-0.048115	0.0170789	-0.043802	0.00414324	0.0464027	0.0259583	0.0599515	0.00126624	-0.0685699	-0.0431457	0.0655553	0.00633454
	0.232014	-0.0116189	sp|O94776|MTA2_HUMAN;tr|E7ESY4|E7ESY4_HUMAN;sp|Q13330|MTA1_HUMAN;tr|H7C3F3|H7C3F3_HUMAN;tr|E9PCS8|E9PCS8_HUMAN;tr|E7EQY4|E7EQY4_HUMAN;tr|E7EV10|E7EV10_HUMAN;sp|Q9BTC8|MTA3_HUMAN;tr|H0YIT0|H0YIT0_HUMAN;tr|E9PF88|E9PF88_HUMAN;tr|H0Y4T7|H0Y4T7_HUMAN;tr|F6RRE2|F6RRE2_HUMAN	sp|O94776|MTA2_HUMAN	423	Color2 [A=255, R=169, G=169, B=169]	1	4					-1	9	9	9	12.7	12.7	12.7	75.022	0	14.853	1330700000	51	-0.0662038	-0.107374	-0.0526595	0.0325127	0.0876505	0.0131063	-0.0323393	-0.0303974	-0.078383	-0.0174453	0.133135	0.0810854	0.00398421	0.152471	-0.0187998	-0.0933092	0.0481613	-0.0431063	-0.0612118	-0.0528927	0.0729487	0.112609	-0.0468326	0.0429072	0.0184984
	1.11665	0.148702	tr|H0YMG7|H0YMG7_HUMAN;sp|O94788|AL1A2_HUMAN	tr|H0YMG7|H0YMG7_HUMAN;sp|O94788|AL1A2_HUMAN	424	Color2 [A=255, R=169, G=169, B=169]	1	4					-1	2	2	2	6.7	6.7	6.7	53.762	0	2.6347	24371000	10	-0.26537	-0.274316	-0.235751	-0.214368	-0.190181	-0.191717	-0.184897	-0.0730393	-0.222846	0.401076	-0.0512531	0.112183	-0.259918	0.0392654	-0.217643	0.456821	-0.0681057	0.0639205	-0.0223801	-0.0521328	0.0489857	0.0254097	0.0342906	0.00788713	-0.185204
	0.577368	0.0130379	sp|O94804|STK10_HUMAN;tr|H0YB71|H0YB71_HUMAN	sp|O94804|STK10_HUMAN	425	Color2 [A=255, R=169, G=169, B=169]	1	4					-1	18	18	17	18	18	17	112.13	0	51.29	8706100000	153	0.00669098	0.0141091	-0.00802493	-0.00302172	-0.0137594	-0.00600982	-0.0325241	-0.0244436	0.0058701	0.0461066	-0.00910997	-0.011498	0.0256147	-0.000369549	0.0180364	0.0174513	0.00631213	0.0152931	-0.0235372	0.0391872	0.000506639	-0.0126872	-0.0116138	-0.0157988	0.0143375
	1.97678	0.126911	sp|O94817|ATG12_HUMAN	sp|O94817|ATG12_HUMAN	426	Color2 [A=255, R=169, G=169, B=169]	1	4					-1	2	2	2	12.1	12.1	12.1	15.113	0	4.4896	99217000	18	-0.257047	-0.117593	-0.1656	0.033777	0.130083	0.21978	-0.0615499	-0.177402	0.0437527	0.0229723	0.00662613	0.105466	-0.376093	0.165056	-0.0717995	0.0338578	0.102833	0.10219	0.0732031	-0.0354347	-0.157993	-0.00297523	0.0364928	0.117123	-0.0985935
	2.3353	0.0399437	sp|O94826|TOM70_HUMAN	sp|O94826|TOM70_HUMAN	427	Color2 [A=255, R=169, G=169, B=169]	1	4					-1	7	7	7	12	12	12	67.454	0	19.175	1375800000	51	-0.00544786	0.00484228	-0.0937366	0.0735586	-0.0193827	-0.0271375	0.0240095	-0.10383	-0.00721717	0.0580533	-0.00291729	0.00261903	-0.00672579	-0.0718811	-0.0397484	0.0808733	0.0235457	0.0145423	0.00561213	-0.0236366	0.0375116	0.0416529	-0.0217936	0.030055	-0.0286734
	1.95493	-0.08492	sp|O94874|UFL1_HUMAN	sp|O94874|UFL1_HUMAN	429	Color2 [A=255, R=169, G=169, B=169]	1	4					-1	7	7	7	9.3	9.3	9.3	89.594	0	22.101	1423400000	39	-0.0340207	0.112067	-0.0345316	-0.205547	0.0788836	-0.0324857	-0.0289252	0.110161	0.00403285	-0.0364292	-0.00924635	0.0147569	-0.13637	0.0931711	-0.0933499	-0.0762787	0.088063	0.0956881	-0.0693293	0.118936	-0.0216975	0.0382199	-0.0241823	-0.0824561	-0.062763
	0.378347	0.0342349	sp|O94888|UBXN7_HUMAN;tr|C9JAT7|C9JAT7_HUMAN;tr|C9JD50|C9JD50_HUMAN;tr|H7BYF4|H7BYF4_HUMAN	sp|O94888|UBXN7_HUMAN;tr|C9JAT7|C9JAT7_HUMAN	430	Color2 [A=255, R=169, G=169, B=169]	1	4					-1	5	5	5	13.3	13.3	13.3	54.862	0	14.304	477480000	29	0.119021	-0.112206	-0.0987191	0.0357766	0.0301888	0.0212123	0.0238318	-0.0604119	-0.0191779	-0.0893018	0.164614	-0.0668581	0.0396216	0.0662346	-0.0297306	0.100078	-0.0732489	-0.0310807	-0.298835	-0.272399	-0.243565	-0.189518	-0.147387	-0.24097	-0.00185609
	0.992147	0.0682801	sp|O94905|ERLN2_HUMAN;tr|E5RHW4|E5RHW4_HUMAN;tr|E5RJ09|E5RJ09_HUMAN	sp|O94905|ERLN2_HUMAN;tr|E5RHW4|E5RHW4_HUMAN;tr|E5RJ09|E5RJ09_HUMAN	433	Color2 [A=255, R=169, G=169, B=169]	1	4					-1	5	5	2	15.3	15.3	6.2	37.839	0	29.731	1389100000	37	-0.16618	-0.0610976	-0.14377	0.0815277	0.04334	0.0458617	-0.146793	-0.0512388	-0.0916996	0.00182986	0.131713	0.0855784	-0.0749078	-0.10503	-0.0684698	-0.104891	0.147794	0.0960109	-0.0577259	0.0716176	0.0398958	0.03496	0.00375652	-0.080559	0.0212424
	0.316902	0.0158808	sp|O94906|PRP6_HUMAN	sp|O94906|PRP6_HUMAN	434	Color2 [A=255, R=169, G=169, B=169]	1	4					-1	7	7	7	6.8	6.8	6.8	106.92	0	9.7099	2434500000	39	0.0691848	-0.0568223	-0.0148504	0.0222518	-0.000949383	-0.0180349	0.0471017	0.0526004	0.0579064	-0.0662272	-0.0657918	-0.0328653	0.0746579	0.056906	-0.029371	0.0356343	-0.016005	-0.139829	0.025259	-0.0114415	0.0222912	0.0251358	0.00853252	-0.0194283	0.0962267
	3.25163	0.0638624	sp|O94925|GLSK_HUMAN;tr|H7BZD1|H7BZD1_HUMAN;tr|B7Z509|B7Z509_HUMAN	sp|O94925|GLSK_HUMAN	435	Color2 [A=255, R=169, G=169, B=169]	1	4					-1	10	10	10	19.7	19.7	19.7	73.46	0	40.851	3507900000	85	0.0535512	-0.0903261	-0.061259	0.0789783	-0.0265462	0.0414479	0.0823417	-0.0774918	0.0118036	0.0460024	-0.00101709	-0.0562747	0.0635073	-0.00852823	-0.0125651	0.00907111	-0.00360942	-0.00614882	-0.0723195	-0.0512891	0.0244515	-0.00362682	0.00356913	0.143044	-0.0310037
	0.515261	-0.0256246	tr|D6RHZ5|D6RHZ5_HUMAN;sp|O94979|SC31A_HUMAN;tr|D6REX3|D6REX3_HUMAN;tr|H7BXG7|H7BXG7_HUMAN;tr|H0YAB3|H0YAB3_HUMAN;tr|H0Y8V7|H0Y8V7_HUMAN;tr|H0Y9T9|H0Y9T9_HUMAN;tr|H0Y9K1|H0Y9K1_HUMAN;tr|D6RE64|D6RE64_HUMAN;tr|D6RCQ9|D6RCQ9_HUMAN	tr|D6RHZ5|D6RHZ5_HUMAN;sp|O94979|SC31A_HUMAN;tr|D6REX3|D6REX3_HUMAN;tr|H7BXG7|H7BXG7_HUMAN;tr|H0YAB3|H0YAB3_HUMAN	438	Color2 [A=255, R=169, G=169, B=169]	1	4					-1	9	9	9	12.9	12.9	12.9	96.502	0	34.515	1609600000	63	-0.0704799	0.0127537	-0.0957088	-0.0395641	0.0557203	0.0254855	0.0348966	0.0889316	0.043412	-0.0335603	-0.0132761	0.00365162	-0.103655	0.0731626	-0.0364015	-0.034781	0.0538077	-0.0265794	0.053791	-0.0309367	0.0753553	-0.131275	-0.00122309	0.0440328	-0.00500202
	1.1542	0.0889466	sp|O95104|SCAF4_HUMAN	sp|O95104|SCAF4_HUMAN	441	Color2 [A=255, R=169, G=169, B=169]	1	4					-1	4	4	3	4.5	4.5	3.5	125.87	0	26.912	484420000	29	-0.0614676	0.0468643	-0.0393133	0.0254331	0.0609288	0.00344253	-0.0807202	-0.134883	-0.0446687	-0.0570102	0.0317707	0.184082	-0.0467227	-0.10172	0.0196016	-0.0715458	-0.0580862	0.19111	0.220673	-0.294853	-0.166024	0.100792	-0.0727093	0.176646	-0.0406563
	0.599725	-0.0691034	tr|A0A087WZX2|A0A087WZX2_HUMAN;sp|O95139|NDUB6_HUMAN	tr|A0A087WZX2|A0A087WZX2_HUMAN;sp|O95139|NDUB6_HUMAN	442	Color2 [A=255, R=169, G=169, B=169]	1	4					-1	2	2	2	26.8	26.8	26.8	11.716	0	3.4855	371470000	18	0.242513	0.148654	-0.050472	-0.305927	0.0167155	-0.0573752	0.0432494	0.230096	-0.197658	-0.0376446	0.0930967	-0.0757737	-0.209746	-0.211869	-0.210895	-0.225537	-0.173311	-0.149314	-0.0915303	-0.0371878	-0.0837991	0.258026	0.154662	-0.197096	-0.0280914
	0.00422087	-0.000540773	sp|O95169|NDUB8_HUMAN	sp|O95169|NDUB8_HUMAN	446	Color2 [A=255, R=169, G=169, B=169]	1	4					-1	1	1	1	5.9	5.9	5.9	21.766	0	4.7284	108710000	11	-0.0181487	0.0491502	0.036814	-0.0068078	-0.0274441	0.0219595	0.0175984	-0.0108545	0.00979948	-0.0390825	0.0853882	-0.0539093	0.0235641	0.0899327	-0.143463	0.0498729	0.0999801	-0.0752854	0.0134606	-0.00317812	0.059478	0.0265043	-0.0301237	-0.0505433	-0.00593281
	1.21991	-0.0909408	tr|M0R0N0|M0R0N0_HUMAN;sp|O95182|NDUA7_HUMAN	tr|M0R0N0|M0R0N0_HUMAN;sp|O95182|NDUA7_HUMAN	447	Color2 [A=255, R=169, G=169, B=169]	1	4					-1	1	1	1	14.3	14.3	14.3	7.1622	0.00035997	1.3822	144220000	9	0.187231	-0.0112369	-0.00979471	-0.046896	-0.0503571	-0.0252421	0.0955069	0.109354	-0.0139384	-0.00723433	6.77109e-05	-0.0990825	0.134946	-0.0524535	0.0149877	-0.0309477	0.0127316	-0.0575986	-0.170261	-0.19763	-0.167352	-0.183744	-0.162401	-0.269187	-0.204929
	3.59801	0.07959	sp|O95202|LETM1_HUMAN	sp|O95202|LETM1_HUMAN	448	Color2 [A=255, R=169, G=169, B=169]	1	4					-1	8	8	8	13.7	13.7	13.7	83.353	0	27.823	1681800000	55	0.0977523	0.0169389	-0.0266268	0.102967	-0.091876	0.0358105	0.0860913	-0.0201516	-0.0744953	0.0756366	0.036536	-0.0810912	0.042794	-0.00679374	-0.073189	0.0456264	0.0344124	-0.0112817	0.0172634	-0.123763	-0.0221264	0.0122085	0.0117075	0.0722911	0.0647225
	0.3982	0.0187325	tr|E9PCW1|E9PCW1_HUMAN;sp|O95249|GOSR1_HUMAN;tr|B4DQA8|B4DQA8_HUMAN;tr|K7EJC8|K7EJC8_HUMAN;tr|G5E9T8|G5E9T8_HUMAN;tr|F6RU00|F6RU00_HUMAN	tr|E9PCW1|E9PCW1_HUMAN;sp|O95249|GOSR1_HUMAN;tr|B4DQA8|B4DQA8_HUMAN;tr|K7EJC8|K7EJC8_HUMAN;tr|G5E9T8|G5E9T8_HUMAN;tr|F6RU00|F6RU00_HUMAN	451	Color2 [A=255, R=169, G=169, B=169]	1	4					-1	4	4	4	20.2	20.2	20.2	28.293	0	22.115	544080000	37	-0.0186992	-0.0221832	-0.0542109	0.0845809	0.10048	0.0241303	-0.0620213	-0.0938473	-0.0457556	0.00516057	0.120473	0.0279441	-0.0334833	-0.0350509	0.0021131	-0.0399446	0.0476348	0.0456681	0.0281935	-0.0301883	0.0542006	0.0423748	0.023876	-0.0591969	0.000926971
	0.465758	0.0280208	sp|O95295|SNAPN_HUMAN	sp|O95295|SNAPN_HUMAN	454	Color2 [A=255, R=169, G=169, B=169]	1	4					-1	1	1	1	7.4	7.4	7.4	14.874	0	5.9679	170160000	22	0.0474255	0.104337	-0.0144062	0.0569692	0.00277686	-0.0950179	0.0304809	-0.0464816	0.0313499	-0.108333	0.121906	-0.0595779	0.0936477	0.0769062	0.0278349	-0.0171232	-0.0862601	-0.0167115	-0.0741918	-0.242296	0.0662694	0.0752771	0.114659	0.123429	-0.0418308
	1.3063	0.0468688	tr|H7C2W5|H7C2W5_HUMAN;tr|A0A7I2V5U7|A0A7I2V5U7_HUMAN;tr|E7ESZ7|E7ESZ7_HUMAN;tr|A0A7I2V4N8|A0A7I2V4N8_HUMAN;tr|A0A7I2V2N6|A0A7I2V2N6_HUMAN;tr|H7C2X4|H7C2X4_HUMAN;tr|A0A087WXC5|A0A087WXC5_HUMAN;tr|H7C1Y7|H7C1Y7_HUMAN;tr|A0A7I2V5B2|A0A7I2V5B2_HUMAN;sp|O95299|NDUAA_HUMAN;tr|A0A7I2V5L0|A0A7I2V5L0_HUMAN;tr|A0A7I2V594|A0A7I2V594_HUMAN;tr|A0A7I2V419|A0A7I2V419_HUMAN;tr|A0A7I2V2X3|A0A7I2V2X3_HUMAN;tr|A0A…	tr|H7C2W5|H7C2W5_HUMAN;tr|A0A7I2V5U7|A0A7I2V5U7_HUMAN;tr|E7ESZ7|E7ESZ7_HUMAN;tr|A0A7I2V4N8|A0A7I2V4N8_HUMAN;tr|A0A7I2V2N6|A0A7I2V2N6_HUMAN;tr|H7C2X4|H7C2X4_HUMAN;tr|A0A087WXC5|A0A087WXC5_HUMAN;tr|H7C1Y7|H7C1Y7_HUMAN;tr|A0A7I2V5B2|A0A7I2V5B2_HUMAN;sp|O95299|NDUAA_HUMAN;tr|A0A7I2V5L0|A0A7I2V5L0_HUMAN;tr|A0A7I2V594|A0A7I2V594_HUMAN;tr|A0A7I2V419|A0A7I2V419_HUMAN;tr|A0A7I2V2X3|A0A7I2V2X3_HUMAN;tr|A0A…	455	Color2 [A=255, R=169, G=169, B=169]	1	4					-1	2	2	2	14	14	14	15.09	0	2.6252	434900000	16	-0.0318882	-0.0186512	0.00386429	-0.0135393	0.0215991	0.0502622	-0.0135236	-0.0343382	0.0714216	0.046628	0.0331621	-0.0304677	0.00678492	0.0466816	0.0417674	-0.0220065	0.0129337	-0.0371516	0.00717092	-0.110344	-0.0340962	0.145478	-0.000564575	0.0344892	-0.0696335
	0.640875	-0.0354876	sp|O95352|ATG7_HUMAN;tr|C9JE55|C9JE55_HUMAN;tr|C9J415|C9J415_HUMAN;tr|C9JFF4|C9JFF4_HUMAN;tr|C9JNU2|C9JNU2_HUMAN;tr|C9JKA3|C9JKA3_HUMAN;tr|H7C2R3|H7C2R3_HUMAN;tr|H7BZ92|H7BZ92_HUMAN;tr|H7C059|H7C059_HUMAN;tr|H7C2J8|H7C2J8_HUMAN	sp|O95352|ATG7_HUMAN	458	Color2 [A=255, R=169, G=169, B=169]	1	4					-1	5	5	5	9.7	9.7	9.7	77.959	0	19.712	896510000	44	-0.037086	-0.172321	-0.0974014	0.0411301	0.035953	0.152906	-0.0736678	-0.119948	0.0626216	-0.0572343	-0.0597751	0.0612538	-0.0877633	-0.0770717	-0.00255704	-0.00128531	0.0177121	0.0362191	0.0709686	0.0207701	-0.0231559	-0.111975	0.0724432	-0.0283267	-0.0283823
	0.526701	0.0399449	sp|O95373|IPO7_HUMAN;tr|E9PLJ0|E9PLJ0_HUMAN	sp|O95373|IPO7_HUMAN	460	Color2 [A=255, R=169, G=169, B=169]	1	4					-1	6	6	6	7.9	7.9	7.9	119.52	0	38.139	864790000	58	-0.0814655	0.079128	-0.101264	-0.0392318	0.0211983	0.0509944	-0.298518	0.0149617	-0.237987	-0.0301468	0.204507	0.18086	-0.0341332	-0.0760319	-0.196792	-0.0205941	0.0962944	0.166996	-0.0373492	-0.00481081	0.0256135	0.109944	-0.0308921	0.107759	-0.103184
	0.277441	0.038877	sp|O95376|ARI2_HUMAN	sp|O95376|ARI2_HUMAN	461	Color2 [A=255, R=169, G=169, B=169]	1	4					-1	1	1	1	3.2	3.2	3.2	57.818	0.0017618	1.1912	39337000	11	-0.302481	-0.342559	-0.225609	-0.249061	-0.19452	-0.187436	-0.125153	0.0660799	-0.287275	0.0617728	0.0355444	0.195092	0.0753465	0.10181	-0.104579	-0.0676138	-0.293972	0.272928	0.0958915	-0.11854	0.0151217	0.0704203	-0.144281	0.0896382	-0.162943
	0.12522	-0.00689473	sp|O95379|TFIP8_HUMAN;tr|D6RCM8|D6RCM8_HUMAN	sp|O95379|TFIP8_HUMAN;tr|D6RCM8|D6RCM8_HUMAN	462	Color2 [A=255, R=169, G=169, B=169]	1	4					-1	2	2	2	12.1	12.1	12.1	23.003	0	6.7545	488790000	14	0.0496163	-0.0476663	0.052078	0.0401869	-0.0183523	-0.028332	-0.0604188	-0.0723858	-0.0264919	0.068054	0.0126176	0.0728445	0.00117826	-0.0699394	0.0257595	0.0834017	-0.0330243	0.0218947	0.0552304	0.0867205	0.0166254	-0.0258653	-0.0967441	-0.0478156	0.0109434
	0.449696	0.0374201	tr|H0Y987|H0Y987_HUMAN;tr|J3KN95|J3KN95_HUMAN;tr|A0A8V8TMH7|A0A8V8TMH7_HUMAN;sp|O95394|AGM1_HUMAN;tr|A0A8V8TLT8|A0A8V8TLT8_HUMAN;tr|A0A494C1Q4|A0A494C1Q4_HUMAN;tr|A0A494C0G1|A0A494C0G1_HUMAN;tr|A0A8V8TNH4|A0A8V8TNH4_HUMAN;tr|A0A494C1E2|A0A494C1E2_HUMAN;tr|A0A8V8TMI1|A0A8V8TMI1_HUMAN;tr|A0A087WT27|A0A087WT27_HUMAN;tr|A0A8V8TM25|A0A8V8TM25_HUMAN;tr|D6RF77|D6RF77_HUMAN;tr|A0A494C099|A0A494C099_HUMAN…	tr|H0Y987|H0Y987_HUMAN;tr|J3KN95|J3KN95_HUMAN;tr|A0A8V8TMH7|A0A8V8TMH7_HUMAN;sp|O95394|AGM1_HUMAN;tr|A0A8V8TLT8|A0A8V8TLT8_HUMAN;tr|A0A494C1Q4|A0A494C1Q4_HUMAN;tr|A0A494C0G1|A0A494C0G1_HUMAN;tr|A0A8V8TNH4|A0A8V8TNH4_HUMAN;tr|A0A494C1E2|A0A494C1E2_HUMAN;tr|A0A8V8TMI1|A0A8V8TMI1_HUMAN;tr|A0A087WT27|A0A087WT27_HUMAN;tr|A0A8V8TM25|A0A8V8TM25_HUMAN	463	Color2 [A=255, R=169, G=169, B=169]	1	4					-1	3	3	3	7.4	7.4	7.4	62.76	0	16.538	382690000	37	-0.0281868	-0.14003	-0.0319219	0.0219333	0.0859268	0.0483303	-0.193549	0.0335395	-0.0363617	-0.0399683	0.0481842	0.143	-0.085741	-0.0594995	0.035506	-0.0620151	0.0634737	0.0668197	0.0164895	-0.0820649	-0.0038054	0.0285091	-0.0221753	0.097446	0.028604
	0.493027	-0.0389328	sp|O95399|UTS2_HUMAN;tr|Q5H8X8|Q5H8X8_HUMAN	sp|O95399|UTS2_HUMAN;tr|Q5H8X8|Q5H8X8_HUMAN	464	Color2 [A=255, R=169, G=169, B=169]	1	4					-1	1	1	1	6.5	6.5	6.5	14.295	0	1.8227	7550700000	11	-0.0589163	0.0521522	-0.0848489	0.0641024	0.0263996	0.0427868	-0.00515842	0.0506816	-0.103441	0.0662034	0.00520873	0.0319982	-0.0750988	0.0509703	-0.0636737	0.0163932	0.0214028	0.0685301	0.0459526	0.0511789	-0.000760317	9.29832e-05	-0.00537038	-0.0938902	0.234034
	0.96831	0.0448446	sp|O95433|AHSA1_HUMAN;tr|G3V438|G3V438_HUMAN;tr|H0YJG7|H0YJG7_HUMAN;tr|G3V3W9|G3V3W9_HUMAN;tr|H0YJU2|H0YJU2_HUMAN;tr|H0YJ63|H0YJ63_HUMAN	sp|O95433|AHSA1_HUMAN;tr|G3V438|G3V438_HUMAN;tr|H0YJG7|H0YJG7_HUMAN	465	Color2 [A=255, R=169, G=169, B=169]	1	4					-1	8	8	8	27.8	27.8	27.8	38.274	0	43.306	2508200000	74	-0.150705	0.0355027	0.0575809	0.0304029	0.0476754	-0.042958	-0.146293	0.128356	-0.011724	0.190611	0.0323009	-0.0131679	-0.0305164	0.057735	0.0190799	0.0631526	0.0315537	-0.0484436	-0.0470235	0.064162	-0.0366926	-0.0255814	-0.0118983	0.00105405	-0.0254028
	0.321254	-0.0327571	sp|O95456|PSMG1_HUMAN;tr|F8WBH7|F8WBH7_HUMAN	sp|O95456|PSMG1_HUMAN	467	Color2 [A=255, R=169, G=169, B=169]	1	4					-1	3	3	3	13.5	13.5	13.5	32.854	0	6.0013	293790000	14	0.0247097	0.113793	-0.10457	0.00064683	0.0685127	-0.0445924	0.106541	0.0923169	0.119409	-0.113567	0.0439174	-0.196198	0.0825579	-0.0839779	0.0737629	-0.0248356	-0.0285773	-0.00635672	0.0631552	0.0527494	-0.00847006	-0.0235031	-0.105722	0.0247781	-0.240242
	0.319889	0.0161541	sp|O95466|FMNL1_HUMAN;tr|K7EK60|K7EK60_HUMAN;tr|K7EJE6|K7EJE6_HUMAN	sp|O95466|FMNL1_HUMAN;tr|K7EK60|K7EK60_HUMAN	468	Color2 [A=255, R=169, G=169, B=169]	1	4					-1	10	10	10	11	11	11	121.85	0	25.11	1566500000	56	0.0255113	0.0917876	-0.0425704	-0.0281961	-0.0345783	-0.0884068	0.0468392	0.00372386	-0.0510213	0.0223362	0.0677793	-0.058069	-0.0422337	-0.0495174	-0.0690241	0.0185087	0.089534	0.0030992	0.032932	-0.208983	-0.0676894	-0.0571225	-0.0649171	0.0344892	0.0563776
	0.372239	-0.0331845	sp|O95486|SC24A_HUMAN	sp|O95486|SC24A_HUMAN	470	Color2 [A=255, R=169, G=169, B=169]	1	4					-1	5	5	5	6.2	6.2	6.2	119.75	0	8.7058	299500000	28	0.0311985	-0.124898	0.0975001	-0.0245728	0.0174525	-0.00566363	-0.143097	0.00595379	-0.0284605	-0.0542116	0.109962	-0.0459106	-0.0549884	0.126178	0.0179493	-0.121682	0.0753367	-0.0230024	-0.00470543	-0.011934	0.021709	-0.018038	0.0777996	-0.0356584	-0.1148
	1.40134	0.125214	tr|Q5R3B4|Q5R3B4_HUMAN;sp|O95563|MPC2_HUMAN	tr|Q5R3B4|Q5R3B4_HUMAN;sp|O95563|MPC2_HUMAN	472	Color2 [A=255, R=169, G=169, B=169]	1	4					-1	2	2	2	17.1	17.1	17.1	11.681	0.0027463	0.95156	237880000	14	-0.267508	-0.262867	-0.219831	-0.28878	-0.201384	-0.199505	0.089746	-0.144606	-0.0743103	0.143025	-0.0483069	0.0412798	-0.120708	0.105709	0.0756869	0.010241	0.0316203	-0.046591	-0.000783205	-0.0617015	-0.0473874	0.140683	-0.0736988	0.0867617	-0.0307124
	0.691574	0.0265803	tr|M0QXB5|M0QXB5_HUMAN;sp|O95571|ETHE1_HUMAN;tr|M0QY80|M0QY80_HUMAN	tr|M0QXB5|M0QXB5_HUMAN;sp|O95571|ETHE1_HUMAN;tr|M0QY80|M0QY80_HUMAN	473	Color2 [A=255, R=169, G=169, B=169]	1	4					-1	2	2	2	8.8	8.8	8.8	28.444	0	13.698	1575000000	25	0.0210524	0.00806165	-0.13129	0.00731254	0.0374072	0.0663493	-0.0377078	-0.0295093	-0.0495667	0.0178754	0.0584381	0.0374534	-0.10307	0.0546534	-0.0509312	0.0689816	0.0573421	-0.00269127	0.0296586	-0.0451448	-0.0617714	0.0737777	0.0448129	-0.00920367	-0.137061
	0.346306	-0.0195717	tr|A0A7P0T8L6|A0A7P0T8L6_HUMAN;tr|A0A7P0TBB1|A0A7P0TBB1_HUMAN;tr|A0A7P0TA76|A0A7P0TA76_HUMAN;sp|O95573|ACSL3_HUMAN;tr|A0A7P0TB52|A0A7P0TB52_HUMAN;tr|H7BYZ7|H7BYZ7_HUMAN;tr|A0A7P0T905|A0A7P0T905_HUMAN;tr|F5GWH2|F5GWH2_HUMAN;tr|A0A7P0TBL9|A0A7P0TBL9_HUMAN	tr|A0A7P0T8L6|A0A7P0T8L6_HUMAN;tr|A0A7P0TBB1|A0A7P0TBB1_HUMAN;tr|A0A7P0TA76|A0A7P0TA76_HUMAN;sp|O95573|ACSL3_HUMAN;tr|A0A7P0TB52|A0A7P0TB52_HUMAN	474	Color2 [A=255, R=169, G=169, B=169]	1	4					-1	11	9	9	24.3	19.2	19.2	62.824	0	37.007	2090600000	58	0.00325894	-0.0274973	-0.0543935	0.045733	0.00770783	0.00268579	0.0289764	0.108317	-0.000439167	-0.000969648	-0.0277805	-0.0388062	0.121172	0.05406	-0.018086	0.0279896	-0.0687475	-0.0885663	-0.0062058	0.0226145	-0.0360863	-0.014281	0.00291228	0.00358081	0.0373886
	0.665914	0.0931123	tr|B9ZVN9|B9ZVN9_HUMAN;sp|O95602|RPA1_HUMAN	tr|B9ZVN9|B9ZVN9_HUMAN;sp|O95602|RPA1_HUMAN	475	Color2 [A=255, R=169, G=169, B=169]	1	4					-1	4	4	3	3.6	3.6	3	187.81	0	11.05	224600000	17	-0.232563	0.519663	-0.0170734	0.0367227	-0.0817962	-0.0818987	-0.222075	-0.239568	-0.192419	-0.300988	-0.194484	-0.140393	0.0778401	-0.458768	0.238003	-0.305667	0.160143	-0.010448	-0.078845	0.0875633	-0.0647717	0.0024128	-0.0358968	0.144475	-0.159433
	0.36417	0.116244	tr|A0A8Q3SHZ8|A0A8Q3SHZ8_HUMAN;tr|H7C2A3|H7C2A3_HUMAN;tr|A0A8Q3SHY5|A0A8Q3SHY5_HUMAN;sp|O95613|PCNT_HUMAN;tr|A0A8Q3SHZ3|A0A8Q3SHZ3_HUMAN	tr|A0A8Q3SHZ8|A0A8Q3SHZ8_HUMAN;tr|H7C2A3|H7C2A3_HUMAN;tr|A0A8Q3SHY5|A0A8Q3SHY5_HUMAN;sp|O95613|PCNT_HUMAN;tr|A0A8Q3SHZ3|A0A8Q3SHZ3_HUMAN	476	Color2 [A=255, R=169, G=169, B=169]	1	4					-1	2	2	2	2.3	2.3	2.3	85.33	0.00036403	1.4588	2558300000	31	-0.555983	0.402515	-0.214864	0.453283	0.179647	-0.0622611	-0.680249	0.438615	-0.243277	0.494859	-0.041595	-0.0818942	-0.63981	0.41399	-0.24714	0.46491	-0.046519	-0.0457368	-0.878889	0.325911	-0.126767	0.364808	-0.152515	-0.307997	-1.0055
	0.953069	-0.060448	sp|O95721|SNP29_HUMAN;tr|C9JAF7|C9JAF7_HUMAN	sp|O95721|SNP29_HUMAN;tr|C9JAF7|C9JAF7_HUMAN	480	Color2 [A=255, R=169, G=169, B=169]	1	4					-1	2	2	2	8.5	8.5	8.5	28.97	0	8.7745	444270000	20	-0.190485	-0.0422773	-0.243	-0.0170259	0.308401	0.0283272	0.0728393	-0.136385	0.172722	-0.15842	-0.0193763	0.0138688	-0.069664	0.118479	-0.168593	-0.0664923	0.0964217	0.0733213	0.176198	-0.0333505	-0.0618596	-0.21235	0.199412	-0.142881	-0.090976
	0.144604	-0.0117089	sp|O95747|OXSR1_HUMAN;tr|C9JIG9|C9JIG9_HUMAN	sp|O95747|OXSR1_HUMAN;tr|C9JIG9|C9JIG9_HUMAN	481	Color2 [A=255, R=169, G=169, B=169]	1	4					-1	4	4	4	9.7	9.7	9.7	58.022	0	19.962	667360000	24	0.0469871	0.155035	0.0817146	-0.0604351	-0.0450318	0.0795219	-0.105387	0.0948794	-0.020335	-0.0610495	-0.0249507	0.12426	-0.0298684	0.0861068	0.107028	0.00896478	-0.0308685	-0.06299	-0.0618804	0.014498	-0.0512326	0.0840659	0.0092802	0.0150013	-0.00793982
	0.294174	0.0415824	sp|O95749|GGPPS_HUMAN;tr|A0A2R8YE82|A0A2R8YE82_HUMAN;tr|C9J6G3|C9J6G3_HUMAN;tr|C9J7M1|C9J7M1_HUMAN;tr|A0A2R8Y7P7|A0A2R8Y7P7_HUMAN;tr|A0A2R8Y4N4|A0A2R8Y4N4_HUMAN	sp|O95749|GGPPS_HUMAN;tr|A0A2R8YE82|A0A2R8YE82_HUMAN;tr|C9J6G3|C9J6G3_HUMAN;tr|C9J7M1|C9J7M1_HUMAN	482	Color2 [A=255, R=169, G=169, B=169]	1	4					-1	4	4	4	12.3	12.3	12.3	34.87	0	2.5554	453500000	14	-0.271858	-0.18642	-0.243783	-0.267377	-0.174507	-0.185577	-0.306425	-0.300216	-0.158374	-0.282027	-0.205375	-0.193691	-0.0289428	0.0932868	-0.0207648	0.119523	0.00488925	-0.0758667	-0.128011	-0.0946136	-0.0586016	0.231215	0.0698473	0.0452597	-0.0250397
	1.79397	0.0421436	sp|O95777|LSM8_HUMAN;tr|F2Z2Y6|F2Z2Y6_HUMAN;tr|C9JIZ0|C9JIZ0_HUMAN;tr|C9JNV3|C9JNV3_HUMAN	sp|O95777|LSM8_HUMAN;tr|F2Z2Y6|F2Z2Y6_HUMAN;tr|C9JIZ0|C9JIZ0_HUMAN;tr|C9JNV3|C9JNV3_HUMAN	483	Color2 [A=255, R=169, G=169, B=169]	1	4					-1	5	5	5	79.2	79.2	79.2	10.403	0	42.96	1946500000	45	-0.00063467	0.0123837	0.10586	0.0328288	0.108111	-0.0676692	-0.0877113	0.0629895	0.0217829	-0.0603752	0.0368001	0.00948906	-0.0119281	0.0676463	0.0168176	0.0160756	0.0214698	-0.0121157	0.0050447	0.00276494	-0.0946698	0.100879	0.0110543	0.00820184	-0.0469801
	0.392213	-0.0181632	sp|O95782|AP2A1_HUMAN	sp|O95782|AP2A1_HUMAN	484	Color2 [A=255, R=169, G=169, B=169]	1	4					-1	13	13	8	15.3	15.3	10	107.54	0	28.33	2983800000	79	-0.0725751	-0.00535774	0.0150473	-0.080358	0.0128908	0.0527234	0.0552974	-0.0368862	-0.00246048	-0.0770931	0.0351477	0.0135953	0.134698	0.0126376	0.0563295	-0.0285435	-0.0278835	-0.0925303	0.0225286	0.0575287	-0.0389466	-0.0111887	0.00899982	0.0451574	0.00320625
	3.30392	0.11405	sp|O95793|STAU1_HUMAN;tr|Q5JW30|Q5JW30_HUMAN;tr|Q5JW28|Q5JW28_HUMAN	sp|O95793|STAU1_HUMAN;tr|Q5JW30|Q5JW30_HUMAN	485	Color2 [A=255, R=169, G=169, B=169]	1	4					-1	7	7	7	13.5	13.5	13.5	63.182	0	15.244	961900000	30	-0.0537336	0.0342886	0.029681	0.0111687	-0.0106144	0.033859	0.0108895	0.0289176	0.103644	0.115452	-0.116099	-0.0458393	-0.143564	0.0559578	-0.12039	-0.00869775	0.0776589	0.110068	-0.0297	-0.00726318	-0.053597	-0.0778527	0.0633819	0.123719	0.00803804
	0.404266	0.0253994	sp|O95816|BAG2_HUMAN	sp|O95816|BAG2_HUMAN	486	Color2 [A=255, R=169, G=169, B=169]	1	4					-1	6	6	6	24.6	24.6	24.6	23.772	0	11.345	1367900000	39	-0.113462	0.136033	0.100128	0.0355661	-0.064537	0.00660229	-0.0101535	-0.0209081	0.0805831	0.0146804	-0.0573049	-0.00227857	0.027395	-0.098814	0.0468936	0.0298786	-0.0568829	-0.0126719	-0.0133002	0.0428269	0.0641706	0.0336902	0.0487278	-0.0290799	-0.0328269
	0.778491	0.0981587	sp|O95817|BAG3_HUMAN;tr|C9JFK9|C9JFK9_HUMAN	sp|O95817|BAG3_HUMAN;tr|C9JFK9|C9JFK9_HUMAN	487	Color2 [A=255, R=169, G=169, B=169]	1	4					-1	6	6	6	12	12	12	61.594	0	25.213	841020000	39	0.0112841	0.0463827	-0.0563126	-0.105075	0.0301888	0.0144038	-0.0156224	-0.0201516	-0.0969481	0.00365734	0.0662267	0.0150981	-0.0512254	-0.000123024	-0.0227325	0.0121531	-0.0569534	0.0555863	-0.0158167	-0.0084908	0.0192945	0.0504692	0.0039444	0.00652313	-0.00135612
	1.92831	-0.0340816	tr|A0A7I2PK44|A0A7I2PK44_HUMAN;tr|A0A6Q8PG15|A0A6Q8PG15_HUMAN;tr|A0A6Q8PFM5|A0A6Q8PFM5_HUMAN;sp|O95831|AIFM1_HUMAN;tr|A0A6Q8PFQ8|A0A6Q8PFQ8_HUMAN;tr|A0A6Q8PFS4|A0A6Q8PFS4_HUMAN;tr|A0A6Q8PHC0|A0A6Q8PHC0_HUMAN;tr|A0A6Q8PHJ9|A0A6Q8PHJ9_HUMAN;tr|A0A6Q8PFE1|A0A6Q8PFE1_HUMAN;tr|A0A6Q8PFA7|A0A6Q8PFA7_HUMAN;tr|A0A7I2RLJ8|A0A7I2RLJ8_HUMAN;tr|A0A6Q8PFW2|A0A6Q8PFW2_HUMAN;tr|E9PMA0|E9PMA0_HUMAN;tr|A0A6Q8PHJ4…	tr|A0A7I2PK44|A0A7I2PK44_HUMAN;tr|A0A6Q8PG15|A0A6Q8PG15_HUMAN;tr|A0A6Q8PFM5|A0A6Q8PFM5_HUMAN;sp|O95831|AIFM1_HUMAN;tr|A0A6Q8PFQ8|A0A6Q8PFQ8_HUMAN;tr|A0A6Q8PFS4|A0A6Q8PFS4_HUMAN;tr|A0A6Q8PHC0|A0A6Q8PHC0_HUMAN;tr|A0A6Q8PHJ9|A0A6Q8PHJ9_HUMAN;tr|A0A6Q8PFE1|A0A6Q8PFE1_HUMAN;tr|A0A6Q8PFA7|A0A6Q8PFA7_HUMAN;tr|A0A7I2RLJ8|A0A7I2RLJ8_HUMAN;tr|A0A6Q8PFW2|A0A6Q8PFW2_HUMAN	489	Color2 [A=255, R=169, G=169, B=169]	1	4					-1	11	11	11	23.6	23.6	23.6	66.673	0	97.544	3622800000	129	0.064079	0.0115204	0.0393834	0.0246913	-0.0354815	-0.0423191	0.0195603	0.00743842	0.0321229	-0.0641987	0.00986052	-0.0641148	0.0844405	0.0159321	0.013592	-0.0424783	-0.0304518	-0.0188055	0.0159266	0.000732422	0.0205438	0.00888896	0.0507264	-0.0341458	0.00391793
	0.30454	0.0283791	sp|O95861|BPNT1_HUMAN;tr|A6NF51|A6NF51_HUMAN	sp|O95861|BPNT1_HUMAN;tr|A6NF51|A6NF51_HUMAN	491	Color2 [A=255, R=169, G=169, B=169]	1	4					-1	3	3	3	9.4	9.4	9.4	33.392	0	6.3824	924280000	12	0.00696158	-0.0838528	-0.0878365	-0.0266578	0.00770783	0.141827	-0.284917	0.621656	0.144407	-0.0724425	-0.167538	-0.124954	-0.207681	-0.255259	-0.196923	-0.145326	-0.128068	-0.118825	0.060905	0.148686	0.00194097	-0.120331	-0.0409188	-0.0846908	-0.0242417
	2.30848	0.0767026	sp|O95881|TXD12_HUMAN;tr|V9GY50|V9GY50_HUMAN;tr|V9GYV4|V9GYV4_HUMAN	sp|O95881|TXD12_HUMAN	494	Color2 [A=255, R=169, G=169, B=169]	1	4					-1	6	6	6	39	39	39	19.206	0	33.1	6396500000	83	-0.0940826	-0.0259771	-0.00369835	0.133558	-0.0864673	0.02352	-0.0320623	0.0163143	-0.0208693	0.0448542	-0.10629	0.000413895	-0.0250623	0.0192192	0.0299075	0.0898538	-0.0400007	0.00914049	0.0194421	0.0184414	-0.00948977	-0.133515	0.0376844	0.118581	-0.0188837
	0.551718	0.0200832	sp|O96005|CLPT1_HUMAN;tr|K7EQQ1|K7EQQ1_HUMAN;tr|K7EJ16|K7EJ16_HUMAN	sp|O96005|CLPT1_HUMAN;tr|K7EQQ1|K7EQQ1_HUMAN	497	Color2 [A=255, R=169, G=169, B=169]	1	4					-1	3	3	3	5.8	5.8	5.8	76.096	0	20.346	1089500000	27	-0.0582557	-0.103494	-0.00431538	-0.0182264	0.0677366	0.0746863	0.0733545	-0.0113554	0.0343535	-0.0220313	0.0225263	-0.0616646	0.023118	-0.0476055	-0.0660696	0.0136385	-0.000203848	0.0756783	-0.0732179	0.063617	-0.0226409	0.0539627	0.0164571	0.00757265	0.0435617
	0.761433	0.0401777	sp|O96008|TOM40_HUMAN;tr|K7EJ57|K7EJ57_HUMAN;tr|K7EKG4|K7EKG4_HUMAN	sp|O96008|TOM40_HUMAN;tr|K7EJ57|K7EJ57_HUMAN	498	Color2 [A=255, R=169, G=169, B=169]	1	4					-1	5	5	5	22.2	22.2	22.2	37.893	0	19.994	1896700000	29	0.130574	-0.123949	0.0925598	-0.0402291	0.00797749	-0.0660806	0.113071	0.110276	0.0126739	0.0642474	0.0693305	-0.0796325	0.0664546	0.0465622	0.0439911	-0.00128531	0.00590563	-0.0940013	0.044297	-0.0916612	0.0257795	-0.0653594	0.0111477	0.110594	-0.00793982
	0.65385	0.0590564	sp|O96011|PX11B_HUMAN;tr|H7C3V6|H7C3V6_HUMAN	sp|O96011|PX11B_HUMAN;tr|H7C3V6|H7C3V6_HUMAN	499	Color2 [A=255, R=169, G=169, B=169]	1	4					-1	2	2	2	8.9	8.9	8.9	28.431	0	1.6917	298300000	7	-0.222206	-0.235748	-0.191845	-0.253753	-0.161948	-0.230494	-0.0203788	0.161628	0.0327237	-0.119288	-0.0906177	0.0820634	0.0642011	-0.0172317	-0.0196927	0.139196	-0.0848167	-0.00829697	-0.00285006	0.0944417	-0.16906	0.0866048	-0.050334	0.0683742	-0.0317328
	0.617289	0.0285469	sp|O96019|ACL6A_HUMAN;tr|C9JQT2|C9JQT2_HUMAN;tr|H7C5S0|H7C5S0_HUMAN;sp|O94805|ACL6B_HUMAN	sp|O96019|ACL6A_HUMAN	500	Color2 [A=255, R=169, G=169, B=169]	1	4					-1	6	6	6	20	20	20	47.46	0	12.932	710270000	48	-0.0451052	-0.135925	0.0474052	0.0625546	0.00399446	0.00968695	-0.0898249	-0.0605416	0.0795865	-0.015049	0.0435889	0.0220451	-0.142563	-0.109277	0.0272298	-0.0642521	0.111107	0.0674119	-0.00828052	-0.00521922	-0.0140877	0.00990391	-0.00943494	0.0257106	-0.0691843
	3.23186	-0.0682328	sp|P00338|LDHA_HUMAN;tr|F5GXY2|F5GXY2_HUMAN;tr|F5GYU2|F5GYU2_HUMAN;tr|F5GXH2|F5GXH2_HUMAN;tr|F5H5J4|F5H5J4_HUMAN;tr|F5H6W8|F5H6W8_HUMAN;tr|F5GZQ4|F5GZQ4_HUMAN;tr|F5H8H6|F5H8H6_HUMAN;tr|F5GXC7|F5GXC7_HUMAN;tr|F5GWW2|F5GWW2_HUMAN;tr|F5GXU1|F5GXU1_HUMAN	sp|P00338|LDHA_HUMAN;tr|F5GXY2|F5GXY2_HUMAN;tr|F5GYU2|F5GYU2_HUMAN	502	Color2 [A=255, R=169, G=169, B=169]	1	4					-1	12	12	12	39.2	39.2	39.2	36.688	0	113	44371000000	192	0.0958879	-0.0390794	0.0468943	-0.0328209	-0.0477622	-0.0160818	0.0749848	-0.00286174	0.0059576	-0.0279489	-0.0781155	0.0239463	0.0860646	0.0254076	0.0475757	-0.0581088	-0.0619152	0.0131767	0.0371699	0.0485053	-0.0132351	-0.0278523	0.0207276	-0.0611761	0.0480533
	1.87408	0.0341191	sp|P00367|DHE3_HUMAN;tr|A0A804HKE0|A0A804HKE0_HUMAN;tr|A0A804HJD7|A0A804HJD7_HUMAN;sp|P49448|DHE4_HUMAN;tr|A0A804HJZ0|A0A804HJZ0_HUMAN;tr|A0A804HHS2|A0A804HHS2_HUMAN;tr|A0A804HIA0|A0A804HIA0_HUMAN;tr|A0A804HLC0|A0A804HLC0_HUMAN;tr|A0A804HHU3|A0A804HHU3_HUMAN	sp|P00367|DHE3_HUMAN;tr|A0A804HKE0|A0A804HKE0_HUMAN;tr|A0A804HJD7|A0A804HJD7_HUMAN;sp|P49448|DHE4_HUMAN	503	Color2 [A=255, R=169, G=169, B=169]	1	4					-1	13	13	13	26.2	26.2	26.2	61.397	0	97.842	8461900000	111	-0.0348561	-0.0192811	0.001055	0.0699685	0.0131595	0.033253	-0.00470519	-0.0561411	0	0.0566041	-0.0059762	-0.00262403	0.0492933	0.0488276	0.0367947	0.0547254	-0.0251124	-0.0431774	-0.0227416	-0.00114012	-0.000929356	-0.0158765	0.0132923	-0.012923	-0.00442958
	0.0874675	-0.00336725	sp|P00390|GSHR_HUMAN	sp|P00390|GSHR_HUMAN	506	Color2 [A=255, R=169, G=169, B=169]	1	4					-1	4	4	4	11.1	11.1	11.1	56.256	0	31.654	1680900000	31	0.000271797	-0.000870705	0.0154827	-0.0174623	0.030587	-0.0329795	-0.0055213	-0.0133612	0.02472	0.0437052	-0.0493584	0.03967	0.0461352	-0.0566771	0.010359	-0.0195086	0.0268877	-0.00753427	-0.0539525	0.0560417	-0.00770569	0.00500679	-0.00499296	0.0190659	-0.0382371
	1.77705	0.0576546	sp|P00403|COX2_HUMAN	sp|P00403|COX2_HUMAN	507	Color2 [A=255, R=169, G=169, B=169]	1	4					-1	4	4	4	24.7	24.7	24.7	25.565	0	15.342	2746300000	58	-0.0561812	-0.113955	0.00237274	-0.0321593	0.0599537	0.0987036	-0.0680695	-0.142821	-0.0433109	-0.018645	0.133259	0.0557554	-0.0778716	-0.0841086	-0.0260479	-0.0174482	0.0824208	0.0359502	-0.0334833	-0.0702226	-0.0222123	-0.0317397	0.0659895	0.0636394	-0.0060761
	3.24842	-0.0912794	sp|P00441|SODC_HUMAN;tr|H7BYH4|H7BYH4_HUMAN	sp|P00441|SODC_HUMAN;tr|H7BYH4|H7BYH4_HUMAN	508	Color2 [A=255, R=169, G=169, B=169]	1	4					-1	5	5	5	31.2	31.2	31.2	15.936	0	50.431	23755000000	67	0.121939	0.071455	0.0439117	-0.0938714	-0.0294492	0.0901163	0.107296	-0.0211604	0.0197058	-0.0111365	-0.0383203	-0.0557725	0.139563	-0.0173564	0.0471497	-0.0678382	-0.0469406	-0.0118375	0.0307739	0.105606	-0.0412912	-0.0549982	-0.0284922	0.00620818	0.082886
	0.697277	-0.0392219	sp|P00491|PNPH_HUMAN;tr|G3V5M2|G3V5M2_HUMAN;tr|A0A8V8TL37|A0A8V8TL37_HUMAN;tr|G3V393|G3V393_HUMAN;tr|G3V2H3|G3V2H3_HUMAN	sp|P00491|PNPH_HUMAN;tr|G3V5M2|G3V5M2_HUMAN;tr|A0A8V8TL37|A0A8V8TL37_HUMAN	509	Color2 [A=255, R=169, G=169, B=169]	1	4					-1	8	8	8	39.1	39.1	39.1	32.118	0	84.89	4060800000	96	-0.138982	0.0142322	-0.0720348	-0.0255601	0.109871	0.11509	-0.144694	-0.045455	-0.0977936	-0.102655	0.135913	0.131079	-0.104922	0.0148349	0.0280077	-0.0329177	-0.0154548	0.0928466	-0.0197079	0.0526707	0.0546887	-0.0245419	0.00366282	-0.114634	-0.0618691
	0.329122	0.0200203	sp|P00492|HPRT_HUMAN	sp|P00492|HPRT_HUMAN	510	Color2 [A=255, R=169, G=169, B=169]	1	4					-1	4	4	4	24.3	24.3	24.3	24.579	0	26.08	992800000	38	-0.0936956	-0.105634	0.00535464	0.0643084	0.0405085	0.069046	-0.0716727	-0.0751328	0.111467	-0.049634	0.0447719	0.0150981	-0.0702353	0.0143468	-0.0553188	0.0293541	0.0719757	0.0703697	0.029798	-0.0976589	0.0629585	0.0445378	0.0736947	-0.0616162	-0.0233715
	0.609757	0.124204	sp|P00505|AATM_HUMAN	sp|P00505|AATM_HUMAN	511	Color2 [A=255, R=169, G=169, B=169]	1	4					-1	5	5	5	11.2	11.2	11.2	47.517	0	5.0872	1455600000	41	-0.0721941	0.0425236	0.0633159	0.0256448	-0.0629075	-0.03651	-0.0510294	0.0925498	0.00700641	0.0236084	-0.0654371	0.0346274	0.0133584	0.0277064	-0.0134542	0.0568883	-0.0617731	0.022845	-0.501949	1.2839	-0.237803	-0.694636	-0.607902	-0.70679	-0.0833228
	0.494423	-0.0150304	sp|P00558|PGK1_HUMAN;sp|P07205|PGK2_HUMAN	sp|P00558|PGK1_HUMAN	512	Color2 [A=255, R=169, G=169, B=169]	1	4					-1	18	18	18	48.9	48.9	48.9	44.614	0	209.51	129990000000	355	0.00714183	0.0195179	0.0173085	0.0364072	-0.0230978	-0.0132964	0.0264952	0.0148387	0.0206583	0.0410907	-0.00529599	-0.0226676	0.0159614	0.0210421	0.0365372	-0.00859022	-0.0230374	0.00316787	0.0381405	0.0156257	-0.0792418	0.0115635	0.00965381	-0.0562336	0.0277646
	0.192711	0.0142084	tr|Q5T9B7|Q5T9B7_HUMAN;sp|P00568|KAD1_HUMAN;tr|H0YID2|H0YID2_HUMAN	tr|Q5T9B7|Q5T9B7_HUMAN;sp|P00568|KAD1_HUMAN	513	Color2 [A=255, R=169, G=169, B=169]	1	4					-1	6	6	6	36.2	36.2	36.2	23.411	0	17.408	964490000	49	-0.133106	-0.0980263	0.0441678	-0.0377922	0.0569592	0.108072	0.0200059	-0.050209	-0.0227411	0.242606	-0.0597751	-0.00712347	-0.00891399	0.143016	0.00114512	0.0321834	-0.132486	-0.0119765	-0.00342083	0.00056982	0.0253646	0.0255921	0.124959	-0.0697832	-0.138396
	0.0330955	-0.0055482	tr|F5GYD4|F5GYD4_HUMAN;tr|A0A8Q3SJ57|A0A8Q3SJ57_HUMAN;tr|A0A8Q3WKY2|A0A8Q3WKY2_HUMAN;tr|A0A8Q3SIG8|A0A8Q3SIG8_HUMAN;tr|A0A8Q3WM84|A0A8Q3WM84_HUMAN;tr|A0A8Q3SI46|A0A8Q3SI46_HUMAN;tr|A0A8Q3WKZ4|A0A8Q3WKZ4_HUMAN;tr|A0A8Q3SIC0|A0A8Q3SIC0_HUMAN;tr|A0A8Q3SIC7|A0A8Q3SIC7_HUMAN;tr|A0A8Q3SIA9|A0A8Q3SIA9_HUMAN;tr|A0A8Q3SIH0|A0A8Q3SIH0_HUMAN;tr|A0A8Q3WKZ9|A0A8Q3WKZ9_HUMAN;sp|P00813|ADA_HUMAN;tr|A0A8Q3WL01|A…	tr|F5GYD4|F5GYD4_HUMAN;tr|A0A8Q3SJ57|A0A8Q3SJ57_HUMAN;tr|A0A8Q3WKY2|A0A8Q3WKY2_HUMAN;tr|A0A8Q3SIG8|A0A8Q3SIG8_HUMAN;tr|A0A8Q3WM84|A0A8Q3WM84_HUMAN;tr|A0A8Q3SI46|A0A8Q3SI46_HUMAN;tr|A0A8Q3WKZ4|A0A8Q3WKZ4_HUMAN;tr|A0A8Q3SIC0|A0A8Q3SIC0_HUMAN;tr|A0A8Q3SIC7|A0A8Q3SIC7_HUMAN;tr|A0A8Q3SIA9|A0A8Q3SIA9_HUMAN;tr|A0A8Q3SIH0|A0A8Q3SIH0_HUMAN;tr|A0A8Q3WKZ9|A0A8Q3WKZ9_HUMAN;sp|P00813|ADA_HUMAN;tr|A0A8Q3WL01|A…	514	Color2 [A=255, R=169, G=169, B=169]	1	4					-1	1	1	1	26.7	26.7	26.7	8.3848	0	4.5085	47049000	10	0.0683205	-0.0484378	-0.36579	0.294545	0.191747	-0.167024	0.0106206	-0.467444	-0.250778	0.120117	0.169563	0.150167	-0.0598009	0.0778406	0.225699	0.0384517	-0.15155	-0.04403	-0.103869	0.0878699	-0.0787957	-0.0246363	0.0092802	0.172442	-0.0622413
	0.713242	0.0521119	sp|P00846|ATP6_HUMAN	sp|P00846|ATP6_HUMAN	515	Color2 [A=255, R=169, G=169, B=169]	1	4					-1	1	1	1	4.4	4.4	4.4	24.817	0	8.3998	149030000	12	-0.133106	0.00880337	0.00570512	-0.0760334	0.123128	0.0368187	-0.086272	-0.0575633	-0.00589418	0.0741029	-0.00142407	0.0778208	-0.244901	-0.256933	-0.121045	-0.164609	-0.110645	-0.155034	0.0770543	-0.0686851	0.00151944	0.0291464	-0.0360897	0.013226	-0.0373585
	2.31254	-0.0762963	sp|P00966|ASSY_HUMAN;tr|Q5T6L5|Q5T6L5_HUMAN;tr|Q5T6L6|Q5T6L6_HUMAN	sp|P00966|ASSY_HUMAN;tr|Q5T6L5|Q5T6L5_HUMAN;tr|Q5T6L6|Q5T6L6_HUMAN	517	Color2 [A=255, R=169, G=169, B=169]	1	4					-1	6	6	6	14.3	14.3	14.3	46.53	0	10.142	1332500000	41	0.00307798	0.0296662	-0.12466	-0.0340345	0.0663776	0.0800436	0.102844	-0.0244436	-0.0497484	-0.0910215	0.0473318	0.0304453	-0.0173328	0.0692918	0.0511518	-0.0160403	-0.0049057	-0.0326314	-0.0305722	0.00390196	0.0149546	-0.0434656	0.00469422	0.0998099	-0.0304208
	0.223553	-0.0385904	tr|Q5H9A7|Q5H9A7_HUMAN;sp|P01033|TIMP1_HUMAN	tr|Q5H9A7|Q5H9A7_HUMAN;sp|P01033|TIMP1_HUMAN	519	Color2 [A=255, R=169, G=169, B=169]	1	4					-1	1	1	1	6.3	6.3	6.3	16.057	0	1.6607	198450000	12	-0.175055	0.0936534	-0.207432	-0.18837	0.108299	0.234913	-0.0742383	0.214112	0.0549517	-0.187193	-0.099957	0.116262	-0.188017	-0.198195	-0.1968	-0.225628	-0.14676	-0.141125	-0.257479	-0.280666	-0.277411	-0.33767	-0.152586	-0.254129	-0.141248
	2.14468	-0.0839046	sp|P01040|CYTA_HUMAN;tr|C9J0E4|C9J0E4_HUMAN	sp|P01040|CYTA_HUMAN;tr|C9J0E4|C9J0E4_HUMAN	520	Color2 [A=255, R=169, G=169, B=169]	1	4					-1	6	6	6	70.4	70.4	70.4	11.006	0	69.566	12220000000	72	0.0316417	-0.059412	-0.00572753	-0.184567	0.0397832	0.0170629	0.0770416	-0.045455	0.00236845	-0.245244	0.0635703	0.0768399	-0.0253391	-0.0580876	-0.0480134	-0.131851	0.0405099	0.0957527	0.0359206	0.034585	-0.0046525	-0.0568323	0.0480001	-0.06724	0.0488811
	0.0821495	-0.00471435	sp|P01111|RASN_HUMAN;tr|A0A8I5KYH6|A0A8I5KYH6_HUMAN;tr|A0A8I5KUB5|A0A8I5KUB5_HUMAN;tr|A0A8I5KQ21|A0A8I5KQ21_HUMAN;sp|P01112|RASH_HUMAN;sp|P01116|RASK_HUMAN	sp|P01111|RASN_HUMAN	521	Color2 [A=255, R=169, G=169, B=169]	1	4					-1	3	3	3	16.4	16.4	16.4	21.229	0	12.248	1051300000	44	-0.0498819	0.00867987	0.0204332	-0.00280571	0.00534582	-0.0229292	0.079865	0.071058	-0.00818801	0.0129735	-0.0395041	-0.0105941	0.0289958	0.070935	0.0662091	-0.0718837	-0.0303822	-0.0130894	0.0248394	0.0541613	0.0126963	0.00944281	-0.0418866	-0.0252113	0.00732851
	0.347337	0.0139308	sp|P02545|LMNA_HUMAN;tr|A0A6Q8PFJ0|A0A6Q8PFJ0_HUMAN;tr|A0A804HL68|A0A804HL68_HUMAN;tr|Q3BDU5|Q3BDU5_HUMAN;tr|A0A6Q8PHQ9|A0A6Q8PHQ9_HUMAN;tr|Q5TCI8|Q5TCI8_HUMAN;tr|A0A6Q8PF80|A0A6Q8PF80_HUMAN;tr|A0A6Q8PGH0|A0A6Q8PGH0_HUMAN;tr|A0A6Q8PFM1|A0A6Q8PFM1_HUMAN;tr|A0A6Q8PF59|A0A6Q8PF59_HUMAN;tr|A0A6Q8PFF5|A0A6Q8PFF5_HUMAN;REV__tr|A0A8V8TNC2|A0A8V8TNC2_HUMAN	sp|P02545|LMNA_HUMAN;tr|A0A6Q8PFJ0|A0A6Q8PFJ0_HUMAN;tr|A0A804HL68|A0A804HL68_HUMAN;tr|Q3BDU5|Q3BDU5_HUMAN;tr|A0A6Q8PHQ9|A0A6Q8PHQ9_HUMAN;tr|Q5TCI8|Q5TCI8_HUMAN;tr|A0A6Q8PF80|A0A6Q8PF80_HUMAN	526	Color2 [A=255, R=169, G=169, B=169]	1	4					-1	35	35	33	50.3	50.3	48	74.139	0	239.38	77840000000	456	-0.0242183	-0.0578575	-0.0357029	0.0299807	0.0617085	0.0129015	-0.0419796	-0.0178847	-0.0378029	0.0402529	0.0494289	-0.0510476	-0.046067	-0.0618131	-0.0123873	0.0642793	0.0521686	-0.00954556	0.0230191	-0.108413	0.101488	-0.00810313	-0.0645237	0.0204179	0.011368
	3.33775	-0.0681056	sp|P02649|APOE_HUMAN;tr|E9PEV4|E9PEV4_HUMAN;tr|E7ERP7|E7ERP7_HUMAN;tr|H0Y7L5|H0Y7L5_HUMAN	sp|P02649|APOE_HUMAN;tr|E9PEV4|E9PEV4_HUMAN;tr|E7ERP7|E7ERP7_HUMAN;tr|H0Y7L5|H0Y7L5_HUMAN	527	Color2 [A=255, R=169, G=169, B=169]	1	4					-1	9	9	5	28.1	28.1	16.4	36.154	0	46.813	5735700000	46	-0.0540156	0.160497	0.0856149	-0.0683262	-0.0144439	-0.0417514	-0.0910752	0.312476	0.0272205	-0.111936	-0.0370684	-0.0292704	-0.0454118	0.270267	0.0803611	-0.156698	-0.0420301	-0.0324197	-0.0275218	-0.0571208	-0.0642416	0.214663	-0.000376463	-0.0566721	-0.0536277
	1.64325	-0.0521665	tr|A0A8V8TM41|A0A8V8TM41_HUMAN;sp|P02786|TFR1_HUMAN;tr|A0A8V8TLM6|A0A8V8TLM6_HUMAN;tr|A0A8V8TLK7|A0A8V8TLK7_HUMAN;tr|G3V0E5|G3V0E5_HUMAN;tr|A0A8V8TN37|A0A8V8TN37_HUMAN;tr|A0A8V8TM46|A0A8V8TM46_HUMAN;tr|A0A8V8TLN0|A0A8V8TLN0_HUMAN;tr|A0A8V8TLK4|A0A8V8TLK4_HUMAN;tr|A0A8V8TND0|A0A8V8TND0_HUMAN;tr|F8WBE5|F8WBE5_HUMAN	tr|A0A8V8TM41|A0A8V8TM41_HUMAN;sp|P02786|TFR1_HUMAN;tr|A0A8V8TLM6|A0A8V8TLM6_HUMAN;tr|A0A8V8TLK7|A0A8V8TLK7_HUMAN;tr|G3V0E5|G3V0E5_HUMAN;tr|A0A8V8TN37|A0A8V8TN37_HUMAN;tr|A0A8V8TM46|A0A8V8TM46_HUMAN;tr|A0A8V8TLN0|A0A8V8TLN0_HUMAN	531	Color2 [A=255, R=169, G=169, B=169]	1	4					-1	15	15	15	23.6	23.6	23.6	78.925	0	51.167	5612000000	101	-0.0110078	-0.0929768	0.0503805	0.0237372	-0.00427723	0.0176759	-0.0209289	-0.0425076	0.00105309	0.0101957	0.0134237	-0.00532198	0.0313046	0.0137367	0.0246339	-0.0968542	0.0617805	-0.00815821	-0.0236821	0.014498	0.133406	-0.018132	-0.0172179	-0.0408559	-0.039263
	1.82549	0.0328714	sp|P04040|CATA_HUMAN	sp|P04040|CATA_HUMAN	534	Color2 [A=255, R=169, G=169, B=169]	1	4					-1	17	17	16	43.5	43.5	40.6	59.755	0	318.69	15259000000	180	-0.0289264	0.0644548	-0.0626361	0.0334609	0.0319138	-0.0146186	0.0137558	0.0154538	-0.0136726	0.0333235	0.0469382	-0.0283554	-0.0282028	0.0726938	0.0027287	0.0212541	-0.0761142	-0.00697994	-0.0343575	0.0365705	-0.0193849	0.0574479	0.0169218	-0.0533855	-0.0126815
	1.68559	-0.0660877	sp|P04075|ALDOA_HUMAN;tr|J3KPS3|J3KPS3_HUMAN;tr|H3BQN4|H3BQN4_HUMAN;tr|H3BUH7|H3BUH7_HUMAN;tr|H3BPS8|H3BPS8_HUMAN;tr|H3BR04|H3BR04_HUMAN;tr|H3BMQ8|H3BMQ8_HUMAN;tr|H3BU78|H3BU78_HUMAN;tr|H3BR68|H3BR68_HUMAN;tr|A0A3B3IS80|A0A3B3IS80_HUMAN;sp|P05062|ALDOB_HUMAN	sp|P04075|ALDOA_HUMAN;tr|J3KPS3|J3KPS3_HUMAN;tr|H3BQN4|H3BQN4_HUMAN;tr|H3BUH7|H3BUH7_HUMAN;tr|H3BPS8|H3BPS8_HUMAN;tr|H3BR04|H3BR04_HUMAN;tr|H3BMQ8|H3BMQ8_HUMAN	536	Color2 [A=255, R=169, G=169, B=169]	1	4					-1	21	21	18	64.3	64.3	60.2	39.42	0	323.31	320840000000	494	0.0276465	0.0473459	0.0117366	-0.0238054	-0.0275133	-0.0219491	-0.00262213	0.0775509	-0.0173998	-0.0671296	-0.0517449	0.0462325	-0.0582893	0.0439348	0.0296485	-0.0164733	6.81877e-05	-0.0282657	0.0372391	0.0720823	0.0077486	-0.000836134	-0.0341623	-0.0368478	0.0316777
	1.26289	0.0518041	sp|P04080|CYTB_HUMAN;tr|A0A1W2PQG6|A0A1W2PQG6_HUMAN;tr|A0A1W2PS52|A0A1W2PS52_HUMAN	sp|P04080|CYTB_HUMAN;tr|A0A1W2PQG6|A0A1W2PQG6_HUMAN	537	Color2 [A=255, R=169, G=169, B=169]	1	4					-1	6	6	6	55.1	55.1	55.1	11.139	0	246.16	18192000000	103	-0.117684	-0.0859635	0.0922298	-0.0770564	-0.0552092	0.161806	0.0378036	0.0236695	0.0697496	0.0513129	-0.0827732	-0.0566332	-0.0808415	-0.170926	0.0823596	-0.113783	-0.03212	0.0839629	0.0153632	-0.0652742	0.0222912	0.00194931	0.0113344	0.098727	0.0253134
	0.930945	0.0254466	sp|P04083|ANXA1_HUMAN;tr|Q5T3N1|Q5T3N1_HUMAN;tr|Q5T3N0|Q5T3N0_HUMAN	sp|P04083|ANXA1_HUMAN;tr|Q5T3N1|Q5T3N1_HUMAN	538	Color2 [A=255, R=169, G=169, B=169]	1	4					-1	15	15	15	46	46	46	38.714	0	169.32	9081800000	155	0.00587869	0.0126305	0.0128701	0.0356715	-0.0369413	-0.071141	0.00496006	0.0418947	0.0819938	0.0185134	-0.0914118	-0.018399	-0.00964403	0.0353024	0.0984957	0.0641768	-0.0595031	0.0248117	0.0273557	-0.0178556	-0.00405931	0.0475962	0.0122671	0.0133307	-0.0589681
	0.929614	0.0423541	sp|P04181|OAT_HUMAN	sp|P04181|OAT_HUMAN	541	Color2 [A=255, R=169, G=169, B=169]	1	4					-1	3	3	3	7.3	7.3	7.3	48.534	0	3.6084	443900000	24	-0.0808904	-0.0353782	-0.0638304	0.0685298	0.0637856	0.0494633	-0.0199208	0.089983	-0.0602369	-0.00593591	-0.0301316	0.0696268	-0.0241399	0.0417817	-0.00361657	0.0690837	-0.050247	0.0287368	-0.0803494	0.153085	-0.0400751	-0.0189788	-0.0534537	0.0732937	-0.0110991
	4.80696	-0.0617189	sp|P04406|G3P_HUMAN;tr|E7EUT5|E7EUT5_HUMAN;sp|O14556|G3PT_HUMAN	sp|P04406|G3P_HUMAN;tr|E7EUT5|E7EUT5_HUMAN	544	Color2 [A=255, R=169, G=169, B=169]	1	4					-1	17	17	17	54	54	54	36.053	0	222.16	467750000000	534	0.058259	-0.0127418	0.0119109	-0.0393426	-0.0267532	0.0299485	0.0131295	-0.0114808	-0.029804	-0.0536528	-0.0224018	0.024828	0.063941	-0.0344198	0.0051012	-0.043802	-0.0276756	0.0264373	0.0318186	0.0519643	0.033309	-0.0452855	-0.0183604	-0.079556	0.043077
	1.94775	-0.0558355	sp|P04632|CPNS1_HUMAN;tr|A0A0C4DGQ5|A0A0C4DGQ5_HUMAN;tr|U3KQE2|U3KQE2_HUMAN;tr|K7EM73|K7EM73_HUMAN;tr|K7EIV0|K7EIV0_HUMAN;tr|A0A075B7C0|A0A075B7C0_HUMAN;tr|K7EKD8|K7EKD8_HUMAN;tr|K7ELJ7|K7ELJ7_HUMAN;tr|U3KPR7|U3KPR7_HUMAN;tr|K7ES78|K7ES78_HUMAN;tr|K7EMQ1|K7EMQ1_HUMAN;sp|Q96L46|CPNS2_HUMAN	sp|P04632|CPNS1_HUMAN;tr|A0A0C4DGQ5|A0A0C4DGQ5_HUMAN;tr|U3KQE2|U3KQE2_HUMAN;tr|K7EM73|K7EM73_HUMAN;tr|K7EIV0|K7EIV0_HUMAN;tr|A0A075B7C0|A0A075B7C0_HUMAN;tr|K7EKD8|K7EKD8_HUMAN;tr|K7ELJ7|K7ELJ7_HUMAN;tr|U3KPR7|U3KPR7_HUMAN	545	Color2 [A=255, R=169, G=169, B=169]	1	4					-1	4	4	4	19.4	19.4	19.4	28.315	0	10.984	1814700000	51	0.120606	0.0719285	-0.0506542	0.0235252	-0.13671	0.0523245	0.0566876	0.0549955	-0.0650966	-0.0337806	-0.0168374	0.0399384	0.0597711	0.0632889	-0.0227325	-0.0297451	0.00488925	-0.0238433	0.0216174	-0.0029335	-0.00516081	0.019099	0.0530853	-0.0670187	0.0728159
	0.755778	-0.0504342	tr|A0A8Q3SIJ1|A0A8Q3SIJ1_HUMAN;sp|P04839|CY24B_HUMAN	tr|A0A8Q3SIJ1|A0A8Q3SIJ1_HUMAN;sp|P04839|CY24B_HUMAN	547	Color2 [A=255, R=169, G=169, B=169]	1	4					-1	3	3	3	4.8	4.8	4.8	61.325	0	2.7047	874340000	13	0.0136201	0.22789	0.0923948	-0.109372	-0.0804336	-0.0424612	0.0294192	0.104392	-0.0544815	-0.155298	0.0199885	0.0590041	0.0122797	-0.0285001	0.0153365	-0.109619	-0.00381398	0.0905821	-0.0744915	-0.0123444	0.0132821	0.0653696	0.0198004	0.046792	-0.0270007
	5.21164	0.06062	sp|P04843|RPN1_HUMAN;tr|B7Z4L4|B7Z4L4_HUMAN;tr|F8WF32|F8WF32_HUMAN	sp|P04843|RPN1_HUMAN;tr|B7Z4L4|B7Z4L4_HUMAN	548	Color2 [A=255, R=169, G=169, B=169]	1	4					-1	22	22	22	37.9	37.9	37.9	68.569	0	177.95	32647000000	288	-0.00972986	-0.0452261	-0.0255523	0.0416539	0.000542402	-0.00275993	-0.0309541	-0.00136805	-0.013761	0.044332	-0.00958753	0.017622	0.0139871	-0.00259018	0.0257595	0.0370958	-0.0202065	0.003443	0.00646257	-0.0125086	-0.0170755	-0.0309803	-0.00943494	0.00914526	0.0066185
	1.71881	0.0923105	sp|P04899|GNAI2_HUMAN;sp|P63096|GNAI1_HUMAN;tr|A0A1W2PRE1|A0A1W2PRE1_HUMAN;tr|A0A3B3ITM0|A0A3B3ITM0_HUMAN;sp|P38405|GNAL_HUMAN;sp|A8MTJ3|GNAT3_HUMAN;sp|P09471|GNAO_HUMAN;sp|P19087|GNAT2_HUMAN;sp|P11488|GNAT1_HUMAN;tr|A0A3B3IUA8|A0A3B3IUA8_HUMAN;tr|A0A1W2PQK2|A0A1W2PQK2_HUMAN;tr|A0A1W2PS82|A0A1W2PS82_HUMAN;tr|A0A087WZE5|A0A087WZE5_HUMAN;tr|A0A6Q8PGR1|A0A6Q8PGR1_HUMAN;tr|A0A1W2PRJ7|A0A1W2PRJ7_HUMAN…	sp|P04899|GNAI2_HUMAN;sp|P63096|GNAI1_HUMAN	550	Color2 [A=255, R=169, G=169, B=169]	1	4					-1	6	6	4	23.1	23.1	15.8	40.45	0	80.859	1726800000	43	0.0389822	-0.072561	-0.0105917	0.0940053	-0.0024426	0.0157681	-0.0368733	-0.0486655	-0.0161562	-0.0141785	0.0741022	0.0255737	-0.148582	0.297495	0.044162	0.31239	-0.108601	-0.219786	0.00483179	0.00495696	-0.0386865	-0.0289891	0.0207276	0.0800934	-0.148243
	0.0782694	-0.0102255	sp|P05091|ALDH2_HUMAN;tr|F8VP50|F8VP50_HUMAN;tr|S4R3S4|S4R3S4_HUMAN	sp|P05091|ALDH2_HUMAN;tr|F8VP50|F8VP50_HUMAN	552	Color2 [A=255, R=169, G=169, B=169]	1	4					-1	6	6	6	16.4	16.4	16.4	56.381	0	35.099	724620000	35	0.0247097	0.144834	0.0201731	-0.000539064	0.140391	-0.257077	0.083962	-0.247959	-0.0533879	-0.0246584	0.0345523	0.118298	0.173728	0.0862229	0.083441	0.0548284	-0.038044	-0.248083	0.0111318	-0.0315189	0.0467799	0.0668778	-0.0479989	-0.0215673	-0.265362
	0.54272	0.035803	sp|P05106|ITB3_HUMAN;tr|H3BM21|H3BM21_HUMAN;tr|I3L4X8|I3L4X8_HUMAN	sp|P05106|ITB3_HUMAN;tr|H3BM21|H3BM21_HUMAN	553	Color2 [A=255, R=169, G=169, B=169]	1	4					-1	3	3	3	4.8	4.8	4.8	87.057	0	8.6213	531340000	28	-0.00581193	0.0770073	-0.00140762	-0.0106041	0.00406194	-0.00289822	-0.22182	0.230308	0.00350738	0.038681	-0.0726175	0.0872679	-0.017149	0.0506134	0.0472348	0.0397019	0.0774655	-0.028125	-0.0260718	0.062448	-0.0197272	0.110288	-0.0150306	-0.097383	0.0360672
	0.772222	-0.0364251	tr|A6NL93|A6NL93_HUMAN;sp|P05114|HMGN1_HUMAN;tr|A6NEL0|A6NEL0_HUMAN;tr|F2Z2W6|F2Z2W6_HUMAN;tr|F2Z2Y5|F2Z2Y5_HUMAN;tr|H7BXJ5|H7BXJ5_HUMAN;tr|A0A494C035|A0A494C035_HUMAN	tr|A6NL93|A6NL93_HUMAN;sp|P05114|HMGN1_HUMAN;tr|A6NEL0|A6NEL0_HUMAN	555	Color2 [A=255, R=169, G=169, B=169]	1	4					-1	4	4	4	47.8	47.8	47.8	9.5355	0	89.245	14112000000	74	-0.0907972	0.0755918	-0.00308108	-0.0735352	0.119576	0.0123549	-0.11289	0.0919669	-0.000790358	-0.0937772	0.0765464	0.0297022	-0.158263	0.044652	-0.0106113	-0.0402749	0.0882549	-0.0111425	0.0443659	-0.0516264	0.0562327	0.0111027	-0.00480413	-0.0820096	0.0589135
	1.00374	-0.0687997	sp|P05120|PAI2_HUMAN;tr|E9PDK7|E9PDK7_HUMAN;tr|E7ERB5|E7ERB5_HUMAN;tr|E7EPJ9|E7EPJ9_HUMAN;tr|H7C004|H7C004_HUMAN;tr|H7BYS2|H7BYS2_HUMAN	sp|P05120|PAI2_HUMAN	556	Color2 [A=255, R=169, G=169, B=169]	1	4					-1	4	4	4	10.4	10.4	10.4	46.596	0	8.5916	340740000	24	-0.0837688	-0.0649955	0.105042	-0.221548	0.123812	0.0443251	-0.123578	0.0848355	-0.0628939	0.00483847	0.0309749	0.0803678	-0.0710924	-0.0468414	-0.00990129	0.0335441	0.0218048	0.0678725	0.0790098	0.0222938	0.0296733	0.0317836	-0.0683641	-0.113721	0.0164547
	5.45785	0.0903604	sp|P05141|ADT2_HUMAN;sp|P12235|ADT1_HUMAN;tr|V9GYG0|V9GYG0_HUMAN	sp|P05141|ADT2_HUMAN	557	Color2 [A=255, R=169, G=169, B=169]	1	4					-1	11	11	4	30.5	30.5	13.4	32.852	0	56.822	48302000000	162	0.0189967	-0.0468953	0.0529261	0.00892067	0.0169165	-0.0401201	0.0423725	-0.115498	0.0346107	0.0483997	0.0416148	-0.060585	0.0122797	-0.118479	0.010359	0.040535	0.0426245	0.0347393	0.0201442	-0.0347674	-0.00287437	-0.0922365	0.000187874	0.134327	0.0501904
	0.120276	0.0210059	tr|A0A096LNZ9|A0A096LNZ9_HUMAN;tr|A0A096LPJ4|A0A096LPJ4_HUMAN;sp|P05161|ISG15_HUMAN	tr|A0A096LNZ9|A0A096LNZ9_HUMAN;tr|A0A096LPJ4|A0A096LPJ4_HUMAN;sp|P05161|ISG15_HUMAN	558	Color2 [A=255, R=169, G=169, B=169]	1	4					-1	1	1	1	14	14	14	15.562	0	4.2801	64832000	9	-0.340077	-0.0878127	-0.182068	0.0976372	0.199029	0.154888	-0.278384	-0.240438	-0.249584	-0.25758	-0.189185	-0.165143	-0.240054	-0.272428	-0.204155	-0.204937	-0.125525	-0.110416	-0.228777	-0.241919	-0.200383	-0.22426	-0.171333	-0.303418	-0.2106
	2.4265	-0.0683954	tr|A0A1B0GU58|A0A1B0GU58_HUMAN;sp|P05165|PCCA_HUMAN;tr|H0Y5U0|H0Y5U0_HUMAN;tr|A0A1B0GWI4|A0A1B0GWI4_HUMAN;tr|Q5JVH2|Q5JVH2_HUMAN;tr|Q5JTW6|Q5JTW6_HUMAN;tr|A0A1B0GWA1|A0A1B0GWA1_HUMAN;tr|A0A1B0GUX9|A0A1B0GUX9_HUMAN	tr|A0A1B0GU58|A0A1B0GU58_HUMAN;sp|P05165|PCCA_HUMAN;tr|H0Y5U0|H0Y5U0_HUMAN;tr|A0A1B0GWI4|A0A1B0GWI4_HUMAN	559	Color2 [A=255, R=169, G=169, B=169]	1	4					-1	4	4	4	8.5	8.5	8.5	67.232	0	9.1645	836220000	18	-0.00408411	-0.0176437	0.0350983	-0.115783	0.0458376	0.0414479	0.064311	-0.254054	-0.0317771	0.0312171	0.00189614	0.104953	0.0655017	-0.105693	0.0238543	-0.10708	0.0246828	0.0546572	-0.0649297	0.0500786	0.0847826	-0.0228424	0.00684857	-0.024246	-0.0259836
	0.314415	0.0443832	tr|E7ENC1|E7ENC1_HUMAN;tr|F8WBI9|F8WBI9_HUMAN;tr|E7EUY3|E7EUY3_HUMAN;sp|P05166|PCCB_HUMAN;tr|E9PDR0|E9PDR0_HUMAN;tr|C9JQS9|C9JQS9_HUMAN;tr|E7EX59|E7EX59_HUMAN;tr|E9PEC3|E9PEC3_HUMAN;tr|E7ETT1|E7ETT1_HUMAN;tr|C9JVW9|C9JVW9_HUMAN;tr|H7C5C9|H7C5C9_HUMAN;tr|E7ETT4|E7ETT4_HUMAN;tr|C9JAW3|C9JAW3_HUMAN	tr|E7ENC1|E7ENC1_HUMAN;tr|F8WBI9|F8WBI9_HUMAN;tr|E7EUY3|E7EUY3_HUMAN;sp|P05166|PCCB_HUMAN;tr|E9PDR0|E9PDR0_HUMAN;tr|C9JQS9|C9JQS9_HUMAN;tr|E7EX59|E7EX59_HUMAN;tr|E9PEC3|E9PEC3_HUMAN;tr|E7ETT1|E7ETT1_HUMAN;tr|C9JVW9|C9JVW9_HUMAN;tr|H7C5C9|H7C5C9_HUMAN;tr|E7ETT4|E7ETT4_HUMAN	560	Color2 [A=255, R=169, G=169, B=169]	1	4					-1	4	4	4	23.8	23.8	23.8	32.468	0	27.472	444290000	25	-0.0565581	0.00929785	-0.0176075	-0.0110385	0.0280626	0.061007	-0.0520594	-0.19964	0.0153692	0.332851	0.045166	-0.134995	-0.141463	-0.0651612	0.102522	-0.10236	0.0932372	0.0474703	-0.0249848	0.138739	-0.146449	0.13181	0.126855	-0.00750685	-0.0593398
	0.529151	-0.0158266	sp|P05198|IF2A_HUMAN;tr|H0YJS4|H0YJS4_HUMAN;tr|G3V4T5|G3V4T5_HUMAN	sp|P05198|IF2A_HUMAN;tr|H0YJS4|H0YJS4_HUMAN;tr|G3V4T5|G3V4T5_HUMAN	561	Color2 [A=255, R=169, G=169, B=169]	1	4					-1	8	8	8	25.4	25.4	25.4	36.112	0	102.23	5863300000	84	-0.0439835	-0.0508838	-0.0192997	-0.0133216	0.0452466	0.00749421	-0.00235081	-0.0211604	-0.00430846	-0.032238	-0.00604439	0.0444944	-0.0479407	0.0023396	0.00597882	-0.0227675	0.023412	0.0681355	0.00184941	0.0264559	0.00716066	-0.0187905	-0.00131726	-0.0565624	0.0290935
	5.70663	-0.104515	sp|P05204|HMGN2_HUMAN	sp|P05204|HMGN2_HUMAN	562	Color2 [A=255, R=169, G=169, B=169]	1	4					-1	4	4	3	40	40	30	9.3926	0	21.071	29762000000	79	0.0067811	-0.028512	0.04041	-0.117536	0.123066	-0.0535069	0.0658653	-0.0144908	0.0365806	-0.0942371	0.072943	-0.067075	-0.00472307	0.0336177	0.0361075	-0.109734	0.116513	-0.0338306	0.147376	-0.206914	0.0864539	-0.0348763	0.0223951	-0.0432446	0.116305
	0.0467768	0.00449254	sp|P05386|RLA1_HUMAN	sp|P05386|RLA1_HUMAN	564	Color2 [A=255, R=169, G=169, B=169]	1	4					-1	1	1	1	14	14	14	11.514	0	20.012	4648100000	55	-0.113168	-0.0433023	0.174715	0.172534	-0.135891	0.00886512	0.0984633	-0.181766	-0.00633502	0.0219121	-0.0180719	-0.0690999	-0.00472307	0.138657	-0.0657008	-0.00375199	0.0463181	-0.0275629	-0.0560968	-0.0869846	0.0509434	-0.136575	0.00918674	0.146858	0.04895
	0.0509951	0.0017451	sp|P05388|RLA0_HUMAN;tr|F8VWS0|F8VWS0_HUMAN;tr|F8VW21|F8VW21_HUMAN;tr|F8VU65|F8VU65_HUMAN;tr|F8VPE8|F8VPE8_HUMAN;tr|G3V210|G3V210_HUMAN;tr|F8VZS0|F8VZS0_HUMAN;sp|Q8NHW5|RLA0L_HUMAN;tr|F8VS58|F8VS58_HUMAN;tr|F8VQY6|F8VQY6_HUMAN;tr|F8VRK7|F8VRK7_HUMAN;tr|F8VWV4|F8VWV4_HUMAN;tr|F8W1K8|F8W1K8_HUMAN	sp|P05388|RLA0_HUMAN;tr|F8VWS0|F8VWS0_HUMAN;tr|F8VW21|F8VW21_HUMAN;tr|F8VU65|F8VU65_HUMAN;tr|F8VPE8|F8VPE8_HUMAN;tr|G3V210|G3V210_HUMAN;tr|F8VZS0|F8VZS0_HUMAN;sp|Q8NHW5|RLA0L_HUMAN;tr|F8VS58|F8VS58_HUMAN;tr|F8VQY6|F8VQY6_HUMAN;tr|F8VRK7|F8VRK7_HUMAN;tr|F8VWV4|F8VWV4_HUMAN	566	Color2 [A=255, R=169, G=169, B=169]	1	4					-1	10	10	10	36.9	36.9	36.9	34.273	0	94.39	30204000000	195	0.0446165	-0.0337222	0.0327792	-0.0104954	0.0381334	-0.02391	0.0299501	-0.0516253	0.0469856	-0.011245	0.0236599	-0.023649	0.00678492	-0.0324018	-0.0280228	-0.0154991	0.0179136	0.0368912	0.0241394	-0.0106213	0.0205438	0.0157037	-0.0180748	0.0169828	0.034745
	0.292941	-0.04806	tr|S4R3A2|S4R3A2_HUMAN;tr|S4R371|S4R371_HUMAN;sp|P05413|FABPH_HUMAN	tr|S4R3A2|S4R3A2_HUMAN;tr|S4R371|S4R371_HUMAN;sp|P05413|FABPH_HUMAN	567	Color2 [A=255, R=169, G=169, B=169]	1	4					-1	1	1	1	10.1	10.1	10.1	10.17	0	1.8904	47919000	8	0.487458	0.510089	-0.502749	-0.234174	-0.00754452	-0.296747	-0.117587	0.589224	-0.163137	0.0342705	-0.770538	0.365687	-0.166582	-0.319884	-0.131884	-0.206567	-0.123231	-0.15433	-0.107698	0.00398326	0.176787	-0.0236919	-0.214998	0.190297	-0.0449181
	4.61306	0.0599259	sp|P05455|LA_HUMAN;tr|E7ERC4|E7ERC4_HUMAN;tr|E9PGX9|E9PGX9_HUMAN;tr|E9PFL9|E9PFL9_HUMAN	sp|P05455|LA_HUMAN	568	Color2 [A=255, R=169, G=169, B=169]	1	4					-1	15	15	15	36.8	36.8	36.8	46.836	0	114.53	15199000000	214	-0.0799322	0.0562248	0.0371568	0.0781615	-0.00904465	0.00838542	-0.0156224	0.0199964	0.015456	0.0461066	-0.00475192	-0.072578	0.014436	0.00197053	0.0608976	0.0598698	-0.0442028	-0.0405514	0.0259583	-0.0176909	-0.0284865	0.00352502	0.0131991	0.0512767	0.0193434
	0.0331356	0.004623	tr|I3L0Y5|I3L0Y5_HUMAN;tr|D6R9H7|D6R9H7_HUMAN;tr|E7EQ97|E7EQ97_HUMAN;tr|E7EPU7|E7EPU7_HUMAN;sp|P05496|AT5G1_HUMAN;sp|Q06055|AT5G2_HUMAN;sp|P48201|AT5G3_HUMAN	tr|I3L0Y5|I3L0Y5_HUMAN;tr|D6R9H7|D6R9H7_HUMAN;tr|E7EQ97|E7EQ97_HUMAN;tr|E7EPU7|E7EPU7_HUMAN;sp|P05496|AT5G1_HUMAN;sp|Q06055|AT5G2_HUMAN;sp|P48201|AT5G3_HUMAN	569	Color2 [A=255, R=169, G=169, B=169]	1	4					-1	1	1	1	7.1	7.1	7.1	10.038	0	2.0081	13584000000	10	0.191602	-0.000373125	0.039897	0.00763416	-0.10545	-0.0565863	0.101919	0.0100329	0.0194459	0.0601211	-0.102428	-0.0130982	0.0950916	-0.0627136	0.0881729	-0.00385928	0.00455022	-0.0890794	0.19901	0.0669625	-0.0072813	-0.170041	-0.126206	-0.0397716	0.0912802
	0.578679	0.0151995	tr|H7C4K3|H7C4K3_HUMAN;tr|A0A7I2V2F9|A0A7I2V2F9_HUMAN;sp|P05556|ITB1_HUMAN;tr|E7EUI6|E7EUI6_HUMAN;tr|A0A7I2V348|A0A7I2V348_HUMAN;tr|C9JPK5|C9JPK5_HUMAN;tr|A0A7I2V5Z8|A0A7I2V5Z8_HUMAN;tr|A0A7I2V5T3|A0A7I2V5T3_HUMAN;tr|E7EQW5|E7EQW5_HUMAN;tr|Q5T3E6|Q5T3E6_HUMAN;tr|E9PLR6|E9PLR6_HUMAN;tr|H7C4N8|H7C4N8_HUMAN	tr|H7C4K3|H7C4K3_HUMAN;tr|A0A7I2V2F9|A0A7I2V2F9_HUMAN;sp|P05556|ITB1_HUMAN;tr|E7EUI6|E7EUI6_HUMAN;tr|A0A7I2V348|A0A7I2V348_HUMAN;tr|C9JPK5|C9JPK5_HUMAN;tr|A0A7I2V5Z8|A0A7I2V5Z8_HUMAN;tr|A0A7I2V5T3|A0A7I2V5T3_HUMAN	570	Color2 [A=255, R=169, G=169, B=169]	1	4					-1	14	14	14	22	22	22	82.23	0	103.92	11819000000	177	0.0385408	-0.0124907	0.00377679	0.00902772	0.0173185	-0.028332	0.0264065	-0.00385833	0.016932	0.0610504	0.0116096	-0.0207067	-0.043448	-0.00716519	0.00132108	0.032393	0.0126641	0.0311677	0.044987	-0.0121803	0.019711	0.0179987	-0.00801587	-0.000105381	0.0188506
	0.406025	-0.0327537	tr|A0A1B0GVN9|A0A1B0GVN9_HUMAN;tr|A0A494C085|A0A494C085_HUMAN;sp|P06132|DCUP_HUMAN;tr|A0A494C007|A0A494C007_HUMAN;tr|H0Y5R6|H0Y5R6_HUMAN;tr|A0A494C0S8|A0A494C0S8_HUMAN;tr|Q5T446|Q5T446_HUMAN;tr|A0A1B0GVZ4|A0A1B0GVZ4_HUMAN;tr|A0A494C0Q8|A0A494C0Q8_HUMAN	tr|A0A1B0GVN9|A0A1B0GVN9_HUMAN;tr|A0A494C085|A0A494C085_HUMAN;sp|P06132|DCUP_HUMAN;tr|A0A494C007|A0A494C007_HUMAN;tr|H0Y5R6|H0Y5R6_HUMAN;tr|A0A494C0S8|A0A494C0S8_HUMAN;tr|Q5T446|Q5T446_HUMAN;tr|A0A1B0GVZ4|A0A1B0GVZ4_HUMAN;tr|A0A494C0Q8|A0A494C0Q8_HUMAN	573	Color2 [A=255, R=169, G=169, B=169]	1	4					-1	2	2	2	9.7	9.7	9.7	33.175	0	5.4722	311610000	18	0.249925	0.384145	-0.117964	-0.155937	-0.196825	-0.0485792	-0.0190053	0.289066	-0.0578589	0.0783937	-0.0338733	-0.113266	-0.0345044	0.0701137	0.0625017	0.0113037	-0.21038	0.146463	0.0366147	-0.115979	-0.013576	-0.0211449	0.1097	0.040756	-0.163262
	2.08565	0.0591963	sp|P06576|ATPB_HUMAN;tr|H0YH81|H0YH81_HUMAN;tr|F8W079|F8W079_HUMAN;tr|F8W0P7|F8W0P7_HUMAN;tr|H0YI37|H0YI37_HUMAN	sp|P06576|ATPB_HUMAN;tr|H0YH81|H0YH81_HUMAN;tr|F8W079|F8W079_HUMAN	578	Color2 [A=255, R=169, G=169, B=169]	1	4					-1	22	22	22	67.7	67.7	67.7	56.559	0	323.31	80479000000	520	-0.0422094	-0.00698161	0.0351841	0.0565546	0.0145695	-0.0418932	-0.0760465	-0.0067277	-0.0095129	0.103773	0.0436544	0.0154395	-0.087956	-0.018105	-0.0308104	0.0709195	0.0393188	0.0275199	-0.0290463	-0.0439694	0.0074966	0.0585184	0.0108676	-0.0243533	0.000356436
	1.79991	-0.0987827	tr|R4GN98|R4GN98_HUMAN;sp|P06703|S10A6_HUMAN	tr|R4GN98|R4GN98_HUMAN;sp|P06703|S10A6_HUMAN	580	Color2 [A=255, R=169, G=169, B=169]	1	4					-1	4	4	4	28.2	28.2	28.2	9.681	0	3.181	46573000000	44	0.255553	0.274184	0.0817146	-0.026438	-0.258337	-0.119821	0.191583	0.217323	0.0891919	0.0359521	-0.207358	-0.116478	-0.128617	0.0211635	0.0187321	-0.0103142	-0.0459571	0.0223701	0.0163488	0.0440118	-0.071944	0.0598557	0.0275712	-0.0429187	-0.0831716
	1.72024	-0.0657878	sp|P06730|IF4E_HUMAN;tr|D6RBW1|D6RBW1_HUMAN;tr|D6RFJ3|D6RFJ3_HUMAN;tr|H0Y8J7|H0Y8J7_HUMAN	sp|P06730|IF4E_HUMAN;tr|D6RBW1|D6RBW1_HUMAN	581	Color2 [A=255, R=169, G=169, B=169]	1	4					-1	5	5	5	29.5	29.5	29.5	25.097	0	38.891	4140000000	47	0.0368636	0.0852373	0.0518234	0.0793865	0.0240679	-0.0735326	0.00135446	-0.237254	-0.0189111	0.124471	0.0204563	0.0683773	0.088284	-0.145486	0.0367947	-0.112162	0.0475032	0.0265725	0.130114	0.0231752	0.0775979	0.0285091	-0.132275	-0.0893953	0.0123587
	3.95672	-0.0548682	sp|P06733|ENOA_HUMAN;tr|A0A2R8Y6G6|A0A2R8Y6G6_HUMAN;tr|K7EM90|K7EM90_HUMAN;tr|A0A2R8YEM5|A0A2R8YEM5_HUMAN;tr|A0A2R8Y879|A0A2R8Y879_HUMAN;tr|K7ERS8|K7ERS8_HUMAN;tr|A0A2R8Y6I8|A0A2R8Y6I8_HUMAN;tr|A0A2R8Y798|A0A2R8Y798_HUMAN;tr|A0A2R8YEG5|A0A2R8YEG5_HUMAN;tr|E5RI09|E5RI09_HUMAN;tr|E5RG95|E5RG95_HUMAN;tr|K7EPM1|K7EPM1_HUMAN;tr|K7EKN2|K7EKN2_HUMAN;tr|E5RGZ4|E5RGZ4_HUMAN;sp|P13929|ENOB_HUMAN	sp|P06733|ENOA_HUMAN;tr|A0A2R8Y6G6|A0A2R8Y6G6_HUMAN;tr|K7EM90|K7EM90_HUMAN	582	Color2 [A=255, R=169, G=169, B=169]	1	4					-1	21	21	20	56.5	56.5	56.5	47.168	0	323.31	424880000000	670	0.0389822	0.0444546	-0.00855565	-0.0124514	-0.0366631	0.0145402	0.0674179	0.0368147	-0.00562978	-0.00226355	-0.0331795	-0.0190978	0.0398862	0.0125155	0.00149703	-0.030401	0.00346494	-0.00635672	0.0740147	0.0555718	-0.0293479	-0.00111485	-0.0113294	-0.0681238	0.0251031
	1.13427	-0.022918	sp|P06737|PYGL_HUMAN;tr|E9PK47|E9PK47_HUMAN;sp|P11217|PYGM_HUMAN;tr|H0Y4Z6|H0Y4Z6_HUMAN	sp|P06737|PYGL_HUMAN;tr|E9PK47|E9PK47_HUMAN	583	Color2 [A=255, R=169, G=169, B=169]	1	4					-1	21	21	15	27.5	27.5	20.4	97.147	0	49.087	6182800000	180	0.0242641	0.00397444	-0.0475607	-0.0236957	-0.0184896	0.0281243	-0.00533986	0.0138543	-0.0279231	-0.0340011	0.0229263	0.0481689	0.0331669	-0.0533485	-0.0202286	0.0772247	0.00135994	-0.00462651	0.0400803	0.0214922	0.00295281	-0.0534549	0.0440834	0.00830674	0.00185323
	3.86161	-0.0697155	sp|P06744|G6PI_HUMAN;tr|A0A2U3TZU2|A0A2U3TZU2_HUMAN;tr|K7EQ48|K7EQ48_HUMAN;tr|A0A2R8Y6C7|A0A2R8Y6C7_HUMAN;tr|A0A0J9YXP8|A0A0J9YXP8_HUMAN;tr|A0A0J9YYH3|A0A0J9YYH3_HUMAN;tr|A0A0J9YX90|A0A0J9YX90_HUMAN;tr|K7ERC6|K7ERC6_HUMAN;tr|K7EPY4|K7EPY4_HUMAN;tr|K7EP41|K7EP41_HUMAN;tr|A0A0J9YXM3|A0A0J9YXM3_HUMAN;tr|K7ENA0|K7ENA0_HUMAN;tr|K7ELR7|K7ELR7_HUMAN;tr|A0A2R8YF08|A0A2R8YF08_HUMAN;tr|K7EIL4|K7EIL4_HUMAN;…	sp|P06744|G6PI_HUMAN;tr|A0A2U3TZU2|A0A2U3TZU2_HUMAN;tr|K7EQ48|K7EQ48_HUMAN;tr|A0A2R8Y6C7|A0A2R8Y6C7_HUMAN;tr|A0A0J9YXP8|A0A0J9YXP8_HUMAN;tr|A0A0J9YYH3|A0A0J9YYH3_HUMAN;tr|A0A0J9YX90|A0A0J9YX90_HUMAN	584	Color2 [A=255, R=169, G=169, B=169]	1	4					-1	19	19	11	41	41	24.4	63.146	0	194.34	43947000000	248	0.053726	0.0415573	0.0206933	-0.0329311	-0.0133488	-0.0110023	0.0790956	0.0356026	0.028168	-0.056674	-0.0206134	-0.0299745	0.043762	0.0553651	0.00395942	-0.0325894	-0.0353925	0.0060544	0.0302861	0.101515	-0.0593934	-0.0328796	0.0108676	-0.0856977	0.0323057
	4.86919	0.0694381	sp|P06748|NPM_HUMAN;tr|A0A7I2V5S2|A0A7I2V5S2_HUMAN;tr|A0A7I2YQC0|A0A7I2YQC0_HUMAN;tr|E5RI98|E5RI98_HUMAN;tr|A0A7I2V5J8|A0A7I2V5J8_HUMAN;tr|A0A7I2V433|A0A7I2V433_HUMAN;tr|A0A7I2V2X9|A0A7I2V2X9_HUMAN;tr|A0A7I2V3U2|A0A7I2V3U2_HUMAN;tr|A0A7I2V4G8|A0A7I2V4G8_HUMAN;tr|A0A7I2V3G5|A0A7I2V3G5_HUMAN;tr|A0A7I2V579|A0A7I2V579_HUMAN;tr|E5RGW4|E5RGW4_HUMAN	sp|P06748|NPM_HUMAN;tr|A0A7I2V5S2|A0A7I2V5S2_HUMAN;tr|A0A7I2YQC0|A0A7I2YQC0_HUMAN;tr|E5RI98|E5RI98_HUMAN;tr|A0A7I2V5J8|A0A7I2V5J8_HUMAN;tr|A0A7I2V433|A0A7I2V433_HUMAN;tr|A0A7I2V2X9|A0A7I2V2X9_HUMAN;tr|A0A7I2V3U2|A0A7I2V3U2_HUMAN	585	Color2 [A=255, R=169, G=169, B=169]	1	4					-1	12	12	12	44.2	44.2	44.2	32.575	0	74.466	135510000000	253	-0.0539217	-0.0704701	-0.00352192	0.0286074	0.068254	-0.0388451	0.0555582	-0.0412281	-0.0378029	0.0452719	0.00541139	-0.0204268	0.0153334	-0.00840425	0.0140283	0.0854208	-0.0213797	-0.0459504	-0.000427246	-0.00472903	-0.0284002	-0.0535514	-0.0320454	0.0548344	0.0396111
	0.816953	0.033369	tr|A0A8V8TKF7|A0A8V8TKF7_HUMAN;tr|A0A8V8TLN8|A0A8V8TLN8_HUMAN;tr|A0A8V8TKG0|A0A8V8TKG0_HUMAN;tr|A0A8V8TLW4|A0A8V8TLW4_HUMAN;sp|P06756|ITAV_HUMAN;tr|A0A8V8TLW9|A0A8V8TLW9_HUMAN;tr|A0A8V8TKI2|A0A8V8TKI2_HUMAN;tr|A0A8V8TKT8|A0A8V8TKT8_HUMAN;tr|A0A8V8TKU8|A0A8V8TKU8_HUMAN;tr|H7BZG1|H7BZG1_HUMAN	tr|A0A8V8TKF7|A0A8V8TKF7_HUMAN;tr|A0A8V8TLN8|A0A8V8TLN8_HUMAN;tr|A0A8V8TKG0|A0A8V8TKG0_HUMAN;tr|A0A8V8TLW4|A0A8V8TLW4_HUMAN;sp|P06756|ITAV_HUMAN;tr|A0A8V8TLW9|A0A8V8TLW9_HUMAN;tr|A0A8V8TKI2|A0A8V8TKI2_HUMAN;tr|A0A8V8TKT8|A0A8V8TKT8_HUMAN;tr|A0A8V8TKU8|A0A8V8TKU8_HUMAN	586	Color2 [A=255, R=169, G=169, B=169]	1	4					-1	10	10	10	12.9	12.9	12.9	105.6	0	12.568	995310000	44	-0.0422094	0.0584958	-0.0365145	0.0568657	0.0104699	-0.0254526	0.0218756	0.0100329	-0.0424066	0.0608439	-0.0293014	0.0271995	0.0120101	0.0183678	0.0317187	0.0528688	0.0146854	-0.0685463	-0.00142431	-0.0044024	0.0297561	-0.00269604	0.000846148	0.0114486	-0.0178721
	2.41295	-0.0690415	tr|H3BS10|H3BS10_HUMAN;sp|P06865|HEXA_HUMAN;tr|H3BP20|H3BP20_HUMAN;tr|A0A804HKX5|A0A804HKX5_HUMAN;tr|A0A804HLJ5|A0A804HLJ5_HUMAN;tr|A0A804HIQ5|A0A804HIQ5_HUMAN;tr|A0A804HIC8|A0A804HIC8_HUMAN;tr|A0A804HIU3|A0A804HIU3_HUMAN;tr|H3BU85|H3BU85_HUMAN;tr|H3BTD4|H3BTD4_HUMAN;tr|A0A087WUJ7|A0A087WUJ7_HUMAN;tr|A0A804HJ97|A0A804HJ97_HUMAN	tr|H3BS10|H3BS10_HUMAN;sp|P06865|HEXA_HUMAN;tr|H3BP20|H3BP20_HUMAN;tr|A0A804HKX5|A0A804HKX5_HUMAN;tr|A0A804HLJ5|A0A804HLJ5_HUMAN;tr|A0A804HIQ5|A0A804HIQ5_HUMAN	587	Color2 [A=255, R=169, G=169, B=169]	1	4					-1	9	9	9	16.1	16.1	16.1	58.44	0	7.4579	1839000000	38	-0.0446377	0.0556266	-0.00466847	-0.0428922	0.0587175	-0.00351977	0.0510311	0.168833	0.042645	-0.0484083	-0.0429907	-0.0369647	-0.0433545	0.150141	0.030684	-0.148012	0.105112	-0.0606153	0.103331	-0.01967	-0.0631826	0.0795903	-0.0295477	-0.0794444	0.0127828
	1.04601	0.0457587	sp|Q16778|H2B2E_HUMAN;sp|P33778|H2B1B_HUMAN;sp|P23527|H2B1O_HUMAN;sp|P06899|H2B1J_HUMAN;sp|Q6DRA6|H2B2D_HUMAN;sp|Q6DN03|H2B2C_HUMAN	sp|Q16778|H2B2E_HUMAN;sp|P33778|H2B1B_HUMAN;sp|P23527|H2B1O_HUMAN;sp|P06899|H2B1J_HUMAN	588	Color2 [A=255, R=169, G=169, B=169]	1	4					-1	8	2	0	53.2	7.9	0	13.92	0	10.373	11970000000	35	0.0658984	0.0442133	0.131856	0.052506	-0.121733	-0.228448	0.0206294	0.0387521	0.0435824	0.0456893	-0.00665689	-0.173846	0.0208855	0.126742	0.0597148	-0.0569947	0.0982656	-0.189438	0.0103545	-0.0513735	0.0999916	0.022578	-0.128261	0.0770974	0.0348842
	1.87194	-0.0443996	sp|P07195|LDHB_HUMAN;tr|A0A5F9ZHM4|A0A5F9ZHM4_HUMAN;tr|A0A3B3IS95|A0A3B3IS95_HUMAN;tr|C9J7H8|C9J7H8_HUMAN;tr|A8MW50|A8MW50_HUMAN;tr|F5H793|F5H793_HUMAN	sp|P07195|LDHB_HUMAN;tr|A0A5F9ZHM4|A0A5F9ZHM4_HUMAN;tr|A0A3B3IS95|A0A3B3IS95_HUMAN;tr|C9J7H8|C9J7H8_HUMAN;tr|A8MW50|A8MW50_HUMAN	591	Color2 [A=255, R=169, G=169, B=169]	1	4					-1	12	12	12	34.4	34.4	34.4	36.638	0	79.013	70104000000	178	0.107291	0.0267391	0.0474901	-0.0278664	-0.0500765	-0.0472255	0.0601578	0.0335395	0.0530064	-0.0336704	-0.0260544	-0.0800698	0.10676	0.014591	0.0323217	-0.00407386	-0.0310771	-0.0514412	0.0623374	0.0453534	-0.021955	-0.0461483	0.0152478	-0.0686769	0.0237706
	0.623938	0.0230962	tr|A0A994J702|A0A994J702_HUMAN;tr|A0A994J430|A0A994J430_HUMAN;sp|P07203|GPX1_HUMAN;tr|A0A994J4L4|A0A994J4L4_HUMAN;tr|A0A2R8Y6B6|A0A2R8Y6B6_HUMAN;tr|A0A994J707|A0A994J707_HUMAN;tr|A0A994J4K6|A0A994J4K6_HUMAN;tr|A0A7I2YMD7|A0A7I2YMD7_HUMAN;tr|A0A7I2UQ36|A0A7I2UQ36_HUMAN	tr|A0A994J702|A0A994J702_HUMAN;tr|A0A994J430|A0A994J430_HUMAN;sp|P07203|GPX1_HUMAN;tr|A0A994J4L4|A0A994J4L4_HUMAN;tr|A0A2R8Y6B6|A0A2R8Y6B6_HUMAN;tr|A0A994J707|A0A994J707_HUMAN	592	Color2 [A=255, R=169, G=169, B=169]	1	4					-1	6	6	6	38.9	38.9	38.9	20.613	0	17.965	3960600000	51	-0.00063467	0.0489097	-0.00396276	0.0141611	0.0910277	-0.0984824	-0.0229466	-0.0240643	-0.00518918	0.0822647	-0.0459261	0.0527654	0.0579431	-0.0100164	-0.0577009	0.0891497	-0.0679629	0.039711	-0.00964117	0.0110285	-0.0448587	-0.00260305	-0.0290678	0.120328	-0.0270007
	4.43077	0.0456945	tr|A0A7P0TA71|A0A7P0TA71_HUMAN;tr|A0A7P0TA35|A0A7P0TA35_HUMAN;tr|A0A7P0TB26|A0A7P0TB26_HUMAN;sp|P07237|PDIA1_HUMAN;tr|I3L4M2|I3L4M2_HUMAN;tr|A0A7P0T8C0|A0A7P0T8C0_HUMAN;tr|A0A7P0T8X1|A0A7P0T8X1_HUMAN;tr|A0A7P0TA97|A0A7P0TA97_HUMAN;tr|H7BZ94|H7BZ94_HUMAN;tr|I3L3P5|I3L3P5_HUMAN;tr|A0A7P0T8J3|A0A7P0T8J3_HUMAN;tr|A0A7P0T9U6|A0A7P0T9U6_HUMAN;tr|A0A7P0T9K9|A0A7P0T9K9_HUMAN;tr|I3L0S0|I3L0S0_HUMAN;tr|H0Y…	tr|A0A7P0TA71|A0A7P0TA71_HUMAN;tr|A0A7P0TA35|A0A7P0TA35_HUMAN;tr|A0A7P0TB26|A0A7P0TB26_HUMAN;sp|P07237|PDIA1_HUMAN;tr|I3L4M2|I3L4M2_HUMAN;tr|A0A7P0T8C0|A0A7P0T8C0_HUMAN;tr|A0A7P0T8X1|A0A7P0T8X1_HUMAN;tr|A0A7P0TA97|A0A7P0TA97_HUMAN;tr|H7BZ94|H7BZ94_HUMAN;tr|I3L3P5|I3L3P5_HUMAN;tr|A0A7P0T8J3|A0A7P0T8J3_HUMAN;tr|A0A7P0T9U6|A0A7P0T9U6_HUMAN;tr|A0A7P0T9K9|A0A7P0T9K9_HUMAN;tr|I3L0S0|I3L0S0_HUMAN;tr|H0Y…	594	Color2 [A=255, R=169, G=169, B=169]	1	4					-1	32	32	32	57.3	57.3	57.3	62.031	0	323.31	307350000000	657	0.0440013	0.0159552	0.0184376	0.0689409	-0.0502169	-0.0232794	0.055645	0.00211143	0.0104096	0.0677454	-0.0453665	-0.0231583	0.0177541	0.0150788	-0.0207648	0.0560646	-0.0338597	0.0120149	0.0204949	-0.0013845	-0.00321269	-0.0757957	-0.00962424	0.046792	0.0120757
	4.60403	-0.0900852	sp|P07384|CAN1_HUMAN;tr|E9PLX0|E9PLX0_HUMAN;tr|E9PJJ3|E9PJJ3_HUMAN;tr|E9PLC9|E9PLC9_HUMAN;tr|E9PMC6|E9PMC6_HUMAN;tr|E9PJA6|E9PJA6_HUMAN;tr|E9PSA6|E9PSA6_HUMAN;tr|E9PQB3|E9PQB3_HUMAN;tr|E9PRM1|E9PRM1_HUMAN;tr|E9PIA9|E9PIA9_HUMAN;tr|E9PL37|E9PL37_HUMAN	sp|P07384|CAN1_HUMAN	599	Color2 [A=255, R=169, G=169, B=169]	1	4					-1	7	7	7	12.2	12.2	12.2	81.889	0	21.23	2251000000	59	0.0634723	0.0522721	-0.0302145	-0.00789142	-0.0356205	0.0155635	0.0823417	0.0204868	0.0116293	-0.0105937	-0.0230904	0.0538292	0.0757768	0.018611	0.0298212	-0.0552137	-0.0232449	-0.0167813	0.0281935	0.0413246	0.0126963	-0.055577	-0.0292597	-0.115776	-0.0196064
	1.20732	0.0200799	tr|Q5JP53|Q5JP53_HUMAN;sp|P07437|TBB5_HUMAN;tr|Q5ST81|Q5ST81_HUMAN;tr|A0A075B736|A0A075B736_HUMAN;tr|Q5SQY0|Q5SQY0_HUMAN;sp|A6NNZ2|TBB8B_HUMAN;sp|Q9H4B7|TBB1_HUMAN;CON__ENSEMBL:ENSBTAP00000025008;tr|M0R2D3|M0R2D3_HUMAN;tr|G3V2A3|G3V2A3_HUMAN;tr|G3V5W4|G3V5W4_HUMAN;tr|G3V2R8|G3V2R8_HUMAN;tr|M0R042|M0R042_HUMAN;tr|G3V3R4|G3V3R4_HUMAN;tr|M0QYM7|M0QYM7_HUMAN;tr|G3V2N6|G3V2N6_HUMAN	tr|Q5JP53|Q5JP53_HUMAN;sp|P07437|TBB5_HUMAN;tr|Q5ST81|Q5ST81_HUMAN	600	Color2 [A=255, R=169, G=169, B=169]	1	4					-1	15	15	3	38.3	38.3	10.3	47.766	0	153.27	109260000000	369	0.0247097	-0.0653858	0.0221663	0.0318801	-0.0394473	-0.0246811	0.0257854	0.018034	-0.00210881	0.0721576	-0.0176604	-0.0264571	0.0241885	-0.0285001	0.00527668	0.0269394	-0.00818539	-0.0106564	0.00936484	0.0203688	-0.00253582	-0.0172858	-0.00433254	0.0361354	0.0282543
	5.52728	-0.0800848	sp|P07686|HEXB_HUMAN;tr|Q5URX0|Q5URX0_HUMAN;tr|H0YA83|H0YA83_HUMAN;tr|H0Y9B6|H0Y9B6_HUMAN	sp|P07686|HEXB_HUMAN;tr|Q5URX0|Q5URX0_HUMAN;tr|H0YA83|H0YA83_HUMAN;tr|H0Y9B6|H0Y9B6_HUMAN	602	Color2 [A=255, R=169, G=169, B=169]	1	4					-1	7	7	7	14	14	14	63.137	0	35.54	8263700000	69	-0.0157642	0.126608	0.00377679	-0.116016	0.0570242	-0.0188727	0.0325139	0.136972	-0.0272968	-0.0670168	-0.0378335	-0.00172591	0.0297067	0.0350618	0.0405688	-0.00955963	-0.0216558	0.0383689	-0.0160327	0.0554936	-0.00745106	0.00694919	0.031533	-0.0480337	-0.0464644
	0.447587	-0.0373508	tr|A0A7I2V5M3|A0A7I2V5M3_HUMAN;sp|P07711|CATL1_HUMAN;tr|A0A7I2V484|A0A7I2V484_HUMAN;tr|A0A7I2V2M6|A0A7I2V2M6_HUMAN;tr|A0A7I2V4B6|A0A7I2V4B6_HUMAN;tr|A0A7I2YQA2|A0A7I2YQA2_HUMAN;tr|A0A7I2V5Y6|A0A7I2V5Y6_HUMAN;sp|O60911|CATL2_HUMAN;tr|A0A7I2V4B1|A0A7I2V4B1_HUMAN;tr|A0A7P0Z415|A0A7P0Z415_HUMAN;sp|P43235|CATK_HUMAN;sp|Q5NE16|CATL3_HUMAN;tr|A0A7I2YQX0|A0A7I2YQX0_HUMAN;tr|A0A7P0T983|A0A7P0T983_HUMAN;tr…	tr|A0A7I2V5M3|A0A7I2V5M3_HUMAN;sp|P07711|CATL1_HUMAN;tr|A0A7I2V484|A0A7I2V484_HUMAN;tr|A0A7I2V2M6|A0A7I2V2M6_HUMAN;tr|A0A7I2V4B6|A0A7I2V4B6_HUMAN;tr|A0A7I2YQA2|A0A7I2YQA2_HUMAN;tr|A0A7I2V5Y6|A0A7I2V5Y6_HUMAN;sp|O60911|CATL2_HUMAN;tr|A0A7I2V4B1|A0A7I2V4B1_HUMAN;tr|A0A7P0Z415|A0A7P0Z415_HUMAN;sp|P43235|CATK_HUMAN;sp|Q5NE16|CATL3_HUMAN;tr|A0A7I2YQX0|A0A7I2YQX0_HUMAN;tr|A0A7P0T983|A0A7P0T983_HUMAN;tr…	603	Color2 [A=255, R=169, G=169, B=169]	1	4					-1	2	2	2	8.1	8.1	8.1	29.57	0.00035958	1.3778	2396300000	14	0.128255	-0.043046	-0.0188544	0.010741	-0.106837	0.0658226	0.0961833	-0.0278609	-0.0182886	-0.0742557	-0.103302	0.123373	-0.263516	-0.266431	-0.180926	-0.171297	-0.187238	-0.121974	0.110536	0.318097	-0.0594814	-0.264391	-0.109167	-0.133134	0.0328636
	1.4206	0.0246446	sp|P07737|PROF1_HUMAN;tr|K7EJ44|K7EJ44_HUMAN;tr|I3L3D5|I3L3D5_HUMAN;CON__P02584	sp|P07737|PROF1_HUMAN;tr|K7EJ44|K7EJ44_HUMAN	604	Color2 [A=255, R=169, G=169, B=169]	1	4					-1	8	8	8	63.6	63.6	63.6	15.054	0	106.28	65131000000	223	0.00190187	-0.0141227	0.0474901	-0.0263283	0.0364158	-0.0520771	0.0214307	-0.00298619	0.0361526	0.0377371	-0.000949144	-0.0273707	-0.0291278	0.00406098	0.0748508	0.00512958	-0.0188966	-0.0449543	0.0639725	0.0214119	-0.0774584	0.0239489	0.0176654	-0.0139873	0.0519807
	2.78378	0.059248	sp|P07741|APT_HUMAN;tr|H3BQZ9|H3BQZ9_HUMAN;tr|H3BQB1|H3BQB1_HUMAN;tr|H3BQF1|H3BQF1_HUMAN;tr|H3BSW3|H3BSW3_HUMAN	sp|P07741|APT_HUMAN;tr|H3BQZ9|H3BQZ9_HUMAN;tr|H3BQB1|H3BQB1_HUMAN;tr|H3BQF1|H3BQF1_HUMAN	605	Color2 [A=255, R=169, G=169, B=169]	1	4					-1	7	7	7	38.3	38.3	38.3	19.608	0	20.715	3014500000	70	0.0189073	0.0492704	-0.0561297	-0.0226002	-0.0197949	0.0280569	0.0443888	0.0582223	0.00979948	0.0302682	-0.013413	-0.00712347	-0.0246012	-0.029506	0.0424521	0.0469742	0.0187867	-0.00276041	0.037586	0.0468514	-0.098191	-0.0552876	0.0218396	0.0662606	-0.0153465
	4.20574	-0.050958	sp|P07814|SYEP_HUMAN;tr|V9GYZ6|V9GYZ6_HUMAN;tr|V9GZ76|V9GZ76_HUMAN	sp|P07814|SYEP_HUMAN;tr|V9GYZ6|V9GYZ6_HUMAN	606	Color2 [A=255, R=169, G=169, B=169]	1	4					-1	31	31	30	25.5	25.5	24.9	170.59	0	323.31	18953000000	298	-0.0346704	-0.0114877	0.0220797	0.00430608	-0.022409	0.0436566	-0.0187306	-0.0139887	-0.0262237	-0.0448487	0.0629866	0.0254383	0.00858879	-0.0168579	0.0248938	-0.0208113	0.0214698	0.00626016	0.00879908	-0.0117698	0.0151217	0.0420139	-0.00480413	-0.0120721	0.016737
	0.387457	-0.0168365	tr|E9PHZ5|E9PHZ5_HUMAN;tr|E9PSG5|E9PSG5_HUMAN;tr|A0A7I2V440|A0A7I2V440_HUMAN;sp|P07858|CATB_HUMAN;tr|A0A7P0NGZ6|A0A7P0NGZ6_HUMAN;tr|A0A7I2YQK9|A0A7I2YQK9_HUMAN;tr|A0A7I2V4Z9|A0A7I2V4Z9_HUMAN;tr|A0A7I2V668|A0A7I2V668_HUMAN;tr|E9PR21|E9PR21_HUMAN;tr|E9PQM1|E9PQM1_HUMAN;tr|A0A7I2V367|A0A7I2V367_HUMAN;tr|E9PS78|E9PS78_HUMAN;tr|E9PCB3|E9PCB3_HUMAN;tr|E9PLY3|E9PLY3_HUMAN;tr|E9PNL5|E9PNL5_HUMAN;tr|A0A7I…	tr|E9PHZ5|E9PHZ5_HUMAN;tr|E9PSG5|E9PSG5_HUMAN;tr|A0A7I2V440|A0A7I2V440_HUMAN;sp|P07858|CATB_HUMAN;tr|A0A7P0NGZ6|A0A7P0NGZ6_HUMAN;tr|A0A7I2YQK9|A0A7I2YQK9_HUMAN;tr|A0A7I2V4Z9|A0A7I2V4Z9_HUMAN;tr|A0A7I2V668|A0A7I2V668_HUMAN;tr|E9PR21|E9PR21_HUMAN;tr|E9PQM1|E9PQM1_HUMAN;tr|A0A7I2V367|A0A7I2V367_HUMAN	607	Color2 [A=255, R=169, G=169, B=169]	1	4					-1	3	3	3	9.2	9.2	9.2	41.295	0	13.848	6117400000	45	0.0297787	0.0668316	0.0142641	-0.0687783	-0.0521836	0.012218	-0.00788093	0.0546365	0.023684	-0.00820875	0.0163748	-0.028285	0.031482	0.00958037	0.0597992	-0.0159321	-0.0146301	-0.0102396	-0.0475383	0.0120783	-0.0217834	0.11089	0.0165501	-0.0301561	-0.145637
	1.77401	-0.0341689	sp|P07900|HS90A_HUMAN;tr|G3V2J8|G3V2J8_HUMAN;sp|Q14568|HS902_HUMAN;sp|Q58FG0|HS905_HUMAN;sp|Q58FG1|HS904_HUMAN	sp|P07900|HS90A_HUMAN	608	Color2 [A=255, R=169, G=169, B=169]	1	4					-1	28	15	15	37.7	21.4	21.4	84.659	0	199.12	93371000000	288	0.0214095	0.0288131	-0.0144062	0.050946	-0.037776	-0.0171976	0.0477135	0.0139773	0.0229065	0.009233	0.0086484	-0.0354085	0.0112004	0.024075	0.0281806	-0.00999093	-0.00818539	-0.0195739	0.0771217	0.0439327	0.0101826	-0.0498931	-0.0124674	-0.0982859	0.00789618
	5.74066	0.0608833	sp|P07954|FUMH_HUMAN;tr|A0A804HI24|A0A804HI24_HUMAN;tr|A0A804HKE6|A0A804HKE6_HUMAN	sp|P07954|FUMH_HUMAN;tr|A0A804HI24|A0A804HI24_HUMAN	610	Color2 [A=255, R=169, G=169, B=169]	1	4					-1	14	14	14	37.5	37.5	37.5	54.636	0	183.09	23345000000	272	0.0402164	0.00310588	-0.0138733	0.070071	0.00723577	-0.0011034	-0.0286486	-0.00360918	0.0267036	0.0196826	0.00965858	-0.0296929	-0.00127006	-0.027746	-0.00857139	0.0187199	-0.0246971	0.0014472	-0.0498941	0.028213	-0.040683	-0.0239751	0.0288622	0.0819876	0.00206709
	5.23594	-0.0629417	sp|P08238|HS90B_HUMAN;sp|Q58FF7|H90B3_HUMAN	sp|P08238|HS90B_HUMAN	615	Color2 [A=255, R=169, G=169, B=169]	1	4					-1	31	30	15	44.2	42.5	23.8	83.263	0	323.31	327080000000	556	0.0251551	0.0223372	0.000879288	-0.00475144	0.0333719	-0.0271375	0.015187	0.0129921	0.00709367	-0.0279489	0.0205901	-0.0238595	0.0213323	0.00639415	-0.00874853	-0.0125804	0.012192	-0.0169208	0.00525737	0.034585	-0.00626302	0.0198321	-0.0272458	-0.0762169	0.0152555
	0.0575924	-0.00256117	sp|P08240|SRPRA_HUMAN	sp|P08240|SRPRA_HUMAN	616	Color2 [A=255, R=169, G=169, B=169]	1	4					-1	17	17	17	35.9	35.9	35.9	69.81	0	180.6	3210900000	136	0.03757	-0.0569515	-0.0251048	-0.0693438	0.0182559	0.0304885	0.0333085	-0.0254552	0.0177994	-0.0774343	0.0369985	-0.0417147	0.00633359	0.0337384	-0.0044117	0.0397019	0.0036006	0.00763249	-0.021513	-0.0738163	-0.0194705	0.0617256	-0.0300276	0.00872612	0.0213127
	1.26511	0.0523684	sp|P08559|ODPA_HUMAN;tr|Q5JPU2|Q5JPU2_HUMAN;tr|A0A8Q3WLI8|A0A8Q3WLI8_HUMAN;tr|A0A8Q3WLK5|A0A8Q3WLK5_HUMAN;tr|Q5JPU0|Q5JPU0_HUMAN;tr|Q5JPT9|Q5JPT9_HUMAN;tr|Q5JPU1|Q5JPU1_HUMAN	sp|P08559|ODPA_HUMAN;tr|Q5JPU2|Q5JPU2_HUMAN	618	Color2 [A=255, R=169, G=169, B=169]	1	4					-1	7	7	7	17.2	17.2	17.2	43.295	0	19.68	2480500000	43	0.0122728	-0.0103598	0.00999093	0.091073	0.0498383	-0.0475814	0.0106206	-0.00897717	-0.00942469	0.0589843	0.0414832	-0.0237894	-0.124657	0.0297601	-0.0737455	0.0392852	0.0669844	-0.0179675	0.0251889	-0.0359354	0.055095	0.00676417	-0.0103819	-0.00380135	0.0559659
	1.90188	-0.0778781	sp|P08567|PLEK_HUMAN	sp|P08567|PLEK_HUMAN	619	Color2 [A=255, R=169, G=169, B=169]	1	4					-1	5	5	5	22.3	22.3	22.3	40.124	0	42.485	5449600000	63	-0.0699091	0.0733476	-0.0729594	-0.00951838	0.0429451	0.00227284	-0.00997162	-0.0526562	-0.0434015	-0.255622	0.148624	0.0471675	-0.0756719	-0.120755	-0.040745	-0.0803478	0.0195251	0.116824	0.045125	0.0863371	0.0255306	-0.0661371	0.0088129	0.00221276	-0.0269282
	0.240573	-0.0385565	tr|D6RFL4|D6RFL4_HUMAN;sp|P08571|CD14_HUMAN	tr|D6RFL4|D6RFL4_HUMAN;sp|P08571|CD14_HUMAN	620	Color2 [A=255, R=169, G=169, B=169]	1	4					-1	2	2	2	12.7	12.7	12.7	23.313	0	4.8277	141660000	11	0.151695	0.0577788	-0.219771	-0.0397859	0.00595355	0.0566392	-0.396547	0.231049	-0.146036	0.108776	0.0536141	0.128242	-0.307492	-0.0640013	-0.013721	-0.0477803	0.0476348	0.243064	-0.208668	-0.247617	-0.203191	-0.241683	-0.172106	-0.262516	0.0520494
	0.0343222	-0.00410964	sp|P08574|CY1_HUMAN	sp|P08574|CY1_HUMAN	621	Color2 [A=255, R=169, G=169, B=169]	1	4					-1	3	3	3	9.8	9.8	9.8	35.422	0	4.2821	254330000	26	0.0362449	0.0623124	-0.0242996	-0.200211	0.167264	-0.0736053	0.0574691	-0.0197735	0.0318654	-0.070971	-0.0215073	0.033819	0.0887105	-0.0761619	0.125237	-0.0946803	-0.0532787	0.00893497	-0.0444522	-0.00358629	0.060936	-0.116197	0.0294151	0.119163	-0.195981
	6.26841	-0.0966528	sp|P08575|PTPRC_HUMAN;tr|A0A8V8TLH9|A0A8V8TLH9_HUMAN;tr|M3ZCP1|M3ZCP1_HUMAN;tr|A0A075B788|A0A075B788_HUMAN;tr|E9PKH0|E9PKH0_HUMAN;tr|A0A140TA77|A0A140TA77_HUMAN;tr|A0A140TA68|A0A140TA68_HUMAN;tr|A0A0G2JNW2|A0A0G2JNW2_HUMAN;tr|A0A8V8TMR5|A0A8V8TMR5_HUMAN;tr|A0A140TA57|A0A140TA57_HUMAN;tr|M9MMK9|M9MMK9_HUMAN;sp|Q9UQ84|EXO1_HUMAN	sp|P08575|PTPRC_HUMAN;tr|A0A8V8TLH9|A0A8V8TLH9_HUMAN;tr|M3ZCP1|M3ZCP1_HUMAN;tr|A0A075B788|A0A075B788_HUMAN	622	Color2 [A=255, R=169, G=169, B=169]	1	4					-1	20	20	20	15.6	15.6	15.6	147.48	0	115.16	11239000000	207	0.00813341	0.069797	0.0153086	-0.104032	0.0243347	0.0258918	0.0512927	0.001863	0.011368	-0.0688231	-0.00013566	0.0191205	0.096534	0.0154445	0.00264072	-0.0867002	0.024148	-0.015178	0.0463662	0.0110285	0.018961	0.0398471	0.00703573	-0.109164	0.06165
	1.60995	0.0302256	sp|P08579|RU2B_HUMAN	sp|P08579|RU2B_HUMAN	623	Color2 [A=255, R=169, G=169, B=169]	1	4					-1	6	6	4	31.6	31.6	20.9	25.486	0	50.374	4684100000	57	-0.0348561	-0.0332131	-0.0198348	-0.00172591	0.0425503	0.0576992	-0.0175414	0.0435841	0.0194459	0.0320599	-0.0226083	-0.0263164	-0.00854897	-0.0303867	0.0146389	0.0227301	-0.00545168	0.0163159	0.0183883	-0.0763032	-0.0151968	-0.0453813	0.0647311	-0.0127103	0.0692849
	0.0285881	-0.00121073	sp|P08621|RU17_HUMAN;tr|M0QYR1|M0QYR1_HUMAN;tr|M0QX04|M0QX04_HUMAN	sp|P08621|RU17_HUMAN	624	Color2 [A=255, R=169, G=169, B=169]	1	4					-1	10	10	10	24.9	24.9	24.9	51.556	0	28.94	4958000000	90	-0.00299382	-0.00211573	-0.0134294	0.0463595	0.0606039	-0.0227191	-0.0235894	-0.0354841	-0.0230086	0.0446455	0.059284	0.0223169	-0.0207324	-0.0233557	-0.00724244	0.00406241	0.0534801	0.0134499	0.012332	-0.0157146	0.059478	0.0110104	-0.0331035	-0.0252113	-0.0153465
	0.645	-0.0483149	sp|P08708|RS17_HUMAN;tr|H3BNC9|H3BNC9_HUMAN;tr|H0YN88|H0YN88_HUMAN;tr|A0A075B716|A0A075B716_HUMAN;tr|H0YN73|H0YN73_HUMAN;tr|A0A0J9YYC4|A0A0J9YYC4_HUMAN	sp|P08708|RS17_HUMAN;tr|H3BNC9|H3BNC9_HUMAN;tr|H0YN88|H0YN88_HUMAN;tr|A0A075B716|A0A075B716_HUMAN	627	Color2 [A=255, R=169, G=169, B=169]	1	4					-1	4	4	4	46.7	46.7	46.7	15.55	0	39.392	13438000000	88	-0.0827129	-0.0858314	-0.0303042	-0.00529218	0.109243	0.0594201	-0.158341	0.0438251	-0.0711708	-0.120575	0.101269	0.0823894	-0.0875707	0.0574982	-0.01559	0.0273595	0.0428889	-0.032702	0.00476098	-0.0401142	0.0527358	0.00176382	0.0274789	0.0442374	-0.0566664
	1.74968	0.109162	sp|P08754|GNAI3_HUMAN	sp|P08754|GNAI3_HUMAN	628	Color2 [A=255, R=169, G=169, B=169]	1	4					-1	4	2	2	18.6	11.3	11.3	40.532	0	28.868	249990000	22	-0.121327	0.115515	-0.214659	0.208527	0.000948906	0.065625	-0.124562	-0.137479	0.225187	-0.0838122	0.204918	-0.183528	-0.0636811	0.0281899	0.0875926	0.0260985	-0.0967689	0.0644481	-0.199198	0.0548668	0.0590727	0.0169895	0.177044	-0.065032	-0.00342822
	5.77681	-0.0842298	sp|P08758|ANXA5_HUMAN;tr|D6RBL5|D6RBL5_HUMAN;tr|D6RBE9|D6RBE9_HUMAN;tr|E9PHT9|E9PHT9_HUMAN;tr|D6RCN3|D6RCN3_HUMAN	sp|P08758|ANXA5_HUMAN;tr|D6RBL5|D6RBL5_HUMAN;tr|D6RBE9|D6RBE9_HUMAN	629	Color2 [A=255, R=169, G=169, B=169]	1	4					-1	23	23	23	70.6	70.6	70.6	35.936	0	318.57	148560000000	465	0.0525904	0.0774789	0.0379281	-0.0119078	-0.0409808	-0.0186632	-0.0151658	0.0697558	0.0604343	-0.0246584	-0.0448072	0.00220585	0.00768709	0.056195	-0.0034399	-0.0230939	-0.00265503	-0.0296726	0.056463	0.0364912	-0.0321088	0.0182738	-0.0135112	-0.0898442	0.0288138
	1.78082	0.0488217	tr|C9J9K3|C9J9K3_HUMAN;tr|A0A8V8TMX1|A0A8V8TMX1_HUMAN;sp|P08865|RSSA_HUMAN;tr|A0A0C4DG17|A0A0C4DG17_HUMAN;tr|A0A8V8TLA4|A0A8V8TLA4_HUMAN;sp|A0A8I5KQE6|RPSA2_HUMAN;tr|F8WD59|F8WD59_HUMAN;tr|A0A8V8TMZ8|A0A8V8TMZ8_HUMAN;tr|A0A8V8TMP3|A0A8V8TMP3_HUMAN	tr|C9J9K3|C9J9K3_HUMAN;tr|A0A8V8TMX1|A0A8V8TMX1_HUMAN;sp|P08865|RSSA_HUMAN;tr|A0A0C4DG17|A0A0C4DG17_HUMAN;tr|A0A8V8TLA4|A0A8V8TLA4_HUMAN;sp|A0A8I5KQE6|RPSA2_HUMAN;tr|F8WD59|F8WD59_HUMAN	630	Color2 [A=255, R=169, G=169, B=169]	1	4					-1	7	7	7	31.2	31.2	31.2	29.404	0	78.972	19444000000	107	-0.0116472	-0.00985885	0.00736856	0.0347245	0.0514746	-0.0427451	0.0403533	0.0192609	0.033839	0.0117991	-0.032001	0.0139372	0.0193653	0.0204346	0.0267975	-0.0311666	0.0152912	0.0186317	-0.0194192	0.0716951	-0.0635355	-0.0440402	-0.0556023	0.0248818	0.0214534
	4.54886	0.0968009	tr|F8VNT9|F8VNT9_HUMAN;tr|F8VV56|F8VV56_HUMAN;tr|F8W022|F8W022_HUMAN;tr|F8VWK8|F8VWK8_HUMAN;sp|P08962|CD63_HUMAN	tr|F8VNT9|F8VNT9_HUMAN;tr|F8VV56|F8VV56_HUMAN;tr|F8W022|F8W022_HUMAN;tr|F8VWK8|F8VWK8_HUMAN;sp|P08962|CD63_HUMAN	631	Color2 [A=255, R=169, G=169, B=169]	1	4					-1	2	2	2	13.5	13.5	13.5	14.265	0	5.4247	9662700000	38	-0.00145078	0.0113971	-0.071203	0.072021	0.0532396	-0.03651	-0.0554349	0.164071	-0.119947	0.0569148	0.0250592	-0.0110111	-0.0470035	0.0744505	-0.0933499	0.0661211	0.0342131	-0.0764482	0.0098598	0.0228548	-0.0811167	-0.0436571	0.0186868	0.0291252	-0.0603807
	0.668748	-0.0300468	sp|P09012|SNRPA_HUMAN;tr|M0R268|M0R268_HUMAN;tr|M0QXK2|M0QXK2_HUMAN;tr|M0R221|M0R221_HUMAN;tr|M0R2B8|M0R2B8_HUMAN;tr|M0QZG7|M0QZG7_HUMAN;tr|M0R0G9|M0R0G9_HUMAN	sp|P09012|SNRPA_HUMAN;tr|M0R268|M0R268_HUMAN	633	Color2 [A=255, R=169, G=169, B=169]	1	4					-1	5	4	4	18.1	15.6	15.6	31.279	0	10.109	2827300000	41	0.106702	-0.100691	0.00780582	0.0149083	0.0618384	-0.00345087	0.0993912	-0.0201516	0.0519061	-0.04285	0.0181828	-0.0390897	0.0939875	-0.00592732	0.0380824	-0.106619	0.00685382	-0.0142725	0.110074	-0.0717616	0.0655434	-0.113683	0.00899982	0.00673318	0.0809314
	1.77883	0.131774	tr|C9JDE9|C9JDE9_HUMAN;sp|P09110|THIK_HUMAN;tr|H7C131|H7C131_HUMAN;tr|F2Z2Q6|F2Z2Q6_HUMAN;tr|F2Z3P7|F2Z3P7_HUMAN;tr|B4DVF4|B4DVF4_HUMAN;tr|H0Y4D4|H0Y4D4_HUMAN	tr|C9JDE9|C9JDE9_HUMAN;sp|P09110|THIK_HUMAN;tr|H7C131|H7C131_HUMAN	635	Color2 [A=255, R=169, G=169, B=169]	1	4					-1	4	4	4	16.4	16.4	16.4	40.269	0	21.009	331660000	30	-0.0984421	-0.354648	0.0507202	0.118046	0.0187914	0.135126	-0.141104	0.0795519	0.143771	0.16519	-0.141589	-0.170192	0.00642395	0.00418401	-0.10638	0.142982	-0.106695	0.103987	0.080828	-0.107974	-0.124556	0.0135891	0.143212	0.0995145	-0.11681
	0.327289	0.0414741	tr|A0A087WYR0|A0A087WYR0_HUMAN;sp|P09132|SRP19_HUMAN	tr|A0A087WYR0|A0A087WYR0_HUMAN;sp|P09132|SRP19_HUMAN	636	Color2 [A=255, R=169, G=169, B=169]	1	4					-1	3	3	3	23.3	23.3	23.3	13.654	0	11.231	962400000	21	-0.00444746	-0.0573399	-0.0510185	0.00881338	0.0563724	0.0424523	0.0485001	0.374097	0.0491934	0.0455849	-0.10629	-0.229539	0.174613	0.0589185	0.137383	0.235273	-0.2506	-0.205565	-0.104558	0.236499	-0.0660973	-0.172237	0.000940084	0.114885	-0.104563
	1.95848	-0.0339263	sp|P09211|GSTP1_HUMAN;tr|A8MX94|A8MX94_HUMAN;tr|A0A087X2E9|A0A087X2E9_HUMAN;tr|A0A087X243|A0A087X243_HUMAN;tr|A0A2R8Y5E5|A0A2R8Y5E5_HUMAN	sp|P09211|GSTP1_HUMAN;tr|A8MX94|A8MX94_HUMAN	637	Color2 [A=255, R=169, G=169, B=169]	1	4					-1	13	13	13	56.7	56.7	56.7	23.356	0	266.55	28287000000	244	0.00226378	0.0393806	-0.0108576	-0.0351386	0.0156429	0.0316353	0	0.0311089	0.0293727	-0.0530939	-0.0032568	0.030648	0.0162303	0.0614007	0.00580335	-0.0826132	0.035342	0.0274522	-0.0127256	0.0332334	-0.0362597	-0.0199201	0.0363095	0.0131216	0.0344663
	0.311395	-0.0140055	tr|A0A0A0MRR7|A0A0A0MRR7_HUMAN;sp|P09234|RU1C_HUMAN;tr|Q5TAL2|Q5TAL2_HUMAN	tr|A0A0A0MRR7|A0A0A0MRR7_HUMAN;sp|P09234|RU1C_HUMAN;tr|Q5TAL2|Q5TAL2_HUMAN	638	Color2 [A=255, R=169, G=169, B=169]	1	4					-1	2	2	2	11.7	11.7	11.7	19.687	0	7.8526	2127400000	29	0.0593901	-0.0878127	0.0392122	0.0120244	0.0106719	-0.0153849	0.0152762	-0.0372686	0.0633781	0.00526786	0.00507379	-0.0463381	-0.0312576	-0.00135612	0.024374	0.0280948	-0.0201375	0.033864	0.0585833	-0.0911407	0.138785	-0.116801	-0.00348377	0.0141664	0.0361369
	4.43698	-0.107504	sp|P09382|LEG1_HUMAN;tr|F8WEI7|F8WEI7_HUMAN	sp|P09382|LEG1_HUMAN	639	Color2 [A=255, R=169, G=169, B=169]	1	4					-1	6	6	6	38.5	38.5	38.5	14.716	0	24.818	40919000000	129	0.0948699	0.0312493	-0.0263581	-0.0653901	-0.0366631	-0.0590258	0.147488	-0.0328114	-0.031867	-0.0355458	0.0262578	-0.0054605	0.104316	-0.00964427	-0.00706553	-0.0862455	-0.00545168	0.0188358	0.0782683	-0.0406165	0.0841455	-0.0939207	-0.0194085	-0.143114	0.0679245
	2.26337	-0.0780224	sp|P09429|HMGB1_HUMAN;tr|Q5T7C4|Q5T7C4_HUMAN;sp|B2RPK0|HGB1A_HUMAN	sp|P09429|HMGB1_HUMAN;tr|Q5T7C4|Q5T7C4_HUMAN;sp|B2RPK0|HGB1A_HUMAN	641	Color2 [A=255, R=169, G=169, B=169]	1	4					-1	9	9	7	32.6	32.6	25.1	24.893	0	28.352	47472000000	58	0.0388939	0.0929539	0.0604513	0.04427	-0.059159	-0.0955334	-0.107332	0.108778	0.0562189	-0.0738022	-0.105633	0.0215013	0.0561125	0.0779574	0.0494499	-0.0497737	-0.01931	0.0235913	0.0187397	0.0439327	0.078078	-0.0749149	0.0364928	-0.056124	0.105738
	2.0778	-0.0742823	sp|P09467|F16P1_HUMAN;tr|A0A3B3IUC7|A0A3B3IUC7_HUMAN;tr|A0A804HJK9|A0A804HJK9_HUMAN;tr|Q5VZC3|Q5VZC3_HUMAN	sp|P09467|F16P1_HUMAN;tr|A0A3B3IUC7|A0A3B3IUC7_HUMAN;tr|A0A804HJK9|A0A804HJK9_HUMAN	642	Color2 [A=255, R=169, G=169, B=169]	1	4					-1	11	11	11	39.6	39.6	39.6	36.842	0	93.906	5448200000	114	-0.0552392	-0.0459962	-0.0128083	0.0580051	-0.0142386	0.0803695	0.0530353	-0.0473804	0.0277374	-0.00118518	0.0124831	0.0011723	-0.0264471	0.0507324	-0.00211596	0.005023	0.0197263	0.0267079	-0.0107882	-0.023802	-0.0209262	-0.00894403	0.154915	-0.0112216	0.0350235
	3.16677	-0.0619579	sp|P09496|CLCA_HUMAN;tr|F8WF69|F8WF69_HUMAN;tr|C9J8P9|C9J8P9_HUMAN	sp|P09496|CLCA_HUMAN;tr|F8WF69|F8WF69_HUMAN;tr|C9J8P9|C9J8P9_HUMAN	644	Color2 [A=255, R=169, G=169, B=169]	1	4					-1	5	5	5	12.5	12.5	12.5	27.076	0	14.224	9534100000	42	0.0828547	0.0465031	0.0662587	-0.0318286	-0.0248208	-0.0578773	0.0420215	0.0455122	0.0622854	0.000538349	-0.0258474	-0.0518339	0.0742273	0.0415421	0.064862	-0.0133364	0.000680208	-0.0712237	0.0726616	-0.0346007	-0.013917	0.0405698	0.024061	-0.0846908	0.0499837
	2.43349	-0.113637	sp|P09525|ANXA4_HUMAN;tr|Q6P452|Q6P452_HUMAN;tr|B4E1S2|B4E1S2_HUMAN	sp|P09525|ANXA4_HUMAN;tr|Q6P452|Q6P452_HUMAN	646	Color2 [A=255, R=169, G=169, B=169]	1	4					-1	13	13	13	45.5	45.5	45.5	35.882	0	123.37	10409000000	144	0.0379231	0.0347743	0.0540278	-0.0580764	-0.0153344	-0.107812	0.16878	0.113382	-0.0149138	-0.0407436	-0.0143709	-0.144724	0.190989	0.0132484	0.026711	-0.0515478	-0.0106502	-0.117443	0.0175447	0.0600295	-0.0134909	-0.0261488	-0.0341623	-0.0691192	0.0711873
	0.453045	-0.0133904	sp|P09543|CN37_HUMAN;tr|K7EN66|K7EN66_HUMAN;tr|C9K0L8|C9K0L8_HUMAN;tr|K7ERZ0|K7ERZ0_HUMAN;tr|K7ERC4|K7ERC4_HUMAN	sp|P09543|CN37_HUMAN	647	Color2 [A=255, R=169, G=169, B=169]	1	4					-1	6	6	6	13.3	13.3	13.3	47.578	0	7.4508	2260800000	35	0.0330598	0.0359879	0.00693083	-0.0172441	0.030056	-0.0382078	0.0277364	0.0370569	-8.7738e-05	-0.00604415	-0.0227461	0.0125015	0.0185599	0.0246809	-0.0190675	-0.0198343	-0.00606632	0.0158386	0.0104959	0.0320396	-0.00719643	-0.0208621	0.0142238	-0.0122848	0.00768328
	3.40069	0.0620565	tr|E9PEX6|E9PEX6_HUMAN;sp|P09622|DLDH_HUMAN;tr|F8WDM5|F8WDM5_HUMAN;tr|F2Z2E3|F2Z2E3_HUMAN	tr|E9PEX6|E9PEX6_HUMAN;sp|P09622|DLDH_HUMAN	649	Color2 [A=255, R=169, G=169, B=169]	1	4					-1	11	11	11	23.3	23.3	23.3	51.815	0	41.024	13928000000	135	-0.0100036	-0.0325768	0.0671823	0.0143745	-0.014307	-0.0190125	0.00568008	-0.0890796	0.0471556	-0.00258732	-0.00468373	-0.0532649	0.0210643	-0.0449333	0.0534458	0.0645864	-0.0331635	-0.00220776	0.0416715	-0.0442212	-0.0222979	-0.118111	0.0160851	0.0557475	-0.00278473
	0.226239	-0.013512	sp|P09651|ROA1_HUMAN;tr|F8W6I7|F8W6I7_HUMAN;tr|A0A7I2V3W0|A0A7I2V3W0_HUMAN;tr|A0A7I2V3R8|A0A7I2V3R8_HUMAN;tr|A0A7I2V2L6|A0A7I2V2L6_HUMAN;tr|F8VZ49|F8VZ49_HUMAN;tr|F8VTQ5|F8VTQ5_HUMAN;tr|A0A7I2YQX9|A0A7I2YQX9_HUMAN;sp|Q32P51|RA1L2_HUMAN;tr|F8W646|F8W646_HUMAN;sp|A0A2R8Y4L2|RA1L3_HUMAN;tr|A0A7I2V5U9|A0A7I2V5U9_HUMAN;tr|A0A7I2YQ85|A0A7I2YQ85_HUMAN;tr|A0A7I2V3W4|A0A7I2V3W4_HUMAN;tr|A0A7I2V3C7|A0A7I2V…	sp|P09651|ROA1_HUMAN;tr|F8W6I7|F8W6I7_HUMAN;tr|A0A7I2V3W0|A0A7I2V3W0_HUMAN;tr|A0A7I2V3R8|A0A7I2V3R8_HUMAN;tr|A0A7I2V2L6|A0A7I2V2L6_HUMAN;tr|F8VZ49|F8VZ49_HUMAN;tr|F8VTQ5|F8VTQ5_HUMAN;tr|A0A7I2YQX9|A0A7I2YQX9_HUMAN;sp|Q32P51|RA1L2_HUMAN;tr|F8W646|F8W646_HUMAN;sp|A0A2R8Y4L2|RA1L3_HUMAN	650	Color2 [A=255, R=169, G=169, B=169]	1	4					-1	9	7	7	24.7	22.3	22.3	38.746	0	131.98	28780000000	124	0.0509291	0.0604053	-0.0579596	-0.0596485	0.0738685	-0.0629089	-0.132463	-0.0513678	-0.0417738	-0.0814173	0.145931	0.0489028	-0.0126598	0.00945807	0.00580335	-0.0344522	0.053087	-0.0924568	-0.000925779	-0.0181856	-0.0284865	0.0738659	0.0355756	0.015836	0.00370431
	0.719298	0.0295025	sp|P09661|RU2A_HUMAN;tr|H0YMA0|H0YMA0_HUMAN;tr|H0YLR3|H0YLR3_HUMAN;tr|H0YKK0|H0YKK0_HUMAN	sp|P09661|RU2A_HUMAN;tr|H0YMA0|H0YMA0_HUMAN	651	Color2 [A=255, R=169, G=169, B=169]	1	4					-1	7	7	7	37.6	37.6	37.6	28.415	0	39.912	2164600000	49	0.0510166	-0.0449693	0.0766366	0.0121312	0.0299895	-0.051791	0.0633602	-0.00910234	0.0668187	0.0799229	-0.0306852	-0.0957611	0.0548036	-0.0548837	0.0291307	0.0324976	0.0480955	-0.0546598	0.0315402	-0.0331841	0.101331	-0.137494	0.024893	0.0529041	-0.0114586
	1.19465	-0.068986	tr|A0A7I2V3E8|A0A7I2V3E8_HUMAN;tr|A0A7I2V314|A0A7I2V314_HUMAN;tr|A0A7I2V4X5|A0A7I2V4X5_HUMAN;tr|A0A087X0D5|A0A087X0D5_HUMAN;tr|A0A7I2YQH4|A0A7I2YQH4_HUMAN;sp|P09668|CATH_HUMAN;tr|A0A7I2V2L7|A0A7I2V2L7_HUMAN;tr|A0A7I2YQ92|A0A7I2YQ92_HUMAN;tr|E9PKT6|E9PKT6_HUMAN;tr|A0A7I2V3T9|A0A7I2V3T9_HUMAN;tr|A0A7I2YQX6|A0A7I2YQX6_HUMAN;tr|A0A7I2V673|A0A7I2V673_HUMAN;tr|A0A7I2V439|A0A7I2V439_HUMAN;tr|A0A7I2V2E4|…	tr|A0A7I2V3E8|A0A7I2V3E8_HUMAN;tr|A0A7I2V314|A0A7I2V314_HUMAN;tr|A0A7I2V4X5|A0A7I2V4X5_HUMAN;tr|A0A087X0D5|A0A087X0D5_HUMAN;tr|A0A7I2YQH4|A0A7I2YQH4_HUMAN;sp|P09668|CATH_HUMAN;tr|A0A7I2V2L7|A0A7I2V2L7_HUMAN;tr|A0A7I2YQ92|A0A7I2YQ92_HUMAN;tr|E9PKT6|E9PKT6_HUMAN;tr|A0A7I2V3T9|A0A7I2V3T9_HUMAN;tr|A0A7I2YQX6|A0A7I2YQX6_HUMAN;tr|A0A7I2V673|A0A7I2V673_HUMAN;tr|A0A7I2V439|A0A7I2V439_HUMAN;tr|A0A7I2V2E4|…	652	Color2 [A=255, R=169, G=169, B=169]	1	4					-1	2	2	2	4.7	4.7	4.7	49.798	0	8.4388	1797800000	24	0.0786557	0.03526	0.0184376	-0.176625	0.0656652	-0.00289822	0.0546887	-0.0547204	0.0515673	-0.152662	0.0805254	-0.0183291	-0.0275557	0.110397	-0.0359497	0.0829973	0.0242817	-0.0698481	0.111063	0.0409291	0.00732875	-0.0504701	-0.0420802	-0.0951285	0.0558288
	1.28898	0.0388479	sp|P09669|COX6C_HUMAN	sp|P09669|COX6C_HUMAN	653	Color2 [A=255, R=169, G=169, B=169]	1	4					-1	4	4	4	38.7	38.7	38.7	8.7813	0	2.1711	5258700000	34	0.0441771	-0.000746489	0.027957	-0.0476758	0.013361	-0.0195014	0.00297809	0.0102797	0.0163243	-0.0220313	-0.0058403	-0.00421453	0.0778401	-0.0579593	-0.0109663	0.0240996	-0.000203848	-0.00172448	0.0184586	-0.0477507	0.0017724	0.0270514	-0.0229397	0.025918	0.00654769
	0.100149	-0.0031209	sp|P09874|PARP1_HUMAN;tr|A0A7I2V3E1|A0A7I2V3E1_HUMAN;tr|A0A7I2V5E9|A0A7I2V5E9_HUMAN;tr|A0A7I2V625|A0A7I2V625_HUMAN	sp|P09874|PARP1_HUMAN;tr|A0A7I2V3E1|A0A7I2V3E1_HUMAN	655	Color2 [A=255, R=169, G=169, B=169]	1	4					-1	22	22	22	24	24	24	113.08	0	165.2	9645300000	198	0.0304	0.0438514	0.0651662	-0.0402291	-0.0264771	-0.0502913	0.00612998	0.094763	0.0226474	-0.0586917	-0.0255716	0.0126383	-0.0536702	-0.0141172	0.0365372	-0.0365367	0.0414355	-0.0069108	0.00802064	-0.0300221	-0.0171611	0.0204732	0.038234	0.00904036	-0.0118182
	5.87451	-0.0820637	sp|P09960|LKHA4_HUMAN;tr|B4DEH5|B4DEH5_HUMAN	sp|P09960|LKHA4_HUMAN	656	Color2 [A=255, R=169, G=169, B=169]	1	4					-1	12	12	12	23.1	23.1	23.1	69.284	0	86.19	9758100000	162	0.0560815	-0.0741315	0.0271804	-0.0741026	0.0257337	0.0786736	0.0543406	0.00669622	0.0228202	-0.0725558	-0.0714774	0.0596662	0.0922873	-0.027746	0.0142028	-0.0477803	-0.0486281	0.0213516	0.00957704	0.0868738	0.0018568	-0.0443273	0.00918674	-0.0290799	0.0307703
	0.132299	0.019498	sp|P09972|ALDOC_HUMAN;tr|K7EKH5|K7EKH5_HUMAN;tr|C9J8F3|C9J8F3_HUMAN;tr|J3KSV6|J3KSV6_HUMAN;tr|J3QKP5|J3QKP5_HUMAN;tr|A8MVZ9|A8MVZ9_HUMAN	sp|P09972|ALDOC_HUMAN;tr|K7EKH5|K7EKH5_HUMAN;tr|C9J8F3|C9J8F3_HUMAN;tr|J3KSV6|J3KSV6_HUMAN;tr|J3QKP5|J3QKP5_HUMAN;tr|A8MVZ9|A8MVZ9_HUMAN	657	Color2 [A=255, R=169, G=169, B=169]	1	4					-1	4	1	1	10.4	6.3	6.3	39.455	0	81.443	2769100000	25	-0.206918	0.0448163	0.0223396	0.102566	-0.00836253	0.0756676	-0.0681643	0.0942974	-0.100709	-0.0221407	0.207503	-0.117376	-0.170662	0.1229	0.127739	0.0416796	-0.0656831	0.0111258	0.00695848	0.152499	0.0897908	0.161261	-0.295695	-0.202789	0.0778935
	0.251005	0.0355475	sp|Q71UI9|H2AV_HUMAN;sp|P0C0S5|H2AZ_HUMAN;tr|C9J0D1|C9J0D1_HUMAN;tr|A0A494C189|A0A494C189_HUMAN;tr|C9J386|C9J386_HUMAN	sp|Q71UI9|H2AV_HUMAN;sp|P0C0S5|H2AZ_HUMAN;tr|C9J0D1|C9J0D1_HUMAN;tr|A0A494C189|A0A494C189_HUMAN;tr|C9J386|C9J386_HUMAN	658	Color2 [A=255, R=169, G=169, B=169]	1	4					-1	5	3	3	31.2	24.2	24.2	13.509	0	15.841	9771100000	37	-0.376909	-0.274688	-0.228812	-0.254221	0.40894	0.237781	-0.333948	-0.172631	-0.0858176	-0.0176635	0.183296	0.190202	-0.00354075	-0.0623276	-0.0939143	0.0401185	0.00468588	-0.01476	-0.1277	-0.130609	-0.0340962	0.14682	0.117176	-0.0147331	0.0214534
	0.0270726	0.000753482	sp|P0DMV9|HS71B_HUMAN;sp|P0DMV8|HS71A_HUMAN;tr|A0A0G2JIW1|A0A0G2JIW1_HUMAN;tr|V9GZ37|V9GZ37_HUMAN	sp|P0DMV9|HS71B_HUMAN;sp|P0DMV8|HS71A_HUMAN;tr|A0A0G2JIW1|A0A0G2JIW1_HUMAN;tr|V9GZ37|V9GZ37_HUMAN	659	Color2 [A=255, R=169, G=169, B=169]	1	4					-1	24	20	9	49.6	44.3	21.7	70.051	0	103.33	14550000000	273	-0.0174146	-0.0480521	-0.000351667	0.0182121	0.00480533	0.0310957	-0.00289369	0.0356026	0.00735569	0.0157461	-0.0313084	-0.00691557	0.0445533	0.0518029	-0.00635719	-0.00622272	-0.00456452	-0.0209024	-0.00106812	0.0113516	-0.00736618	0.013957	-0.0171227	-0.0318801	0.0149729
	0.337896	0.0306036	tr|G5E9R9|G5E9R9_HUMAN;sp|P10155|RO60_HUMAN	tr|G5E9R9|G5E9R9_HUMAN;sp|P10155|RO60_HUMAN	662	Color2 [A=255, R=169, G=169, B=169]	1	4					-1	3	3	3	16.3	16.3	16.3	28.858	0	12.258	358100000	15	-0.111013	0.0414364	0.102423	-0.133176	0.04334	0.0441246	0.134379	0.140923	0.0290287	-0.0631859	-0.0449471	-0.104487	-0.0101006	-0.148488	0.0564141	0.0763111	0.0708106	-0.056236	-0.0312994	0.109686	-0.0649481	0.0441775	0.0325446	-0.0732183	0.00519776
	0.0771085	0.0108896	sp|P10253|LYAG_HUMAN;tr|I3L3L3|I3L3L3_HUMAN;tr|I3L0S5|I3L0S5_HUMAN	sp|P10253|LYAG_HUMAN;tr|I3L3L3|I3L3L3_HUMAN;tr|I3L0S5|I3L0S5_HUMAN	663	Color2 [A=255, R=169, G=169, B=169]	1	4					-1	2	2	2	2.9	2.9	2.9	105.32	0	20.23	374000000	23	0.0525029	0.0505919	-0.244979	-0.424295	-0.146207	0.442012	-0.301855	0.247685	-0.471952	0.178385	-0.0402007	0.289274	0.11172	0.00884581	0.103425	-0.111352	-0.0524321	-0.028969	0.0258183	0.023896	0.00942779	0.0411115	-0.20369	0.117998	0.00484228
	1.72086	0.0531047	sp|P10412|H14_HUMAN;sp|Q02539|H11_HUMAN;sp|P22492|H1T_HUMAN	sp|P10412|H14_HUMAN	664	Color2 [A=255, R=169, G=169, B=169]	1	4					-1	15	15	5	45.7	45.7	15.5	21.865	0	58.625	161130000000	258	0.0938513	0.0624313	0.0471497	0.0340929	-0.0280662	-0.145896	0.0658653	0.0273328	0.0309203	0.0403578	-0.0141656	-0.0866482	0.126996	0.00430679	0.0316324	0.0204098	-0.0247664	-0.103895	0.0465729	-0.0256238	0.0371823	-0.0566392	-0.0384057	0.037472	0.0594614
	3.93521	0.0672103	tr|A0A7P0Z4G4|A0A7P0Z4G4_HUMAN;tr|A0A7P0TAG1|A0A7P0TAG1_HUMAN;tr|A0A7P0T997|A0A7P0T997_HUMAN;tr|A0A7P0TAX2|A0A7P0TAX2_HUMAN;tr|A0A7P0TBE2|A0A7P0TBE2_HUMAN;sp|P10515|ODP2_HUMAN;tr|A0A7P0TA47|A0A7P0TA47_HUMAN;tr|A0A7P0TBK2|A0A7P0TBK2_HUMAN;tr|H0YDD4|H0YDD4_HUMAN;tr|E9PEJ4|E9PEJ4_HUMAN;tr|A0A7P0Z459|A0A7P0Z459_HUMAN;tr|A0A7P0Z423|A0A7P0Z423_HUMAN;tr|A0A7P0T9N8|A0A7P0T9N8_HUMAN	tr|A0A7P0Z4G4|A0A7P0Z4G4_HUMAN;tr|A0A7P0TAG1|A0A7P0TAG1_HUMAN;tr|A0A7P0T997|A0A7P0T997_HUMAN;tr|A0A7P0TAX2|A0A7P0TAX2_HUMAN;tr|A0A7P0TBE2|A0A7P0TBE2_HUMAN;sp|P10515|ODP2_HUMAN;tr|A0A7P0TA47|A0A7P0TA47_HUMAN;tr|A0A7P0TBK2|A0A7P0TBK2_HUMAN;tr|H0YDD4|H0YDD4_HUMAN;tr|E9PEJ4|E9PEJ4_HUMAN	665	Color2 [A=255, R=169, G=169, B=169]	1	4					-1	9	9	9	22.8	22.8	22.8	59.873	0	36.047	2035300000	64	0.0957181	0.0762997	-0.0213511	0.0432241	-0.0211015	-0.0491498	0.0191147	0.0603695	0.0392318	0.0229723	-0.0150557	-0.0434201	0.00606275	-0.0687757	0.0318909	0.0886462	0.0200617	-0.0170603	-0.0310812	-0.0277798	-0.00278974	0.0341439	0.0145965	0.070585	-0.0333378
	0.329434	-0.0125144	sp|P10606|COX5B_HUMAN	sp|P10606|COX5B_HUMAN	667	Color2 [A=255, R=169, G=169, B=169]	1	4					-1	5	5	5	30.2	30.2	30.2	13.696	0	16.464	11379000000	77	0.0604334	0.0733476	0.0211267	0.0127726	0.0032506	-0.0708513	0.0733545	0.067148	-0.00070262	0.00987482	-0.0180719	-0.0408628	0.0851247	0.066823	0.0318909	0.0277796	-0.0596449	-0.101378	-0.06426	-0.0061183	0.117068	0.0914948	-0.00537038	0.00484252	0.0166664
	0.209751	0.0226214	tr|A0A7I2V4K5|A0A7I2V4K5_HUMAN;sp|P10619|PPGB_HUMAN;tr|X6R5C5|X6R5C5_HUMAN;tr|X6R8A1|X6R8A1_HUMAN;tr|A0A7I2V504|A0A7I2V504_HUMAN;tr|U3KQF1|U3KQF1_HUMAN;tr|U3KQ41|U3KQ41_HUMAN;tr|A0A7I2V3M2|A0A7I2V3M2_HUMAN;tr|A0A7I2V4Q9|A0A7I2V4Q9_HUMAN;tr|U3KQU6|U3KQU6_HUMAN;tr|A0A7I2V2E2|A0A7I2V2E2_HUMAN;tr|A0A7I2V4R8|A0A7I2V4R8_HUMAN;tr|A0A7I2V4D1|A0A7I2V4D1_HUMAN;tr|A0A7I2YQT8|A0A7I2YQT8_HUMAN;tr|A0A7I2V3B2|A…	tr|A0A7I2V4K5|A0A7I2V4K5_HUMAN;sp|P10619|PPGB_HUMAN;tr|X6R5C5|X6R5C5_HUMAN;tr|X6R8A1|X6R8A1_HUMAN;tr|A0A7I2V504|A0A7I2V504_HUMAN;tr|U3KQF1|U3KQF1_HUMAN;tr|U3KQ41|U3KQ41_HUMAN;tr|A0A7I2V3M2|A0A7I2V3M2_HUMAN;tr|A0A7I2V4Q9|A0A7I2V4Q9_HUMAN;tr|U3KQU6|U3KQU6_HUMAN;tr|A0A7I2V2E2|A0A7I2V2E2_HUMAN;tr|A0A7I2V4R8|A0A7I2V4R8_HUMAN;tr|A0A7I2V4D1|A0A7I2V4D1_HUMAN;tr|A0A7I2YQT8|A0A7I2YQT8_HUMAN;tr|A0A7I2V3B2|A…	668	Color2 [A=255, R=169, G=169, B=169]	1	4					-1	2	2	2	4	4	4	50.925	0	4.0982	2194400000	7	-0.164859	0.344927	0.0452759	0.000754595	-0.0678017	-0.0336847	-0.24465	-0.353261	-0.171267	-0.282689	-0.194541	-0.161937	-0.244514	-0.226377	-0.16362	-0.157459	-0.148592	-0.169041	0.0471241	0.0477967	-0.045033	-0.0225594	0.000658035	-0.014946	0.0845015
	1.23401	0.0969154	tr|X6RA14|X6RA14_HUMAN;tr|U3KQT1|U3KQT1_HUMAN;sp|P10768|ESTD_HUMAN;tr|H7BZT7|H7BZT7_HUMAN	tr|X6RA14|X6RA14_HUMAN;tr|U3KQT1|U3KQT1_HUMAN;sp|P10768|ESTD_HUMAN;tr|H7BZT7|H7BZT7_HUMAN	670	Color2 [A=255, R=169, G=169, B=169]	1	4					-1	3	3	3	18.2	18.2	18.2	28.226	0	21.701	1099400000	34	-0.199614	0.203039	0.0146992	-0.199345	0.013025	0.141265	-0.200799	-0.243567	-0.130672	-0.0884998	0.169142	0.243505	0.107517	-0.184167	0.0857673	-0.00751352	-0.0575905	0.0317075	-0.0417387	-0.00432086	0.0302522	-0.114185	0.0926037	0.082386	-0.169025
	9.25477	0.091666	sp|P10809|CH60_HUMAN;tr|A0A7I2V599|A0A7I2V599_HUMAN;tr|A0A7I2V2X6|A0A7I2V2X6_HUMAN;tr|A0A7I2YQK6|A0A7I2YQK6_HUMAN;tr|A0A7I2V5M1|A0A7I2V5M1_HUMAN;tr|A0A7I2V5K3|A0A7I2V5K3_HUMAN;tr|A0A7I2YQ71|A0A7I2YQ71_HUMAN;tr|A0A7I2V369|A0A7I2V369_HUMAN;tr|E7EXB4|E7EXB4_HUMAN;tr|E7ESH4|E7ESH4_HUMAN;tr|C9JL25|C9JL25_HUMAN;tr|C9JL19|C9JL19_HUMAN;tr|C9JCQ4|C9JCQ4_HUMAN;tr|C9J0S9|C9J0S9_HUMAN	sp|P10809|CH60_HUMAN;tr|A0A7I2V599|A0A7I2V599_HUMAN;tr|A0A7I2V2X6|A0A7I2V2X6_HUMAN;tr|A0A7I2YQK6|A0A7I2YQK6_HUMAN;tr|A0A7I2V5M1|A0A7I2V5M1_HUMAN	671	Color2 [A=255, R=169, G=169, B=169]	1	4					-1	34	34	34	69.6	69.6	69.6	61.054	0	323.31	242590000000	755	0.0203376	-0.000248671	0.00175786	0.0762198	-0.0223403	-0.0379956	0.0283566	-0.0133612	0.0284262	0.0744097	0.0066936	-0.0473356	-0.01614	0.0028317	0.0100968	0.0764127	-0.0311465	-0.0119071	-0.000355959	-0.0111134	-0.0563169	-0.0342104	0.0232284	0.0841777	0.00106955
	0.111069	-0.00283289	sp|P11021|BIP_HUMAN;tr|A0A7P0TB36|A0A7P0TB36_HUMAN;tr|A0A7P0TAI0|A0A7P0TAI0_HUMAN	sp|P11021|BIP_HUMAN;tr|A0A7P0TB36|A0A7P0TB36_HUMAN;tr|A0A7P0TAI0|A0A7P0TAI0_HUMAN	672	Color2 [A=255, R=169, G=169, B=169]	1	4					-1	33	31	31	53.1	52	52	72.332	0	323.31	156710000000	556	0.0155041	-0.065516	0.00386429	0.0545835	0.0155089	-0.0167789	0.0783257	-0.0437884	0.0203118	0.0175562	0.00365496	-0.0340657	0.0305946	-0.046587	0.00017643	0.0362608	-0.0184832	-0.0235629	0.0404956	-0.0164554	0.0401423	-0.0131557	-0.0142708	-0.0187869	0.0601456
	1.9492	-0.0356519	sp|P11142|HSP7C_HUMAN;tr|E9PKE3|E9PKE3_HUMAN;tr|E9PNE6|E9PNE6_HUMAN;tr|A8K7Q2|A8K7Q2_HUMAN;tr|E9PN89|E9PN89_HUMAN;tr|E9PLF4|E9PLF4_HUMAN;sp|P54652|HSP72_HUMAN;tr|E9PQQ4|E9PQQ4_HUMAN;tr|E9PQK7|E9PQK7_HUMAN;tr|E9PK54|E9PK54_HUMAN;tr|E9PS65|E9PS65_HUMAN;tr|E9PPY6|E9PPY6_HUMAN;tr|E9PN25|E9PN25_HUMAN;tr|E9PM13|E9PM13_HUMAN;tr|E9PI65|E9PI65_HUMAN	sp|P11142|HSP7C_HUMAN;tr|E9PKE3|E9PKE3_HUMAN;tr|E9PNE6|E9PNE6_HUMAN;tr|A8K7Q2|A8K7Q2_HUMAN;tr|E9PN89|E9PN89_HUMAN	674	Color2 [A=255, R=169, G=169, B=169]	1	4					-1	35	35	28	62.7	62.7	55	70.897	0	323.31	401040000000	768	0.092577	-0.0212994	-0.00802493	-0.0172441	-0.0262699	0.000757933	0.0831094	-0.0178847	0.00193024	-0.0159202	-0.0265374	-0.0110111	0.0751743	-0.0169823	0.00668049	-0.00697541	-0.0366478	-0.0213921	0.0542026	0.00495696	0.0116074	-0.0291786	0.0121739	-0.0350099	0.0148318
	0.360204	0.0293682	sp|P11169|GTR3_HUMAN;sp|Q8TDB8|GTR14_HUMAN	sp|P11169|GTR3_HUMAN;sp|Q8TDB8|GTR14_HUMAN	675	Color2 [A=255, R=169, G=169, B=169]	1	4					-1	1	1	1	1.8	1.8	1.8	53.924	0.00036887	1.5686	100990000	11	0.0384526	-0.0406137	-0.104286	-0.072288	-0.0465715	0.184185	0.0230319	-0.265946	-0.166878	0.0870383	-0.0189643	0.213297	-0.100734	-0.155609	-0.0287416	0.0694916	0.0442088	0.110388	0.00149393	-0.0232229	-0.0814741	0.0879161	-0.0601051	0.123332	0.03091
	1.51811	0.0532372	sp|P11172|UMPS_HUMAN;tr|E9PFD2|E9PFD2_HUMAN;tr|F2Z3P2|F2Z3P2_HUMAN;tr|F2Z303|F2Z303_HUMAN;tr|F8WDG4|F8WDG4_HUMAN	sp|P11172|UMPS_HUMAN;tr|E9PFD2|E9PFD2_HUMAN	676	Color2 [A=255, R=169, G=169, B=169]	1	4					-1	7	7	7	16.7	16.7	16.7	52.221	0	31.787	1548900000	36	0.0366867	0	0.00158215	0.0425963	0.0333719	-0.0593851	-0.0888638	-0.0353568	-0.0392456	-0.0205009	0.0542016	0.0774939	0.0238318	0.118706	0.017601	-0.0211372	-0.0163488	-0.0349605	-0.00541973	-0.0407839	-0.0527208	0.0233092	0.0545347	-0.0406392	-0.113796
	0.791574	0.0340452	sp|P11177|ODPB_HUMAN;tr|F8WF02|F8WF02_HUMAN;tr|C9J634|C9J634_HUMAN	sp|P11177|ODPB_HUMAN;tr|F8WF02|F8WF02_HUMAN;tr|C9J634|C9J634_HUMAN	677	Color2 [A=255, R=169, G=169, B=169]	1	4					-1	8	8	8	30.1	30.1	30.1	39.233	0	28.111	3356300000	79	0.0985143	0.0559855	0.00482893	0.0639992	-0.0407717	-0.0261545	0.0359542	-0.0453267	-0.00457263	0.0550501	-0.0084281	-0.00913548	0.0977209	0.00725269	0.0319772	0.0687776	-0.0764728	-0.0312216	0.0429158	-0.0448928	0.0126963	-0.0457647	-0.00395536	0.0824854	0.053081
	0.261354	0.027091	sp|P11182|ODB2_HUMAN;tr|Q5VVL7|Q5VVL7_HUMAN;tr|A0A7P0Z494|A0A7P0Z494_HUMAN;tr|A0A7P0T9W1|A0A7P0T9W1_HUMAN	sp|P11182|ODB2_HUMAN;tr|Q5VVL7|Q5VVL7_HUMAN;tr|A0A7P0Z494|A0A7P0Z494_HUMAN;tr|A0A7P0T9W1|A0A7P0T9W1_HUMAN	678	Color2 [A=255, R=169, G=169, B=169]	1	4					-1	4	4	4	14.5	14.5	14.5	53.486	0	22.995	275510000	29	0.333212	0.17995	-0.278934	0.145596	-0.0960727	-0.172452	-0.0404923	-0.0413561	0.0585811	0.103573	0.00473595	-0.040792	0.071382	-0.0397303	-0.0671771	-0.134552	0.187637	-0.077539	0.0736766	-0.0417891	-0.0218692	-0.0958054	0.00666142	0.101482	0.036763
	2.43399	-0.0717838	sp|P11215|ITAM_HUMAN;tr|H3BMV4|H3BMV4_HUMAN	sp|P11215|ITAM_HUMAN	679	Color2 [A=255, R=169, G=169, B=169]	1	4					-1	11	11	10	12.2	12.2	10.9	127.18	0	98.574	2981400000	113	-0.020169	-0.0402298	-0.0926111	-0.154497	0.134969	0.136695	0.0456145	-0.0328114	-0.106368	-0.14788	0.102596	-0.031384	-0.0329266	-0.072788	-0.0833278	-0.075376	0.0617805	0.0577738	-0.0688066	-0.0866389	0.0636051	0.105462	-0.057656	-0.0563433	-0.101882
	0.240275	0.0176699	sp|P11216|PYGB_HUMAN	sp|P11216|PYGB_HUMAN	680	Color2 [A=255, R=169, G=169, B=169]	1	4					-1	11	6	6	15.3	9.3	9.3	96.695	0	17.945	795150000	50	-0.0193422	-0.0196593	-0.056587	0.00870633	0.00723577	0.0866799	0.0166163	0.0486403	-0.0567627	-0.0437379	-0.00264549	0.0597322	0.0790427	0.0473974	-0.0705037	-0.0140929	-0.0495429	0.0502696	-0.0236821	-0.0503616	-0.0586896	0.102869	0.091192	0.146477	-0.0617201
	1.2648	-0.064357	tr|H7C3P7|H7C3P7_HUMAN;sp|P11233|RALA_HUMAN	tr|H7C3P7|H7C3P7_HUMAN;sp|P11233|RALA_HUMAN	681	Color2 [A=255, R=169, G=169, B=169]	1	4					-1	6	6	4	44.5	44.5	22.6	18.26	0	49.004	1678300000	61	-0.0464149	-0.0215518	-0.00687575	-0.0266578	-0.000813723	0.0138576	-0.0471041	-0.143507	-0.0832112	-0.165288	0.079179	0.132339	0.167364	0.125613	0.00799537	0.132766	-0.0862601	-0.206043	-0.16225	0.0214119	0.100937	0.0729833	-0.110588	0.00799203	-0.072031
	0.147422	-0.015277	tr|C9J6B1|C9J6B1_HUMAN;sp|P11234|RALB_HUMAN;tr|C9JQB3|C9JQB3_HUMAN;tr|C9JPE8|C9JPE8_HUMAN;tr|C9JYR1|C9JYR1_HUMAN;tr|F8WEQ6|F8WEQ6_HUMAN	tr|C9J6B1|C9J6B1_HUMAN;sp|P11234|RALB_HUMAN;tr|C9JQB3|C9JQB3_HUMAN	682	Color2 [A=255, R=169, G=169, B=169]	1	4					-1	5	3	3	40.1	18.6	18.6	18.73	0	4.0598	773180000	24	0.027024	0.0556266	0.0165262	0.105274	-0.0458014	-0.0569448	-0.107722	-0.00311089	0.0417073	0.111071	0.00385761	-0.00296974	-0.090271	0.0380657	-0.0297306	-0.0081594	0.0322855	0.0659637	-0.0945671	0.112475	0.0403063	0.224236	-0.147506	-0.154102	-0.0429327
	0.75131	-0.0276532	tr|Q5T4U5|Q5T4U5_HUMAN;sp|P11310|ACADM_HUMAN;tr|F6YB23|F6YB23_HUMAN;tr|A0A7P0TB51|A0A7P0TB51_HUMAN;tr|A0A7P0T932|A0A7P0T932_HUMAN;tr|A0A7P0T8G6|A0A7P0T8G6_HUMAN;tr|A0A7P0TB55|A0A7P0TB55_HUMAN;tr|A0A7P0TA63|A0A7P0TA63_HUMAN;tr|A0A7P0T8J9|A0A7P0T8J9_HUMAN;tr|A0A7P0TBD1|A0A7P0TBD1_HUMAN;tr|A0A7P0TAB2|A0A7P0TAB2_HUMAN;tr|A0A7P0TA39|A0A7P0TA39_HUMAN;tr|E9PJM9|E9PJM9_HUMAN;tr|A0A7P0TB28|A0A7P0TB28_HUMA…	tr|Q5T4U5|Q5T4U5_HUMAN;sp|P11310|ACADM_HUMAN;tr|F6YB23|F6YB23_HUMAN;tr|A0A7P0TB51|A0A7P0TB51_HUMAN;tr|A0A7P0T932|A0A7P0T932_HUMAN;tr|A0A7P0T8G6|A0A7P0T8G6_HUMAN;tr|A0A7P0TB55|A0A7P0TB55_HUMAN	684	Color2 [A=255, R=169, G=169, B=169]	1	4					-1	10	10	10	28.4	28.4	28.4	50.27	0	51.656	6632700000	64	0.0453193	0	-0.00502133	0.029875	-0.0222025	-0.012114	0.101161	-0.0473804	-0.0737557	-0.0197365	-0.0159461	0.0389314	0.0677528	0.065057	0.0216861	-0.073122	-0.0508811	0.0391073	0.00879908	-0.0257895	0.016542	0.0786233	-0.0319493	-0.018146	0.0189209
	6.17227	-0.0759496	sp|P11413|G6PD_HUMAN;tr|E7EUI8|E7EUI8_HUMAN;tr|A0A8Q3SIN6|A0A8Q3SIN6_HUMAN;tr|A0A8Q3SIS5|A0A8Q3SIS5_HUMAN;tr|A0A8Q3SJB9|A0A8Q3SJB9_HUMAN;tr|A0A8Q3WL95|A0A8Q3WL95_HUMAN;tr|A0A8Q3WL93|A0A8Q3WL93_HUMAN;tr|A0A8Q3WLT0|A0A8Q3WLT0_HUMAN;tr|E7EM57|E7EM57_HUMAN;tr|A0A8Q3WL80|A0A8Q3WL80_HUMAN;tr|A0A8Q3WL83|A0A8Q3WL83_HUMAN;tr|E9PD92|E9PD92_HUMAN;tr|A0A8Q3WL90|A0A8Q3WL90_HUMAN;tr|A0A8Q3WLB9|A0A8Q3WLB9_HUMAN	sp|P11413|G6PD_HUMAN;tr|E7EUI8|E7EUI8_HUMAN;tr|A0A8Q3SIN6|A0A8Q3SIN6_HUMAN;tr|A0A8Q3SIS5|A0A8Q3SIS5_HUMAN;tr|A0A8Q3SJB9|A0A8Q3SJB9_HUMAN;tr|A0A8Q3WL95|A0A8Q3WL95_HUMAN;tr|A0A8Q3WL93|A0A8Q3WL93_HUMAN;tr|A0A8Q3WLT0|A0A8Q3WLT0_HUMAN;tr|E7EM57|E7EM57_HUMAN;tr|A0A8Q3WL80|A0A8Q3WL80_HUMAN;tr|A0A8Q3WL83|A0A8Q3WL83_HUMAN;tr|E9PD92|E9PD92_HUMAN	686	Color2 [A=255, R=169, G=169, B=169]	1	4					-1	22	22	22	43.1	43.1	43.1	59.256	0	229.9	38550000000	296	-0.0277247	0.0645738	-0.0702794	-0.04267	0.00108433	-0.0158727	0.0175092	-0.00398302	-0.0241687	-0.0335603	0.00257277	0.0089407	-0.0138495	0.0231054	-0.00503063	-0.0288711	0.000204086	-0.00358939	0.0190909	0.0398209	-0.0325406	0.00953507	-0.0294516	-0.0692298	0.00860524
	0.458933	-0.0367795	sp|P11498|PYC_HUMAN;tr|A0A494C101|A0A494C101_HUMAN;tr|E9PRE7|E9PRE7_HUMAN;tr|A0A494C0T2|A0A494C0T2_HUMAN;tr|A0A494C016|A0A494C016_HUMAN	sp|P11498|PYC_HUMAN	688	Color2 [A=255, R=169, G=169, B=169]	1	4					-1	4	4	4	5.3	5.3	5.3	129.63	0	17.542	327020000	26	-0.154533	0.0689673	-0.15724	0.177881	0.217105	-0.143762	-0.0476642	-0.0589869	0.155248	-0.0887289	-0.0452268	0.0652816	0.0233858	0.0659993	-0.00379324	-0.126582	-0.00928044	-0.00864363	0.00241804	0.0729337	-0.0733652	0.0671437	0.0471811	-0.107913	-0.0474224
	0.409612	0.00981917	tr|V9GYY3|V9GYY3_HUMAN;sp|P11586|C1TC_HUMAN;tr|F5H2F4|F5H2F4_HUMAN;tr|A0A8V8TMA4|A0A8V8TMA4_HUMAN;tr|A0A8V8TKT4|A0A8V8TKT4_HUMAN;tr|A0A8V8TL50|A0A8V8TL50_HUMAN;tr|V9GZ78|V9GZ78_HUMAN;tr|A0A8V8TKR5|A0A8V8TKR5_HUMAN;tr|A0A494C1T2|A0A494C1T2_HUMAN;tr|A0A8V8TKS0|A0A8V8TKS0_HUMAN;tr|A0A8V8TL46|A0A8V8TL46_HUMAN;tr|A0A8V8TMA9|A0A8V8TMA9_HUMAN;tr|A0A8C8UXK2|A0A8C8UXK2_HUMAN	tr|V9GYY3|V9GYY3_HUMAN;sp|P11586|C1TC_HUMAN;tr|F5H2F4|F5H2F4_HUMAN;tr|A0A8V8TMA4|A0A8V8TMA4_HUMAN;tr|A0A8V8TKT4|A0A8V8TKT4_HUMAN;tr|A0A8V8TL50|A0A8V8TL50_HUMAN;tr|V9GZ78|V9GZ78_HUMAN;tr|A0A8V8TKR5|A0A8V8TKR5_HUMAN;tr|A0A494C1T2|A0A494C1T2_HUMAN;tr|A0A8V8TKS0|A0A8V8TKS0_HUMAN	689	Color2 [A=255, R=169, G=169, B=169]	1	4					-1	25	25	25	31.9	31.9	31.9	99.719	0	179.4	11388000000	231	0.0123627	0.0355027	0.044935	-0.029846	-0.0264771	0.0154271	-0.0435617	-0.045455	0.0184062	-0.0279489	-0.0119772	0.0247602	0.0327237	0.0049212	-0.0318007	0.00598264	-0.0374155	0.0135183	-0.00956941	-0.00383091	-0.0150259	0.028327	0.0211911	-0.0173988	0.000213861
	2.4071	-0.0729081	sp|P11766|ADHX_HUMAN;tr|H0YAG8|H0YAG8_HUMAN;tr|D6RAY0|D6RAY0_HUMAN;tr|D6R9G2|D6R9G2_HUMAN;tr|D6RFE4|D6RFE4_HUMAN	sp|P11766|ADHX_HUMAN	691	Color2 [A=255, R=169, G=169, B=169]	1	4					-1	7	7	7	18.7	18.7	18.7	39.724	0	26.572	3811300000	62	0.156094	-0.0454826	-0.0169845	-0.100676	-0.0892773	0.00268579	0.083621	0.0473177	-0.0490217	-0.0928581	-0.0031209	0.00241256	0.00849867	0.0415421	-0.00291014	0.00598264	-0.0090065	0.008044	-0.0124385	0.0952039	0.0303349	-0.0371618	-0.0117087	-0.0647011	0.0348146
	3.86008	0.0623027	sp|P12004|PCNA_HUMAN	sp|P12004|PCNA_HUMAN	694	Color2 [A=255, R=169, G=169, B=169]	1	4					-1	11	11	11	47.1	47.1	47.1	28.768	0	58.83	9249500000	103	-0.0483816	0.0385332	0.0323493	0.000754595	0.00406194	-0.026365	0.032867	0.0446689	0.0549517	0.0377371	-0.0635946	-0.030961	-0.004632	0.0183678	0.0585308	-0.00321531	-0.0216558	-0.0403385	-0.0688813	-0.0371878	-0.0720329	0.0395761	0.0694888	0.103839	-0.0340681
	0.143982	-0.00642822	tr|E7ETE2|E7ETE2_HUMAN;tr|A0A6Q8PF47|A0A6Q8PF47_HUMAN;sp|P12081|HARS1_HUMAN;tr|A0A6Q8PHA5|A0A6Q8PHA5_HUMAN;tr|B4DDD8|B4DDD8_HUMAN;tr|A0A6Q8PFF2|A0A6Q8PFF2_HUMAN;tr|A0A6Q8PHE3|A0A6Q8PHE3_HUMAN;tr|A0A6Q8PFN6|A0A6Q8PFN6_HUMAN;tr|A0A6Q8PFG9|A0A6Q8PFG9_HUMAN;tr|B4E1C5|B4E1C5_HUMAN;tr|A0A6Q8PHQ0|A0A6Q8PHQ0_HUMAN;tr|A0A6Q8PF07|A0A6Q8PF07_HUMAN;tr|D6RF05|D6RF05_HUMAN;tr|A0A2R8YCI2|A0A2R8YCI2_HUMAN;tr|A0A…	tr|E7ETE2|E7ETE2_HUMAN;tr|A0A6Q8PF47|A0A6Q8PF47_HUMAN;sp|P12081|HARS1_HUMAN;tr|A0A6Q8PHA5|A0A6Q8PHA5_HUMAN;tr|B4DDD8|B4DDD8_HUMAN;tr|A0A6Q8PFF2|A0A6Q8PFF2_HUMAN;tr|A0A6Q8PHE3|A0A6Q8PHE3_HUMAN;tr|A0A6Q8PFN6|A0A6Q8PFN6_HUMAN;tr|A0A6Q8PFG9|A0A6Q8PFG9_HUMAN;tr|B4E1C5|B4E1C5_HUMAN;tr|A0A6Q8PHQ0|A0A6Q8PHQ0_HUMAN;tr|A0A6Q8PF07|A0A6Q8PF07_HUMAN	695	Color2 [A=255, R=169, G=169, B=169]	1	4					-1	8	8	8	15.8	15.8	15.8	57.794	0	26.319	3776200000	68	-0.000906706	-0.0180213	0.00614285	-0.0139747	0.0225337	0.0489302	0.0310113	-0.0811687	0.0198791	0.11873	-0.0704098	0.0219772	0.0265942	0.079241	-0.0248821	0.064996	-0.0531375	-0.0154567	-0.0334103	-0.0233054	-0.0466022	0.123734	0.0313489	-0.0420499	0.0119343
	0.177722	0.0253849	sp|P12109|CO6A1_HUMAN;tr|A0A087X0S5|A0A087X0S5_HUMAN;tr|A0A804HJ28|A0A804HJ28_HUMAN	sp|P12109|CO6A1_HUMAN;tr|A0A087X0S5|A0A087X0S5_HUMAN	696	Color2 [A=255, R=169, G=169, B=169]	1	4					-1	4	4	4	5.1	5.1	5.1	108.53	0	5.2443	573760000	25	-0.0622244	-0.10296	0.0856149	0.0750947	-0.0792155	0.0916698	0.0323372	-0.0428917	0.043412	0.0832818	-0.0672822	0.00310111	0.148344	0.127081	0.110215	0.0839067	-0.101797	-0.228645	-0.0995154	0.10485	0.124834	0.076951	-0.131451	-0.0727746	-0.0331919
	0.43638	0.0164911	sp|P12270|TPR_HUMAN;tr|Q5SWX9|Q5SWX9_HUMAN	sp|P12270|TPR_HUMAN	698	Color2 [A=255, R=169, G=169, B=169]	1	4					-1	25	25	24	11.3	11.3	10.8	267.29	0	40.46	2952200000	92	-0.0305917	-0.0290194	-0.0401268	-0.0380137	0.0709026	0.0489969	-0.0245078	0.0612037	0.00534534	-0.0267415	-0.0995939	0.0458984	-0.000362873	0.010437	0.0509818	-0.00600767	-0.00292778	-0.0467334	-0.0573554	-0.0746734	0.0992033	-0.0398328	0.0406132	0.059598	-0.0644774
	0.82275	-0.041012	sp|P12277|KCRB_HUMAN;tr|G3V4N7|G3V4N7_HUMAN;tr|A0A0S2Z471|A0A0S2Z471_HUMAN;tr|G3V461|G3V461_HUMAN;tr|H0YJG0|H0YJG0_HUMAN	sp|P12277|KCRB_HUMAN;tr|G3V4N7|G3V4N7_HUMAN;tr|A0A0S2Z471|A0A0S2Z471_HUMAN;tr|G3V461|G3V461_HUMAN	699	Color2 [A=255, R=169, G=169, B=169]	1	4					-1	6	6	6	25.2	25.2	25.2	42.644	0	26.912	794290000	27	0.058259	-0.06006	-0.106462	-0.0596485	0.0557203	0.0786083	-0.0387282	-0.0525274	-0.161074	0.0847042	0.0110044	0.0972342	-0.0864148	0.0119045	-0.158331	0.0848155	0.0927906	0.0475371	-0.142316	-0.0341005	0.0746338	0.120833	-0.0237997	0.0564578	-0.0886984
	0.430734	-0.0600752	tr|F5GXU9|F5GXU9_HUMAN;sp|P12694|ODBA_HUMAN;tr|F5H5P2|F5H5P2_HUMAN	tr|F5GXU9|F5GXU9_HUMAN;sp|P12694|ODBA_HUMAN;tr|F5H5P2|F5H5P2_HUMAN	700	Color2 [A=255, R=169, G=169, B=169]	1	4					-1	2	2	2	7.9	7.9	7.9	36.163	0	4.9969	135660000	5	-0.217113	-0.245937	-0.252049	-0.225283	-0.172536	-0.218746	-0.00588393	0.075665	-0.0588646	-0.0692749	0.0652554	0.00921488	-0.145369	0.136641	0.0579386	-0.0397246	-0.105817	0.128727	0.0805588	0.000244141	0.0909014	0.0120239	0.0991156	-0.374657	-0.0858188
	4.4116	-0.0880429	sp|P12955|PEPD_HUMAN;tr|A0A8V8TLL9|A0A8V8TLL9_HUMAN;tr|K7ES25|K7ES25_HUMAN;tr|A0A494C165|A0A494C165_HUMAN;tr|A0A8V8TLN7|A0A8V8TLN7_HUMAN;tr|A0A8V8TNF2|A0A8V8TNF2_HUMAN;tr|A0A8V8TLR1|A0A8V8TLR1_HUMAN;tr|A0A494C194|A0A494C194_HUMAN;tr|A0A8V8TN48|A0A8V8TN48_HUMAN;tr|A0A8V8TLP4|A0A8V8TLP4_HUMAN;tr|A0A8V8TLR6|A0A8V8TLR6_HUMAN;tr|A0A8V8TLP2|A0A8V8TLP2_HUMAN;tr|V9GYE4|V9GYE4_HUMAN;tr|A0A8V8TNH5|A0A8V8TN…	sp|P12955|PEPD_HUMAN;tr|A0A8V8TLL9|A0A8V8TLL9_HUMAN;tr|K7ES25|K7ES25_HUMAN;tr|A0A494C165|A0A494C165_HUMAN;tr|A0A8V8TLN7|A0A8V8TLN7_HUMAN;tr|A0A8V8TNF2|A0A8V8TNF2_HUMAN;tr|A0A8V8TLR1|A0A8V8TLR1_HUMAN;tr|A0A494C194|A0A494C194_HUMAN;tr|A0A8V8TN48|A0A8V8TN48_HUMAN;tr|A0A8V8TLP4|A0A8V8TLP4_HUMAN	702	Color2 [A=255, R=169, G=169, B=169]	1	4					-1	5	5	5	12.4	12.4	12.4	54.548	0	32.467	1553400000	52	0.0598249	0.0117671	-0.0517476	-0.00529218	-0.0318036	-0.00483346	0.0802925	0.0351174	0.0252378	-0.0519769	0.00797462	-0.0519054	0.0897334	-0.00741291	0.0172529	-0.0450165	-0.0146301	0.00584841	0.0439517	0.0178788	0.00716066	-0.0623498	-0.0112348	-0.0226381	0.0288138
	1.50284	0.0224337	sp|P12956|XRCC6_HUMAN;tr|B1AHC9|B1AHC9_HUMAN	sp|P12956|XRCC6_HUMAN;tr|B1AHC9|B1AHC9_HUMAN	703	Color2 [A=255, R=169, G=169, B=169]	1	4					-1	30	30	30	47.8	47.8	47.8	69.842	0	189.02	34656000000	466	0.0495286	-0.0156307	0.00377679	0.0335662	-0.0268223	-0.00469518	-0.0227633	-0.0195217	-0.0314183	0.0228665	0.0340891	0.0304453	0.0390921	0.0110488	-0.00255704	0.00800705	0.0042789	0.0335946	0.00135159	-0.0407002	-0.00439811	-0.020391	0.0285857	0.0363412	0.0441151
	1.11331	0.0206655	sp|P13010|XRCC5_HUMAN;tr|C9JZ81|C9JZ81_HUMAN	sp|P13010|XRCC5_HUMAN	704	Color2 [A=255, R=169, G=169, B=169]	1	4					-1	21	21	21	36.5	36.5	36.5	82.704	0	230.03	26160000000	270	-0.0648761	-0.0301619	0.0120854	0.0320909	0.0721929	-0.00677133	-0.0166273	0.04491	0.00866532	-0.0110278	-0.0113623	-0.015049	-0.0602734	-0.00952005	0.0329247	-0.0225501	-0.0184143	-0.00338197	0.00695848	-0.0568669	-0.0166483	0.000464201	0.00871944	0.0405509	-0.0225742
	0.330982	0.0110257	sp|P13073|COX41_HUMAN;tr|H3BN72|H3BN72_HUMAN;tr|H3BNV9|H3BNV9_HUMAN;tr|Q86WV2|Q86WV2_HUMAN;tr|H3BPG0|H3BPG0_HUMAN;tr|H3BNI5|H3BNI5_HUMAN	sp|P13073|COX41_HUMAN;tr|H3BN72|H3BN72_HUMAN;tr|H3BNV9|H3BNV9_HUMAN;tr|Q86WV2|Q86WV2_HUMAN;tr|H3BPG0|H3BPG0_HUMAN	705	Color2 [A=255, R=169, G=169, B=169]	1	4					-1	6	6	6	34.9	34.9	34.9	19.576	0	16.269	10933000000	59	0.0468116	-0.102693	0.0133059	0.0115967	0.045969	-0.055583	0.0758424	0.00508714	0.0498719	-0.0325682	-0.0369987	-0.0601532	-0.000997782	-0.0779819	-0.0331523	0.0194595	0.0982656	-0.0481584	0.00653338	-0.0485084	0.0271063	-0.00167274	-0.00754309	0.0338712	0.079582
	0.312056	0.0279844	sp|P13196|HEM1_HUMAN	sp|P13196|HEM1_HUMAN	706	Color2 [A=255, R=169, G=169, B=169]	1	4					-1	1	1	1	1.2	1.2	1.2	70.58	0.0066534	0.67305	125530000	12	0.0613022	-0.0519147	-0.0478332	0.144523	0.0182559	-0.066586	0.0866868	-0.287175	-0.0138497	-0.0520885	0.0712669	0.0710068	-0.0274632	-0.11114	0.0865142	0.0593562	-0.0495429	0.0476038	0.0791445	0.12589	-0.033664	-0.103069	0.0149686	-0.119208	-0.0404363
	0.792737	0.102321	sp|P13284|GILT_HUMAN	sp|P13284|GILT_HUMAN	707	Color2 [A=255, R=169, G=169, B=169]	1	4					-1	1	1	1	7.6	7.6	7.6	27.963	0	14.828	1249100000	27	-0.45899	-0.387151	0.158023	-0.332695	0.189133	0.332683	-0.13375	0.0893991	-0.0625272	-0.0823293	0.0450346	0.121091	-0.0130255	-0.131784	0.119247	-0.242625	0.0304885	0.117904	-0.136045	-0.104469	0.0439973	0.000185728	-0.00235295	0.279444	-0.0225017
	2.75918	-0.0716825	sp|P13473|LAMP2_HUMAN;tr|H0YCG2|H0YCG2_HUMAN	sp|P13473|LAMP2_HUMAN;tr|H0YCG2|H0YCG2_HUMAN	708	Color2 [A=255, R=169, G=169, B=169]	1	4					-1	4	4	4	11.5	11.5	11.5	44.96	0	47.692	2307100000	76	0.000543594	-0.0226884	0.0656705	-0.0342553	0.07058	-0.0434554	0.10738	0.0575058	0.0190995	-0.0791399	-0.0325556	-0.106565	0.0790427	0.0881948	0.0515769	-0.0488875	-0.0187588	-0.0907671	-0.115388	0.0956612	0.0106857	-0.105366	0.085974	-0.0244603	-0.00815487
	1.1072	-0.140685	tr|A0A8Q3SIH4|A0A8Q3SIH4_HUMAN;tr|A0A8Q3WL14|A0A8Q3WL14_HUMAN;sp|P13498|CY24A_HUMAN;tr|A0A8Q3WL20|A0A8Q3WL20_HUMAN	tr|A0A8Q3SIH4|A0A8Q3SIH4_HUMAN;tr|A0A8Q3WL14|A0A8Q3WL14_HUMAN;sp|P13498|CY24A_HUMAN;tr|A0A8Q3WL20|A0A8Q3WL20_HUMAN	710	Color2 [A=255, R=169, G=169, B=169]	1	4					-1	2	2	2	24.6	24.6	24.6	17.744	0	4.8992	865350000	11	-0.0226524	-0.101758	-0.0487428	-0.190952	0.117702	0.126375	-0.173849	-0.215746	-0.720135	-0.00561142	0.374157	0.254015	-0.555567	-0.23614	-0.263016	0.0242047	0.423633	0.16343	-0.111846	-0.0760458	0.098336	0.325694	-0.031661	-0.22974	-0.234085
	0.584757	0.0115405	sp|P13639|EF2_HUMAN;tr|M0R0I6|M0R0I6_HUMAN	sp|P13639|EF2_HUMAN	711	Color2 [A=255, R=169, G=169, B=169]	1	4					-1	34	34	33	37.9	37.9	36.7	95.337	0	210.84	89727000000	552	0.0316417	-0.0199115	0.0158305	0.0391381	-0.0302799	0.00742555	0.0378916	-0.00522995	-0.00404406	0.0206385	-0.0474663	0.0175538	0.0864062	-0.0263648	0.00895882	0.0156522	-0.0349047	-0.0176883	0.0308435	0.064162	-0.0287449	-0.0866039	-0.0150306	0.0054729	0.0459127
	0.55626	0.014462	sp|P13667|PDIA4_HUMAN;tr|A0A499FI48|A0A499FI48_HUMAN;tr|C9JMN9|C9JMN9_HUMAN	sp|P13667|PDIA4_HUMAN;tr|A0A499FI48|A0A499FI48_HUMAN;tr|C9JMN9|C9JMN9_HUMAN	712	Color2 [A=255, R=169, G=169, B=169]	1	4					-1	26	26	26	48.2	48.2	48.2	72.932	0	288.66	30280000000	342	-0.0913765	-0.00398517	-0.0129857	0.0129864	0.0328419	-0.0199206	0.056514	0.0159457	-0.000175714	0.0314279	-0.0441782	-0.0121934	-0.0152235	-0.0513039	0.00132108	0.0463524	0.0111799	0.024405	-0.00956941	0.0157866	0.0136168	-0.0095048	-0.0134163	-0.00137162	0.00867629
	0.815734	-0.0277247	sp|P13674|P4HA1_HUMAN	sp|P13674|P4HA1_HUMAN	713	Color2 [A=255, R=169, G=169, B=169]	1	4					-1	11	11	11	25.5	25.5	25.5	61.049	0	62.085	3010100000	73	0.100291	0.0608823	-0.095521	-0.00604987	-0.039099	0.0389004	0.0044198	-0.0200257	0.0292006	0.0365825	-0.00611234	0.0317957	0.0727623	0.0546534	-0.0174615	-0.0354393	-0.0142865	0.0469365	-0.0130849	0.0630717	0.02636	0.00176382	0.0197077	-0.0373888	-0.0178721
	0.144052	-0.0071134	sp|P13693|TCTP_HUMAN;tr|Q5W0H4|Q5W0H4_HUMAN;tr|A0A0B4J2C3|A0A0B4J2C3_HUMAN;tr|J3KPG2|J3KPG2_HUMAN;tr|E9PJF7|E9PJF7_HUMAN;sp|Q56UQ5|TPT1L_HUMAN;tr|H0YCX0|H0YCX0_HUMAN	sp|P13693|TCTP_HUMAN;tr|Q5W0H4|Q5W0H4_HUMAN;tr|A0A0B4J2C3|A0A0B4J2C3_HUMAN;tr|J3KPG2|J3KPG2_HUMAN;tr|E9PJF7|E9PJF7_HUMAN;sp|Q56UQ5|TPT1L_HUMAN	714	Color2 [A=255, R=169, G=169, B=169]	1	4					-1	5	5	5	32.6	32.6	32.6	19.595	0	38.69	21054000000	110	0.0707388	0.0535908	0.0236378	0.00913501	-0.0673757	0.0182207	-0.0978267	0.0340254	-0.0170443	0.0781894	-0.0494287	0.0961373	-0.0387831	0.0134926	0.0112336	0.0462484	0.0101671	0.00103378	-0.0777931	0.0174766	-0.0246155	-0.0231254	0.0371346	0.0347979	0.0563776
	4.03661	-0.0679566	sp|P13798|ACPH_HUMAN;tr|C9JIF9|C9JIF9_HUMAN;tr|H7C393|H7C393_HUMAN;tr|H7C1U0|H7C1U0_HUMAN;tr|C9JLK2|C9JLK2_HUMAN;tr|F8WEH5|F8WEH5_HUMAN	sp|P13798|ACPH_HUMAN;tr|C9JIF9|C9JIF9_HUMAN;tr|H7C393|H7C393_HUMAN;tr|H7C1U0|H7C1U0_HUMAN;tr|C9JLK2|C9JLK2_HUMAN	718	Color2 [A=255, R=169, G=169, B=169]	1	4					-1	8	8	8	15.7	15.7	15.7	81.224	0	76.209	1777400000	68	0.0152352	-0.0318139	-0.00616908	-0.0187724	-0.029726	-0.018733	-0.00851679	0.0143466	-0.0512033	-0.00885892	-0.0104747	0.00626421	0.0431461	-0.0379579	0.0140283	-0.0569947	-0.0131192	-0.0733984	0.0246294	0.0134499	0.0225406	0.0501103	0.0225804	-0.121386	0.00206709
	1.70995	0.0490305	tr|A0A8I5KT03|A0A8I5KT03_HUMAN;tr|A0A8I5KYP7|A0A8I5KYP7_HUMAN;sp|P13804|ETFA_HUMAN;tr|H0YK49|H0YK49_HUMAN;tr|A0A8I5KUR2|A0A8I5KUR2_HUMAN;tr|A0A0S2Z3M4|A0A0S2Z3M4_HUMAN;tr|A0A8I5KYH4|A0A8I5KYH4_HUMAN;tr|A0A8I5KVL5|A0A8I5KVL5_HUMAN;tr|H0YLU7|H0YLU7_HUMAN;tr|A0A8I5KVC9|A0A8I5KVC9_HUMAN;tr|H0YKF0|H0YKF0_HUMAN;tr|H3BV91|H3BV91_HUMAN;tr|A0A8I5KUF3|A0A8I5KUF3_HUMAN;tr|H0YL83|H0YL83_HUMAN	tr|A0A8I5KT03|A0A8I5KT03_HUMAN;tr|A0A8I5KYP7|A0A8I5KYP7_HUMAN;sp|P13804|ETFA_HUMAN;tr|H0YK49|H0YK49_HUMAN;tr|A0A8I5KUR2|A0A8I5KUR2_HUMAN;tr|A0A0S2Z3M4|A0A0S2Z3M4_HUMAN;tr|A0A8I5KYH4|A0A8I5KYH4_HUMAN;tr|A0A8I5KVL5|A0A8I5KVL5_HUMAN;tr|H0YLU7|H0YLU7_HUMAN;tr|A0A8I5KVC9|A0A8I5KVC9_HUMAN;tr|H0YKF0|H0YKF0_HUMAN;tr|H3BV91|H3BV91_HUMAN;tr|A0A8I5KUF3|A0A8I5KUF3_HUMAN	719	Color2 [A=255, R=169, G=169, B=169]	1	4					-1	9	9	9	46.4	46.4	46.4	29.466	0	55.672	5660700000	97	0.0759928	0.0370793	0.0399823	0.045733	0.0161123	-0.0357325	0.0795231	0.00669622	0.0316935	-0.0218124	-0.0305469	0.00420213	0.0173061	0.0321724	0.0027287	-0.0402749	-0.0284386	0.0149519	-0.0273769	-0.0240502	-0.00982976	0.00491428	0.0595067	0.0287118	0.00441575
	0.355724	-0.01923	sp|P13861|KAP2_HUMAN;tr|H7C330|H7C330_HUMAN;tr|H7C1L0|H7C1L0_HUMAN;tr|C9J830|C9J830_HUMAN;tr|H7C4A9|H7C4A9_HUMAN;sp|P31323|KAP3_HUMAN	sp|P13861|KAP2_HUMAN	721	Color2 [A=255, R=169, G=169, B=169]	1	4					-1	9	9	9	28.7	28.7	28.7	45.518	0	30.736	1142700000	47	0.117518	0.0477068	0.00640583	0.0313528	-0.037776	-0.0760736	-0.00216985	-0.0855143	0.0468156	0.0216999	0.00891805	0.0144153	-0.0734758	0.115183	0.000704765	0.0556526	-0.0745375	-0.0464487	-0.0101428	-0.0352678	0.0207102	0.0758941	0.0310729	-0.0843554	-0.00586128
	0.415949	0.0543159	sp|P13984|T2FB_HUMAN	sp|P13984|T2FB_HUMAN	722	Color2 [A=255, R=169, G=169, B=169]	1	4					-1	7	7	7	29.3	29.3	29.3	28.38	0	10.354	987650000	16	-0.0344846	0.0674253	-0.0670512	-0.00626636	0.014905	0.0914757	-0.0173585	0.0440664	0.0553741	0.0360572	0.00730062	-0.0609448	-0.0794995	-0.0446789	0.0681431	-0.101096	0.00305772	-0.00836611	-0.0503364	0.0161088	-0.014173	0.0387626	0.0235984	0.00463247	-0.567028
	2.11833	0.0644715	tr|A0A7I2V2U6|A0A7I2V2U6_HUMAN;sp|P13995|MTDC_HUMAN;tr|A0A7I2YQD4|A0A7I2YQD4_HUMAN;tr|A0A7I2V482|A0A7I2V482_HUMAN;tr|B8ZZU9|B8ZZU9_HUMAN;tr|B9A062|B9A062_HUMAN	tr|A0A7I2V2U6|A0A7I2V2U6_HUMAN;sp|P13995|MTDC_HUMAN;tr|A0A7I2YQD4|A0A7I2YQD4_HUMAN;tr|A0A7I2V482|A0A7I2V482_HUMAN	723	Color2 [A=255, R=169, G=169, B=169]	1	4					-1	5	5	5	21.3	21.3	21.3	35.222	0	23.395	1352200000	26	-0.048944	0.0120139	-0.0560381	0.0398722	0.0309188	0.0479305	-0.149796	-0.0204039	-0.0750499	0.0223362	0.0823829	0.100391	-0.0441957	-0.105428	-0.00211596	-0.0188577	0.0346117	0.0924587	-0.00942636	-0.0762174	0.0167923	0.0166223	0.0153408	0.0889444	-0.0498569
	7.30264	-0.0733978	sp|P14317|HCLS1_HUMAN;tr|E7EVW7|E7EVW7_HUMAN;tr|F8WDD5|F8WDD5_HUMAN;tr|F8WEZ6|F8WEZ6_HUMAN	sp|P14317|HCLS1_HUMAN;tr|E7EVW7|E7EVW7_HUMAN	726	Color2 [A=255, R=169, G=169, B=169]	1	4					-1	15	15	15	30	30	30	54.013	0	41.178	21161000000	169	0.024977	0.0931873	-0.0142286	-0.0809283	0.00777531	0.00323606	0.0293307	0.0307438	-0.0283709	-0.0571222	0.00101614	-0.00262403	0.0185599	0.000739336	0.034646	-0.0962818	0.00305772	-0.0180373	0.0504272	0.033313	0.0193777	-0.0457647	0.0060997	-0.0148396	0.00626349
	2.51788	-0.0818901	sp|P14324|FPPS_HUMAN;tr|A0A087X1D8|A0A087X1D8_HUMAN;tr|A0A087X090|A0A087X090_HUMAN;tr|A0A087WVN4|A0A087WVN4_HUMAN;tr|A0A087WTP2|A0A087WTP2_HUMAN	sp|P14324|FPPS_HUMAN;tr|A0A087X1D8|A0A087X1D8_HUMAN;tr|A0A087X090|A0A087X090_HUMAN;tr|A0A087WVN4|A0A087WVN4_HUMAN	727	Color2 [A=255, R=169, G=169, B=169]	1	4					-1	4	4	4	11.5	11.5	11.5	48.275	0	38.009	4847900000	55	0.102065	0.0601668	0.0332088	-0.0491252	-0.0530274	-0.0323448	0.0162592	0.0761368	0.0267036	0.0575361	0.0153694	0.0772326	-0.0906572	0.0834341	-0.0221062	-0.0175567	-0.00579309	0.0542588	0.0133901	0.0955849	-0.00482178	0.0165305	-0.0390818	-0.0836849	0.0881968
	0.0434146	0.00430169	sp|P14406|CX7A2_HUMAN;tr|D6RIE3|D6RIE3_HUMAN;tr|D6RGV5|D6RGV5_HUMAN;tr|H0UI06|H0UI06_HUMAN	sp|P14406|CX7A2_HUMAN;tr|D6RIE3|D6RIE3_HUMAN;tr|D6RGV5|D6RGV5_HUMAN;tr|H0UI06|H0UI06_HUMAN	728	Color2 [A=255, R=169, G=169, B=169]	1	4					-1	1	1	1	15.7	15.7	15.7	9.3959	0	12.046	729180000	22	0.118186	0.165829	-0.0364242	-0.104612	0.0151734	-0.0827744	-0.107332	0.058461	0.0123258	0.103472	0.159223	-0.188394	0.089222	-0.0401103	0.0325801	0.00544953	0.000476122	-0.0512984	0.0634956	-0.369658	0.128469	0.152681	0.0482731	-0.0410728	-0.10326
	3.54529	-0.0600303	sp|P14618|KPYM_HUMAN;tr|A0A8V8TNX9|A0A8V8TNX9_HUMAN;tr|B4DNK4|B4DNK4_HUMAN;tr|A0A8V8TMM5|A0A8V8TMM5_HUMAN;tr|H3BQ34|H3BQ34_HUMAN;tr|H3BT25|H3BT25_HUMAN;tr|H3BUW1|H3BUW1_HUMAN;tr|H3BTJ2|H3BTJ2_HUMAN;tr|H3BN34|H3BN34_HUMAN;tr|H3BQZ3|H3BQZ3_HUMAN;tr|H3BU13|H3BU13_HUMAN;sp|P30613|KPYR_HUMAN	sp|P14618|KPYM_HUMAN;tr|A0A8V8TNX9|A0A8V8TNX9_HUMAN;tr|B4DNK4|B4DNK4_HUMAN;tr|A0A8V8TMM5|A0A8V8TMM5_HUMAN;tr|H3BQ34|H3BQ34_HUMAN	730	Color2 [A=255, R=169, G=169, B=169]	1	4					-1	31	31	3	50.7	50.7	7.3	57.936	0	323.31	332010000000	714	0.0458462	0.024173	0.00263596	0.0128796	-0.0287576	0.0178802	0.0589442	-0.00685263	-0.0206022	0.0246675	-0.0442481	-0.00255489	0.0482414	0.0359037	-0.0240757	-0.0350003	-0.0386727	0.00254869	0.00978899	0.0508645	0.0303349	-0.0378292	-0.0415962	-0.0708904	0.00761223
	2.245	0.0295217	sp|P14625|ENPL_HUMAN;tr|A0A7P0TAT8|A0A7P0TAT8_HUMAN;tr|A0A7P0T823|A0A7P0T823_HUMAN;tr|H0YIV0|H0YIV0_HUMAN;tr|A0A7P0TAE1|A0A7P0TAE1_HUMAN;tr|A0A087WT78|A0A087WT78_HUMAN;tr|A0A7P0T917|A0A7P0T917_HUMAN;tr|A0A7P0TAY2|A0A7P0TAY2_HUMAN;tr|A0A7P0TBC2|A0A7P0TBC2_HUMAN;tr|A0A7P0T885|A0A7P0T885_HUMAN;tr|A0A7P0T8R3|A0A7P0T8R3_HUMAN;sp|Q58FF3|ENPLL_HUMAN;tr|A0A7P0Z405|A0A7P0Z405_HUMAN;tr|F8W026|F8W026_HUMAN;…	sp|P14625|ENPL_HUMAN;tr|A0A7P0TAT8|A0A7P0TAT8_HUMAN;tr|A0A7P0T823|A0A7P0T823_HUMAN;tr|H0YIV0|H0YIV0_HUMAN;tr|A0A7P0TAE1|A0A7P0TAE1_HUMAN;tr|A0A087WT78|A0A087WT78_HUMAN;tr|A0A7P0T917|A0A7P0T917_HUMAN;tr|A0A7P0TAY2|A0A7P0TAY2_HUMAN;tr|A0A7P0TBC2|A0A7P0TBC2_HUMAN	731	Color2 [A=255, R=169, G=169, B=169]	1	4					-1	35	35	34	48.2	48.2	46.7	92.468	0	323.31	151810000000	610	0.0151455	0.015094	-0.00775981	0.0444791	-0.021239	-0.017616	0.0336616	0.00508714	-0.00607038	0.0514169	0.00655866	-0.00844145	0.00108767	0.0143468	-0.0138099	0.0289345	0.00692153	-0.0199933	0.0195825	-0.0166202	0.00253129	-0.00269604	-0.0386953	0.0515821	0.0102353
	0.890378	-0.0572682	tr|A0A7I2V2S1|A0A7I2V2S1_HUMAN;tr|A0A7I2V4Q3|A0A7I2V4Q3_HUMAN;tr|A0A7I2V3E3|A0A7I2V3E3_HUMAN;tr|A0A7I2V2P6|A0A7I2V2P6_HUMAN;tr|A0A7I2YQV5|A0A7I2YQV5_HUMAN;tr|A0A3B3ISG5|A0A3B3ISG5_HUMAN;sp|P14735|IDE_HUMAN;tr|A0A7I2YQS6|A0A7I2YQS6_HUMAN;tr|A0A7I2V612|A0A7I2V612_HUMAN;tr|A0A7I2V373|A0A7I2V373_HUMAN;tr|A0A7I2V610|A0A7I2V610_HUMAN;tr|A0A7I2V634|A0A7I2V634_HUMAN;tr|A0A7I2V4A4|A0A7I2V4A4_HUMAN;tr|A0A7…	tr|A0A7I2V2S1|A0A7I2V2S1_HUMAN;tr|A0A7I2V4Q3|A0A7I2V4Q3_HUMAN;tr|A0A7I2V3E3|A0A7I2V3E3_HUMAN;tr|A0A7I2V2P6|A0A7I2V2P6_HUMAN;tr|A0A7I2YQV5|A0A7I2YQV5_HUMAN;tr|A0A3B3ISG5|A0A3B3ISG5_HUMAN;sp|P14735|IDE_HUMAN;tr|A0A7I2YQS6|A0A7I2YQS6_HUMAN;tr|A0A7I2V612|A0A7I2V612_HUMAN;tr|A0A7I2V373|A0A7I2V373_HUMAN;tr|A0A7I2V610|A0A7I2V610_HUMAN	732	Color2 [A=255, R=169, G=169, B=169]	1	4					-1	5	5	5	7.5	7.5	7.5	100.57	0	16.977	386050000	29	-0.137087	-0.0269904	-0.0387712	-0.0148458	0.0574803	0.0965776	0.133803	-0.0876262	0.110654	0.0557754	-0.104103	-0.0584283	0.0255256	-0.148488	-0.0510225	0.0275698	0.0281558	0.0770516	-0.0115771	0.0153842	-0.0022819	0.0816984	-0.0238955	-0.0253186	-0.0548129
	1.50322	0.0373301	sp|P14780|MMP9_HUMAN	sp|P14780|MMP9_HUMAN	733	Color2 [A=255, R=169, G=169, B=169]	1	4					-1	7	7	7	13.3	13.3	13.3	78.457	0	42.493	2444100000	57	-0.0432363	-0.172742	-0.0924234	0.0335662	0.0961103	0.11509	0.00981331	-0.117115	-0.100144	0.0814505	0.0121472	0.0496361	0.0416491	-0.146304	-0.0117655	0.0716326	0.047569	0.0503361	0.00305724	0.0532987	0.0162914	-0.0369713	-0.0356076	0.0263321	0.0452907
	0.334605	0.0206864	tr|K7EQD3|K7EQD3_HUMAN;tr|A0A494C160|A0A494C160_HUMAN;sp|P14854|CX6B1_HUMAN	tr|K7EQD3|K7EQD3_HUMAN;tr|A0A494C160|A0A494C160_HUMAN;sp|P14854|CX6B1_HUMAN	734	Color2 [A=255, R=169, G=169, B=169]	1	4					-1	1	1	1	17.5	17.5	17.5	4.6731	0.006002	0.70266	1810500000	11	0.0106547	-0.181178	0.049871	-0.0276465	0.0403106	0.0547159	-0.0856967	-0.0326843	-0.0200679	0.00430179	0.103983	0.011749	-0.110197	-0.0232306	0.0152493	0.0937717	0.020263	0.025557	-0.0600243	0.0249364	0.0204606	0.0334179	-0.021507	0.0523958	-0.0243142
	4.53021	0.0506728	sp|P14866|HNRPL_HUMAN;tr|M0QXS5|M0QXS5_HUMAN;tr|A0A3B3ITJ4|A0A3B3ITJ4_HUMAN;tr|M0R076|M0R076_HUMAN;tr|M0QYL7|M0QYL7_HUMAN;tr|M0R1W6|M0R1W6_HUMAN;tr|B4DVF8|B4DVF8_HUMAN	sp|P14866|HNRPL_HUMAN;tr|M0QXS5|M0QXS5_HUMAN;tr|A0A3B3ITJ4|A0A3B3ITJ4_HUMAN	735	Color2 [A=255, R=169, G=169, B=169]	1	4					-1	12	12	7	33.3	33.3	21.7	64.132	0	136.59	14009000000	139	0.0134406	0.0273495	-0.0183198	0.0999525	0.0177872	-0.0816069	-0.0124297	0.120945	0.042645	0.0558791	0.030046	-0.092521	0.0458717	0.0207992	0.0524266	0.0635624	-0.0301738	-0.0722382	0.0416024	-0.0824957	0.0403063	0.0235834	-0.0118983	0.0410638	0.00619245
	0.0376033	0.0015231	sp|P14868|SYDC_HUMAN;tr|H7BZ35|H7BZ35_HUMAN;tr|C9J7S3|C9J7S3_HUMAN;tr|C9JLC1|C9JLC1_HUMAN;tr|C9JQM9|C9JQM9_HUMAN	sp|P14868|SYDC_HUMAN;tr|H7BZ35|H7BZ35_HUMAN	736	Color2 [A=255, R=169, G=169, B=169]	1	4					-1	15	15	15	27.3	27.3	27.3	57.136	0	42.565	7952000000	107	0.00984478	0.0684929	-0.0312028	-0.0697963	-0.0101366	0.0280569	-0.016536	-0.0643055	-0.0339327	-0.0349939	-0.0187583	0.0550914	0.0733657	0.00528955	-0.0161245	-0.0235293	-0.0262203	-0.00407314	0.00447702	-0.0167024	0.0171261	0.00361776	0.000752211	0.00872612	0.0108726
	0.107519	0.00852609	sp|P14927|QCR7_HUMAN;tr|B7Z2R2|B7Z2R2_HUMAN;tr|E5RHG9|E5RHG9_HUMAN	sp|P14927|QCR7_HUMAN;tr|B7Z2R2|B7Z2R2_HUMAN	737	Color2 [A=255, R=169, G=169, B=169]	1	4					-1	4	4	4	37.8	37.8	37.8	13.53	0	12.384	2336400000	42	0.0378349	-0.0784585	0.048681	0.0686326	0.0370767	-0.077455	0.0403533	-0.16105	0.0135438	0.11406	0.0294485	-0.0368233	0.0846117	-0.0764217	0.0459552	0.0128961	-0.0805666	0.0368242	0.0526249	-0.0837891	0.0277691	0.0143251	-0.0105715	0.0325315	0.0410678
	0.463057	-0.0215929	sp|P15090|FABP4_HUMAN;tr|E5RIR0|E5RIR0_HUMAN;tr|E5RH45|E5RH45_HUMAN;sp|P02689|MYP2_HUMAN	sp|P15090|FABP4_HUMAN	738	Color2 [A=255, R=169, G=169, B=169]	1	4					-1	3	3	3	21.2	21.2	21.2	14.719	0	4.3479	868050000	27	-0.0818493	0.0249066	-0.0782418	0.016721	0.102249	0.0210764	0.0103517	-0.049051	-0.0218494	0.0347962	0.034817	0.00468349	-0.0116539	-0.0378313	-0.0542207	0.0239942	-0.00183749	0.0825963	0.0253289	0.00235868	0.0789578	0.01754	-0.107342	-0.0071888	-0.0146258
	0.616587	0.030902	sp|P15121|ALDR_HUMAN;tr|E9PEF9|E9PEF9_HUMAN;tr|E9PCX2|E9PCX2_HUMAN	sp|P15121|ALDR_HUMAN;tr|E9PEF9|E9PEF9_HUMAN;tr|E9PCX2|E9PCX2_HUMAN	740	Color2 [A=255, R=169, G=169, B=169]	1	4					-1	2	2	2	5.7	5.7	5.7	35.853	0	6.1602	1788100000	24	0.116766	-0.146486	0.0242434	-0.105307	-0.00264621	0.0649662	0.0572088	-0.0345926	0.00962496	0.0766585	-0.0462761	-0.0100384	-0.0277407	-0.156707	0.00518894	0.100777	-0.0348351	0.0918767	0.0642447	0.0284526	-0.00830007	-0.115694	-0.00254154	0.0432146	0.00590825
	2.67956	0.0428238	sp|P15144|AMPN_HUMAN;tr|H0YLZ8|H0YLZ8_HUMAN;tr|H0YKT6|H0YKT6_HUMAN;tr|H0YMC1|H0YMC1_HUMAN	sp|P15144|AMPN_HUMAN	741	Color2 [A=255, R=169, G=169, B=169]	1	4					-1	18	18	18	21.6	21.6	21.6	109.54	0	118.47	5053500000	176	0.0895138	-0.0853035	-0.000351667	0.0269153	-0.0288959	0.0170629	0.0428109	-0.0258348	0.00709367	0.0567079	0.00534391	-0.0242803	-0.0528235	0.00663948	-0.0152338	0.00352859	0.0042789	0.00968838	0.0180368	-0.0304377	-0.0262487	0.0140491	0.0105877	0.0212495	0.00441575
	0.305805	0.0119084	tr|H3BR35|H3BR35_HUMAN;sp|P15170|ERF3A_HUMAN;tr|H3BSV8|H3BSV8_HUMAN;sp|Q8IYD1|ERF3B_HUMAN	tr|H3BR35|H3BR35_HUMAN;sp|P15170|ERF3A_HUMAN	743	Color2 [A=255, R=169, G=169, B=169]	1	4					-1	7	7	7	18.7	18.7	18.7	52.832	0	16.589	3800400000	46	0.0310211	0.0211122	0.00544238	0.00752687	-0.0368021	0	0.0404413	0.00521088	-0.0107508	0.0191512	-0.0197885	-0.0172114	0.0540178	0.0182462	0.0102715	0.0435505	-0.00989652	-0.00379682	0.0324452	0.0487413	-0.0780823	-0.0268111	-0.0157912	0.0442374	0.0439076
	4.22478	-0.0550045	sp|P15311|EZRI_HUMAN;tr|E9PQ82|E9PQ82_HUMAN;tr|E9PNV3|E9PNV3_HUMAN;tr|A0A2R8Y5P0|A0A2R8Y5P0_HUMAN	sp|P15311|EZRI_HUMAN	746	Color2 [A=255, R=169, G=169, B=169]	1	4					-1	28	18	16	44.4	30.4	29	69.412	0	129.92	23828000000	175	0.0279133	0.019886	-0.013962	-0.0158265	-0.0286193	-0.0300906	-0.0284643	0.0473177	-0.0492034	-0.0515304	-0.0147133	-0.000483036	0.0334327	-0.0152378	0.00913405	-0.0138769	-0.0231066	-0.00788093	0.0373085	0.0462997	-0.013576	0.0843289	-0.00376678	-0.109505	-0.00192738
	1.03372	-0.0350409	tr|A0A087WTB8|A0A087WTB8_HUMAN;tr|Q5TBK7|Q5TBK7_HUMAN;sp|P15374|UCHL3_HUMAN	tr|A0A087WTB8|A0A087WTB8_HUMAN;tr|Q5TBK7|Q5TBK7_HUMAN;sp|P15374|UCHL3_HUMAN	747	Color2 [A=255, R=169, G=169, B=169]	1	4					-1	3	3	3	16.5	16.5	16.5	21.945	0	6.8997	1383400000	25	-0.0100036	0.0594509	0.0293365	-0.046896	-0.0738542	0.0281243	0.0129502	0.176003	0.0303187	0.0206385	-0.0649409	-0.0773742	0.0347612	0.0750356	0.0338717	-0.0420375	-0.0539141	0.010989	-0.0883484	0.0672734	0.000422239	0.201153	-0.0466383	-0.0807822	-0.0531096
	2.81313	-0.046277	tr|F5H5P4|F5H5P4_HUMAN;tr|Q96D37|Q96D37_HUMAN;tr|A0A0A0MR07|A0A0A0MR07_HUMAN;sp|P15498|VAV_HUMAN	tr|F5H5P4|F5H5P4_HUMAN;tr|Q96D37|Q96D37_HUMAN;tr|A0A0A0MR07|A0A0A0MR07_HUMAN;sp|P15498|VAV_HUMAN	748	Color2 [A=255, R=169, G=169, B=169]	1	4					-1	8	8	8	11.8	11.8	11.8	91.729	0	25.533	1514200000	71	0.014787	-0.0197856	-0.0119212	0.0118105	0.00581861	0.0167222	0.0259628	0.00842738	0.0127611	-0.0337806	-0.0237103	0.0159855	-0.00263214	0.0277064	0.0498757	-0.00826693	-0.0129819	0.00626016	0.0433993	0.0407708	0.0554202	-0.0599272	-0.0197899	-0.0630474	0.0382919
	0.164428	0.0102402	tr|B4DLR8|B4DLR8_HUMAN;tr|H3BNV2|H3BNV2_HUMAN;sp|P15559|NQO1_HUMAN;tr|H3BRK3|H3BRK3_HUMAN	tr|B4DLR8|B4DLR8_HUMAN;tr|H3BNV2|H3BNV2_HUMAN;sp|P15559|NQO1_HUMAN;tr|H3BRK3|H3BRK3_HUMAN	749	Color2 [A=255, R=169, G=169, B=169]	1	4					-1	6	6	6	31.2	31.2	31.2	22.793	0	26.538	2509700000	64	-0.0953405	-0.227838	-0.0265372	-0.14481	0.133671	0.175483	-0.0867517	-0.0785413	-0.143609	0.0240321	0.0646722	0.14693	-0.113333	-0.0917051	-0.0481045	0.00640917	0.0829346	0.0981379	-0.0218742	-0.0221479	0.0560701	-0.0641937	-0.0177891	0.0893409	0.0537686
	1.15418	0.0272438	sp|P15880|RS2_HUMAN;tr|H0YEN5|H0YEN5_HUMAN;tr|E9PQD7|E9PQD7_HUMAN;tr|E9PMM9|E9PMM9_HUMAN;tr|E9PPT0|E9PPT0_HUMAN;tr|I3L404|I3L404_HUMAN;tr|E9PM36|E9PM36_HUMAN;tr|H3BNG3|H3BNG3_HUMAN;tr|H0YE27|H0YE27_HUMAN	sp|P15880|RS2_HUMAN;tr|H0YEN5|H0YEN5_HUMAN;tr|E9PQD7|E9PQD7_HUMAN;tr|E9PMM9|E9PMM9_HUMAN;tr|E9PPT0|E9PPT0_HUMAN	752	Color2 [A=255, R=169, G=169, B=169]	1	4					-1	10	10	10	37.2	37.2	37.2	31.324	0	72.666	33265000000	191	0.0561686	0.00186443	0.028302	0.0164013	-0.0338843	-0.0335436	0.0738695	-0.0347199	0.0299747	-0.0281687	-0.00196671	-0.0389478	0.0152438	-0.0905237	0.0341299	0.0383475	-0.0193789	0.0122883	0.0215473	0.0358562	0.0365238	-0.0817792	0.000752211	0.0311906	0.0366933
	4.15767	0.104007	sp|P16104|H2AX_HUMAN	sp|P16104|H2AX_HUMAN	756	Color2 [A=255, R=169, G=169, B=169]	1	4					-1	6	1	1	37.8	5.6	5.6	15.144	0.0003667	1.5103	3697600000	14	0.00470495	0.111262	0.0678537	0.0454197	0.041431	-0.170666	0.0691411	-0.00248814	0.0057826	0.0347962	0.0333607	-0.0896549	0.096195	0.00614858	0.0336995	0.147725	-0.0377645	-0.148208	0.151163	-0.0875034	0.00858855	-0.156313	-0.0348368	0.105114	0.145038
	0.832646	-0.201138	sp|P16150|LEUK_HUMAN;tr|C9JUK7|C9JUK7_HUMAN	sp|P16150|LEUK_HUMAN;tr|C9JUK7|C9JUK7_HUMAN	757	Color2 [A=255, R=169, G=169, B=169]	1	4					-1	2	2	2	5	5	5	40.321	0	6.9228	418440000	13	-0.0762968	0.634353	0.382261	-0.26584	-0.19908	-0.401476	-0.3554	0.435953	0.486856	-0.270096	-0.0755424	-0.258956	-0.388028	0.275774	0.50437	-0.216889	0.0532835	-0.313661	-0.415109	-0.0579681	0.727425	0.0429158	-0.14907	-0.503124	-0.362896
	0.86035	-0.059903	sp|P16152|CBR1_HUMAN;tr|E9PQ63|E9PQ63_HUMAN;tr|A8MTM1|A8MTM1_HUMAN;sp|O75828|CBR3_HUMAN	sp|P16152|CBR1_HUMAN;tr|E9PQ63|E9PQ63_HUMAN;tr|A8MTM1|A8MTM1_HUMAN	758	Color2 [A=255, R=169, G=169, B=169]	1	4					-1	7	7	7	42.6	42.6	42.6	30.375	0	89.341	3112500000	47	-0.0490377	-0.17092	0.0553825	-0.0133216	0.0849044	0.0342631	-0.0513103	0.0250137	0.0209177	0.11744	-0.0836346	-0.0090661	-0.0512254	0.0404642	0.0558212	0.0491488	-0.0651848	-0.0039351	0.0279143	-0.0084908	-0.0795987	-0.0639994	0.06113	0.102366	-0.0844567
	0.276205	-0.0298173	sp|P16219|ACADS_HUMAN;tr|E9PE82|E9PE82_HUMAN	sp|P16219|ACADS_HUMAN;tr|E9PE82|E9PE82_HUMAN	759	Color2 [A=255, R=169, G=169, B=169]	1	4					-1	2	2	2	7	7	7	44.297	0	4.5887	208040000	14	-0.143679	-0.152556	-0.165107	0.162744	0.107545	0.111713	-0.0745237	-0.136522	0.0502112	-0.0602632	0.12066	0.0242853	-0.011471	0.0100701	-0.0960784	-0.117495	0.10726	0.0616102	-0.0748663	0.122754	-0.0309002	0.0969763	-0.0308921	-0.0616162	-0.109865
	0.510938	-0.0262645	sp|P16278|BGAL_HUMAN;tr|E7EQ29|E7EQ29_HUMAN;tr|C9J539|C9J539_HUMAN;tr|C9J4G9|C9J4G9_HUMAN	sp|P16278|BGAL_HUMAN;tr|E7EQ29|E7EQ29_HUMAN	761	Color2 [A=255, R=169, G=169, B=169]	1	4					-1	5	5	5	8.9	8.9	8.9	76.074	0	14.874	1164000000	42	0.0412736	-0.0439432	-0.0584173	0.0685298	0.0244679	0.06213	0.0421093	-0.00997806	-0.0546641	-0.0772071	0.000474215	0.0102429	0.106254	0.0194623	0.0212519	-0.127752	-0.0323982	0.0041995	-0.105936	-0.0407839	0.00371099	0.0543206	0.0936618	0.0649507	0.0232091
	5.59332	-0.0707464	sp|P16284|PECA1_HUMAN;tr|A0A075B727|A0A075B727_HUMAN;tr|A0A075B737|A0A075B737_HUMAN;tr|A0A075B728|A0A075B728_HUMAN	sp|P16284|PECA1_HUMAN	762	Color2 [A=255, R=169, G=169, B=169]	1	4					-1	13	13	13	21.1	21.1	21.1	82.521	0	73.264	6271100000	117	0.062865	-0.140853	-0.116247	0.0083847	0.0155759	0.0714753	0.0725815	-0.0756567	-0.0660152	-0.0245488	0.0245264	0.064424	-0.00381351	-0.105693	-0.0287416	-0.0208113	0.0631483	0.06458	0.0406339	-0.00816345	0.0588295	-0.0748172	-0.0203621	0.00358081	-0.0302751
	3.54105	0.0654291	sp|P16401|H15_HUMAN	sp|P16401|H15_HUMAN	763	Color2 [A=255, R=169, G=169, B=169]	1	4					-1	13	9	9	42.9	31.9	31.9	22.58	0	63.731	108350000000	220	0.0705662	-0.00735641	0.0362995	0.0491755	-0.0124595	-0.0713582	0.0733545	-0.0328114	0.0432417	0.0532866	-0.00210261	-0.109241	0.0365303	-0.0454419	0.0291307	0.0252571	0.025552	-0.0912812	0.0684593	-0.134982	0.0539565	-0.088973	-0.0334885	0.0616202	0.0679245
	0.390631	0.0194681	sp|P16402|H13_HUMAN;REV__sp|P16402|H13_HUMAN	sp|P16402|H13_HUMAN	764	Color2 [A=255, R=169, G=169, B=169]	1	4					-1	15	7	7	48	22.2	22.2	22.35	0	9.2358	11387000000	66	0.0516288	0.110686	0.110592	-0.0241342	0.00824714	-0.175874	0.164031	0.102309	0.0387189	-0.0321279	-0.0706944	-0.108498	0.0880282	0.0514462	0.0380824	-0.00107098	-0.0305212	-0.0660181	0.067169	-0.0807729	0.0139513	-0.00278902	-0.017694	0.0817881	0.0922174
	0.186759	-0.0129477	sp|P16403|H12_HUMAN	sp|P16403|H12_HUMAN	765	Color2 [A=255, R=169, G=169, B=169]	1	4					-1	13	4	4	46.5	18.8	18.8	21.364	0	7.1006	9249800000	36	0.053726	-0.0493386	0.00640583	-0.0785356	-0.0129383	-0.150021	0.1214	0.0678596	-0.0569453	-0.0287178	-0.0776863	0.00268793	0.207968	0.128998	0.0914016	-0.0283251	-0.0563169	-0.23634	0.127445	-0.153424	-0.0271089	-0.0979908	0.00984073	0.0989239	0.0391946
	0.253184	-0.0139727	sp|P16435|NCPR_HUMAN;tr|A0A8V8NE24|A0A8V8NE24_HUMAN;tr|H0Y4R2|H0Y4R2_HUMAN;tr|E7EMD0|E7EMD0_HUMAN;tr|A0A8V8P1G2|A0A8V8P1G2_HUMAN;tr|A0A8V8NLF0|A0A8V8NLF0_HUMAN;tr|E7EWU0|E7EWU0_HUMAN;tr|A0A8V8NRY5|A0A8V8NRY5_HUMAN;tr|A0A8V8P672|A0A8V8P672_HUMAN;tr|A0A8V8NKH1|A0A8V8NKH1_HUMAN;tr|A0A8V8NVX2|A0A8V8NVX2_HUMAN;tr|A0A8V8PBF2|A0A8V8PBF2_HUMAN;tr|A0A8V8NVY2|A0A8V8NVY2_HUMAN;tr|C9JU80|C9JU80_HUMAN	sp|P16435|NCPR_HUMAN;tr|A0A8V8NE24|A0A8V8NE24_HUMAN;tr|H0Y4R2|H0Y4R2_HUMAN;tr|E7EMD0|E7EMD0_HUMAN	766	Color2 [A=255, R=169, G=169, B=169]	1	4					-1	15	15	15	30.3	30.3	30.3	76.689	0	99.54	6906500000	163	0.0132611	0.049751	0.0318332	0.0189571	-0.0225468	-0.0474391	0.0819149	0.067148	0.0500417	-0.0472949	-0.0444577	-0.0351963	0.0916917	-0.00629854	0.00017643	-0.0151746	-0.0258048	0.00886631	0.0136721	0.0288517	-0.0434656	0.0359569	-0.0136061	-0.0238168	-0.024822
	0.642547	0.0169656	sp|P16615|AT2A2_HUMAN;tr|H7C5W9|H7C5W9_HUMAN;sp|O14983|AT2A1_HUMAN;tr|J3QSY6|J3QSY6_HUMAN;tr|A0A0C4DH86|A0A0C4DH86_HUMAN;tr|H3BVB2|H3BVB2_HUMAN	sp|P16615|AT2A2_HUMAN;tr|H7C5W9|H7C5W9_HUMAN	767	Color2 [A=255, R=169, G=169, B=169]	1	4					-1	19	19	15	24	24	20.2	114.76	0	222.66	9503500000	211	-0.0192504	-0.039207	0.00552988	0.0583158	0.0155089	-0.022789	0.0197387	0.0289176	-0.00801134	0.0106235	0.0693305	0.0253704	-0.0109227	-0.0134952	-0.000264168	0.0717344	0.0161657	0.00612307	0.0418098	0.00520039	0.0505357	0.0345974	-0.0555043	-0.00507069	0.0416915
	1.00011	0.0639788	tr|E7EU05|E7EU05_HUMAN;sp|P16671|CD36_HUMAN;tr|E9PLT1|E9PLT1_HUMAN;tr|E9PJX8|E9PJX8_HUMAN;tr|E9PC45|E9PC45_HUMAN;tr|E7EVU1|E7EVU1_HUMAN;tr|E7ERZ9|E7ERZ9_HUMAN;tr|E7EWI4|E7EWI4_HUMAN;tr|E7EX47|E7EX47_HUMAN	tr|E7EU05|E7EU05_HUMAN;sp|P16671|CD36_HUMAN;tr|E9PLT1|E9PLT1_HUMAN	768	Color2 [A=255, R=169, G=169, B=169]	1	4					-1	4	4	4	10.8	10.8	10.8	52.062	0	31.95	2415800000	43	0.0284464	0.130022	0.0628948	-0.123748	-0.116947	0.028192	0.000451565	0.207668	-0.0173998	0.141366	-0.0722611	-0.111029	-0.0888238	0.161094	0.111276	-0.03511	-0.0974965	0.0239983	-0.0765166	-0.0321848	-0.0338368	0.0914948	0.126338	0.00231814	-0.0393362
	0.0633043	-0.0105885	tr|A0A8V8TMG4|A0A8V8TMG4_HUMAN;sp|P16885|PLCG2_HUMAN;tr|A0A8V8TL51|A0A8V8TL51_HUMAN;tr|A0A8V8TMQ0|A0A8V8TMQ0_HUMAN;tr|H3BPZ3|H3BPZ3_HUMAN;tr|A0A8V8TMP2|A0A8V8TMP2_HUMAN;tr|A0A8V8TLG6|A0A8V8TLG6_HUMAN;tr|A0A8V8TL55|A0A8V8TL55_HUMAN;tr|A0A8V8TLH5|A0A8V8TLH5_HUMAN	tr|A0A8V8TMG4|A0A8V8TMG4_HUMAN;sp|P16885|PLCG2_HUMAN;tr|A0A8V8TL51|A0A8V8TL51_HUMAN;tr|A0A8V8TMQ0|A0A8V8TMQ0_HUMAN	769	Color2 [A=255, R=169, G=169, B=169]	1	4					-1	13	13	13	14.5	14.5	14.5	143.29	0	71.475	1279000000	85	-0.142579	-0.070209	-0.0324614	0.0493839	0.165512	-0.0031054	-0.44209	-0.268339	-0.116231	0.301296	0.397652	-0.146174	-0.0621655	-0.00939608	-0.0899704	-0.0296359	0.188891	-0.0403385	-0.0142343	-0.0812895	-0.00118279	0.102869	0.0518157	-0.122304	-0.086273
[truncated: 1,518 more rows]
[truncated: 47 more columns]
