# Supplementary material for: Towards a harmonized testing strategy for nanofibers by integrating toxicological screening and proteomic profiling
Source: Sci Rep. 2025 Sep 12;15:32430. doi: 10.1038/s41598-025-15423-9 (PMC12432259; doi:10.1038/s41598-025-15423-9)
Supplement: Supplementary file 13 — Supplementary Material 13 [file 41598_2025_15423_MOESM13_ESM.xlsx]

## Sheet: Tabelle1
Supplementary Table 2 I: TMT 6-plex reporter ion intensities of all detected proteins in dTHP-1 M0 cells untreated or incubated with 25 µg/mL of Printex-90, NM-400, Mitsui-7, SiC Sphere or SiC Thin
Cell	dTHP1 M0	dTHP1 M0	dTHP1 M0	dTHP1 M0	dTHP1 M0	dTHP1 M0	dTHP1 M0	dTHP1 M0	dTHP1 M0	dTHP1 M0	dTHP1 M0	dTHP1 M0	dTHP1 M0	dTHP1 M0	dTHP1 M0	dTHP1 M0	dTHP1 M0	dTHP1 M0	dTHP1 M0	dTHP1 M0	dTHP1 M0	dTHP1 M0	dTHP1 M0	dTHP1 M0	dTHP1 M0	dTHP1 M0	dTHP1 M0	dTHP1 M0	dTHP1 M0	dTHP1 M0	dTHP1 M0	dTHP1 M0	dTHP1 M0	dTHP1 M0	dTHP1 M0	dTHP1 M0	dTHP1 M0	dTHP1 M0	dTHP1 M0	dTHP1 M0	dTHP1 M0	dTHP1 M0	dTHP1 M0	dTHP1 M0	dTHP1 M0	dTHP1 M0	dTHP1 M0	dTHP1 M0	dTHP1 M0
Sample lD	control	Printex-90	NM-400	Mitsui-7	SiC sphere	SiC thin	control	Printex-90	NM-400	Mitsui-7	SiC sphere	SiC thin	control	Printex-90	NM-400	Mitsui-7	SiC sphere	SiC thin	SiC sphere	SiC thin	control	Printex-90	NM-400	Mitsui-7	SiC sphere	SiC thin	control	Printex-90	NM-400	Mitsui-7	SiC sphere	SiC thin	control	Printex-90	NM-400	Mitsui-7	NM-400	Mitsui-7	SiC sphere	SiC thin	control	Printex-90	NM-400	Mitsui-7	SiC sphere	SiC thin	control	Printex-90	NM-400
Label	126	127	128	129	130	131	126	127	128	129	130	131	126	127	128	129	130	131	126	127	128	129	130	131	126	127	128	129	130	131	126	127	128	129	130	131	126	127	128	129	130	131	126	127	128	129	130	131	126
Biolog Rep	1	1	1	1	1	1	1	1	1	1	1	1	1	1	1	1	1	1	2	2	2	2	2	2	2	2	2	2	2	2	2	2	2	2	2	2	3	3	3	3	3	3	3	3	3	3	3	3	3
Tech. Rep	1	1	1	1	1	1	2	2	2	2	2	2	3	3	3	3	3	3	1	1	1	1	1	1	2	2	2	2	2	2	3	3	3	3	3	3	1	1	1	1	1	1	2	2	2	2	2	2	3
	Reporter intensity corrected 1 TMT_dTHP1_M0_25ug_RL_400ng_R1_1	Reporter intensity corrected 2 TMT_dTHP1_M0_25ug_RL_400ng_R1_1	Reporter intensity corrected 3 TMT_dTHP1_M0_25ug_RL_400ng_R1_1	Reporter intensity corrected 4 TMT_dTHP1_M0_25ug_RL_400ng_R1_1	Reporter intensity corrected 5 TMT_dTHP1_M0_25ug_RL_400ng_R1_1	Reporter intensity corrected 6 TMT_dTHP1_M0_25ug_RL_400ng_R1_1	Reporter intensity corrected 1 TMT_dTHP1_M0_25ug_RL_400ng_R1_2	Reporter intensity corrected 2 TMT_dTHP1_M0_25ug_RL_400ng_R1_2	Reporter intensity corrected 3 TMT_dTHP1_M0_25ug_RL_400ng_R1_2	Reporter intensity corrected 4 TMT_dTHP1_M0_25ug_RL_400ng_R1_2	Reporter intensity corrected 5 TMT_dTHP1_M0_25ug_RL_400ng_R1_2	Reporter intensity corrected 6 TMT_dTHP1_M0_25ug_RL_400ng_R1_2	Reporter intensity corrected 1 TMT_dTHP1_M0_25ug_RL_400ng_R1_3	Reporter intensity corrected 2 TMT_dTHP1_M0_25ug_RL_400ng_R1_3	Reporter intensity corrected 3 TMT_dTHP1_M0_25ug_RL_400ng_R1_3	Reporter intensity corrected 4 TMT_dTHP1_M0_25ug_RL_400ng_R1_3	Reporter intensity corrected 5 TMT_dTHP1_M0_25ug_RL_400ng_R1_3	Reporter intensity corrected 6 TMT_dTHP1_M0_25ug_RL_400ng_R1_3	Reporter intensity corrected 1 TMT_dTHP1_M0_25ug_RL_400ng_R2_1	Reporter intensity corrected 2 TMT_dTHP1_M0_25ug_RL_400ng_R2_1	Reporter intensity corrected 3 TMT_dTHP1_M0_25ug_RL_400ng_R2_1	Reporter intensity corrected 4 TMT_dTHP1_M0_25ug_RL_400ng_R2_1	Reporter intensity corrected 5 TMT_dTHP1_M0_25ug_RL_400ng_R2_1	Reporter intensity corrected 6 TMT_dTHP1_M0_25ug_RL_400ng_R2_1	Reporter intensity corrected 1 TMT_dTHP1_M0_25ug_RL_400ng_R2_2	Reporter intensity corrected 2 TMT_dTHP1_M0_25ug_RL_400ng_R2_2	Reporter intensity corrected 3 TMT_dTHP1_M0_25ug_RL_400ng_R2_2	Reporter intensity corrected 4 TMT_dTHP1_M0_25ug_RL_400ng_R2_2	Reporter intensity corrected 5 TMT_dTHP1_M0_25ug_RL_400ng_R2_2	Reporter intensity corrected 6 TMT_dTHP1_M0_25ug_RL_400ng_R2_2	Reporter intensity corrected 1 TMT_dTHP1_M0_25ug_RL_400ng_R2_3	Reporter intensity corrected 2 TMT_dTHP1_M0_25ug_RL_400ng_R2_3	Reporter intensity corrected 3 TMT_dTHP1_M0_25ug_RL_400ng_R2_3	Reporter intensity corrected 4 TMT_dTHP1_M0_25ug_RL_400ng_R2_3	Reporter intensity corrected 5 TMT_dTHP1_M0_25ug_RL_400ng_R2_3	Reporter intensity corrected 6 TMT_dTHP1_M0_25ug_RL_400ng_R2_3	Reporter intensity corrected 1 TMT_dTHP1_M0_25ug_RL_400ng_R3_1	Reporter intensity corrected 2 TMT_dTHP1_M0_25ug_RL_400ng_R3_1	Reporter intensity corrected 3 TMT_dTHP1_M0_25ug_RL_400ng_R3_1	Reporter intensity corrected 4 TMT_dTHP1_M0_25ug_RL_400ng_R3_1	Reporter intensity corrected 5 TMT_dTHP1_M0_25ug_RL_400ng_R3_1	Reporter intensity corrected 6 TMT_dTHP1_M0_25ug_RL_400ng_R3_1	Reporter intensity corrected 1 TMT_dTHP1_M0_25ug_RL_400ng_R3_2	Reporter intensity corrected 2 TMT_dTHP1_M0_25ug_RL_400ng_R3_2	Reporter intensity corrected 3 TMT_dTHP1_M0_25ug_RL_400ng_R3_2	Reporter intensity corrected 4 TMT_dTHP1_M0_25ug_RL_400ng_R3_2	Reporter intensity corrected 5 TMT_dTHP1_M0_25ug_RL_400ng_R3_2	Reporter intensity corrected 6 TMT_dTHP1_M0_25ug_RL_400ng_R3_2	Reporter intensity corrected 1 TMT_dTHP1_M0_25ug_RL_400ng_R3_3
	0	0	0	0	0	0	0	0	0	0	0	0	0.144400000572205	0.138919994235039	0.157560005784035	0.184900000691414	0.214570000767708	0.1596499979496	0.16779999434948	0.188289999961853	0.187040001153946	0.18987999856472	0.140080004930496	0.126919999718666	0.186039999127388	0.211809992790222	0.13298000395298	0.183970004320145	0.132599994540215	0.152610003948212	0.1805399954319	0.181150004267693	0.173629999160767	0.178120002150536	0.148249998688698	0.138310000300407	0.187749996781349	0.221149995923042	0.138459995388985	0.0880860015749931	0.192330002784729	0.172209993004799	0.141519993543625	0.265579998493195	0.16643999516964	0.0649610012769699	0.168770000338554	0.192729994654655	0.17213000357151
	0	0	0	0	0	0	0	0	0	0	0	0	0	0	0	0	0	0	0.174610003829002	0.159170001745224	0.167080000042915	0.183740004897118	0.158010005950928	0.157389998435974	0.162300005555153	0.167229995131493	0.141440004110336	0.2119500041008	0.189930006861687	0.127140000462532	0	0	0	0	0	0	0	0	0	0	0	0	0.205139994621277	0.19480000436306	0.141680002212524	0.0562260001897812	0.17077000439167	0.231380000710487	0.19284999370575
	0.156479999423027	0.125880002975464	0.160710006952286	0.143079996109009	0.210400000214577	0.203449994325638	0.170910000801086	0.140290006995201	0.147970005869865	0.0852909982204437	0.256989985704422	0.19854000210762	0	0	0	0	0	0	0.19268000125885	0.155450001358986	0.187889993190765	0.176320001482964	0.154650002717972	0.133000001311302	0.18486000597477	0.17051999270916	0.147569999098778	0.175589993596077	0.193470001220703	0.127990007400513	0.182909995317459	0.172279998660088	0.170139998197556	0.16457000374794	0.160870000720024	0.149230003356934	0.181669995188713	0.174239993095398	0.181209996342659	0.073354996740818	0.182960003614426	0.203940004110336	0.181989997625351	0.181089997291565	0.187509998679161	0.0693959966301918	0.179289996623993	0.213939994573593	0.214629992842674
	0.160989999771118	0.108259998261929	0.159089997410774	0.14614999294281	0.206379994750023	0.214699998497963	0.154200002551079	0.119379997253418	0.161229997873306	0.14962999522686	0.218659996986389	0.196899995207787	0.156580001115799	0.115220002830029	0.16245000064373	0.140909999608994	0.216470003128052	0.213899999856949	0.196649998426437	0.179570004343987	0.164389997720718	0.159689992666245	0.140829995274544	0.15998999774456	0.19845999777317	0.177379995584488	0.166490003466606	0.155699998140335	0.145219996571541	0.15871000289917	0.205919995903969	0.183090001344681	0.164920002222061	0.157140001654625	0.144170001149178	0.150360003113747	0.164900004863739	0.182270005345345	0.184499993920326	0.0749579966068268	0.1875	0.203690007328987	0.160109996795654	0.191290006041527	0.180010005831718	0.0762510001659393	0.186299994587898	0.210639998316765	0.168449997901917
	0.112379997968674	0.196319997310638	0.209289997816086	0.14860999584198	0.164759993553162	0.171020001173019	0.0872789993882179	0.255380004644394	0.243279993534088	0.158409997820854	0.136759996414185	0.118900001049042	0.118179999291897	0.198870003223419	0.195079997181892	0.14214999973774	0.171480000019073	0.174239993095398	0.129999995231628	0.119269996881485	0.100319996476173	0.251830011606216	0.190510004758835	0.166020005941391	0.131600007414818	0.143959999084473	0.105360001325607	0.260320007801056	0.195170000195503	0.163110002875328	0.128089994192123	0.151600003242493	0.114629998803139	0.241459995508194	0.184080004692078	0.163670003414154	0.219490006566048	0.17509999871254	0.106990002095699	0.0519899986684322	0.106540001928806	0.312610000371933	0.219129994511604	0.183559998869896	0.117360003292561	0.0507710017263889	0.106459997594357	0.308140009641647	0.239950001239777
	0	0	0	0	0	0	0.13756999373436	0.106289997696877	0.173930004239082	0.186810001730919	0.217230007052422	0.178169995546341	0.163629993796349	0.114409998059273	0.201759994029999	0.146779999136925	0.197479993104935	0.175940006971359	0.176259994506836	0.166940003633499	0.183379992842674	0.15582999587059	0.173519998788834	0.144069999456406	0.172659993171692	0.161890000104904	0.217950001358986	0.155000001192093	0.141420006752014	0.151079997420311	0.184259995818138	0.148430004715919	0.174270004034042	0.186299994587898	0.184900000691414	0.121830001473427	0.201959997415543	0.169149994850159	0.175150007009506	0.0685689970850945	0.154320001602173	0.230839997529984	0.207149997353554	0.18571999669075	0.175249993801117	0.0672449991106987	0.170249998569489	0.194399997591972	0.186289995908737
	0.114959999918938	0.204850003123283	0.22545999288559	0.145280003547668	0.153659999370575	0.155790001153946	0.110399998724461	0.196979999542236	0.205200001597404	0.137630000710487	0.181789994239807	0.168009996414185	0	0	0	0	0	0	0.138209998607635	0.146540001034737	0.121030002832413	0.276439994573593	0.175139993429184	0.142639994621277	0.149069994688034	0.122060000896454	0.133790001273155	0.272969990968704	0.170039996504784	0.152070000767708	0.145060002803802	0.14495000243187	0.134619995951653	0.261539995670319	0.170149996876717	0.14368000626564	0.208949998021126	0.171770006418228	0.132939994335175	0.0409060008823872	0.124080002307892	0.321350008249283	0.229220002889633	0.157959997653961	0.131769999861717	0.0477330014109612	0.133799999952316	0.29951000213623	0.204390004277229
	0.0618459992110729	0.0440369993448257	0.0737999975681305	0.0495980009436607	0.377440005540848	0.389499992132187	0.0492679998278618	0.0297480002045631	0.043358001857996	0.037151999771595	0.413670003414154	0.426569998264313	0.0692759975790977	0.045414999127388	0.0689819976687431	0.0470350012183189	0.391119986772537	0.38986000418663	0.182070001959801	0.154829993844032	0.158319994807243	0.132379993796349	0.167809993028641	0.18401999771595	0.179409995675087	0.155839994549751	0.165959998965263	0.13493999838829	0.176919996738434	0.182779997587204	0.180399999022484	0.160610005259514	0.163570001721382	0.132430002093315	0.169320002198219	0.173600003123283	0.167769998311996	0.140919998288155	0.126389995217323	0.242149993777275	0.152750000357628	0.15234999358654	0.164710000157356	0.143030002713203	0.141450002789497	0.239050000905991	0.153899997472763	0.155959993600845	0.167419999837875
	0.180299997329712	0.124590002000332	0.173370003700256	0.141990005970001	0.207900002598763	0.171849995851517	0.1807000041008	0.126530006527901	0.179000005125999	0.127749994397163	0.211429998278618	0.174579992890358	0.181700006127357	0.123240001499653	0.181700006127357	0.133560001850128	0.205180004239082	0.174630001187325	0.194049999117851	0.164639994502068	0.163110002875328	0.189380005002022	0.152469992637634	0.136360004544258	0.197970002889633	0.166989997029305	0.173109993338585	0.177239999175072	0.146599993109703	0.138099998235703	0.200369998812675	0.161210000514984	0.170310005545616	0.17459000647068	0.154520004987717	0.138999998569489	0.184650003910065	0.132390007376671	0.168540000915527	0.112779997289181	0.131819993257523	0.269820004701614	0.190430000424385	0.178179994225502	0.171269997954369	0.0683180019259453	0.176909998059273	0.214880004525185	0
	0.0684679970145226	0.285950005054474	0.259950011968613	0.140909999608994	0.104160003364086	0.0806720033288002	0.081166997551918	0.276340007781982	0.256069988012314	0.138449996709824	0.131060004234314	0.113439999520779	0.099140003323555	0.231260001659393	0.23259000480175	0.140450000762939	0.148800000548363	0.133279994130135	0.0877429991960526	0.0762490034103394	0.0650279968976974	0.385509997606277	0.216069996356964	0.145490005612373	0.110200002789497	0.0744929984211922	0.0742129981517792	0.365480005741119	0.206679999828339	0.145689994096756	0.0879129990935326	0.0719100013375282	0.0700870007276535	0.394300013780594	0.214220002293587	0.144160002470016	0.256909996271133	0.147019997239113	0.0709279999136925	0.0311329998075962	0.0569709986448288	0.384820014238358	0.266009986400604	0.154880002140999	0.0752130001783371	0.0363640002906322	0.0654129981994629	0.378230005502701	0.26554998755455
	0.128309994935989	0.155289992690086	0.196229994297028	0.155959993600845	0.189040005207062	0.172859996557236	0.129940003156662	0.163259997963905	0.221410006284714	0.144590005278587	0.171709999442101	0.179010003805161	0.142049998044968	0.158600002527237	0.196750000119209	0.143110007047653	0.185770004987717	0.177980005741119	0.17663000524044	0.142570003867149	0.155880004167557	0.193130001425743	0.168219998478889	0.152549996972084	0.174569994211197	0.155729994177818	0.145080000162125	0.206750005483627	0.172529995441437	0.146510004997253	0.19412000477314	0.166089996695518	0.151610001921654	0.185080006718636	0.164189994335175	0.147300004959106	0.206149995326996	0.182209998369217	0.147510007023811	0.0566730014979839	0.139730006456375	0.254729986190796	0.20906999707222	0.181920006871223	0.142499998211861	0.0514560006558895	0.148029997944832	0.263949990272522	0.208759993314743
	0.0794290006160736	0.379290014505386	0.193910002708435	0.130809992551804	0.0982979983091354	0.0964799970388412	0.0776949971914291	0.377539992332458	0.197620004415512	0.134489998221397	0.105499997735023	0.103079997003078	0.0902620032429695	0.352770000696182	0.192839995026588	0.132530003786087	0.109829999506474	0.114569999277592	0.103849999606609	0.117990002036095	0.121789999306202	0.370640009641647	0.147729992866516	0.128330007195473	0.100649997591972	0.112899996340275	0.122129999101162	0.378529995679855	0.148800000548363	0.125689998269081	0.0965970009565353	0.106380000710487	0.125469997525215	0.393629997968674	0.14767000079155	0.123070001602173	0.180969998240471	0.193519994616508	0.087067998945713	0.0439670011401176	0.0976980030536652	0.377649992704391	0.185269996523857	0.191789999604225	0.0889289975166321	0.0417449995875359	0.107770003378391	0.360639989376068	0.182669997215271
	0	0	0	0	0	0	0	0	0	0	0	0	0	0	0	0	0	0	0	0	0	0	0	0	0	0	0	0	0	0	0	0	0	0	0	0	0	0	0	0	0	0	0	0	0	0	0	0	0
	0.130970001220703	0.170849993824959	0.194820001721382	0.13604000210762	0.180160000920296	0.179210007190704	0.137339994311333	0.189150005578995	0.199340000748634	0.136999994516373	0.164729997515678	0.173270002007484	0.134310007095337	0.168950006365776	0.183980002999306	0.136629998683929	0.192200005054474	0.172820001840591	0.161960005760193	0.160199999809265	0.171609997749329	0.217940002679825	0.162770003080368	0.132440000772476	0.132029995322227	0.151639997959137	0.171330004930496	0.270960003137589	0.152209997177124	0.121830001473427	0.16202999651432	0.153380006551743	0.175109997391701	0.227259993553162	0.154310002923012	0.127910003066063	0.177579998970032	0.188460007309914	0.131740003824234	0.0762090012431145	0.171120002865791	0.254889994859695	0.184049993753433	0.205630004405975	0.146630004048347	0.0554249994456768	0.145769998431206	0.269989997148514	0.172780007123947
	0	0	0	0	0	0	0.180429995059967	0.158950001001358	0	0.162259995937347	0.314980000257492	0.183369994163513	0.237540006637573	0.068182997405529	0.144010007381439	0.0935880020260811	0.237890005111694	0.218779996037483	0.258309990167618	0.154870003461838	0.146540001034737	0.143120005726814	0.0945859998464584	0.215450003743172	0.245869994163513	0.170739993453026	0.147180005908012	0.148680001497269	0.119120001792908	0.175860002636909	0.257510006427765	0.145339995622635	0.146469995379448	0.164629995822906	0.0983140021562576	0.209910005331039	0.136739999055862	0.167190000414848	0.158480003476143	0.12865999341011	0.138960003852844	0.269969999790192	0.174889996647835	0.186259999871254	0.176369994878769	0.0864050015807152	0.189689993858337	0.186379998922348	0
	0.112450003623962	0.206139996647835	0.249799996614456	0.128910005092621	0.165979996323586	0.156479999423027	0.100199997425079	0.206290006637573	0.247930005192757	0.127230003476143	0.160270005464554	0.156010001897812	0.107280001044273	0.198750004172325	0.242219999432564	0.130270004272461	0.165549993515015	0.154780000448227	0.144309997558594	0.141509994864464	0.130970001220703	0.255059987306595	0.194100007414818	0.130239993333817	0.146160006523132	0.143549993634224	0.131579995155334	0.25093001127243	0.190569996833801	0.12907999753952	0.150920003652573	0.144030004739761	0.135330006480217	0.250779986381531	0.188250005245209	0.125589996576309	0.250140011310577	0.171780005097389	0.125990003347397	0.0512840002775192	0.115139998495579	0.278250008821487	0.248160004615784	0.173189997673035	0.135409995913506	0.0512689985334873	0.120489999651909	0.276050001382828	0.244540005922318
	0.153459995985031	0.13782000541687	0.231859996914864	0.194749996066093	0.153740003705025	0.137590005993843	0.15056000649929	0.145410001277924	0.205689996480942	0.175060003995895	0.165779992938042	0.162000000476837	0.146929994225502	0.138650000095367	0.202329993247986	0.178269997239113	0.153579995036125	0.166280001401901	0.196610003709793	0.166240006685257	0.148589998483658	0.114950001239777	0.17926000058651	0.203999996185303	0.19539999961853	0.160889998078346	0.152380004525185	0.11981999874115	0.179039999842644	0.198129996657372	0.19904999434948	0.150490000844002	0.140379995107651	0.122000001370907	0.184880003333092	0.20813000202179	0.21543000638485	0.185420006513596	0.149920001626015	0.110809996724129	0.161699995398521	0.160080000758171	0.201969996094704	0.172030001878738	0.166679993271828	0.118539996445179	0.158869996666908	0.173969998955727	0.209370002150536
	0	0	0	0	0	0	0	0	0	0	0	0	0	0	0	0	0	0	0	0	0	0	0	0	0.203439995646477	0.160899996757507	0.155249997973442	0.190229997038841	0.159620001912117	0.130559995770454	0	0	0	0	0	0	0.174869999289513	0.210569992661476	0.157910004258156	0.0727600008249283	0.167989999055862	0.215900003910065	0	0	0	0	0	0	0
	0.128240004181862	0.202450007200241	0.224360004067421	0.126609995961189	0.158999994397163	0.159349992871284	0.122660003602505	0.194820001721382	0.233239993453026	0.128079995512962	0.164360001683235	0.1649100035429	0.124729998409748	0.194749996066093	0.227170005440712	0.134990006685257	0.165500000119209	0.161789998412132	0.154530003666878	0.14970999956131	0.163589999079704	0.252829998731613	0.173099994659424	0.122570000588894	0.145669996738434	0.145950004458427	0.160209998488426	0.2533999979496	0.1788399964571	0.121679998934269	0.15726999938488	0.148200005292892	0.160679996013641	0.242599993944168	0.169049993157387	0.125049993395805	0.205620005726814	0.18979999423027	0.12992000579834	0.0521959997713566	0.13518999516964	0.273530006408691	0.206200003623962	0.192359998822212	0.137009993195534	0.0537410005927086	0.138129994273186	0.272199988365173	0.206469997763634
	0	0	0	0	0	0	0	0	0	0	0	0	0	0	0	0	0	0	0.211150005459785	0.215700000524521	0.170670002698898	0.140909999608994	0.108810000121593	0.152759999036789	0.248769998550415	0.191699996590614	0.1424899995327	0.124260000884533	0.0987470000982285	0.194030001759529	0.245409995317459	0.184790000319481	0.151910006999969	0.126409992575645	0.100359998643398	0.191129997372627	0.138129994273186	0.157140001654625	0.141359999775887	0.0757360011339188	0.136830002069473	0.362989991903305	0	0	0	0	0	0	0.136600002646446
	0.153090000152588	0.135350003838539	0.171670004725456	0.151920005679131	0.156149998307228	0.231820002198219	0.173800006508827	0.107960000634193	0.150179997086525	0.176019996404648	0.212029993534088	0.180010005831718	0.149670004844666	0.157979995012283	0.124679997563362	0.156629994511604	0.221699997782707	0.189339995384216	0.314630001783371	0.156629994511604	0.150419995188713	0.13646000623703	0.0649499967694283	0.176919996738434	0.3091099858284	0.144549995660782	0.139569997787476	0.119319997727871	0.0537060014903545	0.233740001916885	0.234439998865128	0.239059999585152	0.14733000099659	0.143079996109009	0.103030003607273	0.133070006966591	0.106640003621578	0.137810006737709	0.159480005502701	0.0660180002450943	0.149890005588531	0.380160003900528	0.104070000350475	0.135199993848801	0.147689998149872	0.063740998506546	0.157419994473457	0.391880005598068	0.182699993252754
	0.135979995131493	0.207580000162125	0.251199990510941	0.123089998960495	0.155110001564026	0.12703999876976	0	0	0	0	0	0	0.138799995183945	0.195409998297691	0.236829996109009	0.121210001409054	0.173610001802444	0.134130001068115	0	0	0	0	0	0	0	0	0	0	0	0	0	0	0	0	0	0	0	0	0	0	0	0	0.175510004162788	0.130300000309944	0.123309999704361	0.0279939994215965	0.123860001564026	0.419030010700226	0.230370000004768
	0.172399997711182	0.114390000700951	0.114069998264313	0.178389996290207	0.202820003032684	0.217940002679825	0.157370001077652	0.0978050008416176	0.160520002245903	0.132699996232986	0.193210005760193	0.258399993181229	0.146449998021126	0.125330001115799	0.158219993114471	0.15081000328064	0.20006999373436	0.219109997153282	0.180299997329712	0.179039999842644	0.188020005822182	0.167559996247292	0.146160006523132	0.138919994235039	0.210299998521805	0.161219999194145	0.148300006985664	0.18970000743866	0.154699996113777	0.135790005326271	0.191949993371964	0.176860004663467	0.16703000664711	0.137309998273849	0.154510006308556	0.172340005636215	0.182219997048378	0.175789996981621	0.163359999656677	0.095720000565052	0.192509993910789	0.190400004386902	0.167930006980896	0.181390002369881	0.177090004086494	0.085098996758461	0.181679993867874	0.206819996237755	0
	0.0329120010137558	0.28507000207901	0.493569999933243	0.0647670030593872	0.063630998134613	0.0600479990243912	0.0344920009374619	0.28396999835968	0.487289994955063	0.0641269981861115	0.059918001294136	0.0665479972958565	0.0363809987902641	0.284720003604889	0.494949996471405	0.0688420012593269	0.058483000844717	0.0566219985485077	0.0661690011620522	0.073515996336937	0.0674040019512177	0.342110008001328	0.382209986448288	0.0846590027213097	0.0770870000123978	0.0764620006084442	0.0659470036625862	0.328449994325638	0.368010014295578	0.0840469971299171	0.0706840008497238	0.0760309994220734	0.0720679983496666	0.355839997529984	0.35589998960495	0.0784939974546432	0.413390010595322	0.0702769979834557	0.0671230033040047	0.0384729988873005	0.0522719994187355	0.343659996986389	0.428009986877441	0.07778400182724	0.0704720020294189	0.0323829986155033	0.050051998347044	0.342739999294281	0.436839997768402
	0	0	0	0	0	0	0	0	0	0	0	0	0	0	0	0	0	0	0	0	0	0	0	0	0	0	0	0	0	0	0	0	0	0	0	0	0	0	0	0	0	0	0	0	0	0	0	0	0
	0	0	0	0	0	0	0	0	0	0	0	0	0.0917010009288788	0.204080000519753	0.19166000187397	0.142309993505478	0.190990000963211	0.17926000058651	0.182380005717278	0.164729997515678	0.15446999669075	0.213379994034767	0.149399995803833	0.135649994015694	0.186409994959831	0.152799993753433	0.144969999790192	0.190970003604889	0.153579995036125	0.171269997954369	0	0	0	0	0	0	0	0	0	0	0	0	0.13900999724865	0.20949000120163	0.166669994592667	0.0611569993197918	0.205520004034042	0.21815000474453	0
	0.146830007433891	0.182040005922318	0.203360006213188	0.136899992823601	0.161919996142387	0.170640006661415	0.148739993572235	0.172680005431175	0.190349996089935	0.135749995708466	0.168929994106293	0.172580003738403	0.152129992842674	0.171360000967979	0.192969992756844	0.13926999270916	0.166319996118546	0.172419995069504	0.15650999546051	0.171869993209839	0.192670002579689	0.186470001935959	0.155680000782013	0.132400006055832	0.163320004940033	0.168699994683266	0.195879995822906	0.193990007042885	0.152400001883507	0.13094000518322	0.161610007286072	0.169609993696213	0.196480005979538	0.186800003051758	0.148910000920296	0.136360004544258	0.178210005164146	0.241860002279282	0.135609999299049	0.0542250014841557	0.16347000002861	0.236719995737076	0.174620002508163	0.226239994168282	0.138720005750656	0.0694269984960556	0.173590004444122	0.219520002603531	0.181400001049042
	0.164539992809296	0.123599998652935	0.175530001521111	0.144250005483627	0.205520004034042	0.186550006270409	0.152360007166862	0.117109999060631	0.172069996595383	0.149279996752739	0.199770003557205	0.20940999686718	0.127020001411438	0.128209993243217	0.164140000939369	0.13714000582695	0.207780003547668	0.235699996352196	0.18350000679493	0.173050001263618	0.170379996299744	0.167319998145103	0.145199999213219	0.160549998283386	0.187289997935295	0.169039994478226	0.177520006895065	0.150830000638962	0.154569998383522	0.150440007448196	0.189180001616478	0.190160006284714	0.155860006809235	0.153310000896454	0.158779993653297	0.152700006961823	0.17451000213623	0.191459998488426	0.178189992904663	0.0646840035915375	0.173669993877411	0.217480003833771	0.174410000443459	0.197980001568794	0.178139999508858	0.0680430009961128	0.175029993057251	0.206389993429184	0.170049995183945
	0	0	0	0	0	0	0	0	0	0	0	0	0	0	0	0	0	0	0	0	0	0	0	0	0	0	0	0	0	0	0	0	0	0	0	0	0	0	0	0	0	0	0	0	0	0	0	0	0
	0	0	0	0	0	0	0.113609999418259	0.116319999098778	0.226820006966591	0.175420001149178	0.172330006957054	0.195500001311302	0.124729998409748	0.146520003676414	0.221000000834465	0.167689993977547	0.14970999956131	0.190349996089935	0	0	0	0	0	0	0.161550000309944	0.146599993109703	0.153520002961159	0.178890004754066	0.203449994325638	0.15599000453949	0	0	0	0	0	0	0.218769997358322	0.19234000146389	0.158360004425049	0.0625680014491081	0.146870002150536	0.221100002527237	0.19573999941349	0.172910004854202	0.159219995141029	0.060139998793602	0.171340003609657	0.240649998188019	0.22859999537468
	0	0	0	0	0	0	0	0	0	0	0	0	0	0	0	0	0	0	0	0	0	0	0	0	0	0	0	0	0	0	0	0	0	0	0	0	0	0	0	0	0	0	0.173099994659424	0.158340007066727	0.19361999630928	0.0762289986014366	0.207499995827675	0.191210001707077	0
	0.218679994344711	0.319350004196167	0	0	0	0.461970001459122	0	0	0	0	0	0	0.180639997124672	0.111639998853207	0.119010001420975	0.152810007333755	0.164619997143745	0.271279990673065	0.18435999751091	0.0619819983839989	0.188989996910095	0.254799991846085	0.188380002975464	0.121490001678467	0.18673999607563	0.197129994630814	0.235919997096062	0.141959995031357	0.167909994721413	0.0703459978103638	0.197410002350807	0.198139995336533	0.270179986953735	0.200880005955696	0.133389994502068	0	0.188160002231598	0.178810000419617	0.162169992923737	0.062194999307394	0.15395000576973	0.254720002412796	0.120290003716946	0.209979996085167	0.142470002174377	0.106799997389317	0.260949999094009	0.159510001540184	0.198219999670982
	0.14979000389576	0.123649999499321	0.20940999686718	0.123709999024868	0.185870006680489	0.207560002803802	0.159060001373291	0.151179999113083	0.180079996585846	0.116360001266003	0.22393000125885	0.169389992952347	0.135900005698204	0.1370600014925	0.197420001029968	0.156780004501343	0.196429997682571	0.176410004496574	0.1615100055933	0.16601000726223	0.165160000324249	0.194670006632805	0.176449999213219	0.136199995875359	0.179619997739792	0.172260001301765	0.17035000026226	0.172380000352859	0.154300004243851	0.151099994778633	0.200310006737709	0.16933000087738	0.167219996452332	0.163920000195503	0.154609993100166	0.144620001316071	0.182439997792244	0.168149992823601	0.165779992938042	0.0781769976019859	0.158169999718666	0.237279996275902	0.189349994063377	0.172739997506142	0.15845000743866	0.0756959989666939	0.166720002889633	0.237039998173714	0.194989994168282
	0	0	0	0	0	0	0	0	0	0	0	0	0	0	0	0	0	0	0	0	0	0	0	0	0	0	0	0	0	0	0	0	0	0	0	0	0	0	0	0	0	0	0	0	0	0	0	0	0
	0.105930000543594	0.246539995074272	0.223399996757507	0.129170000553131	0.179319992661476	0.138300001621246	0.115299999713898	0.231879994273186	0.198589995503426	0.14826999604702	0.146809995174408	0.143450006842613	0.111429996788502	0.23743000626564	0.214300006628036	0.151470005512238	0.160390004515648	0.145449995994568	0.127179995179176	0.123029999434948	0.131650000810623	0.274210005998611	0.185159996151924	0.144250005483627	0.148550003767014	0.141249999403954	0.138510003685951	0.251859992742538	0.175909996032715	0.140100002288818	0.139970004558563	0.128439992666245	0.126670002937317	0.277399986982346	0.182989999651909	0.14452999830246	0.225979998707771	0.174199998378754	0.121880002319813	0.0520889982581139	0.12567999958992	0.292010009288788	0.228660002350807	0.160879999399185	0.132180005311966	0.051987998187542	0.129380002617836	0.282649993896484	0.226579993963242
	0.142030000686646	0.204099997878075	0.182620003819466	0.124140001833439	0.171039998531342	0.176070004701614	0	0	0	0	0	0	0.137889996170998	0.196850001811981	0.191410005092621	0.134310007095337	0.170080006122589	0.169459998607635	0.157739996910095	0.156269997358322	0.183970004320145	0.224700003862381	0.158069998025894	0.119249999523163	0.151519998908043	0.16109000146389	0.17773999273777	0.235699996352196	0.153659999370575	0.120290003716946	0.194150000810623	0.157930001616478	0.157879993319511	0.175369992852211	0.16584999859333	0.148819997906685	0.160370007157326	0.173789992928505	0.166810005903244	0.0880080014467239	0.18291999399662	0.228100001811981	0.182889997959137	0.212420001626015	0.130850002169609	0.0458000004291534	0.161840006709099	0.266209989786148	0.171770006418228
	0	0	0	0	0	0	0	0	0	0	0	0	0	0	0	0	0	0	0	0	0	0	0	0	0	0	0	0	0	0	0	0	0	0	0	0	0.147450000047684	0.208440005779266	0.170310005545616	0.0759290009737015	0.181529998779297	0.216340005397797	0.152260005474091	0.212899997830391	0.166429996490479	0.0724489986896515	0.181500002741814	0.214469999074936	0.164169996976852
	0	0	0	0	0	0	0	0	0	0	0	0	0	0	0	0	0	0	0	0	0	0	0	0	0	0	0	0	0	0	0	0	0	0	0	0	0	0	0	0	0	0	0	0	0	0	0	0	0
	0.157550007104874	0.131730005145073	0.174750000238419	0.162320002913475	0.197429999709129	0.176229998469353	0.165669992566109	0.131449997425079	0.157049998641014	0.145559996366501	0.203700006008148	0.189809992909431	0.158480003476143	0.117169998586178	0.175850003957748	0.150930002331734	0.204689994454384	0.192100003361702	0.19862000644207	0.162589997053146	0.150769993662834	0.184129998087883	0.150169998407364	0.162509992718697	0.156179994344711	0.142969995737076	0.148179993033409	0.247400000691414	0.15081000328064	0.154459998011589	0.161990001797676	0.154070004820824	0.140750005841255	0.233129993081093	0.154359996318817	0.155699998140335	0.200979992747307	0.207499995827675	0.141330003738403	0.0674780011177063	0.152799993753433	0.235850006341934	0.188319995999336	0.178420007228851	0.175640001893044	0.0685390010476112	0.169630005955696	0.217230007052422	0.18894000351429
	0.142560005187988	0.117370001971722	0.180649995803833	0.216700002551079	0.213579997420311	0.129140004515648	0.155589997768402	0.147200003266335	0.179140001535416	0.163039997220039	0.174239993095398	0.180800005793571	0.162909999489784	0.14292000234127	0.18129999935627	0.148069992661476	0.180940002202988	0.183850005269051	0.187370002269745	0.202590003609657	0.164749994874001	0.17535999417305	0.15582999587059	0.114090003073215	0.172269999980927	0.183650001883507	0.184430003166199	0.173099994659424	0.153459995985031	0.133080005645752	0.170650005340576	0.190510004758835	0.201010003685951	0.168410003185272	0.133699998259544	0.135719999670982	0.170900002121925	0.20338000357151	0.170190006494522	0.0725079998373985	0.181950002908707	0.202140003442764	0.169449999928474	0.208590000867844	0.164939999580383	0.0728330016136169	0.193749994039536	0.190439999103546	0.178269997239113
	0.124219998717308	0.157049998641014	0.25654000043869	0.133900001645088	0.166219994425774	0.162059992551804	0.149939998984337	0.159449994564056	0.229249998927116	0.131479993462563	0.166759997606277	0.163120001554489	0.126159995794296	0.158050000667572	0.213880002498627	0.154009997844696	0.197229996323586	0.150670006871223	0.156499996781349	0.15990999341011	0.180899992585182	0.196899995207787	0.164590001106262	0.125469997525215	0.168919995427132	0.159529998898506	0.177919998764992	0.19666999578476	0.174410000443459	0.125200003385544	0.163230001926422	0.163599997758865	0.17603999376297	0.192990005016327	0.164649993181229	0.134540006518364	0.216350004076958	0.223010003566742	0.131699994206429	0.0551120005548	0.149480000138283	0.231069996953011	0.208939999341965	0.198410004377365	0.144710004329681	0.0590099990367889	0.154799997806549	0.23411999642849	0.208700001239777
	0	0	0	0	0	0	0	0	0	0	0	0	0	0	0	0	0	0	0	0	0	0	0	0	0	0	0	0	0	0	0	0	0	0	0	0	0	0	0	0	0	0	0.15735000371933	0.181679993867874	0.179869994521141	0.0998359993100166	0.188280001282692	0.192990005016327	0
	0.174319997429848	0.124480001628399	0.150830000638962	0.162000000476837	0.187020003795624	0.20134000480175	0.172710001468658	0.126839995384216	0.113940000534058	0.171210005879402	0.206200003623962	0.209099993109703	0.188810005784035	0.129280000925064	0.16516999900341	0.116010002791882	0.180380001664162	0.220349997282028	0	0	0	0	0	0	0	0	0	0	0	0	0.19582000374794	0.209140002727509	0.174919992685318	0.131070002913475	0.155369997024536	0.133680000901222	0.196779996156693	0.168659999966621	0.167439997196198	0.101159997284412	0.179089993238449	0.186859995126724	0	0	0	0	0	0	0
	0	0	0	0	0	0	0	0	0	0	0	0	0	0	0	0	0	0	0	0	0	0	0	0	0	0	0	0	0	0	0	0	0	0	0	0	0	0	0	0	0	0	0	0	0	0	0	0	0
	0.2567999958992	0.0502040013670921	0.125359997153282	0.127149999141693	0.229839995503426	0.210639998316765	0.129979997873306	0.167439997196198	0.159119993448257	0.117169998586178	0.262529999017715	0.163760006427765	0.178069993853569	0.117200002074242	0.17569999396801	0.127949997782707	0.209360003471375	0.191729992628098	0.203400000929832	0.172749996185303	0.132440000772476	0.198239997029305	0.131410002708435	0.161760002374649	0.178430005908012	0.16839000582695	0.146109998226166	0.205689996480942	0.151869997382164	0.149509996175766	0.147560000419617	0.144759997725487	0.204940006136894	0.167820006608963	0.157059997320175	0.177860006690025	0.185230001807213	0.174579992890358	0.168119996786118	0.0821529999375343	0.188449993729591	0.201470002532005	0.211170002818108	0.141420006752014	0.185010001063347	0.0986030027270317	0.200890004634857	0.162909999489784	0.157930001616478
	0.159630000591278	0.110500000417233	0.162970006465912	0.140230000019073	0.205630004405975	0.221039995551109	0.17467999458313	0.105590000748634	0.165940001606941	0.133809998631477	0.1997299939394	0.220259994268417	0.164609998464584	0.115639999508858	0.168469995260239	0.132819995284081	0.20176999270916	0.216690003871918	0.205709993839264	0.185949996113777	0.173849999904633	0.152950003743172	0.145899996161461	0.135639995336533	0.199369996786118	0.15497000515461	0.151820003986359	0.160549998283386	0.169819995760918	0.163460001349449	0.204339995980263	0.181859999895096	0.165790006518364	0.148460000753403	0.15140999853611	0.147650003433228	0.173549994826317	0.179419994354248	0.176310002803802	0.0797839984297752	0.18113000690937	0.209810003638268	0.187670007348061	0.159759998321533	0.162019997835159	0.0904579982161522	0.201920002698898	0.198170006275177	0.171880006790161
	0	0	0	0	0	0	0	0	0	0	0	0	0	0	0	0	0	0	0	0	0	0	0	0	0.194780007004738	0.174229994416237	0.168579995632172	0.155780002474785	0.159610003232956	0.147029995918274	0	0	0	0	0	0	0	0	0	0	0	0	0	0	0	0	0	0	0
	0	0	0	0	0	0	0.18291999399662	0.11421000212431	0.166449993848801	0.132379993796349	0.198650002479553	0.205390006303787	0	0	0	0	0	0	0	0	0	0	0	0	0	0	0	0	0	0	0	0	0	0	0	0	0	0	0	0	0	0	0	0	0	0	0	0	0
	0	0	0	0	0	0	0	0	0	0	0	0	0.186299994587898	0.156310006976128	0.176070004701614	0.139339998364449	0.23157000541687	0.110420003533363	0.221249997615814	0.224160000681877	0.18027999997139	0.136610001325607	0.157039999961853	0.0806640014052391	0	0	0	0	0	0	0	0	0	0	0	0	0	0	0	0	0	0	0.190889999270439	0.175040006637573	0.18418000638485	0.0833590030670166	0.212229996919632	0.154300004243851	0.193810001015663
	0	0	0	0	0	0	0.161039993166924	0.122349999845028	0.16253000497818	0.139990001916885	0.200589999556541	0.213499993085861	0.158749997615814	0.126800000667572	0.15684999525547	0.134700000286102	0.206379994750023	0.216529995203018	0.191630005836487	0.166360005736351	0.163780003786087	0.195720002055168	0.155670002102852	0.126849994063377	0	0	0	0	0	0	0	0	0	0	0	0	0	0	0	0	0	0	0	0	0	0	0	0	0
	0.111400000751019	0.258610010147095	0.234139993786812	0.14334000647068	0.12236999720335	0.130140006542206	0.106839999556541	0.286900013685226	0.238299995660782	0.142010003328323	0.104440003633499	0.121509999036789	0.0988989993929863	0.296620011329651	0.24371999502182	0.14622999727726	0.105259999632835	0.109269998967648	0.0893390029668808	0.134890004992485	0.16652999818325	0.335830003023148	0.173529997467995	0.0998840034008026	0.0896380022168159	0.140750005841255	0.154430001974106	0.321289986371994	0.179839998483658	0.114050000905991	0.0941879972815514	0.130830004811287	0.158150002360344	0.327969998121262	0.172319993376732	0.116549998521805	0.206880003213882	0.212510004639626	0.086047001183033	0.0304290000349283	0.122550003230572	0.341580003499985	0.205919995903969	0.200650006532669	0.0932120010256767	0.0409829989075661	0.1146399974823	0.344599992036819	0.22070999443531
	0	0	0	0	0	0	0	0	0	0	0	0	0	0	0	0	0	0	0	0	0	0	0	0	0	0	0	0	0	0	0	0	0	0	0	0	0	0	0	0	0	0	0	0	0	0	0	0	0
	0	0	0	0	0	0	0	0	0	0	0	0	0.131659999489784	0.0957999974489212	0.135010004043579	0.163589999079704	0.225960001349449	0.247969999909401	0	0	0	0	0	0	0.168349996209145	0.118069998919964	0.160390004515648	0.214179992675781	0.163010001182556	0.175990000367165	0	0	0	0	0	0	0.184300005435944	0.153490006923676	0.169929996132851	0.0833719968795776	0.19336000084877	0.215550005435944	0.185530006885529	0.172769993543625	0.156189993023872	0.0958710014820099	0.176320001482964	0.213320001959801	0.159740000963211
	0.168880000710487	0.120389997959137	0.171330004930496	0.125780001282692	0.208550006151199	0.205070003867149	0	0	0	0	0	0	0	0	0	0	0	0	0	0	0	0	0	0	0.215379998087883	0.179250001907349	0.158299997448921	0.138689994812012	0.159150004386902	0.149230003356934	0	0	0	0	0	0	0.175709992647171	0.156880006194115	0.190369993448257	0.0668049976229668	0.191760003566742	0.218470007181168	0.18231999874115	0.169359996914864	0.18843999505043	0.0719010010361671	0.181030005216599	0.206939995288849	0.188460007309914
	0.163200005888939	0.118029996752739	0.159759998321533	0.13714000582695	0.217889994382858	0.203989997506142	0.164989992976189	0.115120001137257	0.173789992928505	0.129199996590614	0.205280005931854	0.211620002985001	0.160989999771118	0.117619998753071	0.162100002169609	0.136620000004768	0.220290005207062	0.202380001544952	0.203679993748665	0.159109994769096	0.172790005803108	0.165160000324249	0.160730004310608	0.138530001044273	0.196099996566772	0.188789993524551	0.169540002942085	0.162699997425079	0.156360000371933	0.126499995589256	0.202659994363785	0.180079996585846	0.169129997491837	0.167219996452332	0.150949999690056	0.129960000514984	0.170420005917549	0.171299993991852	0.189830005168915	0.0759460031986237	0.183650001883507	0.208859995007515	0.175080001354218	0.170420005917549	0.186279997229576	0.0691139996051788	0.194140002131462	0.204980000853539	0.17569999396801
	0	0	0	0	0	0	0	0	0	0	0	0	0.154719993472099	0.114969998598099	0.16975000500679	0.140630006790161	0.196260005235672	0.223660007119179	0.200460001826286	0.175190001726151	0.178189992904663	0.172020003199577	0.138940006494522	0.135199993848801	0.216199994087219	0.172519996762276	0.149570003151894	0.146830007433891	0.160180002450943	0.154699996113777	0	0	0	0	0	0	0	0	0	0	0	0	0	0	0	0	0	0	0
	0.174360007047653	0.122239999473095	0.173419997096062	0.125970005989075	0.201130002737045	0.20286999642849	0.165460005402565	0.119779996573925	0.173160001635551	0.126159995794296	0.210519999265671	0.204919993877411	0.164399996399879	0.118809998035431	0.16957999765873	0.125880002975464	0.211830005049706	0.209499999880791	0.218590006232262	0.181799992918968	0.166940003633499	0.143010005354881	0.156529992818832	0.133139997720718	0.219830006361008	0.172079995274544	0.173649996519089	0.155440002679825	0.149849995970726	0.12916000187397	0.21841000020504	0.185130000114441	0.169770002365112	0.144859999418259	0.152309998869896	0.129519999027252	0.192110002040863	0.163259997963905	0.187690004706383	0.0685689970850945	0.178780004382133	0.209600001573563	0.187299996614456	0.161109998822212	0.187450006604195	0.0695490017533302	0.185100004076958	0.20949000120163	0.182260006666183
	0	0	0	0	0	0	0	0	0	0	0	0	0.132760003209114	0.0992679968476295	0.133460000157356	0.106349997222424	0.257919996976852	0.270229995250702	0	0	0	0	0	0	0	0	0	0	0	0	0	0	0	0	0	0	0	0	0	0	0	0	0	0	0	0	0	0	0
	0	0	0	0	0	0	0	0	0	0	0	0	0	0	0	0	0	0	0	0	0	0	0	0	0	0	0	0	0	0	0	0	0	0	0	0	0	0	0	0	0	0	0	0	0	0	0	0	0
	0.172549992799759	0.105910003185272	0.155640006065369	0.120339997112751	0.23565000295639	0.209920004010201	0.157829999923706	0.114600002765656	0.172309994697571	0.133959993720055	0.216330006718636	0.204980000853539	0.158999994397163	0.115610003471375	0.162269994616508	0.125970005989075	0.214389994740486	0.222760006785393	0.201820001006126	0.178929999470711	0.183550000190735	0.158779993653297	0.146320000290871	0.13060000538826	0.196459993720055	0.169949993491173	0.179000005125999	0.163409993052483	0.162269994616508	0.12890000641346	0.195629999041557	0.180690005421638	0.192239999771118	0.1598100066185	0.147269994020462	0.124360002577305	0.195639997720718	0.145359992980957	0.18979999423027	0.0901039987802505	0.192379996180534	0.186719998717308	0.187289997935295	0.153400003910065	0.198829993605614	0.0795409977436066	0.194140002131462	0.186800003051758	0.193949997425079
	0.156369999051094	0.165940001606941	0.168809995055199	0.127169996500015	0.193880006670952	0.187830001115799	0.16635000705719	0.168599992990494	0.148670002818108	0.126980006694794	0.198760002851486	0.19064000248909	0.16865000128746	0.154829993844032	0.160740002989769	0.128549993038177	0.195969998836517	0.191259995102882	0.196229994297028	0.226199999451637	0.169200003147125	0.134550005197525	0.130759999155998	0.143069997429848	0.190650001168251	0.198090001940727	0.179049998521805	0.158600002527237	0.131099998950958	0.142509996891022	0.188769996166229	0.210580006241798	0.177589997649193	0.150350004434586	0.133890002965927	0.138820007443428	0.165610000491142	0.220860004425049	0.201619997620583	0.0500020012259483	0.170790001749992	0.191119998693466	0.162389993667603	0.22155000269413	0.186790004372597	0.0505339987576008	0.181109994649887	0.197620004415512	0.172380000352859
	0.201409995555878	0.133599996566772	0.162000000476837	0.118050001561642	0.191269993782043	0.193670004606247	0	0	0	0	0	0	0.201470002532005	0.133970007300377	0.171800002455711	0.112800002098083	0.204170003533363	0.175799995660782	0.206110000610352	0.214880004525185	0.188160002231598	0.187560006976128	0.123910002410412	0.0793759971857071	0.224910005927086	0.208770006895065	0.18197999894619	0.178749993443489	0.119290001690388	0.0862910002470016	0.210940003395081	0.194319993257523	0.191339999437332	0.193890005350113	0.130809992551804	0.0787049978971481	0.150849997997284	0.13900999724865	0.17747999727726	0.0819059982895851	0.207680001854897	0.243070006370544	0.16109000146389	0.132530003786087	0.187480002641678	0.0802199989557266	0.201199993491173	0.237470000982285	0.151789993047714
	0.170479997992516	0.112810000777245	0.174549996852875	0.124760001897812	0.215990006923676	0.201409995555878	0.172690004110336	0.112410001456738	0.172780007123947	0.124090000987053	0.218889996409416	0.199149996042252	0.173360005021095	0.121320001780987	0.170039996504784	0.120679996907711	0.216470003128052	0.198129996657372	0.223580002784729	0.178979992866516	0.175650000572205	0.147139996290207	0.156420007348061	0.118230000138283	0.226879999041557	0.182359993457794	0.176070004701614	0.143490001559258	0.153429999947548	0.117770001292229	0.228709995746613	0.178650006651878	0.17994000017643	0.140929996967316	0.150150001049042	0.121610000729561	0.187150001525879	0.154569998383522	0.193560004234314	0.064801998436451	0.197249993681908	0.202669993042946	0.185690000653267	0.143460005521774	0.191670000553131	0.0675069987773895	0.199680000543594	0.212400004267693	0.178910002112389
	0	0	0	0	0	0	0.165539994835854	0.128490000963211	0.160960003733635	0.161550000309944	0.186379998922348	0.197070002555847	0	0	0	0	0	0	0.197799995541573	0.172499999403954	0.135859996080399	0.161300003528595	0.155169993638992	0.177349999547005	0.197469994425774	0.172000005841255	0.155139997601509	0.141849994659424	0.152710005640984	0.180840000510216	0	0	0	0	0	0	0.16652999818325	0.173510000109673	0.1700100004673	0.0731500014662743	0.194069996476173	0.222739994525909	0.165869995951653	0.198809996247292	0.186090007424355	0.0810310021042824	0.174449995160103	0.193749994039536	0.180490002036095
	0	0	0	0	0	0	0.184259995818138	0.111019998788834	0.153099998831749	0.13052000105381	0.215379998087883	0.205720007419586	0.16227999329567	0.117030002176762	0.178680002689362	0.149240002036095	0.198760002851486	0.194000005722046	0.218360006809235	0.171149998903275	0.16720999777317	0.149619996547699	0.144370004534721	0.1492899954319	0.209110006690025	0.184029996395111	0.162499994039536	0.145490005612373	0.144140005111694	0.154719993472099	0.217600002884865	0.180150002241135	0.166480004787445	0.138569995760918	0.148340001702309	0.148859992623329	0.175290003418922	0.172670006752014	0.187189996242523	0.0730850026011467	0.193159997463226	0.198599994182587	0.16703000664711	0.156780004501343	0.172690004110336	0.0823400020599365	0.19157999753952	0.229580000042915	0.175559997558594
	0.168840005993843	0.235420003533363	0.187299996614456	0.121870003640652	0.155190005898476	0.13136999309063	0.19395999610424	0.132949993014336	0.182429999113083	0.141149997711182	0.18147000670433	0.159409999847412	0.15251000225544	0.248620003461838	0.197500005364418	0.116470001637936	0.155180007219315	0.129720002412796	0.206709995865822	0.18503999710083	0.143950000405312	0.110959999263287	0.163839995861053	0.129470005631447	0.21611000597477	0.167349994182587	0.153819993138313	0.119939997792244	0.170120000839233	0.144270002841949	0.241150006651878	0.179440006613731	0.147339999675751	0.11642000079155	0.161550000309944	0.130129992961884	0.174270004034042	0.162330001592636	0.195120006799698	0.0956479981541634	0.175170004367828	0.197469994425774	0.142969995737076	0.229880005121231	0.199799999594688	0.0832059979438782	0.160589993000031	0.183569997549057	0.170289993286133
	0.151940003037453	0.109140001237392	0.164430007338524	0.131769999861717	0.213510006666183	0.229210004210472	0	0	0	0	0	0	0.153040006756783	0.120530001819134	0.167720004916191	0.144549995660782	0.208460003137589	0.205699995160103	0.147599995136261	0.132880002260208	0.152960002422333	0.243599995970726	0.171749994158745	0.151189997792244	0.2100899964571	0.17459000647068	0.175209999084473	0.146080002188683	0.149069994688034	0.144960001111031	0	0	0	0	0	0	0.213510006666183	0.206239998340607	0.0941379964351654	0.0362620018422604	0.128000006079674	0.321839988231659	0.167679995298386	0.164710000157356	0.191479995846748	0.0746150016784668	0.188690006732941	0.21280999481678	0.196620002388954
	0.171149998903275	0.126090005040169	0.162310004234314	0.137659996747971	0.209560006856918	0.193240001797676	0.173590004444122	0.126499995589256	0.164210006594658	0.12015999853611	0.199479997158051	0.216069996356964	0.172419995069504	0.132109999656677	0.158230006694794	0.137930005788803	0.198679998517036	0.200639992952347	0.215519994497299	0.190579995512962	0.181419998407364	0.142059996724129	0.143619999289513	0.126790001988411	0.215759992599487	0.194940000772476	0.167960003018379	0.140430003404617	0.15225000679493	0.12865999341011	0.214289993047714	0.201639994978905	0.174089998006821	0.140569999814034	0.151940003037453	0.117459997534752	0.187439993023872	0.166199997067451	0.181590005755424	0.0683119967579842	0.195189997553825	0.201279997825623	0.183009997010231	0.169129997491837	0.189940005540848	0.0730300024151802	0.185580000281334	0.19930000603199	0.183280006051064
	0.168420001864433	0.157710000872612	0.164629995822906	0.160139992833138	0.173769995570183	0.175329998135567	0.169139996170998	0.148479998111725	0.16143000125885	0.15463000535965	0.181150004267693	0.185179993510246	0.177450001239777	0.126990005373955	0.172629997134209	0.136089995503426	0.19225999712944	0.194580003619194	0.203610002994537	0.203899994492531	0.164509996771812	0.175760000944138	0.137170001864433	0.115029998123646	0.192369997501373	0.202329993247986	0.163829997181892	0.181449994444847	0.14342999458313	0.116609998047352	0.202480003237724	0.202720001339912	0.166130006313324	0.168009996414185	0.141660004854202	0.119000002741814	0.180240005254745	0.180859997868538	0.179800003767014	0.092179998755455	0.178460001945496	0.188460007309914	0.192249998450279	0.174400001764297	0.194340005517006	0.084198996424675	0.173700004816055	0.181119993329048	0.18291999399662
	0.173690006136894	0.127810001373291	0.163849994540215	0.131040006875992	0.205579996109009	0.198019996285439	0.170310005545616	0.130270004272461	0.172509998083115	0.131129994988441	0.189490005373955	0.206300005316734	0.170829996466637	0.12177000194788	0.162100002169609	0.137639999389648	0.203789994120598	0.203869998455048	0.220990002155304	0.196109995245934	0.164939999580383	0.142700001597404	0.147489994764328	0.127770006656647	0.216539993882179	0.196549996733665	0.168259993195534	0.141690000891685	0.149780005216599	0.127179995179176	0.213730007410049	0.196810007095337	0.168080002069473	0.143450006842613	0.154770001769066	0.123159997165203	0.188869997859001	0.172169998288155	0.185220003128052	0.0701029971241951	0.189319998025894	0.194309994578362	0.183559998869896	0.178110003471375	0.188590005040169	0.0699639990925789	0.185910001397133	0.193849995732307	0.174549996852875
	0.189260005950928	0.0737079977989197	0.141589999198914	0.117720000445843	0.224879994988441	0.252840012311935	0	0	0	0	0	0	0.153439998626709	0.103849999606609	0.148870006203651	0.108340002596378	0.248879998922348	0.236619994044304	0.213839992880821	0.150549992918968	0.178550004959106	0.14792999625206	0.172849997878075	0.136289998888969	0.211649999022484	0.156399995088577	0.14801000058651	0.154229998588562	0.178399994969368	0.151309996843338	0.225940003991127	0.172930002212524	0.148090004920959	0.153229996562004	0.165690004825592	0.134120002388954	0	0	0	0	0	0	0.18061999976635	0.142710000276566	0.205520004034042	0.0817480012774467	0.187769994139671	0.201639994978905	0.17339999973774
	0.170860007405281	0.115010000765324	0.172849997878075	0.133269995450974	0.191569998860359	0.21645000576973	0.175789996981621	0.126059994101524	0.176050007343292	0.135710000991821	0.193880006670952	0.192499995231628	0.153239995241165	0.109520003199577	0.166409999132156	0.112389996647835	0.225319996476173	0.233109995722771	0.229839995503426	0.165360003709793	0.173559993505478	0.144089996814728	0.138319998979568	0.148819997906685	0.209460005164146	0.168889999389648	0.175329998135567	0.165629997849464	0.149240002036095	0.131449997425079	0.211469992995262	0.187610000371933	0.184729993343353	0.126709997653961	0.156240001320839	0.13323999941349	0.18019999563694	0.163800001144409	0.190190002322197	0.0758379995822906	0.202820003032684	0.187150001525879	0.172330006957054	0.162569999694824	0.195549994707108	0.0642039999365807	0.212349995970726	0.192990005016327	0.182469993829727
	0.173280000686646	0.12279000133276	0.163010001182556	0.131840005517006	0.209360003471375	0.1997299939394	0.169349998235703	0.120300002396107	0.167490005493164	0.130999997258186	0.212190002202988	0.199670001864433	0.184220001101494	0.124420002102852	0.160280004143715	0.126579999923706	0.211050003767014	0.19344000518322	0.212369993329048	0.170800000429153	0.182860001921654	0.145459994673729	0.15378999710083	0.134709998965263	0.219050005078316	0.188580006361008	0.16737000644207	0.142910003662109	0.150299996137619	0.131789997220039	0.212899997830391	0.177939996123314	0.183650001883507	0.147459998726845	0.148990005254745	0.129060000181198	0.183009997010231	0.159429997205734	0.194409996271133	0.0741240009665489	0.189079999923706	0.199949994683266	0.185640007257462	0.156700000166893	0.184340000152588	0.0737869963049889	0.187260001897812	0.212270006537437	0.182050004601479
	0.183520004153252	0.123000003397465	0.163090005517006	0.124700002372265	0.209629997611046	0.196060001850128	0.159329995512962	0.0988890007138252	0.172619998455048	0.137529999017715	0.220019996166229	0.211620002985001	0.186440005898476	0.110440000891685	0.175630003213882	0.130410000681877	0.190779998898506	0.206300005316734	0.216560006141663	0.180059999227524	0.164680004119873	0.150639995932579	0.146259993314743	0.14180999994278	0.20202000439167	0.194959998130798	0.185369998216629	0.149499997496605	0.153319999575615	0.114830002188683	0.202940002083778	0.179660007357597	0.177499994635582	0.139290004968643	0.153899997472763	0.146709993481636	0.181909993290901	0.164140000939369	0.197249993681908	0.0815889984369278	0.181140005588531	0.176070004701614	0.193029999732971	0.144779995083809	0.189720004796982	0.0780910030007362	0.203079998493195	0.191300004720688	0.184080004692078
	0.149639993906021	0.145160004496574	0.194810003042221	0.137950003147125	0.177520006895065	0.194930002093315	0	0	0	0	0	0	0.165199995040894	0.144130006432533	0.179800003767014	0.125479996204376	0.18962000310421	0.195769995450974	0.147200003266335	0.196830004453659	0.218549996614456	0.175549998879433	0.150999993085861	0.110859997570515	0.159860000014305	0.184110000729561	0.217549994587898	0.176980003714561	0.151270002126694	0.11022000014782	0.157539993524551	0.18274000287056	0.220750004053116	0.177609995007515	0.150490000844002	0.110870003700256	0.172830000519753	0.207240000367165	0.146180003881454	0.0618369989097118	0.193159997463226	0.218740001320839	0.167380005121231	0.21560999751091	0.134639993309975	0.0644669979810715	0.200120002031326	0.217789992690086	0.177450001239777
	0.166899994015694	0.117349997162819	0.168640002608299	0.132970005273819	0.205620005726814	0.212019994854927	0.157319992780685	0.115189999341965	0.167089998722076	0.134959995746613	0.21280999481678	0.216849997639656	0.170289993286133	0.115860000252724	0.165669992566109	0.135580003261566	0.208010002970695	0.204589992761612	0.203339993953705	0.182099997997284	0.165120005607605	0.160439997911453	0.152779996395111	0.13620999455452	0.198919996619225	0.185029998421669	0.178540006279945	0.154909998178482	0.160160005092621	0.122429996728897	0.20566999912262	0.192689999938011	0.169200003147125	0.158189997076988	0.155959993600845	0.11828999966383	0.170739993453026	0.16627000272274	0.180749997496605	0.0783850029110909	0.20176999270916	0.202079996466637	0.174050003290176	0.160209998488426	0.183779999613762	0.076885998249054	0.201399996876717	0.203679993748665	0.175589993596077
	0.056742001324892	0.0466770008206367	0.0649169981479645	0.0317890010774136	0.732729971408844	0.0671430006623268	0.0614870004355907	0.0438119992613792	0.0645909979939461	0.0325350016355515	0.727689981460571	0.0698829963803291	0.0685380026698112	0.0510569997131824	0.0747859999537468	0.0462949983775616	0.679620027542114	0.079705998301506	0	0	0	0	0	0	0	0	0	0	0	0	0	0	0	0	0	0	0	0	0	0	0	0	0	0	0	0	0	0	0
	0.149230003356934	0.106640003621578	0.157649993896484	0.14224000275135	0.223010003566742	0.221230000257492	0	0	0	0	0	0	0	0	0	0	0	0	0	0	0	0	0	0	0.212359994649887	0.168109998106956	0.169949993491173	0.158749997615814	0.155210003256798	0.135609999299049	0.20736999809742	0.179609999060631	0.163059994578362	0.157629996538162	0.152820006012917	0.139510005712509	0	0	0	0	0	0	0.187040001153946	0.170410007238388	0.191210001707077	0.0873859971761703	0.182219997048378	0.181749999523163	0.184579998254776
	0.165879994630814	0.114610001444817	0.170039996504784	0.129460006952286	0.219219997525215	0.200790002942085	0	0	0	0	0	0	0.160899996757507	0.117430001497269	0.165069997310638	0.143140003085136	0.207719996571541	0.205740004777908	0.204190000891685	0.168070003390312	0.175369992852211	0.155410006642342	0.15990999341011	0.137050002813339	0.210639998316765	0.171580001711845	0.175679996609688	0.149350002408028	0.154310002923012	0.138439998030663	0.210140004754066	0.185240000486374	0.171440005302429	0.147829994559288	0.144569993019104	0.140770003199577	0.178739994764328	0.162269994616508	0.188759997487068	0.065311998128891	0.196030005812645	0.208890005946159	0.173559993505478	0.169489994645119	0.196370005607605	0.0650750026106834	0.193930000066757	0.201580002903938	0.178660005331039
	0	0	0	0	0	0	0	0	0	0	0	0	0	0	0	0	0	0	0	0	0	0	0	0	0	0	0	0	0	0	0	0	0	0	0	0	0	0	0	0	0	0	0	0	0	0	0	0	0
	0.170230001211166	0.111869998276234	0.14979000389576	0.124289996922016	0.229249998927116	0.214570000767708	0	0	0	0	0	0	0.163289994001389	0.120520003139973	0.147770002484322	0.12992000579834	0.228169992566109	0.210319995880127	0.191829994320869	0.218219995498657	0.201360002160072	0.155670002102852	0.132100000977516	0.100809998810291	0.175650000572205	0.213389992713928	0.205789998173714	0.160779997706413	0.14640000462532	0.0979880020022392	0.182730004191399	0.216719999909401	0.194199994206429	0.165649995207787	0.145679995417595	0.0950200036168098	0.162819996476173	0.181510001420975	0.189129993319511	0.0756840035319328	0.210060000419617	0.180810004472733	0.167129993438721	0.177450001239777	0.176090002059937	0.0785880014300346	0.213630005717278	0.187110006809235	0.167129993438721
	0.173449993133545	0.11140999943018	0.176949992775917	0.129669994115829	0.194020003080368	0.214499995112419	0.161210000514984	0.11727000027895	0.167620003223419	0.151399999856949	0.203979998826981	0.198520004749298	0.16729000210762	0.123669996857643	0.164859995245934	0.136500000953674	0.220489993691444	0.187199994921684	0.189040005207062	0.181050002574921	0.163560003042221	0.157030001282692	0.153150007128716	0.15616999566555	0.210649996995926	0.166089996695518	0.170420005917549	0.152199998497963	0.157379999756813	0.14326000213623	0	0	0	0	0	0	0	0	0	0	0	0	0.181789994239807	0.168640002608299	0.178039997816086	0.0736010000109673	0.19123999774456	0.2066899985075	0.18095999956131
	0	0	0	0	0	0	0	0	0	0	0	0	0	0	0	0	0	0	0	0	0	0	0	0	0.209360003471375	0.183469995856285	0.178149998188019	0.161970004439354	0.140279993414879	0.126760005950928	0	0	0	0	0	0	0	0	0	0	0	0	0	0	0	0	0	0	0
	0	0	0	0	0	0	0	0	0	0	0	0	0	0	0	0	0	0	0	0	0	0	0	0	0	0	0	0	0	0	0	0	0	0	0	0	0	0	0	0	0	0	0	0	0	0	0	0	0
	0	0	0	0	0	0	0	0	0	0	0	0	0.163570001721382	0.112240001559258	0.169290006160736	0.134379997849464	0.203960001468658	0.216570004820824	0	0	0	0	0	0	0.196480005979538	0.182280004024506	0.177000001072884	0.15064999461174	0.162159994244576	0.131430000066757	0	0	0	0	0	0	0	0	0	0	0	0	0	0	0	0	0	0	0.189040005207062
	0.15990999341011	0.112999998033047	0.146640002727509	0.137710005044937	0.227379992604256	0.215369999408722	0.171369999647141	0.103720001876354	0.158399999141693	0.130840003490448	0.223079994320869	0.212589994072914	0.169550001621246	0.108999997377396	0.173020005226135	0.13561999797821	0.203869998455048	0.208939999341965	0.20584000647068	0.189400002360344	0.171650007367134	0.142890006303787	0.154190003871918	0.13604000210762	0.209529995918274	0.188989996910095	0.170129999518394	0.145170003175735	0.14622999727726	0.139950007200241	0.194790005683899	0.199799999594688	0.168029993772507	0.160239994525909	0.147760003805161	0.129370003938675	0.177680000662804	0.178859993815422	0.194309994578362	0.0693349987268448	0.18979999423027	0.190009996294975	0.169900000095367	0.178350001573563	0.19115999341011	0.0743860006332397	0.19794000685215	0.188270002603531	0.169080004096031
	0.161660000681877	0.137409999966621	0.166329994797707	0.126149997115135	0.205660000443459	0.204980000853539	0.165279999375343	0.133120000362396	0.171580001711845	0.129120007157326	0.205060005187988	0.202969998121262	0.161019995808601	0.160820007324219	0.189150005578995	0.136050000786781	0.184530004858971	0.168430000543594	0.198980003595352	0.177719995379448	0.14936999976635	0.193479999899864	0.15939000248909	0.126340001821518	0.206459999084473	0.184479996562004	0.167779996991158	0.163359999656677	0.155289992690086	0.129089996218681	0.21238000690937	0.175449997186661	0.167080000042915	0.162780001759529	0.151889994740486	0.129820004105568	0.200629994273186	0.155670002102852	0.192729994654655	0.0729319974780083	0.18775999546051	0.190280005335808	0.193419992923737	0.152119994163513	0.180460005998611	0.075484000146389	0.181740000844002	0.219640001654625	0.19318999350071
	0	0	0	0	0	0	0.159160003066063	0.113490000367165	0.163010001182556	0.134550005197525	0.227530002593994	0.202250003814697	0.151160001754761	0.125369995832443	0.155739992856979	0.13052000105381	0.225050002336502	0.212170004844666	0	0	0	0	0	0	0	0	0	0	0	0	0	0	0	0	0	0	0	0	0	0	0	0	0	0	0	0	0	0	0
	0.167699992656708	0.105539999902248	0.170489996671677	0.132330000400543	0.214300006628036	0.209639996290207	0.170530006289482	0.107220001518726	0.16593000292778	0.13790999352932	0.224089995026588	0.194319993257523	0.181930005550385	0.104290001094341	0.167280003428459	0.14266000688076	0.205139994621277	0.198689997196198	0.201979994773865	0.187289997935295	0.187549993395805	0.109590001404285	0.175319999456406	0.138270005583763	0.226530000567436	0.169279992580414	0.188909992575645	0.141269996762276	0.142079994082451	0.131929993629456	0.213860005140305	0.183569997549057	0.17305999994278	0.148159995675087	0.155970007181168	0.125379994511604	0.172220006585121	0.147339999675751	0.194910004734993	0.0708179995417595	0.211290001869202	0.203429996967316	0	0	0	0	0	0	0.178269997239113
	0	0	0	0	0	0	0.162900000810623	0.106610000133514	0.169620007276535	0.135040000081062	0.213239997625351	0.212589994072914	0.161160007119179	0.110320001840591	0.15879000723362	0.142159998416901	0.215739995241165	0.211830005049706	0	0	0	0	0	0	0	0	0	0	0	0	0	0	0	0	0	0	0.177159994840622	0.161640003323555	0.18452000617981	0.077226996421814	0.193690001964569	0.20576000213623	0	0	0	0	0	0	0
	0.188109993934631	0.116999998688698	0.169819995760918	0.115529999136925	0.207409992814064	0.202120006084442	0.167319998145103	0.127739995718002	0.158930003643036	0.132719993591309	0.215570002794266	0.197710007429123	0.177619993686676	0.119060002267361	0.150089994072914	0.129529997706413	0.197200000286102	0.226500004529953	0.223649993538857	0.188800007104874	0.168339997529984	0.138569995760918	0.151590004563332	0.129050001502037	0.24083000421524	0.177159994840622	0.171639993786812	0.145940005779266	0.137170001864433	0.127259999513626	0.233050003647804	0.188089996576309	0.162249997258186	0.140609994530678	0.152830004692078	0.123180001974106	0.192479997873306	0.160009995102882	0.182649999856949	0.0708379969000816	0.200570002198219	0.193460002541542	0.173170000314713	0.150140002369881	0.191510006785393	0.073234997689724	0.198349997401237	0.213599994778633	0.181060001254082
	0.130979999899864	0.0938789993524551	0.146730005741119	0.111869998276234	0.240030005574226	0.276510000228882	0.131860002875328	0.100100003182888	0.165450006723404	0.111969999969006	0.232779994606972	0.257840007543564	0.134570002555847	0.100670002400875	0.161310002207756	0.116899996995926	0.236469998955727	0.250079989433289	0.164629995822906	0.174410000443459	0.197029992938042	0.156149998307228	0.164509996771812	0.143270000815392	0.180109992623329	0.160370007157326	0.20728999376297	0.156990006566048	0.154090002179146	0.141159996390343	0.170120000839233	0.166879996657372	0.205599993467331	0.162640005350113	0.145710006356239	0.149039998650551	0.203170001506805	0.168970003724098	0.187629997730255	0.092290997505188	0.17077000439167	0.177169993519783	0.19862000644207	0.148139998316765	0.180429995059967	0.0916860029101372	0.191789999604225	0.189329996705055	0.207379996776581
	0.172440007328987	0.119640000164509	0.168620005249977	0.124609999358654	0.217539995908737	0.197160005569458	0.154149994254112	0.114019997417927	0.176559999585152	0.132410004734993	0.217289999127388	0.205569997429848	0	0	0	0	0	0	0	0	0	0	0	0	0.21424999833107	0.173350006341934	0.167989999055862	0.151899993419647	0.152539998292923	0.139960005879402	0	0	0	0	0	0	0	0	0	0	0	0	0	0	0	0	0	0	0
	0	0	0	0	0	0	0	0	0	0	0	0	0	0	0	0	0	0	0	0	0	0	0	0	0.199589997529984	0.174160003662109	0.171639993786812	0.146819993853569	0.152659997344017	0.155139997601509	0.199120000004768	0.180109992623329	0.175830006599426	0.146620005369186	0.153999999165535	0.144319996237755	0	0	0	0	0	0	0	0	0	0	0	0	0
	0.165460005402565	0.11879999935627	0.168540000915527	0.129859998822212	0.211520001292229	0.205819994211197	0.170149996876717	0.118840001523495	0.171800002455711	0.135049998760223	0.208350002765656	0.195810005068779	0.159160003066063	0.11599999666214	0.16541999578476	0.134110003709793	0.214780002832413	0.210529997944832	0.19820000231266	0.173260003328323	0.173170000314713	0.151710003614426	0.159679993987083	0.143979996442795	0.202950000762939	0.173219993710518	0.164820000529289	0.159459993243217	0.161620005965233	0.137930005788803	0.197610005736351	0.177599996328354	0.175789996981621	0.148129999637604	0.160699993371964	0.140180006623268	0.17059999704361	0.159710004925728	0.191449999809265	0.0768940001726151	0.197769999504089	0.203580006957054	0.177239999175072	0.161420002579689	0.192220002412796	0.0678180009126663	0.20134000480175	0.199959993362427	0.176909998059273
	0	0	0	0	0	0	0.158950001001358	0.109669998288155	0.173419997096062	0.140110000967979	0.214790001511574	0.203060001134872	0.163409993052483	0.111100003123283	0.167649999260902	0.140829995274544	0.209319993853569	0.207690000534058	0	0	0	0	0	0	0.21306000649929	0.178049996495247	0.161880001425743	0.140450000762939	0.161500006914139	0.145060002803802	0.206579998135567	0.173749998211861	0.152480006217957	0.154650002717972	0.161180004477501	0.151350006461143	0.181360006332397	0.175600007176399	0.186499997973442	0.0730890035629272	0.186039999127388	0.197410002350807	0	0	0	0	0	0	0
	0.163340002298355	0.112929999828339	0.170210003852844	0.136659994721413	0.211679995059967	0.205190002918243	0.165069997310638	0.103529997169971	0.173460006713867	0.134580001235008	0.21637000143528	0.206980004906654	0.156900003552437	0.118539996445179	0.172780007123947	0.136969998478889	0.21322999894619	0.201570004224777	0.206939995288849	0.168349996209145	0.183510005474091	0.156279996037483	0.150399997830391	0.134519994258881	0.212830007076263	0.172790005803108	0.186389997601509	0.148919999599457	0.149939998984337	0.129140004515648	0.207059994339943	0.179509997367859	0.177599996328354	0.145510002970695	0.156409993767738	0.13391999900341	0.177729994058609	0.158849999308586	0.19641999900341	0.0668720006942749	0.195429995656013	0.204689994454384	0.169190004467964	0.153359994292259	0.19505999982357	0.0600179992616177	0.197170004248619	0.225189998745918	0.179010003805161
	0.158859997987747	0.112290002405643	0.169760003685951	0.130989998579025	0.214019998908043	0.210759997367859	0.159820005297661	0.113490000367165	0.163169994950294	0.129060000181198	0.210500001907349	0.209810003638268	0.160500004887581	0.11065000295639	0.159020006656647	0.133420005440712	0.21807000041008	0.210559993982315	0.207409992814064	0.175310000777245	0.165830001235008	0.150450006127357	0.150800004601479	0.142199993133545	0.19854000210762	0.179719999432564	0.170469999313354	0.157409995794296	0.159119993448257	0.134029999375343	0.191839993000031	0.177929997444153	0.169909998774529	0.164939999580383	0.156200006604195	0.13918000459671	0.183190003037453	0.159119993448257	0.194350004196167	0.0804620012640953	0.186090007424355	0.196339994668961	0.188639998435974	0.163330003619194	0.195079997181892	0.0766680017113686	0.19064000248909	0.199090003967285	0.18843999505043
	0.154929995536804	0.11404000222683	0.171460002660751	0.151030004024506	0.198740005493164	0.209810003638268	0.162229999899864	0.120109997689724	0.156979992985725	0.145779997110367	0.201440006494522	0.213459998369217	0.166510000824928	0.116910003125668	0.161899998784065	0.142379999160767	0.18716000020504	0.225140005350113	0.20227999985218	0.159349992871284	0.160840004682541	0.149729996919632	0.172409996390343	0.155379995703697	0.199650004506111	0.166370004415512	0.15735000371933	0.15514999628067	0.165700003504753	0.155780002474785	0	0	0	0	0	0	0.183009997010231	0.175980001688004	0.175160005688667	0.0878200009465218	0.190830007195473	0.187199994921684	0.17467999458313	0.183970004320145	0.165350005030632	0.0852629989385605	0.193829998373985	0.196899995207787	0.181060001254082
	0.144740000367165	0.117710001766682	0.163399994373322	0.130799993872643	0.201489999890327	0.225390002131462	0.156729996204376	0.105800002813339	0.156299993395805	0.139080002903938	0.210219994187355	0.215819999575615	0.141609996557236	0.12066999822855	0.157890006899834	0.135260000824928	0.213699996471405	0.23191000521183	0.195040002465248	0.163320004940033	0.169359996914864	0.153679996728897	0.16899000108242	0.149619996547699	0.189720004796982	0.159549996256828	0.180340006947517	0.154400005936623	0.152060002088547	0.152740001678467	0.197310000658035	0.163619995117188	0.175249993801117	0.160710006952286	0.144759997725487	0.145569995045662	0.176029995083809	0.180779993534088	0.186440005898476	0.0817919969558716	0.190909996628761	0.197850003838539	0.166329994797707	0.158490002155304	0.193819999694824	0.0734300017356873	0.194269999861717	0.213890001177788	0.163440003991127
	0.154829993844032	0.127499997615814	0.157199993729591	0.140420004725456	0.208609998226166	0.211439996957779	0.141139999032021	0.133149996399879	0.156680002808571	0.137539997696877	0.212880000472069	0.218610003590584	0.149759992957115	0.117710001766682	0.162379994988441	0.136099994182587	0.207870006561279	0.213420003652573	0.205510005354881	0.187140002846718	0.172780007123947	0.140530005097389	0.152740001678467	0.141310006380081	0.180639997124672	0.163739994168282	0.151590004563332	0.190610006451607	0.166549995541573	0.146870002150536	0.196520000696182	0.179240003228188	0.172480002045631	0.18155999481678	0.146329998970032	0.129950001835823	0.156159996986389	0.163000002503395	0.211280003190041	0.0553940013051033	0.210569992661476	0.203600004315376	0.176009997725487	0.164739996194839	0.190760001540184	0.0747850015759468	0.193090006709099	0.20847000181675	0.183180004358292
	0.159030005335808	0.11235000193119	0.167689993977547	0.126690000295639	0.213080003857613	0.213459998369217	0.153779998421669	0.122740000486374	0.164959996938705	0.135049998760223	0.219019994139671	0.197530001401901	0.167359992861748	0.111479997634888	0.16227999329567	0.135600000619888	0.209220007061958	0.210130006074905	0.198390007019043	0.174899995326996	0.169119998812675	0.15650999546051	0.153160005807877	0.139369994401932	0.20082999765873	0.17705999314785	0.168679997324944	0.152229994535446	0.15378999710083	0.140230000019073	0.204840004444122	0.180730000138283	0.174470007419586	0.162440001964569	0.148499995470047	0.138410001993179	0.172959998250008	0.168119996786118	0.187930002808571	0.0749270021915436	0.189759999513626	0.201639994978905	0.162139996886253	0.162229999899864	0.182970002293587	0.0756239965558052	0.196559995412827	0.215450003743172	0.17365999519825
	0	0	0	0	0	0	0	0	0	0	0	0	0	0	0	0	0	0	0	0	0	0	0	0	0	0	0	0	0	0	0	0	0	0	0	0	0.1684799939394	0.181170001626015	0.180230006575584	0.0870049968361855	0.182549998164177	0.200570002198219	0.173199996352196	0.168449997901917	0.186869993805885	0.0709870010614395	0.190200001001358	0.210289999842644	0
	0.173189997673035	0.0941540002822876	0.140729993581772	0.147180005908012	0.235049992799759	0.209700003266335	0.159659996628761	0.111319996416569	0.163619995117188	0.146929994225502	0.196579992771149	0.221870005130768	0.184300005435944	0.1041100025177	0.150169998407364	0.149340003728867	0.198009997606277	0.214059993624687	0.206450000405312	0.195500001311302	0.161530002951622	0.136979997158051	0.146050006151199	0.153490006923676	0.214090004563332	0.171140000224113	0.188490003347397	0.159930005669594	0.136959999799728	0.129380002617836	0.196140006184578	0.214739993214607	0.160160005092621	0.141369998455048	0.154369994997978	0.133210003376007	0.170839995145798	0.161890000104904	0.20770999789238	0.0880829989910126	0.197650000452995	0.173820003867149	0.17102999985218	0.169440001249313	0.191679999232292	0.0818570032715797	0.206770002841949	0.179210007190704	0.158600002527237
	0.123669996857643	0.21220999956131	0.0861279964447021	0.156819999217987	0.273739993572235	0.147430002689362	0.170469999313354	0.0787540003657341	0.19132000207901	0.17383000254631	0.226209998130798	0.159409999847412	0.14920000731945	0.145109996199608	0.1528500020504	0.146850004792213	0.194100007414818	0.211889997124672	0.217189997434616	0.163570001721382	0.153830006718636	0.147239997982979	0.177849993109703	0.140320003032684	0.160129994153976	0.20236000418663	0.193130001425743	0.153129994869232	0.160060003399849	0.131180003285408	0.187299996614456	0.187230005860329	0.169200003147125	0.166409999132156	0.144810006022453	0.145050004124641	0.175070002675056	0.171340003609657	0.183200001716614	0.0923120006918907	0.186049997806549	0.192029997706413	0.163980007171631	0.174140006303787	0.217069998383522	0.0748889967799187	0.196109995245934	0.173800006508827	0.128260001540184
	0	0	0	0	0	0	0	0	0	0	0	0	0	0	0	0	0	0	0	0	0	0	0	0	0	0	0	0	0	0	0	0	0	0	0	0	0	0	0	0	0	0	0.163680002093315	0.154789999127388	0.189640000462532	0.0869669988751411	0.192469999194145	0.212449997663498	0
	0.131180003285408	0.132229998707771	0.169660001993179	0.126809999346733	0.239789992570877	0.20032000541687	0.16380999982357	0.119750000536442	0.163169994950294	0.127519994974136	0.215969994664192	0.217570006847382	0.15523000061512	0.142810001969337	0.152669996023178	0.126289993524551	0.210580006241798	0.212430000305176	0.201499998569489	0.179529994726181	0.180089995265007	0.166940003633499	0.137860000133514	0.134090006351471	0	0	0	0	0	0	0.199090003967285	0.169389992952347	0.150979995727539	0.158360004425049	0.163019999861717	0.159150004386902	0.171560004353523	0.162379994988441	0.193140000104904	0.0705410018563271	0.204290002584457	0.198090001940727	0.165920004248619	0.162000000476837	0.171509996056557	0.0805879980325699	0.195030003786087	0.212650001049042	0
	0.161160007119179	0.118569999933243	0.168689996004105	0.136309996247292	0.209389999508858	0.205889999866486	0.169489994645119	0.131650000810623	0.162750005722046	0.130740001797676	0.197219997644424	0.208159998059273	0.169510006904602	0.115299999713898	0.181480005383492	0.136790007352829	0.198039993643761	0.19888000190258	0.217460006475449	0.180010005831718	0.175170004367828	0.159459993243217	0.152219995856285	0.115680001676083	0.209419995546341	0.187849998474121	0.167809993028641	0.157460004091263	0.146779999136925	0.130679994821548	0.217010006308556	0.173189997673035	0.176170006394386	0.162080004811287	0.148110002279282	0.123439997434616	0.188749998807907	0.157539993524551	0.181280001997948	0.0677430033683777	0.189219996333122	0.215470001101494	0.185330003499985	0.162770003080368	0.176819995045662	0.0659679993987083	0.200800001621246	0.20830999314785	0.17569999396801
	0.17739999294281	0.110509999096394	0.154489994049072	0.134519994258881	0.238379999995232	0.18469999730587	0.195690006017685	0.104330003261566	0.171299993991852	0.117909997701645	0.209629997611046	0.201140001416206	0.145870000123978	0.112340003252029	0.143910005688667	0.145070001482964	0.233449995517731	0.21934999525547	0.166240006685257	0.174730002880096	0.165089994668961	0.191080003976822	0.147459998726845	0.155399993062019	0.202500000596046	0.165240004658699	0.180470004677773	0.170870006084442	0.144170001149178	0.136739999055862	0.1771399974823	0.201189994812012	0.163880005478859	0.191489994525909	0.132870003581047	0.133440002799034	0.191009998321533	0.147770002484322	0.188580006361008	0.0850000008940697	0.179920002818108	0.207719996571541	0.129040002822876	0.17059999704361	0.204199999570847	0.074412003159523	0.215130001306534	0.206630006432533	0.136659994721413
	0.142969995737076	0.112279996275902	0.147369995713234	0.134990006685257	0.253019988536835	0.209370002150536	0.142250001430511	0.113600000739098	0.154699996113777	0.129669994115829	0.241150006651878	0.218620002269745	0.144199997186661	0.110610000789165	0.152459993958473	0.132259994745255	0.2379399985075	0.222530007362366	0	0	0	0	0	0	0.19310000538826	0.168980002403259	0.180830001831055	0.172839999198914	0.147890001535416	0.136360004544258	0.197569996118546	0.160030007362366	0.184880003333092	0.1822399944067	0.145930007100105	0.129350006580353	0.177080005407333	0.183270007371902	0.190290004014969	0.0660440027713776	0.175679996609688	0.207640007138252	0.17603999376297	0.176229998469353	0.191280007362366	0.067281000316143	0.194759994745255	0.194409996271133	0.163440003991127
	0.159840002655983	0.0944269970059395	0.162210002541542	0.112230002880096	0.242880001664162	0.228400006890297	0.152290001511574	0.0983349978923798	0.158419996500015	0.127990007400513	0.228670001029968	0.23429000377655	0	0	0	0	0	0	0.215259999036789	0.163039997220039	0.177630007266998	0.144380003213882	0.161039993166924	0.138659998774529	0.190909996628761	0.199719995260239	0.184450000524521	0.132949993014336	0.145909994840622	0.146070003509521	0	0	0	0	0	0	0.183909997344017	0.169060006737709	0.185010001063347	0.0751909986138344	0.192609995603561	0.19420999288559	0	0	0	0	0	0	0.179470002651215
	0.165739998221397	0.107320003211498	0.153840005397797	0.133790001273155	0.213339999318123	0.217920005321503	0.167129993438721	0.103160001337528	0.154019996523857	0.135130003094673	0.221650004386902	0.219640001654625	0.162680000066757	0.10453999787569	0.1511500030756	0.138699993491173	0.22698999941349	0.216509997844696	0.212050005793571	0.189659997820854	0.177540004253387	0.142529994249344	0.149379998445511	0.132609993219376	0.209160000085831	0.183610007166862	0.179199993610382	0.142089992761612	0.143910005688667	0.135690003633499	0.205170005559921	0.184870004653931	0.182689994573593	0.138449996709824	0.147049993276596	0.139840006828308	0.166400000452995	0.174989998340607	0.192190006375313	0.0771619975566864	0.203979998826981	0.180030003190041	0.169019997119904	0.165500000119209	0.192660003900528	0.0769039988517761	0.206550002098083	0.186619997024536	0.165649995207787
	0	0	0	0	0	0	0	0	0	0	0	0	0.153579995036125	0.141430005431175	0.155100002884865	0.143690004944801	0.202309995889664	0.20388999581337	0	0	0	0	0	0	0.210559993982315	0.18215000629425	0.177190005779266	0.15022000670433	0.143610000610352	0.136270001530647	0	0	0	0	0	0	0.15251000225544	0.142820000648499	0.195470005273819	0.0871519967913628	0.218360006809235	0.203690007328987	0.163570001721382	0.146009996533394	0.199159994721413	0.111299999058247	0.172499999403954	0.207469999790192	0
	0.153799995779991	0.111510001122952	0.163409993052483	0.133939996361732	0.222819998860359	0.214530006051064	0.15064999461174	0.120190002024174	0.154819995164871	0.136559993028641	0.226549997925758	0.211239993572235	0.151439994573593	0.104730002582073	0.165099993348122	0.126200005412102	0.231930002570152	0.220599994063377	0.202720001339912	0.175909996032715	0.184330001473427	0.147850006818771	0.151370003819466	0.13782000541687	0.217219993472099	0.175980001688004	0.161449998617172	0.157769992947578	0.154219999909401	0.133359998464584	0	0	0	0	0	0	0.173889994621277	0.171890005469322	0.1875	0.0635880008339882	0.20864999294281	0.194480001926422	0.175850003957748	0.170159995555878	0.188319995999336	0.0659129992127419	0.189490005373955	0.210260003805161	0.17620000243187
	0.197699993848801	0.105970002710819	0.141530007123947	0.129519999027252	0.223110005259514	0.202169999480247	0.118830002844334	0.0884900018572807	0.181189998984337	0.144299998879433	0.243919998407364	0.223269999027252	0.174360007047653	0.104929998517036	0.149399995803833	0.157000005245209	0.203999996185303	0.210309997200966	0	0	0	0	0	0	0.165360003709793	0.187220007181168	0.183950006961823	0.170849993824959	0.160469993948936	0.13213999569416	0	0	0	0	0	0	0	0	0	0	0	0	0.16609999537468	0.186199992895126	0.191599994897842	0.0829180032014847	0.200130000710487	0.173050001263618	0.193000003695488
	0.179210007190704	0.129370003938675	0.162599995732307	0.129130005836487	0.203789994120598	0.195910006761551	0	0	0	0	0	0	0	0	0	0	0	0	0	0	0	0	0	0	0	0	0	0	0	0	0	0	0	0	0	0	0.177159994840622	0.150619998574257	0.189559996128082	0.0768740028142929	0.18299999833107	0.222780004143715	0.182970002293587	0.148279994726181	0.177570000290871	0.071882002055645	0.218099996447563	0.201199993491173	0
	0.160089999437332	0.139540001749992	0.159109994769096	0.14902999997139	0.187600001692772	0.204630002379417	0.156010001897812	0.129480004310608	0.133809998631477	0.14190000295639	0.211999997496605	0.226799994707108	0	0	0	0	0	0	0.175769999623299	0.169379994273186	0.18758000433445	0.158989995718002	0.160940006375313	0.147349998354912	0.189500004053116	0.172429993748665	0.185169994831085	0.161740005016327	0.153139993548393	0.138019993901253	0.206560000777245	0.155520007014275	0.166299998760223	0.186309993267059	0.150720000267029	0.134589999914169	0.165399998426437	0.16253000497818	0.167170003056526	0.0873280018568039	0.183950006961823	0.233620002865791	0	0	0	0	0	0	0
	0	0	0	0	0	0	0.169530004262924	0.123400002717972	0.172279998660088	0.125119999051094	0.210419997572899	0.199249997735023	0	0	0	0	0	0	0	0	0	0	0	0	0	0	0	0	0	0	0.20660999417305	0.171460002660751	0.173639997839928	0.159189999103546	0.148039996623993	0.141069993376732	0	0	0	0	0	0	0	0	0	0	0	0	0
	0.169609993696213	0.084817998111248	0.166749998927116	0.133369997143745	0.233319997787476	0.21212999522686	0.171599999070168	0.0850299969315529	0.164279997348785	0.141450002789497	0.241950005292892	0.195680007338524	0.151850000023842	0.119800001382828	0.149639993906021	0.120710000395775	0.236059993505478	0.221939995884895	0.216910004615784	0.161699995398521	0.181339994072914	0.134990006685257	0.164729997515678	0.140330001711845	0.173950001597404	0.169400006532669	0.189370006322861	0.192959994077682	0.136769995093346	0.137549996376038	0.194289997220039	0.178029999136925	0.160929992794991	0.196919992566109	0.167590007185936	0.10224000364542	0.170389994978905	0.142470002174377	0.198689997196198	0.0903400033712387	0.204559996724129	0.193550005555153	0.152339994907379	0.161779999732971	0.191729992628098	0.0868560001254082	0.194480001926422	0.212830007076263	0
	0.150920003652573	0.118859998881817	0.162630006670952	0.138099998235703	0.213280007243156	0.209820002317429	0.159089997410774	0.11540000140667	0.163029998540878	0.13654999434948	0.214689999818802	0.21773000061512	0.157250002026558	0.125929996371269	0.161779999732971	0.139809995889664	0.2119500041008	0.204870000481606	0.206410005688667	0.18554000556469	0.173050001263618	0.150250002741814	0.151950001716614	0.132909998297691	0.203339993953705	0.179240003228188	0.175530001521111	0.160600006580353	0.146779999136925	0.133220002055168	0.210910007357597	0.181409999728203	0.166740000247955	0.16177000105381	0.150959998369217	0.131860002875328	0.175390005111694	0.167830005288124	0.189099997282028	0.0713689997792244	0.190919995307922	0.198420003056526	0.174549996852875	0.16907000541687	0.186729997396469	0.0740770027041435	0.189229995012283	0.19938999414444	0.179820001125336
	0.15769000351429	0.12100999802351	0.169640004634857	0.144889995455742	0.210720002651215	0.200990006327629	0.154829993844032	0.112049996852875	0.171169996261597	0.13612000644207	0.215399995446205	0.210439994931221	0.161139994859695	0.117349997162819	0.158099994063377	0.138769999146461	0.217739999294281	0.203349992632866	0.207379996776581	0.187059998512268	0.172820001840591	0.147300004959106	0.157059997320175	0.130889996886253	0.204630002379417	0.186279997229576	0.171140000224113	0.152970001101494	0.15251000225544	0.13400000333786	0.202989995479584	0.186660006642342	0.168249994516373	0.146620005369186	0.155870005488396	0.136759996414185	0.185330003499985	0.165529996156693	0.186660006642342	0.0691440030932426	0.187179997563362	0.199440002441406	0.176320001482964	0.171519994735718	0.186859995126724	0.0765450000762939	0.187959998846054	0.198269993066788	0.184550002217293
	0	0	0	0	0	0	0.148340001702309	0.118249997496605	0.148809999227524	0.122299998998642	0.231949999928474	0.230360001325607	0	0	0	0	0	0	0.186279997229576	0.171399995684624	0.178990006446838	0.17051999270916	0.15726999938488	0.135550007224083	0.168830007314682	0.168669998645782	0.201010003685951	0.168630003929138	0.152999997138977	0.13986000418663	0.172350004315376	0.179609999060631	0.195759996771812	0.167429998517036	0.161740005016327	0.123120002448559	0.182180002331734	0.164370000362396	0.17305999994278	0.0870279967784882	0.194399997591972	0.198970004916191	0.194089993834496	0.178609997034073	0.173549994826317	0.0833970010280609	0.17127999663353	0.199080005288124	0.182710006833076
	0.161550000309944	0.119159996509552	0.162469998002052	0.144370004534721	0.20974999666214	0.211579993367195	0.164949998259544	0.109190002083778	0.164660006761551	0.136859998106956	0.212449997663498	0.206819996237755	0.161990001797676	0.115780003368855	0.165989995002747	0.133609995245934	0.212620005011559	0.212119996547699	0.197229996323586	0.18257999420166	0.167569994926453	0.149210005998611	0.1545500010252	0.142130002379417	0.192819997668266	0.177770003676414	0.168290004134178	0.158739998936653	0.156760007143021	0.136999994516373	0.198210000991821	0.181679993867874	0.16109000146389	0.155709996819496	0.160679996013641	0.141069993376732	0.173779994249344	0.171739995479584	0.196830004453659	0.0708390027284622	0.184479996562004	0.209539994597435	0.186910003423691	0.161060005426407	0.184729993343353	0.0767349973320961	0.19208000600338	0.198469996452332	0.177750006318092
	0.150700002908707	0.10487999767065	0.148859992623329	0.119340002536774	0.240309998393059	0.235919997096062	0.140729993581772	0.117059998214245	0.167410001158714	0.127599999308586	0.230010002851486	0.217189997434616	0	0	0	0	0	0	0	0	0	0	0	0	0.200310006737709	0.192300006747246	0.168400004506111	0.153999999165535	0.146750003099442	0.138239994645119	0.183829993009567	0.188370004296303	0.1771399974823	0.160300001502037	0.150749996304512	0.139620006084442	0.174600005149841	0.177340000867844	0.17815999686718	0.0732709988951683	0.199990004301071	0.196639999747276	0.171560004353523	0.176280006766319	0.17781999707222	0.0802619978785515	0.184479996562004	0.209600001573563	0.176530003547668
	0	0	0	0	0	0	0.150250002741814	0.108309999108315	0.156470000743866	0.160239994525909	0.216399997472763	0.208320006728172	0.159260004758835	0.105539999902248	0.137260004878044	0.152480006217957	0.242449998855591	0.203009992837906	0.196009993553162	0.179769992828369	0.172529995441437	0.175479993224144	0.135120004415512	0.141090005636215	0.187700003385544	0.172000005841255	0.181409999728203	0.150370001792908	0.142879992723465	0.165629997849464	0	0	0	0	0	0	0.168439999222755	0.174429997801781	0.190109997987747	0.0624470002949238	0.193880006670952	0.210700005292892	0.188079997897148	0.188830003142357	0.179749995470047	0.0767109990119934	0.174140006303787	0.192479997873306	0.157959997653961
	0.171849995851517	0.126379996538162	0.176050007343292	0.143399998545647	0.192699998617172	0.189630001783371	0.157959997653961	0.122639998793602	0.157460004091263	0.141159996390343	0.212229996919632	0.208539992570877	0.180240005254745	0.129109993577003	0.149330005049706	0.144629999995232	0.20006999373436	0.196620002388954	0.202079996466637	0.186419993638992	0.170049995183945	0.154799997806549	0.154719993472099	0.131929993629456	0.198640003800392	0.172269999980927	0.16279000043869	0.159840002655983	0.155670002102852	0.150800004601479	0.220119997859001	0.178529992699623	0.16015000641346	0.148640006780624	0.157780006527901	0.134780004620552	0.167449995875359	0.156100004911423	0.19370000064373	0.0712530016899109	0.19497999548912	0.216519996523857	0	0	0	0	0	0	0
	0	0	0	0	0	0	0	0	0	0	0	0	0	0	0	0	0	0	0	0	0	0	0	0	0	0	0	0	0	0	0	0	0	0	0	0	0	0	0	0	0	0	0	0	0	0	0	0	0
	0.165130004286766	0.112319998443127	0.159270003437996	0.131019994616508	0.221900001168251	0.210590004920959	0.156580001115799	0.113650001585484	0.156900003552437	0.131830006837845	0.216199994087219	0.214780002832413	0.169890001416206	0.116200000047684	0.159529998898506	0.132459998130798	0.209549993276596	0.209220007061958	0.208379998803139	0.178519994020462	0.173480004072189	0.155819997191429	0.146439999341965	0.137580007314682	0.199660003185272	0.180749997496605	0.173920005559921	0.156499996781349	0.149069994688034	0.138339996337891	0.204050004482269	0.1824000030756	0.172309994697571	0.15336999297142	0.151899993419647	0.137349992990494	0.169729992747307	0.164509996771812	0.194189995527267	0.0765379965305328	0.199239999055862	0.19472000002861	0.177080005407333	0.161439999938011	0.198730006814003	0.0735229998826981	0.190320000052452	0.204260006546974	0.17645999789238
	0.15650999546051	0.113580003380775	0.176899999380112	0.119699999690056	0.206169992685318	0.224319994449615	0.161630004644394	0.114569999277592	0.167919993400574	0.131390005350113	0.216120004653931	0.209460005164146	0.16007000207901	0.121820002794266	0.165729999542236	0.134279996156693	0.202050000429153	0.216049998998642	0.20372000336647	0.182600006461143	0.17247000336647	0.148499995470047	0.157409995794296	0.132369995117188	0.199110001325607	0.187690004706383	0.175129994750023	0.15336999297142	0.154280006885529	0.134729996323586	0.1997299939394	0.162340000271797	0.172380000352859	0.149189993739128	0.159119993448257	0.128120005130768	0.176219999790192	0.154569998383522	0.186780005693436	0.0695360004901886	0.195219993591309	0.217669993638992	0.177389994263649	0.159459993243217	0.185100004076958	0.0780450031161308	0.199799999594688	0.204260006546974	0.177939996123314
	0.129610002040863	0.112450003623962	0.164110004901886	0.132400006055832	0.227489992976189	0.233940005302429	0.148640006780624	0.100709997117519	0.161620005965233	0.121080003678799	0.220249995589256	0.247690007090569	0.144490003585815	0.109310001134872	0.154919996857643	0.124229997396469	0.220349997282028	0.246700003743172	0.210899993777275	0.174280002713203	0.159659996628761	0.167380005121231	0.149140000343323	0.138640001416206	0.199959993362427	0.179490000009537	0.172490000724792	0.161960005760193	0.158329993486404	0.127770006656647	0.195179998874664	0.179100006818771	0.185450002551079	0.167300000786781	0.147970005869865	0.124990001320839	0.177359998226166	0.169369995594025	0.186780005693436	0.0748689994215965	0.188930004835129	0.201499998569489	0.173989996314049	0.160579994320869	0.191039994359016	0.0765329971909523	0.195549994707108	0.196889996528625	0.173380002379417
	0	0	0	0	0	0	0	0	0	0	0	0	0.166769996285439	0.138549998402596	0.147019997239113	0.143549993634224	0.187490001320839	0.216619998216629	0	0	0	0	0	0	0.181700006127357	0.164259999990463	0.179769992828369	0.169510006904602	0.145950004458427	0.158820003271103	0	0	0	0	0	0	0	0	0	0	0	0	0	0	0	0	0	0	0
	0.153650000691414	0.12194000184536	0.178200006484985	0.113710001111031	0.21450999379158	0.214880004525185	0.15896999835968	0.141749992966652	0.161469995975494	0.122220002114773	0.207129999995232	0.212490007281303	0.153559997677803	0.121880002319813	0.178450003266335	0.134100005030632	0.215540006756783	0.194879993796349	0.215250000357628	0.172839999198914	0.174610003829002	0.160989999771118	0.140039995312691	0.130060002207756	0.188529998064041	0.178890004754066	0.172140002250671	0.156149998307228	0.15557000041008	0.129020005464554	0.197659999132156	0.189730003476143	0.176949992775917	0.15234999358654	0.145490005612373	0.127560004591942	0.17951999604702	0.155289992690086	0.186890006065369	0.0696280002593994	0.196270003914833	0.21340000629425	0.172529995441437	0.188480004668236	0.18401999771595	0.0760949999094009	0.196649998426437	0.194810003042221	0.179790005087852
	0.155729994177818	0.117749996483326	0.160420000553131	0.131180003285408	0.211909994482994	0.215179994702339	0.169369995594025	0.12661999464035	0.156780004501343	0.14801000058651	0.203569993376732	0.195649996399879	0.159240007400513	0.124269999563694	0.155139997601509	0.131520003080368	0.21433000266552	0.215499997138977	0.200810000300407	0.186529994010925	0.168439999222755	0.158940002322197	0.157649993896484	0.1372299939394	0.187460005283356	0.186409994959831	0.166940003633499	0.172450006008148	0.150949999690056	0.13578000664711	0.19998000562191	0.18826000392437	0.166850000619888	0.161359995603561	0.146889999508858	0.127570003271103	0.174229994416237	0.158999994397163	0.193969994783401	0.0728640034794807	0.196349993348122	0.207310006022453	0.177729994058609	0.163059994578362	0.189869999885559	0.0774300023913383	0.191899999976158	0.212850004434586	0.180130004882813
	0.162509992718697	0.111230000853539	0.169359996914864	0.133829995989799	0.212459996342659	0.210610002279282	0.153390005230904	0.113689996302128	0.165570005774498	0.131730005145073	0.209309995174408	0.210189998149872	0.164399996399879	0.114440001547337	0.170330002903938	0.130339995026588	0.2065200060606	0.213960006833076	0.214739993214607	0.187810003757477	0.164480000734329	0.153760001063347	0.154459998011589	0.124750003218651	0.21212999522686	0.180769994854927	0.171849995851517	0.149149999022484	0.15625	0.12984000146389	0.210309997200966	0.180340006947517	0.172539994120598	0.18027999997139	0.150040000677109	0.126149997115135	0.181960001587868	0.151510000228882	0.187460005283356	0.0616879984736443	0.199630007147789	0.217749997973442	0.183650001883507	0.157629996538162	0.185000002384186	0.064131997525692	0.195989996194839	0.213589996099472	0.185029998421669
	0.149179995059967	0.111429996788502	0.159060001373291	0.124020002782345	0.219730004668236	0.21654999256134	0.160740002989769	0.118720002472401	0.16007000207901	0.136289998888969	0.212249994277954	0.217789992690086	0.162389993667603	0.11412999778986	0.162890002131462	0.132760003209114	0.217209994792938	0.210969999432564	0.202690005302429	0.181569993495941	0.174999997019768	0.15090000629425	0.153620004653931	0.139970004558563	0.197280004620552	0.179959997534752	0.171849995851517	0.151899993419647	0.149519994854927	0.139939993619919	0.202720001339912	0.185859993100166	0.171100005507469	0.154770001769066	0.148129999637604	0.133900001645088	0.170249998569489	0.169170007109642	0.189319998025894	0.0738319978117943	0.193770006299019	0.194810003042221	0.171829998493195	0.162349998950958	0.190579995512962	0.0677160024642944	0.190349996089935	0.216700002551079	0.180429995059967
	0.15344999730587	0.111809998750687	0.15387000143528	0.142879992723465	0.223499998450279	0.214489996433258	0.147210001945496	0.116230003535748	0.150839999318123	0.125400006771088	0.23115000128746	0.229169994592667	0.160370007157326	0.109140001237392	0.167219996452332	0.136959999799728	0.208660006523132	0.217659994959831	0.205779999494553	0.173020005226135	0.16763000190258	0.142140001058578	0.165910005569458	0.145530000329018	0.209610000252724	0.16957999765873	0.158099994063377	0.15056000649929	0.156130000948906	0.156020000576973	0.196439996361732	0.16652999818325	0.168880000710487	0.152750000357628	0.163540005683899	0.151859998703003	0.172920003533363	0.159160003066063	0.184850007295609	0.0803470015525818	0.194629997014999	0.208090007305145	0.171739995479584	0.161129996180534	0.1891999989748	0.0845139995217323	0.18996000289917	0.203459993004799	0.16729000210762
	0.161860004067421	0.123010002076626	0.164869993925095	0.135890007019043	0.21238000690937	0.213159993290901	0.160689994692802	0.11370000243187	0.164580002427101	0.13204999268055	0.212490007281303	0.208700001239777	0.156829997897148	0.111479997634888	0.158260002732277	0.139540001749992	0.225779995322227	0.214010000228882	0.205770000815392	0.178420007228851	0.171869993209839	0.151559993624687	0.147719994187355	0.140740007162094	0.202179998159409	0.175249993801117	0.177330002188683	0.158610001206398	0.147980004549026	0.145060002803802	0.202720001339912	0.176310002803802	0.170399993658066	0.168669998645782	0.150079995393753	0.136570006608963	0.166280001401901	0.164989992976189	0.186660006642342	0.075704000890255	0.190119996666908	0.209570005536079	0.177809998393059	0.163139998912811	0.189950004220009	0.0717329978942871	0.188610002398491	0.20474000275135	0.177609995007515
	0.151230007410049	0.120650000870228	0.156450003385544	0.139770001173019	0.218050003051758	0.214560002088547	0.150940001010895	0.110210001468658	0.16049000620842	0.144380003213882	0.215629994869232	0.215540006756783	0.154579997062683	0.121339999139309	0.158669993281364	0.137549996376038	0.214570000767708	0.211170002818108	0.204040005803108	0.166290000081062	0.172319993376732	0.148699998855591	0.161210000514984	0.142269998788834	0.204390004277229	0.171829998493195	0.175620004534721	0.160809993743896	0.156700000166893	0.141120001673698	0.194440007209778	0.172059997916222	0.170289993286133	0.171409994363785	0.15599000453949	0.140919998288155	0.170809999108315	0.162699997425079	0.195050001144409	0.0731189996004105	0.191170006990433	0.204260006546974	0.176400005817413	0.161799997091293	0.195610001683235	0.0757699981331825	0.187659993767738	0.203329995274544	0.178550004959106
	0.165409997105598	0.118320003151894	0.160569995641708	0.131469994783401	0.213430002331734	0.217429995536804	0.165000006556511	0.114969998598099	0.167980000376701	0.123450003564358	0.207230001688004	0.221369996666908	0.164340004324913	0.112039998173714	0.15650999546051	0.128380000591278	0.217230007052422	0.221499994397163	0.212439998984337	0.189290001988411	0.170860007405281	0.139960005879402	0.161620005965233	0.125829994678497	0.219789996743202	0.18996000289917	0.168119996786118	0.14172999560833	0.151480004191399	0.128920003771782	0.212960004806519	0.195079997181892	0.172120004892349	0.141859993338585	0.159280002117157	0.13120000064373	0.188350006937981	0.152830004692078	0.194140002131462	0.085377000272274	0.186130002140999	0.191229999065399	0.187010005116463	0.153669998049736	0.196970000863075	0.081554003059864	0.204750001430511	0.183019995689392	0.186189994215965
	0.16915999352932	0.116230003535748	0.162039995193481	0.139599993824959	0.209380000829697	0.203600004315376	0.162059992551804	0.119209997355938	0.164580002427101	0.136749997735023	0.214629992842674	0.202769994735718	0.166879996657372	0.114110000431538	0.165619999170303	0.134800001978874	0.208189994096756	0.210390001535416	0.210759997367859	0.184799998998642	0.164199993014336	0.14690999686718	0.155070006847382	0.13824999332428	0.188319995999336	0.176660001277924	0.144459992647171	0.198579996824265	0.148550003767014	0.143439993262291	0.192870005965233	0.168740004301071	0.155159994959831	0.189170002937317	0.1441899985075	0.149869993329048	0.174899995326996	0.187590003013611	0.17043000459671	0.0735960006713867	0.17637999355793	0.217120006680489	0.16779999434948	0.173500001430511	0.175459995865822	0.0732460021972656	0.181759998202324	0.228229999542236	0.165519997477531
	0.138689994812012	0.122019998729229	0.160400003194809	0.143299996852875	0.234980002045631	0.211119994521141	0.154670000076294	0.110770002007484	0.173360005021095	0.135350003838539	0.208670005202293	0.204050004482269	0.152820006012917	0.121100001037121	0.171069994568825	0.127849996089935	0.222169995307922	0.2049899995327	0.206719994544983	0.172370001673698	0.171930000185966	0.1598100066185	0.149800002574921	0.139369994401932	0.214190006256104	0.182760000228882	0.160769999027252	0.144960001111031	0.158920004963875	0.138410001993179	0.204219996929169	0.175879999995232	0.175260007381439	0.149079993367195	0.155289992690086	0.140269994735718	0.179299995303154	0.175119996070862	0.181520000100136	0.0687490031123161	0.19208000600338	0.203240007162094	0.181030005216599	0.160339996218681	0.190730005502701	0.0752160027623177	0.19675999879837	0.201330006122589	0.180289998650551
	0.157419994473457	0.110349997878075	0.176349997520447	0.13400000333786	0.206210002303123	0.215670004487038	0	0	0	0	0	0	0	0	0	0	0	0	0	0	0	0	0	0	0	0	0	0	0	0	0	0	0	0	0	0	0	0	0	0	0	0	0	0	0	0	0	0	0
	0.162000000476837	0.118359997868538	0.168060004711151	0.137749999761581	0.202340006828308	0.20320999622345	0.159510001540184	0.115579999983311	0.166020005941391	0.139469996094704	0.207090005278587	0.209020003676414	0.158399999141693	0.117890000343323	0.163230001926422	0.138349995017052	0.204549998044968	0.209450006484985	0.213139995932579	0.180830001831055	0.167359992861748	0.14767000079155	0.150529995560646	0.136810004711151	0.205740004777908	0.187790006399155	0.168290004134178	0.152129992842674	0.151649996638298	0.134540006518364	0.21110999584198	0.188400000333786	0.166850000619888	0.146290004253387	0.149670004844666	0.132540002465248	0.182569995522499	0.169719994068146	0.189040005207062	0.0754470005631447	0.187319993972778	0.197390004992485	0.180140003561974	0.163249999284744	0.186800003051758	0.0749019980430603	0.190009996294975	0.199939996004105	0.18079000711441
	0.155450001358986	0.108549997210503	0.164770007133484	0.140770003199577	0.213159993290901	0.204809993505478	0.152290001511574	0.111630000174046	0.174950003623962	0.142700001597404	0.208289995789528	0.211099997162819	0.154799997806549	0.125410005450249	0.163350000977516	0.139029994606972	0.20906999707222	0.20770999789238	0.207320004701614	0.184320002794266	0.161760002374649	0.154819995164871	0.156269997358322	0.136390000581741	0.204270005226135	0.174380004405975	0.161799997091293	0.156389996409416	0.154149994254112	0.145229995250702	0.203020006418228	0.18147000670433	0.159030005335808	0.154589995741844	0.148780003190041	0.144309997558594	0.175600007176399	0.170619994401932	0.169279992580414	0.0678389966487885	0.189410001039505	0.221340000629425	0.177570000290871	0.178560003638268	0.178189992904663	0.0756580010056496	0.184129998087883	0.215619996190071	0.176760002970695
	0.171560004353523	0.116829998791218	0.159160003066063	0.145490005612373	0.206400007009506	0.200560003519058	0.177320003509521	0.107670001685619	0.170200005173683	0.133980005979538	0.213009998202324	0.197809994220734	0.160080000758171	0.122780002653599	0.158059999346733	0.122680000960827	0.230079993605614	0.206310003995895	0.19641999900341	0.180669993162155	0.178200006484985	0.147190004587173	0.152390003204346	0.145140007138252	0.199799999594688	0.180219992995262	0.167909994721413	0.150150001049042	0.158759996294975	0.143150001764297	0.199210003018379	0.182899996638298	0.173810005187988	0.159710004925728	0.154530003666878	0.129850000143051	0	0	0	0	0	0	0.184239998459816	0.162719994783401	0.184369996190071	0.0742129981517792	0.198640003800392	0.19582000374794	0.171650007367134
	0.155169993638992	0.11608000099659	0.171360000967979	0.131850004196167	0.216059997677803	0.215939998626709	0.154540002346039	0.116570003330708	0.168919995427132	0.134910002350807	0.209079995751381	0.214220002293587	0.158079996705055	0.114770002663136	0.166629999876022	0.140609994530678	0.214110001921654	0.212870001792908	0.203610002994537	0.17407999932766	0.170369997620583	0.157619997859001	0.153459995985031	0.143950000405312	0.201969996094704	0.173869997262955	0.168960005044937	0.155259996652603	0.155330002307892	0.139709994196892	0.206839993596077	0.180910006165504	0.157460004091263	0.15616999566555	0.153339996933937	0.144099995493889	0.172440007328987	0.16083000600338	0.189400002360344	0.0763679966330528	0.197589993476868	0.198330000042915	0.173820003867149	0.167679995298386	0.189429998397827	0.074862003326416	0.189480006694794	0.206650003790855	0.178849995136261
	0.16313000023365	0.117760002613068	0.162970006465912	0.135250002145767	0.215139999985695	0.201949998736382	0.159799993038177	0.11259999871254	0.165340006351471	0.13323999941349	0.216619998216629	0.208330005407333	0.155939996242523	0.118060000240803	0.167250007390976	0.140320003032684	0.214579999446869	0.199090003967285	0.211199998855591	0.168339997529984	0.173610001802444	0.149039998650551	0.149859994649887	0.147719994187355	0.213949993252754	0.168679997324944	0.168740004301071	0.149039998650551	0.155799999833107	0.141029998660088	0.19888000190258	0.171700000762939	0.169220000505447	0.155389994382858	0.152529999613762	0.135499998927116	0.169200003147125	0.162660002708435	0.183060005307198	0.0641399994492531	0.194429993629456	0.220119997859001	0.173590004444122	0.165659993886948	0.185029998421669	0.0726889967918396	0.19081999361515	0.215969994664192	0.183119997382164
	0.141589999198914	0.113930001854897	0.157859995961189	0.134900003671646	0.234669998288155	0.217059999704361	0.165140002965927	0.118369996547699	0.181569993495941	0.155699998140335	0.185709998011589	0.193499997258186	0.164409995079041	0.0903680026531219	0.163560003042221	0.15701000392437	0.219420000910759	0.205239996314049	0.192410007119179	0.171749994158745	0.174239993095398	0.152099996805191	0.173299998044968	0.136189997196198	0.192159995436668	0.198819994926453	0.164460003376007	0.167610004544258	0.142480000853539	0.134479999542236	0.199139997363091	0.159480005502701	0.166490003466606	0.166820004582405	0.174239993095398	0.133839994668961	0.182170003652573	0.153019994497299	0.203229993581772	0.0691770017147064	0.185660004615784	0.206729993224144	0.189290001988411	0.15990999341011	0.196899995207787	0.0660779997706413	0.194220006465912	0.193599998950958	0.180979996919632
	0.165049999952316	0.113799996674061	0.167390003800392	0.129710003733635	0.214949995279312	0.211630001664162	0.155269995331764	0.117480002343655	0.163609996438026	0.137810006737709	0.217500001192093	0.209810003638268	0.155379995703697	0.123740002512932	0.164710000157356	0.133929997682571	0.211280003190041	0.210779994726181	0.187930002808571	0.165099993348122	0.171759992837906	0.147019997239113	0.172000005841255	0.139249995350838	0.197310000658035	0.17603999376297	0.169400006532669	0.155750006437302	0.157769992947578	0.139219999313354	0.202920004725456	0.180010005831718	0.176949992775917	0.163039997220039	0.15090000629425	0.131410002708435	0.187040001153946	0.154320001602173	0.196280002593994	0.0807740017771721	0.190510004758835	0.191090002655983	0.173069998621941	0.155369997024536	0.196170002222061	0.0777039974927902	0.200179994106293	0.206149995326996	0.1700100004673
	0.141039997339249	0.136969998478889	0.147279992699623	0.136260002851486	0.223869994282722	0.214579999446869	0.194700002670288	0.104780003428459	0.0993340015411377	0.11828999966383	0.252279996871948	0.230609998106956	0.134700000286102	0.137600004673004	0.138620004057884	0.16669000685215	0.185969993472099	0.236420005559921	0.193369999527931	0.188840001821518	0.17383000254631	0.188460007309914	0.141330003738403	0.114160001277924	0.190109997987747	0.176499992609024	0.166920006275177	0.160280004143715	0.15310999751091	0.157330006361008	0	0	0	0	0	0	0.135490000247955	0.25968000292778	0.161160007119179	0.0506090000271797	0.176269993185997	0.21679000556469	0.181290000677109	0.160799995064735	0.193430006504059	0.0690940022468567	0.184919998049736	0.20660999417305	0.14326000213623
	0	0	0	0	0	0	0	0	0	0	0	0	0	0	0	0	0	0	0	0	0	0	0	0	0	0	0	0	0	0	0	0	0	0	0	0	0	0	0	0	0	0	0	0	0	0	0	0	0
	0	0	0	0	0	0	0	0	0	0	0	0	0	0	0	0	0	0	0.208320006728172	0.182469993829727	0.168209999799728	0.146070003509521	0.151050001382828	0.143889993429184	0.222430005669594	0.176029995083809	0.169909998774529	0.143639996647835	0.155599996447563	0.132390007376671	0.201189994812012	0.169829994440079	0.180309996008873	0.158000007271767	0.156939998269081	0.133739992976189	0.150120005011559	0.150179997086525	0.155680000782013	0.0725490003824234	0.204860001802444	0.266609996557236	0	0	0	0	0	0	0
	0.172549992799759	0.11981999874115	0.16899000108242	0.136289998888969	0.202370002865791	0.196960002183914	0.177440002560616	0.118060000240803	0.166360005736351	0.133340001106262	0.206959992647171	0.198819994926453	0.178859993815422	0.11727000027895	0.167439997196198	0.136680006980896	0.20600999891758	0.199279993772507	0.208979994058609	0.176090002059937	0.169540002942085	0.151170000433922	0.152830004692078	0.140070006251335	0.213070005178452	0.176650002598763	0.169279992580414	0.149460002779961	0.156529992818832	0.136969998478889	0.218030005693436	0.17459000647068	0.172049999237061	0.140929996967316	0.154620006680489	0.142979994416237	0.185230001807213	0.167500004172325	0.182139992713928	0.0644270032644272	0.181160002946854	0.207919999957085	0.183090001344681	0.162459999322891	0.18817999958992	0.0704900026321411	0.184489995241165	0.206070005893707	0.192149996757507
	0.161990001797676	0.118040002882481	0.163310006260872	0.133699998259544	0.205860003829002	0.208920001983643	0.160539999604225	0.114320002496243	0.148849993944168	0.13289999961853	0.226999998092651	0.216389998793602	0.159250006079674	0.116850003600121	0.161620005965233	0.129779994487762	0.22511999309063	0.210069999098778	0.202779993414879	0.174199998378754	0.177200004458427	0.15429000556469	0.149389997124672	0.14036999642849	0.209199994802475	0.179509997367859	0.180439993739128	0.151869997382164	0.150600001215935	0.135460004210472	0.208320006728172	0.183970004320145	0.169430002570152	0.145689994096756	0.150920003652573	0.141650006175041	0.174960002303123	0.164879992604256	0.192029997706413	0.0828239992260933	0.192169994115829	0.200360000133514	0.177760004997253	0.155770003795624	0.19140000641346	0.0774800032377243	0.19650000333786	0.196410000324249	0.174830004572868
	0.162479996681213	0.114790000021458	0.163709998130798	0.140450000762939	0.208230003714561	0.210339993238449	0.155420005321503	0.118179999291897	0.15174999833107	0.140070006251335	0.219280004501343	0.215299993753433	0.159180000424385	0.118550002574921	0.160809993743896	0.140579998493195	0.212439998984337	0.215550005435944	0.204970002174377	0.177450001239777	0.172380000352859	0.155530005693436	0.152070000767708	0.1511500030756	0.196779996156693	0.178780004382133	0.164710000157356	0.159630000591278	0.166229993104935	0.140279993414879	0.206780001521111	0.175319999456406	0.167309999465942	0.16075000166893	0.149920001626015	0.142460003495216	0.177609995007515	0.176740005612373	0.180289998650551	0.067731998860836	0.197300001978874	0.197119995951653	0.180059999227524	0.167980000376701	0.190310001373291	0.0735049992799759	0.187859997153282	0.205819994211197	0.177379995584488
	0.149309992790222	0.121469996869564	0.150099992752075	0.137679994106293	0.231380000710487	0.210060000419617	0.193660005927086	0.169049993157387	0.0868939980864525	0.0535769984126091	0.258899986743927	0.237920001149178	0.137830004096031	0.153769999742508	0.153019994497299	0.13043999671936	0.193839997053146	0.231099992990494	0.192399993538857	0.183060005307198	0.16380999982357	0.15404999256134	0.162229999899864	0.144439995288849	0.194989994168282	0.175630003213882	0.165669992566109	0.185179993510246	0.161980003118515	0.116549998521805	0	0	0	0	0	0	0.181209996342659	0.159779995679855	0.182019993662834	0.072282999753952	0.195899993181229	0.208800002932549	0.191679999232292	0.154899999499321	0.197300001978874	0.0538709983229637	0.193110004067421	0.20915000140667	0.179829999804497
	0	0	0	0	0	0	0	0	0	0	0	0	0.118019998073578	0.115390002727509	0.200269997119904	0.136600002646446	0.227970004081726	0.201749995350838	0	0	0	0	0	0	0.184090003371239	0.199129998683929	0.182820007205009	0.161789998412132	0.146239995956421	0.125929996371269	0.181189998984337	0.180720001459122	0.173649996519089	0.170320004224777	0.148530006408691	0.145590007305145	0.159510001540184	0.17127999663353	0.187680006027222	0.0716160014271736	0.205909997224808	0.204009994864464	0.152999997138977	0.152630001306534	0.145950004458427	0.109209999442101	0.219909995794296	0.219300001859665	0.151079997420311
	0.140650004148483	0.120449997484684	0.176100000739098	0.137020006775856	0.233360007405281	0.19242000579834	0.163100004196167	0.101879999041557	0.182019993662834	0.153359994292259	0.201590001583099	0.198050007224083	0.138730004429817	0.111589998006821	0.178039997816086	0.139400005340576	0.230859994888306	0.201379999518394	0.208360001444817	0.162900000810623	0.157130002975464	0.152370005846024	0.158720001578331	0.160520002245903	0.200599998235703	0.172240003943443	0.16729000210762	0.154670000076294	0.152520000934601	0.152679994702339	0.200479999184608	0.168320000171661	0.156299993395805	0.156029999256134	0.16635000705719	0.152529999613762	0.140929996967316	0.196439996361732	0.19845999777317	0.0731180012226105	0.195969998836517	0.195089995861053	0.155239999294281	0.187989994883537	0.179279997944832	0.0794330015778542	0.201289996504784	0.196769997477531	0.163509994745255
	0.155619993805885	0.133110001683235	0.141069993376732	0.13842000067234	0.210270002484322	0.221530005335808	0.164660006761551	0.119039997458458	0.156979992985725	0.129099994897842	0.192890003323555	0.237320005893707	0.150440007448196	0.139019995927811	0.160439997911453	0.128350004553795	0.197630003094673	0.224110007286072	0.197080001235008	0.184829995036125	0.162430003285408	0.169339999556541	0.161139994859695	0.125170007348061	0.201550006866455	0.193350002169609	0.161589995026588	0.150319993495941	0.15242999792099	0.140760004520416	0.201629996299744	0.193609997630119	0.166030004620552	0.163770005106926	0.14835000038147	0.126609995961189	0.18622000515461	0.155479997396469	0.187649995088577	0.0797979980707169	0.194419994950294	0.196439996361732	0.187700003385544	0.169110000133514	0.188510000705719	0.0776240006089211	0.179360002279282	0.197699993848801	0.176840007305145
	0.125970005989075	0.130449995398521	0.145030006766319	0.154860004782677	0.247820004820824	0.195869997143745	0	0	0	0	0	0	0	0	0	0	0	0	0.2396399974823	0.145579993724823	0.192379996180534	0.166069999337196	0.167270004749298	0.0890709981322289	0.196590006351471	0.153229996562004	0.167899996042252	0.166429996490479	0.170289993286133	0.145569995045662	0	0	0	0	0	0	0.20074999332428	0.171660006046295	0.161630004644394	0.0597879998385906	0.210869997739792	0.195289999246597	0.173289999365807	0.174789994955063	0.173010006546974	0.0767960026860237	0.200440004467964	0.20168000459671	0.156299993395805
	0.153139993548393	0.117559999227524	0.169320002198219	0.125640004873276	0.209189996123314	0.203529998660088	0.173409998416901	0.112389996647835	0.159869998693466	0.133819997310638	0.221019998192787	0.204280003905296	0.158590003848076	0.126460000872612	0.1630499958992	0.12907999753952	0.209670007228851	0.202539995312691	0.190190002322197	0.183970004320145	0.184110000729561	0.172330006957054	0.160740002989769	0.133039996027946	0.204139992594719	0.165669992566109	0.176239997148514	0.171470001339912	0.150529995560646	0.138319998979568	0.202539995312691	0.145679995417595	0.183369994163513	0.157100006937981	0.150820001959801	0.160500004887581	0.171729996800423	0.18716000020504	0.179979994893074	0.067062996327877	0.192829996347427	0.201240003108978	0.174309998750687	0.163760006427765	0.188030004501343	0.0686739981174469	0.197129994630814	0.203920006752014	0.167060002684593
	0.154840007424355	0.116379998624325	0.161919996142387	0.136059999465942	0.213550001382828	0.206660002470016	0.164130002260208	0.116810001432896	0.163849994540215	0.138870000839233	0.216869994997978	0.203840002417564	0.157509997487068	0.115539997816086	0.161750003695488	0.133029997348785	0.212449997663498	0.20890000462532	0.202079996466637	0.177450001239777	0.176489993929863	0.156949996948242	0.150539994239807	0.129879996180534	0.197840005159378	0.179419994354248	0.174909994006157	0.154039993882179	0.149990007281303	0.134589999914169	0.201210007071495	0.182720005512238	0.171330004930496	0.157490000128746	0.147900000214577	0.134350001811981	0.173510000109673	0.162980005145073	0.194710001349449	0.0682210028171539	0.193580001592636	0.20116999745369	0.176499992609024	0.168329998850822	0.193570002913475	0.0697619989514351	0.192469999194145	0.202429994940758	0.183719992637634
	0.164330005645752	0.119180001318455	0.174610003829002	0.13289999961853	0.193340003490448	0.215639993548393	0.169420003890991	0.114699997007847	0.163699999451637	0.128299996256828	0.204579994082451	0.219300001859665	0.171499997377396	0.11608000099659	0.164519995450974	0.100450001657009	0.214049994945526	0.233390003442764	0.21424999833107	0.181620001792908	0.166759997606277	0.143659994006157	0.151859998703003	0.141849994659424	0.200110003352165	0.172260001301765	0.157079994678497	0.175229996442795	0.166130006313324	0.129189997911453	0.207440003752708	0.18435999751091	0.17433999478817	0.144199997186661	0.161139994859695	0.128509998321533	0	0	0	0	0	0	0.192550003528595	0.139390006661415	0.19293999671936	0.0800139978528023	0.177799999713898	0.217299997806549	0.205310001969337
	0	0	0	0	0	0	0	0	0	0	0	0	0	0	0	0	0	0	0	0	0	0	0	0	0	0	0	0	0	0	0.202989995479584	0.189830005168915	0.159260004758835	0.154100000858307	0.162100002169609	0.13170999288559	0.185450002551079	0.162019997835159	0.178460001945496	0.0810369998216629	0.197500005364418	0.195529997348785	0.181970000267029	0.166390001773834	0.17790000140667	0.0996569991111755	0.201890006661415	0.172179996967316	0.175750002264977
	0.15225000679493	0.0955120027065277	0.162410005927086	0.1579499989748	0.206900000572205	0.224979996681213	0.164370000362396	0.110009998083115	0.16380999982357	0.137089997529984	0.219990000128746	0.204730004072189	0.168209999799728	0.110109999775887	0.163589999079704	0.164189994335175	0.199070006608963	0.194830000400543	0.192379996180534	0.162469998002052	0.16347000002861	0.186230003833771	0.147369995713234	0.148069992661476	0.197420001029968	0.17663000524044	0.153180003166199	0.162159994244576	0.162579998373985	0.148029997944832	0.182530000805855	0.17229999601841	0.154919996857643	0.174370005726814	0.164619997143745	0.151250004768372	0.17051999270916	0.162049993872643	0.191430002450943	0.0883459970355034	0.189099997282028	0.198559999465942	0.165830001235008	0.164959996938705	0.17509999871254	0.0911799967288971	0.209470003843307	0.193460002541542	0.164030000567436
	0	0	0	0	0	0	0.148880004882813	0.0800049975514412	0.176019996404648	0.137130007147789	0.232120007276535	0.225850000977516	0	0	0	0	0	0	0	0	0	0	0	0	0	0	0	0	0	0	0	0	0	0	0	0	0	0	0	0	0	0	0	0	0	0	0	0	0
	0.170570001006126	0.114730000495911	0.155790001153946	0.126120001077652	0.217480003833771	0.215310007333755	0	0	0	0	0	0	0	0	0	0	0	0	0.197119995951653	0.1839399933815	0.174109995365143	0.142049998044968	0.159710004925728	0.143079996109009	0.207049995660782	0.17994000017643	0.163379997014999	0.156939998269081	0.159960001707077	0.132740005850792	0	0	0	0	0	0	0.178430005908012	0.167170003056526	0.189449995756149	0.075312003493309	0.194690003991127	0.194949999451637	0	0	0	0	0	0	0.178790003061295
	0.163120001554489	0.117169998586178	0.162589997053146	0.133210003376007	0.214570000767708	0.206909999251366	0.151999995112419	0.114820003509521	0.166510000824928	0.132060006260872	0.22095000743866	0.210720002651215	0.165480002760887	0.113420002162457	0.168789997696877	0.130400002002716	0.209480002522469	0.213560000061989	0.206469997763634	0.182380005717278	0.170410007238388	0.151470005512238	0.150370001792908	0.135910004377365	0.200110003352165	0.181669995188713	0.174300000071526	0.147369995713234	0.152610003948212	0.134450003504753	0.206990003585815	0.188889995217323	0.171460002660751	0.146520003676414	0.150150001049042	0.132190003991127	0.182099997997284	0.164159998297691	0.19344000518322	0.0715849995613098	0.189229995012283	0.202130004763603	0.180429995059967	0.160820007324219	0.185900002717972	0.0793009996414185	0.194989994168282	0.20320999622345	0.186930000782013
	0	0	0	0	0	0	0	0	0	0	0	0	0	0	0	0	0	0	0	0	0	0	0	0	0	0	0	0	0	0	0	0	0	0	0	0	0	0	0	0	0	0	0.196360006928444	0.172780007123947	0.176909998059273	0.0721900016069412	0.195050001144409	0.186719998717308	0
	0.153589993715286	0.120279997587204	0.167400002479553	0.130170002579689	0.211750000715256	0.208279997110367	0.134949997067451	0.10819000005722	0.17077000439167	0.148599997162819	0.216330006718636	0.221159994602203	0.157749995589256	0.114349998533726	0.137219995260239	0.154510006308556	0.206829994916916	0.229350000619888	0.185530006885529	0.176159992814064	0.171090006828308	0.183669999241829	0.157020002603531	0.126540005207062	0.174740001559258	0.160769999027252	0.167469993233681	0.173260003328323	0.156210005283356	0.151510000228882	0.200810000300407	0.185760006308556	0.167679995298386	0.162129998207092	0.145579993724823	0.145879998803139	0.167960003018379	0.160600006580353	0.181079998612404	0.0808909982442856	0.201570004224777	0.192540004849434	0.177129998803139	0.159869998693466	0.182199999690056	0.0775410011410713	0.200810000300407	0.19998000562191	0.170660004019737
	0	0	0	0	0	0	0	0	0	0	0	0	0	0	0	0	0	0	0	0	0	0	0	0	0	0	0	0	0	0	0	0	0	0	0	0	0	0	0	0	0	0	0	0	0	0	0	0	0
	0.167180001735687	0.114079996943474	0.170980006456375	0.145249992609024	0.204530000686646	0.197980001568794	0.16550999879837	0.11133000254631	0.172680005431175	0.143220007419586	0.207359999418259	0.199880003929138	0.165580004453659	0.118369996547699	0.171690002083778	0.134369999170303	0.203740000724792	0.206249997019768	0	0	0	0	0	0	0.190709993243217	0.184839993715286	0.165920004248619	0.164240002632141	0.156780004501343	0.137510001659393	0.193159997463226	0.177530005574226	0.172729998826981	0.159070000052452	0.166710004210472	0.130799993872643	0.180429995059967	0.168019995093346	0.194330006837845	0.0787549987435341	0.186829999089241	0.191640004515648	0.174480006098747	0.163780003786087	0.194150000810623	0.0754889994859695	0.190490007400513	0.201609998941422	0.17595000565052
	0.154070004820824	0.1146399974823	0.163350000977516	0.140949994325638	0.203820005059242	0.223159998655319	0.134929999709129	0.106430001556873	0.157900005578995	0.140100002288818	0.228990003466606	0.231639996170998	0.154760003089905	0.119249999523163	0.158329993486404	0.119589999318123	0.219530001282692	0.228550001978874	0.209729999303818	0.152579993009567	0.170120000839233	0.155719995498657	0.160030007362366	0.151810005307198	0.199039995670319	0.186680004000664	0.174319997429848	0.150230005383492	0.151969999074936	0.137759998440742	0.195449993014336	0.165069997310638	0.159659996628761	0.175319999456406	0.166580006480217	0.137930005788803	0.178049996495247	0.151099994778633	0.194999992847443	0.0722749978303909	0.203199997544289	0.200379997491837	0.170310005545616	0.154390007257462	0.198349997401237	0.0801239982247353	0.183459997177124	0.213359996676445	0.161219999194145
	0.151869997382164	0.123630002140999	0.152569994330406	0.141000002622604	0.223379999399185	0.207570001482964	0.160119995474815	0.127810001373291	0.133860006928444	0.116180002689362	0.217659994959831	0.244379997253418	0.148300006985664	0.101750001311302	0.162479996681213	0.13502000272274	0.229120001196861	0.255409985780716	0.186269998550415	0.165329992771149	0.17059999704361	0.184670001268387	0.150670006871223	0.130950003862381	0.179230004549026	0.166109994053841	0.187729999423027	0.184009999036789	0.15582999587059	0.128729999065399	0.201279997825623	0.161200001835823	0.186250001192093	0.170320004224777	0.154170006513596	0.124499998986721	0.170019999146461	0.179309993982315	0.179719999432564	0.0680999979376793	0.198990002274513	0.205530002713203	0.159789994359016	0.166329994797707	0.190280005335808	0.0881989970803261	0.194580003619194	0.192029997706413	0.178409993648529
	0.163000002503395	0.10707999765873	0.160449996590614	0.1336600035429	0.216780006885529	0.215639993548393	0.163169994950294	0.114929996430874	0.174060001969337	0.128130003809929	0.211899995803833	0.214939996600151	0.161119997501373	0.11005000025034	0.168620005249977	0.1283999979496	0.213019996881485	0.221249997615814	0.219760000705719	0.174620002508163	0.16482999920845	0.144559994339943	0.155660003423691	0.141039997339249	0.211909994482994	0.174960002303123	0.176029995083809	0.139510005712509	0.161660000681877	0.140990003943443	0.221660003066063	0.170650005340576	0.170760005712509	0.147450000047684	0.149780005216599	0.136020004749298	0.181109994649887	0.162479996681213	0.192279994487762	0.0727180019021034	0.20116999745369	0.196979999542236	0.188209995627403	0.160420000553131	0.187059998512268	0.0727119967341423	0.190919995307922	0.197500005364418	0.183950006961823
	0.169310003519058	0.125310003757477	0.17035000026226	0.139579996466637	0.201649993658066	0.214080005884171	0.174009993672371	0.107150003314018	0.165859997272491	0.136830002069473	0.207699999213219	0.211060002446175	0.162900000810623	0.12228000164032	0.156379997730255	0.135120004415512	0.212840005755424	0.210240006446838	0.216089993715286	0.190119996666908	0.171829998493195	0.159020006656647	0.151289999485016	0.132569998502731	0.199310004711151	0.181009992957115	0.173779994249344	0.159299999475479	0.149869993329048	0.129130005836487	0.220919996500015	0.181999996304512	0.168840005993843	0.153909996151924	0.14274999499321	0.133019998669624	0.178929999470711	0.163010001182556	0.18537999689579	0.0772190019488335	0.196810007095337	0.202539995312691	0.17093999683857	0.161789998412132	0.191679999232292	0.0688420012593269	0.19709999859333	0.209649994969368	0.171419993042946
	0	0	0	0	0	0	0	0	0	0	0	0	0.162750005722046	0.127020001411438	0.166380003094673	0.141359999775887	0.203630000352859	0.198860004544258	0	0	0	0	0	0	0	0	0	0	0	0	0	0	0	0	0	0	0	0	0	0	0	0	0	0	0	0	0	0	0
	0.1526899933815	0.101599998772144	0.147679999470711	0.135900005698204	0.237079992890358	0.225050002336502	0.148019999265671	0.109399996697903	0.177340000867844	0.116530001163483	0.224329993128777	0.224390000104904	0.167050004005432	0.0904410034418106	0.176919996738434	0.117360003292561	0.2240100055933	0.224219992756844	0.186419993638992	0.153720006346703	0.1841000020504	0.179350003600121	0.171100005507469	0.125310003757477	0.19862000644207	0.175620004534721	0.17102999985218	0.167830005288124	0.149800002574921	0.138349995017052	0.200039997696877	0.175630003213882	0.176760002970695	0.153980001807213	0.149430006742477	0.144160002470016	0.17425000667572	0.169929996132851	0.190270006656647	0.0800779983401299	0.190589994192123	0.194879993796349	0.183650001883507	0.156969994306564	0.186409994959831	0.0843769982457161	0.200890004634857	0.187700003385544	0.166299998760223
	0.171020001173019	0.114359997212887	0.164849996566772	0.13518999516964	0.206589996814728	0.21272000670433	0.162269994616508	0.110169999301434	0.168280005455017	0.141629993915558	0.206469997763634	0.201759994029999	0.161960005760193	0.116879999637604	0.163019999861717	0.13774000108242	0.205229997634888	0.216659992933273	0.208790004253387	0.190369993448257	0.16763000190258	0.142869994044304	0.153050005435944	0.138889998197556	0.218700006604195	0.181109994649887	0.172889992594719	0.141599997878075	0.15446999669075	0.131339997053146	0.208639994263649	0.184469997882843	0.171269997954369	0.14640000462532	0.150529995560646	0.14478999376297	0.186440005898476	0.166060000658035	0.189239993691444	0.0802939981222153	0.190549999475479	0.196559995412827	0.177200004458427	0.16211000084877	0.187289997935295	0.0729480013251305	0.192560002207756	0.201580002903938	0.188899993896484
	0.160589993000031	0.130459994077682	0.159799993038177	0.124930001795292	0.211250007152557	0.212980002164841	0.162259995937347	0.126650005578995	0.168129995465279	0.129109993577003	0.204030007123947	0.20983000099659	0.151649996638298	0.131070002913475	0.16601000726223	0.130280002951622	0.217889994382858	0.201590001583099	0.209539994597435	0.194600000977516	0.15667000412941	0.153469994664192	0.146009996533394	0.139709994196892	0.216800004243851	0.163530007004738	0.170489996671677	0.156399995088577	0.147699996829033	0.145070001482964	0.201480001211166	0.18614000082016	0.177699998021126	0.15030999481678	0.1387600004673	0.145600005984306	0.181060001254082	0.186619997024536	0.166549995541573	0.0775080025196075	0.193000003695488	0.195260003209114	0.169170007109642	0.173889994621277	0.189089998602867	0.0746110007166862	0.184819996356964	0.202649995684624	0.181799992918968
	0.155839994549751	0.119329996407032	0.12916000187397	0.133230000734329	0.229399994015694	0.233050003647804	0.15523000061512	0.111769996583462	0.147479996085167	0.130370005965233	0.233140006661415	0.222010001540184	0.15862999856472	0.130710005760193	0.143790006637573	0.112729996442795	0.217869997024536	0.236269995570183	0.18860000371933	0.210869997739792	0.17272000014782	0.167260006070137	0.142590001225471	0.117959998548031	0.198980003595352	0.198809996247292	0.162699997425079	0.17025999724865	0.143969997763634	0.125290006399155	0.177530005574226	0.208279997110367	0.151339992880821	0.174879997968674	0.147190004587173	0.140790000557899	0.163609996438026	0.16669000685215	0.185780003666878	0.0875020027160645	0.189180001616478	0.207240000367165	0.164800003170967	0.15854999423027	0.196070000529289	0.0804610028862953	0.184919998049736	0.215200006961823	0.166089996695518
	0.144639998674393	0.122830003499985	0.145980000495911	0.125520005822182	0.241689994931221	0.217040002346039	0.159669995307922	0.121109999716282	0.170829996466637	0.135519996285439	0.203789994120598	0.209079995751381	0.157560005784035	0.119369998574257	0.143729999661446	0.132630005478859	0.2360700070858	0.20448000729084	0.165560007095337	0.16338999569416	0.252350002527237	0.174160003662109	0.135000005364418	0.109549999237061	0.19760000705719	0.173299998044968	0.1771399974823	0.184589996933937	0.140349999070168	0.128360003232956	0.172499999403954	0.179370000958443	0.162699997425079	0.174539998173714	0.156839996576309	0.136169999837875	0.171599999070168	0.141629993915558	0.186529994010925	0.0805730000138283	0.19539999961853	0.199180006980896	0.188140004873276	0.142890006303787	0.191630005836487	0.0810969993472099	0.191760003566742	0.20236000418663	0.181119993329048
	0.174099996685982	0.109200000762939	0.164460003376007	0.138260006904602	0.206719994544983	0.206279993057251	0.165910005569458	0.1163399964571	0.166229993104935	0.145879998803139	0.209140002727509	0.198599994182587	0.149389997124672	0.117930002510548	0.138809993863106	0.136500000953674	0.244230002164841	0.21314999461174	0.206890001893044	0.169740006327629	0.171849995851517	0.158529996871948	0.150979995727539	0.136409997940063	0.195869997143745	0.159140005707741	0.181270003318787	0.175190001726151	0.150370001792908	0.138170003890991	0.205200001597404	0.174940004944801	0.157829999923706	0.157429993152618	0.160319998860359	0.137600004673004	0.177910000085831	0.161320000886917	0.189820006489754	0.0715869963169098	0.20218999683857	0.197170004248619	0.175200000405312	0.166969999670982	0.184239998459816	0.0772159993648529	0.194079995155334	0.192359998822212	0
	0.16703000664711	0.107950001955032	0.1841000020504	0.109829999506474	0.224279999732971	0.206809997558594	0.188549995422363	0.104400001466274	0.166260004043579	0.169310003519058	0.197219997644424	0.174270004034042	0.117839999496937	0.137260004878044	0.169489994645119	0.15769000351429	0.2083899974823	0.209319993853569	0.186389997601509	0.20134000480175	0.181160002946854	0.130189999938011	0.135949999094009	0.164969995617867	0.226980000734329	0.190919995307922	0.171460002660751	0.126919999718666	0.141609996557236	0.142110005021095	0.183190003037453	0.205390006303787	0.153990000486374	0.161320000886917	0.154850006103516	0.141259998083115	0	0	0	0	0	0	0.224419996142387	0.176100000739098	0.156090006232262	0.0927750021219254	0.186649993062019	0.163959994912148	0.154499992728233
	0	0	0	0	0	0	0	0	0	0	0	0	0.178589999675751	0.162829995155334	0.150159999728203	0.12432000041008	0.20006999373436	0.184029996395111	0	0	0	0	0	0	0	0	0	0	0	0	0	0	0	0	0	0	0.161899998784065	0.18478000164032	0.158270001411438	0.0888459980487823	0.184499993920326	0.221699997782707	0.179890006780624	0.155560001730919	0.187370002269745	0.0859880000352859	0.18673999607563	0.204459995031357	0.176909998059273
	0	0	0	0	0	0	0	0	0	0	0	0	0	0	0	0	0	0	0.185179993510246	0.16177000105381	0.189109995961189	0.171480000019073	0.156139999628067	0.136319994926453	0	0	0	0	0	0	0	0	0	0	0	0	0	0	0	0	0	0	0	0	0	0	0	0	0
	0.160030007362366	0.116030000150204	0.16193999350071	0.133990004658699	0.216590002179146	0.215560004115105	0.162200003862381	0.113600000739098	0.169860005378723	0.132339999079704	0.206959992647171	0.215149998664856	0.166999995708466	0.111139997839928	0.175540000200272	0.132039994001389	0.204019993543625	0.210969999432564	0.205660000443459	0.179010003805161	0.169210001826286	0.151979997754097	0.151500001549721	0.132009997963905	0.216309994459152	0.175689995288849	0.171470001339912	0.147290006279945	0.154799997806549	0.139229997992516	0.204109996557236	0.182429999113083	0.171749994158745	0.156269997358322	0.150340005755424	0.132670000195503	0.177509993314743	0.157629996538162	0.196219995617867	0.064010001718998	0.195830002427101	0.205540001392365	0.174579992890358	0.153290003538132	0.194100007414818	0.0722350031137466	0.197530001401901	0.214609995484352	0.178029999136925
	0.179140001535416	0.116319999098778	0.164629995822906	0.12695999443531	0.215310007333755	0.197640001773834	0.171069994568825	0.104379996657372	0.163760006427765	0.128069996833801	0.219530001282692	0.213190004229546	0.162300005555153	0.124729998409748	0.164800003170967	0.13672000169754	0.2204499989748	0.21254999935627	0.199919998645782	0.176569998264313	0.177589997649193	0.163080006837845	0.150059998035431	0.132440000772476	0.210920006036758	0.179470002651215	0.166319996118546	0.143309995532036	0.155929997563362	0.144050002098083	0.207460001111031	0.186100006103516	0.169530004262924	0.156859993934631	0.149079993367195	0.141289994120598	0.174239993095398	0.168709993362427	0.191280007362366	0.0704879984259605	0.189830005168915	0.205449998378754	0.168589994311333	0.169359996914864	0.191049993038177	0.0791570022702217	0.199239999055862	0.205809995532036	0.178470000624657
	0	0	0	0	0	0	0	0	0	0	0	0	0	0	0	0	0	0	0	0	0	0	0	0	0	0	0	0	0	0	0	0	0	0	0	0	0	0	0	0	0	0	0	0	0	0	0	0	0.167899996042252
	0.163650006055832	0.119910001754761	0.156739994883537	0.13222000002861	0.220899999141693	0.206579998135567	0.164609998464584	0.114169999957085	0.16711999475956	0.120149999856949	0.225669994950294	0.208279997110367	0.142260000109673	0.119000002741814	0.175229996442795	0.128020003437996	0.210899993777275	0.224590003490448	0.189469993114471	0.198760002851486	0.163589999079704	0.156829997897148	0.148890003561974	0.142460003495216	0.21577000617981	0.177430003881454	0.176750004291534	0.145799994468689	0.150509998202324	0.133729994297028	0.18826000392437	0.177090004086494	0.174869999289513	0.165950000286102	0.162660002708435	0.131180003285408	0.192410007119179	0.143920004367828	0.188079997897148	0.0901079997420311	0.184039995074272	0.201440006494522	0.172460004687309	0.16779999434948	0.192729994654655	0.0852369964122772	0.187140002846718	0.19463999569416	0.182889997959137
	0	0	0	0	0	0	0	0	0	0	0	0	0.162389993667603	0.0846699997782707	0.181360006332397	0.147229999303818	0.209710001945496	0.214640006422997	0.179890006780624	0.204610005021095	0.157379999756813	0.154479995369911	0.146799996495247	0.156839996576309	0	0	0	0	0	0	0.191359996795654	0.18172000348568	0.162680000066757	0.147919997572899	0.155929997563362	0.160390004515648	0.16015000641346	0.152950003743172	0.21051000058651	0.0974349975585938	0.181360006332397	0.19760000705719	0	0	0	0	0	0	0
	0.154449999332428	0.101539999246597	0.165270000696182	0.141090005636215	0.221320003271103	0.216330006718636	0.166329994797707	0.101230002939701	0.174529999494553	0.139569997787476	0.216979995369911	0.201350003480911	0.164639994502068	0.115120001137257	0.16347000002861	0.139760002493858	0.220469996333122	0.196549996733665	0.224680006504059	0.170049995183945	0.16923999786377	0.136169999837875	0.144490003585815	0.155359998345375	0	0	0	0	0	0	0.219549998641014	0.172900006175041	0.176060006022453	0.140839993953705	0.147499993443489	0.143150001764297	0.16423000395298	0.181940004229546	0.197640001773834	0.067731000483036	0.196960002183914	0.19149999320507	0.168779999017715	0.171969994902611	0.195319995284081	0.0654689967632294	0.194089993834496	0.204370006918907	0.179140001535416
	0.166580006480217	0.123779997229576	0.16584999859333	0.13086000084877	0.201069995760918	0.211860001087189	0.149279996752739	0.123250000178814	0.162100002169609	0.138029992580414	0.213890001177788	0.213440001010895	0	0	0	0	0	0	0.208030000329018	0.182980000972748	0.158680006861687	0.153799995779991	0.153830006718636	0.142680004239082	0	0	0	0	0	0	0.212439998984337	0.176349997520447	0.172820001840591	0.153510004281998	0.153490006923676	0.131380006670952	0.174309998750687	0.157240003347397	0.176339998841286	0.0818729996681213	0.196899995207787	0.213320001959801	0.176449999213219	0.149930000305176	0.186320006847382	0.0651379972696304	0.197479993104935	0.224680006504059	0.172240003943443
	0.131520003080368	0.102219998836517	0.178639993071556	0.153899997472763	0.233469992876053	0.200259998440742	0.180140003561974	0.122819997370243	0.154780000448227	0.112099997699261	0.227740004658699	0.202409997582436	0.159549996256828	0.130040004849434	0.157069995999336	0.138239994645119	0.204620003700256	0.210490003228188	0.185969993472099	0.164440006017685	0.176949992775917	0.172830000519753	0.172859996557236	0.126949995756149	0.194130003452301	0.182789996266365	0.174689993262291	0.163650006055832	0.156240001320839	0.128499999642372	0.199459999799728	0.17663000524044	0.170849993824959	0.147620007395744	0.154420003294945	0.151020005345345	0.16575999557972	0.174889996647835	0.192139998078346	0.0861850008368492	0.192320004105568	0.188710004091263	0.177100002765656	0.166979998350143	0.205479994416237	0.0733790025115013	0.180830001831055	0.196229994297028	0.18503999710083
	0	0	0	0	0	0	0	0	0	0	0	0	0	0	0	0	0	0	0	0	0	0	0	0	0.192550003528595	0.185469999909401	0.149059996008873	0.15879000723362	0.172179996967316	0.141949996352196	0.194220006465912	0.190770000219345	0.148790001869202	0.161789998412132	0.157199993729591	0.147239997982979	0.166119992733002	0.159109994769096	0.192980006337166	0.0804800018668175	0.195209994912148	0.20610000193119	0	0	0	0	0	0	0.173079997301102
	0.165790006518364	0.11472000181675	0.171920001506805	0.129629999399185	0.208580002188683	0.204549998044968	0.158559992909431	0.117380000650883	0.171330004930496	0.135169997811317	0.206980004906654	0.202000007033348	0.156310006976128	0.118519999086857	0.173580005764961	0.141890004277229	0.205660000443459	0.198970004916191	0.206300005316734	0.174109995365143	0.171480000019073	0.151999995112419	0.155469998717308	0.137610003352165	0.20762999355793	0.174999997019768	0.169369995594025	0.151559993624687	0.157279998064041	0.133450001478195	0.211030006408691	0.174579992890358	0.165900006890297	0.149839997291565	0.157480001449585	0.134880006313324	0.177420005202293	0.15650999546051	0.195779994130135	0.0692190006375313	0.190540000796318	0.21161000430584	0.185289993882179	0.157140001654625	0.185819998383522	0.0699310004711151	0.188869997859001	0.206809997558594	0.182089999318123
	0.158649995923042	0.118610002100468	0.16805000603199	0.130769997835159	0.211549997329712	0.214829996228218	0.162799999117851	0.117069996893406	0.16024999320507	0.128330007195473	0.206770002841949	0.214399993419647	0.147290006279945	0.11828999966383	0.166319996118546	0.135140001773834	0.204449996352196	0.209389999508858	0.199430003762245	0.177579998970032	0.169249996542931	0.154719993472099	0.155399993062019	0.137319996953011	0.197410002350807	0.180570006370544	0.168329998850822	0.162420004606247	0.154670000076294	0.141920000314713	0.208849996328354	0.179069995880127	0.171090006828308	0.15625	0.14970999956131	0.13714000582695	0.17994000017643	0.162520006299019	0.188170000910759	0.0761360004544258	0.190490007400513	0.200619995594025	0.173010006546974	0.164059996604919	0.191389992833138	0.0779509991407394	0.194830000400543	0.199650004506111	0.181889995932579
	0	0	0	0	0	0	0	0	0	0	0	0	0.140780001878738	0.115170001983643	0.161569997668266	0.160459995269775	0.240600004792213	0.181419998407364	0	0	0	0	0	0	0	0	0	0	0	0	0	0	0	0	0	0	0.176219999790192	0.157250002026558	0.20082999765873	0.0768690034747124	0.192719995975494	0.196119993925095	0	0	0	0	0	0	0.169980004429817
	0.172409996390343	0.126310005784035	0.177599996328354	0.0864079967141151	0.196600005030632	0.240669995546341	0.170300006866455	0.139400005340576	0.150480002164841	0.141920000314713	0.197390004992485	0.215360000729561	0.179230004549026	0.14869000017643	0.170880004763603	0.126249998807907	0.186110004782677	0.188840001821518	0.164419993758202	0.190270006656647	0.171700000762939	0.171890005469322	0.160549998283386	0.141169995069504	0.224940001964569	0.208570003509521	0.158800005912781	0.147190004587173	0.138089999556541	0.122409999370575	0.201370000839233	0.188030004501343	0.168950006365776	0.160109996795654	0.144030004739761	0.137510001659393	0.168209999799728	0.158519998192787	0.201700001955032	0.0699459984898567	0.197799995541573	0.203820005059242	0.1509899944067	0.176740005612373	0.168760001659393	0.102660000324249	0.207159996032715	0.19370000064373	0.193130001425743
	0	0	0	0	0	0	0	0	0	0	0	0	0	0	0	0	0	0	0	0	0	0	0	0	0	0	0	0	0	0	0	0	0	0	0	0	0.192990005016327	0.158649995923042	0.182490006089211	0.0687759965658188	0.19378000497818	0.203319996595383	0.16575999557972	0.182620003819466	0.202199995517731	0.0670970007777214	0.187859997153282	0.1944600045681	0
	0.163460001349449	0.116920001804829	0.16516999900341	0.135480001568794	0.213709995150566	0.20524999499321	0	0	0	0	0	0	0	0	0	0	0	0	0	0	0	0	0	0	0	0	0	0	0	0	0	0	0	0	0	0	0.167150005698204	0.184640005230904	0.187279999256134	0.0651940032839775	0.19539999961853	0.200330004096031	0	0	0	0	0	0	0
	0.148210003972054	0.112669996917248	0.1684799939394	0.132929995656013	0.222189992666245	0.215519994497299	0.15047000348568	0.114050000905991	0.169819995760918	0.13586999475956	0.220009997487068	0.209779992699623	0.150230005383492	0.112609997391701	0.16066999733448	0.132990002632141	0.22851000726223	0.215000003576279	0.210099995136261	0.170499995350838	0.170860007405281	0.151350006461143	0.153940007090569	0.14326000213623	0.202120006084442	0.179049998521805	0.161760002374649	0.161829993128777	0.159520000219345	0.135719999670982	0.188299998641014	0.176939994096756	0.171020001173019	0.162359997630119	0.159529998898506	0.141839995980263	0.165270000696182	0.159089997410774	0.190149992704391	0.0678279995918274	0.198609992861748	0.218940004706383	0	0	0	0	0	0	0.169039994478226
	0.160970002412796	0.10792999714613	0.173720002174377	0.107349999248981	0.210879996418953	0.239160001277924	0	0	0	0	0	0	0	0	0	0	0	0	0	0	0	0	0	0	0.204339995980263	0.185749992728233	0.166500002145767	0.156409993767738	0.15293000638485	0.134069994091988	0	0	0	0	0	0	0	0	0	0	0	0	0	0	0	0	0	0	0
	0.175889998674393	0.10394000262022	0.165140002965927	0.139610007405281	0.182209998369217	0.233219996094704	0.115309998393059	0.102190002799034	0.134949997067451	0.194010004401207	0.216269999742508	0.237269997596741	0.130610004067421	0.104520000517368	0.136500000953674	0.198929995298386	0.205640003085136	0.223810002207756	0.173470005393028	0.184300005435944	0.173639997839928	0.148489996790886	0.15913000702858	0.160970002412796	0.159329995512962	0.19174000620842	0.148489996790886	0.219650000333786	0.154100000858307	0.126680001616478	0.162980005145073	0.180069997906685	0.137930005788803	0.215550005435944	0.156299993395805	0.147180005908012	0.140249997377396	0.175129994750023	0.157250002026558	0.123759999871254	0.192949995398521	0.210669994354248	0	0	0	0	0	0	0.125
	0.167850002646446	0.120090000331402	0.168229997158051	0.135120004415512	0.205559998750687	0.203150004148483	0.160439997911453	0.124030001461506	0.165099993348122	0.138879999518394	0.202649995684624	0.20890000462532	0.167309999465942	0.11404000222683	0.161530002951622	0.146599993109703	0.200780004262924	0.209739997982979	0.211970001459122	0.1910600066185	0.163699999451637	0.139070004224777	0.160319998860359	0.133880004286766	0.229489997029305	0.173360005021095	0.165399998426437	0.143299996852875	0.154259994626045	0.134179994463921	0.211569994688034	0.173299998044968	0.17773999273777	0.142900004982948	0.149990007281303	0.144500002264977	0.194399997591972	0.182689994573593	0.190500006079674	0.0765639990568161	0.184990003705025	0.170860007405281	0.197219997644424	0.176009997725487	0.185920000076294	0.080996997654438	0.172179996967316	0.187690004706383	0.193090006709099
	0	0	0	0	0	0	0	0	0	0	0	0	0	0	0	0	0	0	0	0	0	0	0	0	0	0	0	0	0	0	0	0	0	0	0	0	0.160970002412796	0.167569994926453	0.175449997186661	0.0783860012888908	0.200519993901253	0.217099994421005	0	0	0	0	0	0	0
	0.155880004167557	0.110849998891354	0.151280000805855	0.137459993362427	0.216389998793602	0.228139996528625	0.156069993972778	0.111709997057915	0.161060005426407	0.134670004248619	0.214479997754097	0.222000002861023	0.15497000515461	0.108759999275208	0.168569996953011	0.134629994630814	0.215250000357628	0.217820003628731	0.190740004181862	0.167380005121231	0.169009998440742	0.155550003051758	0.16575999557972	0.151559993624687	0.194989994168282	0.175850003957748	0.164690002799034	0.157179996371269	0.154719993472099	0.152569994330406	0.1961600035429	0.172230005264282	0.171650007367134	0.153669998049736	0.152050003409386	0.154239997267723	0.176489993929863	0.162159994244576	0.182380005717278	0.0755999982357025	0.192129999399185	0.211239993572235	0	0	0	0	0	0	0.174889996647835
	0.148420006036758	0.119439996778965	0.139589995145798	0.152899995446205	0.199459999799728	0.240189999341965	0.154090002179146	0.122550003230572	0.143299996852875	0.129040002822876	0.235789999365807	0.215220004320145	0.146139994263649	0.115070000290871	0.170760005712509	0.144419997930527	0.198180004954338	0.225429996848106	0.204929992556572	0.178819999098778	0.164649993181229	0.15667000412941	0.157969996333122	0.136969998478889	0.176369994878769	0.200939998030663	0.130459994077682	0.192249998450279	0.150539994239807	0.149440005421638	0.20754000544548	0.166339993476868	0.149580001831055	0.17383000254631	0.144610002636909	0.158099994063377	0.16219000518322	0.151769995689392	0.189030006527901	0.0957780033349991	0.211809992790222	0.189429998397827	0.169740006327629	0.158470004796982	0.200130000710487	0.0749590024352074	0.196109995245934	0.20058000087738	0
	0.14172999560833	0.112439997494221	0.159240007400513	0.145699992775917	0.222959995269775	0.220039993524551	0.154510006308556	0.123190000653267	0.165629997849464	0.141399994492531	0.203630000352859	0.211640000343323	0.153520002961159	0.131860002875328	0.159339994192123	0.129859998822212	0.213039994239807	0.21238000690937	0.205779999494553	0.181830003857613	0.164039999246597	0.173779994249344	0.160929992794991	0.13222000002861	0.209979996085167	0.177149996161461	0.153009995818138	0.153970003128052	0.155970007181168	0.149920001626015	0.199399992823601	0.185509994626045	0.165729999542236	0.167300000786781	0.153150007128716	0.12890000641346	0.170790001749992	0.173329994082451	0.187450006604195	0.0685900002717972	0.196539998054504	0.201590001583099	0.17297999560833	0.164020001888275	0.192120000720024	0.0756419971585274	0.194949999451637	0.199790000915527	0.185130000114441
	0.16584999859333	0.120130002498627	0.151480004191399	0.133059993386269	0.221849992871284	0.20762999355793	0.163120001554489	0.117619998753071	0.153830006718636	0.134310007095337	0.220290005207062	0.210830003023148	0.152020007371902	0.115719996392727	0.159290000796318	0.132679998874664	0.221330001950264	0.218950003385544	0	0	0	0	0	0	0.210289999842644	0.170829996466637	0.178910002112389	0.171379998326302	0.143389999866486	0.125210002064705	0.20804999768734	0.163530007004738	0.177029997110367	0.168919995427132	0.151209995150566	0.131270006299019	0.178550004959106	0.170570001006126	0.193200007081032	0.0642900019884109	0.195390000939369	0.197999998927116	0.175469994544983	0.168019995093346	0.192579999566078	0.0586419999599457	0.19641999900341	0.208869993686676	0.173529997467995
	0.167559996247292	0.106579996645451	0.169170007109642	0.127839997410774	0.211250007152557	0.217600002884865	0.175139993429184	0.118479996919632	0.161880001425743	0.124499998986721	0.209089994430542	0.213070005178452	0.168469995260239	0.117009997367859	0.164240002632141	0.129260003566742	0.206400007009506	0.216959998011589	0.200090005993843	0.177029997110367	0.178629994392395	0.152569994330406	0.154320001602173	0.131129994988441	0.214289993047714	0.175990000367165	0.183200001716614	0.140909999608994	0.155259996652603	0.130339995026588	0.219019994139671	0.18095999956131	0.176479995250702	0.150030001997948	0.147550001740456	0.125949993729591	0.173559993505478	0.157319992780685	0.192059993743896	0.0732240006327629	0.201440006494522	0.206729993224144	0.178039997816086	0.155919998884201	0.190430000424385	0.0706750005483627	0.192829996347427	0.212099999189377	0.175559997558594
	0.164379999041557	0.123039998114109	0.158700004220009	0.125670000910759	0.218769997358322	0.203679993748665	0.162499994039536	0.120149999856949	0.165470004081726	0.127670004963875	0.21552999317646	0.205180004239082	0.162900000810623	0.119920000433922	0.16941000521183	0.124679997563362	0.212339997291565	0.199320003390312	0.202010005712509	0.176170006394386	0.17535999417305	0.163269996643066	0.152840003371239	0.130380004644394	0.201910004019737	0.176919996738434	0.181889995932579	0.157989993691444	0.152529999613762	0.129869997501373	0.206169992685318	0.176789999008179	0.173820003867149	0.156489998102188	0.1440200060606	0.130329996347427	0.178650006651878	0.166700005531311	0.189319998025894	0.0752729997038841	0.196309998631477	0.197139993309975	0.181339994072914	0.161439999938011	0.191080003976822	0.0733179971575737	0.197879999876022	0.194419994950294	0.183060005307198
	0.159270003437996	0.128700003027916	0.170310005545616	0.129449993371964	0.221119999885559	0.203470006585121	0.149749994277954	0.117789998650551	0.161719992756844	0.119869999587536	0.225109994411469	0.221689999103546	0.167219996452332	0.132870003581047	0.164389997720718	0.128639996051788	0.210879996418953	0.199579998850822	0.199000000953674	0.192350000143051	0.16338999569416	0.148489996790886	0.156650006771088	0.132400006055832	0.205610007047653	0.176699995994568	0.170399993658066	0.147560000419617	0.156259998679161	0.134890004992485	0.192479997873306	0.179729998111725	0.164419993758202	0.15412999689579	0.15480999648571	0.136810004711151	0.173549994826317	0.171650007367134	0.173470005393028	0.0824439972639084	0.196449995040894	0.192320004105568	0.174769997596741	0.163929998874664	0.185599997639656	0.0849020034074783	0.18648000061512	0.201419994235039	0.175300002098083
	0	0	0	0	0	0	0	0	0	0	0	0	0.152950003743172	0.130549997091293	0.17433999478817	0.142419993877411	0.189060002565384	0.210690006613731	0.161200001835823	0.148240000009537	0.155029997229576	0.259959995746613	0.149470001459122	0.126110002398491	0.193590000271797	0.162520006299019	0.162119999527931	0.171489998698235	0.172010004520416	0.138260006904602	0.178259998559952	0.179660007357597	0.156729996204376	0.197219997644424	0.149419993162155	0.138699993491173	0	0	0	0	0	0	0.17747999727726	0.179920002818108	0.14172999560833	0.0625070035457611	0.149660006165504	0.288700014352798	0.171350002288818
	0.17247000336647	0.130820006132126	0.162909999489784	0.128350004553795	0.206320002675056	0.199120000004768	0.15973000228405	0.123960003256798	0.164820000529289	0.141379997134209	0.217749997973442	0.192359998822212	0.151250004768372	0.140459999442101	0.15939000248909	0.145160004496574	0.200509995222092	0.203219994902611	0.198770001530647	0.183789998292923	0.16245000064373	0.16516999900341	0.152020007371902	0.137799993157387	0.204469993710518	0.180869996547699	0.159380003809929	0.161290004849434	0.154569998383522	0.139420002698898	0.201609998941422	0.192499995231628	0.160980001091957	0.158329993486404	0.158240005373955	0.128340005874634	0.176320001482964	0.172739997506142	0.178299993276596	0.0825140029191971	0.188700005412102	0.2014299929142	0.16805000603199	0.182980000972748	0.183170005679131	0.0828349962830544	0.174030005931854	0.208939999341965	0.178179994225502
	0.149130001664162	0.159219995141029	0.146380007266998	0.107469998300076	0.183170005679131	0.254629999399185	0.149670004844666	0.130329996347427	0.151999995112419	0.129960000514984	0.213249996304512	0.22477999329567	0.159600004553795	0.125499993562698	0.182180002331734	0.138150006532669	0.207599997520447	0.186979994177818	0	0	0	0	0	0	0.198980003595352	0.188789993524551	0.14767000079155	0.180690005421638	0.135790005326271	0.148080006241798	0.194450005888939	0.188079997897148	0.159960001707077	0.162039995193481	0.147909998893738	0.147560000419617	0.18359999358654	0.176029995083809	0.162520006299019	0.0699250027537346	0.204249992966652	0.203669995069504	0.179700002074242	0.172079995274544	0.189630001783371	0.0758289992809296	0.204630002379417	0.178130000829697	0
	0.158429995179176	0.1146399974823	0.161500006914139	0.128830000758171	0.21552999317646	0.21611000597477	0.166810005903244	0.128049999475479	0.162239998579025	0.139430001378059	0.202590003609657	0.201529994606972	0.164890006184578	0.121189996600151	0.159920006990433	0.140719994902611	0.213440001010895	0.203050002455711	0.203909993171692	0.182219997048378	0.17059999704361	0.150199994444847	0.153799995779991	0.133410006761551	0.207809999585152	0.176640003919601	0.166329994797707	0.153970003128052	0.15718999505043	0.138530001044273	0.21161000430584	0.181869998574257	0.169489994645119	0.153290003538132	0.151879996061325	0.137050002813339	0.177269995212555	0.170980006456375	0.189759999513626	0.0843510031700134	0.189190000295639	0.191860005259514	0.177129998803139	0.163010001182556	0.193450003862381	0.0821290016174316	0.190840005874634	0.194370001554489	0.179309993982315
	0.127179995179176	0.10877999663353	0.183899998664856	0.125469997525215	0.235909998416901	0.218769997358322	0.164110004901886	0.0947059988975525	0.168500006198883	0.0990680009126663	0.25025999546051	0.223360002040863	0.13680000603199	0.147640004754066	0.16100999712944	0.147129997611046	0.198669999837875	0.208739995956421	0.184909999370575	0.140530005097389	0.15548999607563	0.186670005321503	0.165500000119209	0.166889995336533	0.176029995083809	0.185230001807213	0.207240000367165	0.132229998707771	0.160960003733635	0.138310000300407	0.216309994459152	0.155839994549751	0.162929996848106	0.153429999947548	0.172460004687309	0.139029994606972	0.202730000019073	0.161540001630783	0.173390001058578	0.0829970017075539	0.205530002713203	0.173810005187988	0.167840003967285	0.197549998760223	0.180099993944168	0.06615100055933	0.204359993338585	0.183990001678467	0.170969992876053
	0	0	0	0	0	0	0	0	0	0	0	0	0	0	0	0	0	0	0	0	0	0	0	0	0	0	0	0	0	0	0	0	0	0	0	0	0	0	0	0	0	0	0	0	0	0	0	0	0.178409993648529
	0.15854999423027	0.0972139984369278	0.174720004200935	0.121169999241829	0.215969994664192	0.232380002737045	0.147170007228851	0.114030003547668	0.142959997057915	0.128419995307922	0.227300003170967	0.240130007266998	0	0	0	0	0	0	0.189359992742538	0.167699992656708	0.179360002279282	0.171590000391006	0.162220001220703	0.129769995808601	0.173429995775223	0.167520001530647	0.186609998345375	0.173519998788834	0.158079996705055	0.140839993953705	0.184689998626709	0.178039997816086	0.173189997673035	0.165340006351471	0.148849993944168	0.14988000690937	0	0	0	0	0	0	0.17102999985218	0.172549992799759	0.18138000369072	0.0731310024857521	0.193460002541542	0.208450004458427	0
	0	0	0	0	0	0	0.143059998750687	0.129280000925064	0.135309994220734	0.131589993834496	0.22180999815464	0.238940000534058	0.151240006089211	0.120659999549389	0.140039995312691	0.139329999685287	0.219380006194115	0.229359999299049	0.185399994254112	0.190750002861023	0.156130000948906	0.165920004248619	0.149780005216599	0.152020007371902	0	0	0	0	0	0	0.209079995751381	0.170919999480247	0.15658999979496	0.166490003466606	0.150930002331734	0.145989999175072	0.162560001015663	0.158240005373955	0.193320006132126	0.0827149972319603	0.189999997615814	0.213170006871223	0.162640005350113	0.170750007033348	0.187480002641678	0.0766920000314713	0.182030007243156	0.220400005578995	0.179560005664825
	0.165859997272491	0.113269999623299	0.161799997091293	0.128879994153976	0.21552999317646	0.214650005102158	0.179340004920959	0.11676000058651	0.168009996414185	0.131290003657341	0.203749999403954	0.200849995017052	0.16975000500679	0.126269996166229	0.176320001482964	0.125750005245209	0.210050001740456	0.191860005259514	0.203309997916222	0.168320000171661	0.176359996199608	0.174779996275902	0.153999999165535	0.123230002820492	0.198510006070137	0.178619995713234	0.188060000538826	0.146970003843307	0.155019998550415	0.132799997925758	0.213180005550385	0.182520002126694	0.1754399985075	0.145500004291534	0.151960000395775	0.131400004029274	0.171350002288818	0.159360006451607	0.197710007429123	0.0720959976315498	0.198060005903244	0.2014299929142	0.192770004272461	0.155739992856979	0.183630004525185	0.064180001616478	0.201829999685287	0.201839998364449	0.1701799929142
	0.16049000620842	0.120099999010563	0.165669992566109	0.135199993848801	0.204119995236397	0.214410006999969	0.163479998707771	0.118620000779629	0.165010005235672	0.134790003299713	0.206359997391701	0.211730003356934	0	0	0	0	0	0	0.187460005283356	0.180659994482994	0.179220005869865	0.171590000391006	0.152150005102158	0.128920003771782	0.202260002493858	0.195899993181229	0.16771000623703	0.1440200060606	0.153730005025864	0.13638000190258	0.203429996967316	0.197040006518364	0.169459998607635	0.150590002536774	0.14258000254631	0.136899992823601	0.167510002851486	0.15947000682354	0.190659999847412	0.0774570032954216	0.194690003991127	0.210209995508194	0.167730003595352	0.166989997029305	0.184509992599487	0.0740580037236214	0.194570004940033	0.212139993906021	0.176980003714561
	0.158429995179176	0.111900001764297	0.166250005364418	0.133129999041557	0.218189999461174	0.205579996109009	0.156990006566048	0.105939999222755	0.174840003252029	0.137639999389648	0.2083899974823	0.216199994087219	0.160199999809265	0.113020002841949	0.167870000004768	0.12729999423027	0.214699998497963	0.216920003294945	0.200599998235703	0.179639995098114	0.171379998326302	0.148969992995262	0.154400005936623	0.130679994821548	0.208869993686676	0.181329995393753	0.179920002818108	0.153090000152588	0.150759994983673	0.129519999027252	0.206919997930527	0.178269997239113	0.171979993581772	0.146160006523132	0.153009995818138	0.143649995326996	0.191369995474815	0.154259994626045	0.183109998703003	0.081044003367424	0.193969994783401	0.196250006556511	0.174280002713203	0.162149995565414	0.192689999938011	0.074424996972084	0.19098000228405	0.20983000099659	0.183439999818802
	0.185059994459152	0.112570002675056	0.168970003724098	0.124779999256134	0.203199997544289	0.205410003662109	0.157829999923706	0.124710001051426	0.168770000338554	0.135769993066788	0.208709999918938	0.213589996099472	0.172099992632866	0.124459996819496	0.156299993395805	0.141019999980927	0.200670003890991	0.205459997057915	0.204769998788834	0.181869998574257	0.169300004839897	0.153889998793602	0.152810007333755	0.136260002851486	0.205479994416237	0.179020002484322	0.16559000313282	0.158739998936653	0.154899999499321	0.13510000705719	0.20082999765873	0.189579993486404	0.16066999733448	0.155630007386208	0.150040000677109	0.143250003457069	0.182799994945526	0.160040006041527	0.187049999833107	0.0782210007309914	0.188409999012947	0.203119993209839	0.171100005507469	0.166679993271828	0.192320004105568	0.0739839971065521	0.193499997258186	0.200159996747971	0.175730004906654
	0.1509899944067	0.134609997272491	0.16219000518322	0.141499996185303	0.196520000696182	0.214200004935265	0.153720006346703	0.16015000641346	0.148699998855591	0.122680000960827	0.192049995064735	0.222699999809265	0.154599994421005	0.125870004296303	0.166069999337196	0.145239993929863	0.207670003175735	0.200550004839897	0.205960005521774	0.173510000109673	0.175870001316071	0.15183000266552	0.161779999732971	0.131050005555153	0.191290006041527	0.160720005631447	0.190270006656647	0.165399998426437	0.160009995102882	0.13230000436306	0.192450001835823	0.180169999599457	0.189930006861687	0.1700100004673	0.154750004410744	0.112690001726151	0.175640001893044	0.160449996590614	0.190699994564056	0.0696979984641075	0.191839993000031	0.211669996380806	0.175090000033379	0.158010005950928	0.179100006818771	0.088408000767231	0.189610004425049	0.217020004987717	0.162410005927086
	0.165179997682571	0.12194000184536	0.1754399985075	0.142120003700256	0.198640003800392	0.191139996051788	0.157550007104874	0.112209998071194	0.157309994101524	0.133910000324249	0.218769997358322	0.220249995589256	0.164210006594658	0.122089996933937	0.161449998617172	0.137040004134178	0.206210002303123	0.216250002384186	0.219080001115799	0.180439993739128	0.159250006079674	0.150659993290901	0.153099998831749	0.137470006942749	0.206469997763634	0.182070001959801	0.163770005106926	0.147440001368523	0.154149994254112	0.143179997801781	0.191139996051788	0.181409999728203	0.162119999527931	0.167410001158714	0.156829997897148	0.141090005636215	0.163690000772476	0.162479996681213	0.181069999933243	0.0776339992880821	0.191699996590614	0.206450000405312	0.170790001749992	0.174009993672371	0.188580006361008	0.0746589973568916	0.186010003089905	0.204380005598068	0.176760002970695
	0.167099997401237	0.104950003325939	0.168180003762245	0.145999997854233	0.210639998316765	0.203119993209839	0.156189993023872	0.109530001878738	0.171680003404617	0.157810002565384	0.207729995250702	0.197060003876686	0.167260006070137	0.117679998278618	0.171140000224113	0.140239998698235	0.207580000162125	0.198860004544258	0.201460003852844	0.181600004434586	0.172169998288155	0.153300002217293	0.149949997663498	0.140599995851517	0.208069995045662	0.179370000958443	0.18163999915123	0.143930003046989	0.156440004706383	0.130549997091293	0.21051000058651	0.191560000181198	0.167980000376701	0.142690002918243	0.158739998936653	0.128509998321533	0.166219994425774	0.176320001482964	0.195690006017685	0.0650739967823029	0.19734999537468	0.19726000726223	0.172269999980927	0.162349998950958	0.190779998898506	0.0683510005474091	0.197200000286102	0.208489999175072	0.177459999918938
	0	0	0	0	0	0	0	0	0	0	0	0	0.139709994196892	0.128450006246567	0.162349998950958	0.14606000483036	0.158869996666908	0.264560014009476	0	0	0	0	0	0	0.23395000398159	0.144850000739098	0.15081000328064	0.168789997696877	0.125919997692108	0.175669997930527	0	0	0	0	0	0	0	0	0	0	0	0	0.166979998350143	0.147369995713234	0.199430003762245	0.0829799994826317	0.199129998683929	0.204109996557236	0
	0	0	0	0	0	0	0.155880004167557	0.117959998548031	0.165470004081726	0.129879996180534	0.223839998245239	0.206959992647171	0.153300002217293	0.129150003194809	0.166510000824928	0.119929999113083	0.218700006604195	0.212400004267693	0.209680005908012	0.199430003762245	0.176559999585152	0.144319996237755	0.148430004715919	0.121590003371239	0.211390003561974	0.175339996814728	0.172230005264282	0.153540000319481	0.154080003499985	0.133420005440712	0.194260001182556	0.172220006585121	0.178709998726845	0.151889994740486	0.162860006093979	0.140059992671013	0.174470007419586	0.163760006427765	0.202099993824959	0.0741819962859154	0.191599994897842	0.193890005350113	0.178340002894402	0.162589997053146	0.196710005402565	0.0763899981975555	0.181419998407364	0.204549998044968	0.164470002055168
	0.142670005559921	0.105439998209476	0.160390004515648	0.134220004081726	0.220459997653961	0.22987000644207	0.137160003185272	0.0952339991927147	0.149700000882149	0.12788000702858	0.249449998140335	0.245629996061325	0.137160003185272	0.101520001888275	0.150570005178452	0.124609999358654	0.241009995341301	0.249789997935295	0.194250002503395	0.177839994430542	0.173649996519089	0.156819999217987	0.149910002946854	0.140019997954369	0.195920005440712	0.174400001764297	0.178570002317429	0.15446999669075	0.149169996380806	0.138530001044273	0.192139998078346	0.180940002202988	0.180010005831718	0.149939998984337	0.145520001649857	0.140070006251335	0.184479996562004	0.175369992852211	0.194999992847443	0.0801939964294434	0.186550006270409	0.178719997406006	0.182290002703667	0.180820003151894	0.188429996371269	0.0729739964008331	0.195779994130135	0.184939995408058	0.185249999165535
	0	0	0	0	0	0	0	0	0	0	0	0	0.11565999686718	0.103150002658367	0.200330004096031	0.154719993472099	0.246409997344017	0.179729998111725	0	0	0	0	0	0	0.182779997587204	0.162440001964569	0.164710000157356	0.146770000457764	0.194140002131462	0.149169996380806	0.21263000369072	0.189089998602867	0.184420004487038	0.149159997701645	0.127820000052452	0.13688999414444	0.153300002217293	0.189779996871948	0.199450001120567	0.056428998708725	0.196109995245934	0.204929992556572	0.152979999780655	0.188710004091263	0.177980005741119	0.0416299998760223	0.189980000257492	0.24872000515461	0.15030999481678
	0.163190007209778	0.122939996421337	0.161229997873306	0.131909996271133	0.211250007152557	0.211559996008873	0.152060002088547	0.113530002534389	0.160270005464554	0.130019992589951	0.230149999260902	0.213970005512238	0.163849994540215	0.106980003416538	0.172999992966652	0.114339999854565	0.229149997234344	0.212669998407364	0.208409994840622	0.17620000243187	0.175420001149178	0.163369998335838	0.15064999461174	0.125960007309914	0.211600005626678	0.181349992752075	0.164100006222725	0.155009999871254	0.154899999499321	0.130239993333817	0.20856000483036	0.180319994688034	0.165720000863075	0.157150000333786	0.150000005960464	0.133000001311302	0.178660005331039	0.158069998025894	0.196189999580383	0.0687820017337799	0.19072000682354	0.208670005202293	0.176100000739098	0.155640006065369	0.193240001797676	0.0693280026316643	0.198070004582405	0.204850003123283	0.178890004754066
	0.163839995861053	0.122630000114441	0.167129993438721	0.129399999976158	0.214479997754097	0.208379998803139	0.162760004401207	0.118539996445179	0.160050004720688	0.133540004491806	0.210140004754066	0.212799996137619	0.15242999792099	0.11744000017643	0.161039993166924	0.132770001888275	0.207399994134903	0.225250005722046	0.213760003447533	0.176599994301796	0.182070001959801	0.154499992728233	0.14826999604702	0.123819999396801	0.213630005717278	0.172969996929169	0.179250001907349	0.155159994959831	0.151140004396439	0.125619992613792	0.209649994969368	0.179299995303154	0.179130002856255	0.161950007081032	0.151649996638298	0.124729998409748	0.173969998955727	0.15344999730587	0.195629999041557	0.0683929994702339	0.199169993400574	0.206900000572205	0.177890002727509	0.151739999651909	0.194949999451637	0.0704500004649162	0.203470006585121	0.203349992632866	0.165079995989799
	0	0	0	0	0	0	0	0	0	0	0	0	0	0	0	0	0	0	0	0	0	0	0	0	0	0	0	0	0	0	0	0	0	0	0	0	0.192719995975494	0.150010004639626	0.216179996728897	0.0552040003240108	0.186920002102852	0.198970004916191	0	0	0	0	0	0	0.190669998526573
	0.157810002565384	0.105509996414185	0.167879998683929	0.132589995861053	0.251329988241196	0.184880003333092	0.154039993882179	0.116499997675419	0.169599995017052	0.142759993672371	0.223240002989769	0.201869994401932	0.149159997701645	0.105920001864433	0.1684799939394	0.137380003929138	0.222200006246567	0.216869994997978	0.195179998874664	0.174490004777908	0.179130002856255	0.158580005168915	0.151399999856949	0.141230002045631	0.195319995284081	0.172780007123947	0.171580001711845	0.162359997630119	0.152410000562668	0.143629997968674	0.196940004825592	0.1910600066185	0.172189995646477	0.168449997901917	0.148750007152557	0.122610002756119	0.15939000248909	0.153319999575615	0.187950000166893	0.070813000202179	0.207379996776581	0.221149995923042	0.165179997682571	0.17025999724865	0.185499995946884	0.0755269974470139	0.200859993696213	0.202680006623268	0.175640001893044
	0	0	0	0	0	0	0	0	0	0	0	0	0	0	0	0	0	0	0.191980004310608	0.140239998698235	0.141929998993874	0.165889993309975	0.20092000067234	0.159040004014969	0.196930006146431	0.140780001878738	0.153679996728897	0.173669993877411	0.161750003695488	0.173189997673035	0.20422999560833	0.129600003361702	0.168740004301071	0.198730006814003	0.161970004439354	0.136739999055862	0	0	0	0	0	0	0.197720006108284	0.124860003590584	0.177149996161461	0.101300001144409	0.18129999935627	0.217680007219315	0
	0.153479993343353	0.119319997727871	0.159899994730949	0.139219999313354	0.214860007166862	0.204109996557236	0.157989993691444	0.112700000405312	0.161269992589951	0.136749997735023	0.213789999485016	0.212400004267693	0.156729996204376	0.116039998829365	0.159160003066063	0.141570001840591	0.210960000753403	0.215719997882843	0.190830007195473	0.170969992876053	0.166789993643761	0.159549996256828	0.155729994177818	0.138170003890991	0.193049997091293	0.174189999699593	0.163719996809959	0.161870002746582	0.15947000682354	0.141709998250008	0.193479999899864	0.174129992723465	0.173610001802444	0.15930999815464	0.150509998202324	0.142910003662109	0.178479999303818	0.163169994950294	0.184870004653931	0.0701839998364449	0.192770004272461	0.206420004367828	0.170589998364449	0.162359997630119	0.182840004563332	0.0703020021319389	0.19684000313282	0.205650001764297	0.175339996814728
	0.170029997825623	0.119419999420643	0.194729998707771	0.101250000298023	0.229179993271828	0.185399994254112	0	0	0	0	0	0	0	0	0	0	0	0	0	0	0	0	0	0	0.20508000254631	0.167989999055862	0.168229997158051	0.151960000395775	0.159199997782707	0.147540003061295	0.210649996995926	0.178259998559952	0.174439996480942	0.12610000371933	0.178420007228851	0.132119998335838	0.17892000079155	0.153429999947548	0.186230003833771	0.0785280019044876	0.203219994902611	0.199680000543594	0	0	0	0	0	0	0.204420000314713
	0.178560003638268	0.120460003614426	0.17102999985218	0.134690001606941	0.200990006327629	0.194279998540878	0.127900004386902	0.120370000600815	0.167329996824265	0.157100006937981	0.236139997839928	0.19115999341011	0.159209996461868	0.119889996945858	0.173510000109673	0.140330001711845	0.208690002560616	0.19836999475956	0.199359998106956	0.186599999666214	0.166240006685257	0.138720005750656	0.150209993124008	0.158869996666908	0.216759994626045	0.165010005235672	0.153520002961159	0.165279999375343	0.15208999812603	0.147349998354912	0.202600002288818	0.183320000767708	0.177049994468689	0.127690002322197	0.152750000357628	0.156580001115799	0.176699995994568	0.195270001888275	0.204549998044968	0.0604269988834858	0.176840007305145	0.18622000515461	0.175349995493889	0.170900002121925	0.194179996848106	0.072221003472805	0.195700004696846	0.19166000187397	0.159070000052452
	0.160219997167587	0.1283999979496	0.169510006904602	0.125009998679161	0.20915000140667	0.207699999213219	0.165810003876686	0.134120002388954	0.165439993143082	0.126900002360344	0.199719995260239	0.208000004291534	0.158219993114471	0.111560001969337	0.167899996042252	0.129399999976158	0.213699996471405	0.219239994883537	0.20762999355793	0.184560000896454	0.163949996232986	0.154320001602173	0.154029995203018	0.141420006752014	0.206060007214546	0.187340006232262	0.167870000004768	0.150999993085861	0.152789995074272	0.137089997529984	0.210600003600121	0.197929993271828	0.160339996218681	0.147200003266335	0.147560000419617	0.136360004544258	0.172839999198914	0.183329999446869	0.187399998307228	0.0696630030870438	0.184110000729561	0.202649995684624	0.172380000352859	0.180179998278618	0.183809995651245	0.0784159973263741	0.189270004630089	0.195960000157356	0.176479995250702
	0.155680000782013	0.114229999482632	0.157969996333122	0.136680006980896	0.220669999718666	0.210610002279282	0.161860004067421	0.117480002343655	0.164430007338524	0.133809998631477	0.205860003829002	0.22002999484539	0.164739996194839	0.110809996724129	0.172380000352859	0.135059997439384	0.216920003294945	0.207739993929863	0.195449993014336	0.184379994869232	0.171629995107651	0.15896999835968	0.151879996061325	0.140379995107651	0.206650003790855	0.169789999723434	0.176760002970695	0.158820003271103	0.153650000691414	0.130730003118515	0.207320004701614	0.163340002298355	0.159539997577667	0.166160002350807	0.168840005993843	0.134800001978874	0.177709996700287	0.162509992718697	0.187399998307228	0.0770170018076897	0.190180003643036	0.208910003304482	0.174199998378754	0.168950006365776	0.185859993100166	0.0738949999213219	0.191589996218681	0.211239993572235	0.182329997420311
	0	0	0	0	0	0	0.156279996037483	0.121150001883507	0.166620001196861	0.132310003042221	0.223210006952286	0.200440004467964	0.165279999375343	0.11531999707222	0.164859995245934	0.143649995326996	0.207059994339943	0.203820005059242	0	0	0	0	0	0	0.198269993066788	0.173730000853539	0.177120000123978	0.153549998998642	0.162809997797012	0.134529992938042	0.183620005846024	0.180969998240471	0.172460004687309	0.163330003619194	0.150790005922318	0.148839995265007	0.174459993839264	0.187360003590584	0.180869996547699	0.0659689977765083	0.193819999694824	0.19752000272274	0	0	0	0	0	0	0.168459996581078
	0.147829994559288	0.113490000367165	0.165830001235008	0.133970007300377	0.222279995679855	0.213469997048378	0.163650006055832	0.119079999625683	0.162499994039536	0.130390003323555	0.21908999979496	0.204139992594719	0.158940002322197	0.118859998881817	0.161050006747246	0.138789996504784	0.209199994802475	0.213899999856949	0.209590002894402	0.175669997930527	0.172169998288155	0.151590004563332	0.14724999666214	0.139239996671677	0.200049996376038	0.17611999809742	0.174280002713203	0.155169993638992	0.153919994831085	0.138439998030663	0.198929995298386	0.177570000290871	0.176109999418259	0.160459995269775	0.151280000805855	0.135399997234344	0.179309993982315	0.171990007162094	0.188999995589256	0.0672560036182404	0.195380002260208	0.19990000128746	0.170660004019737	0.168809995055199	0.194340005517006	0.0684759989380836	0.191839993000031	0.208330005407333	0.176320001482964
	0.167699992656708	0.115029998123646	0.162609994411469	0.14656999707222	0.205119997262955	0.210720002651215	0.166960000991821	0.128769993782043	0.158639997243881	0.133430004119873	0.208460003137589	0.203740000724792	0.164739996194839	0.132440000772476	0.151889994740486	0.148029997944832	0.203270003199577	0.207599997520447	0.198410004377365	0.158840000629425	0.17093999683857	0.172580003738403	0.157260000705719	0.125799998641014	0.184499993920326	0.180289998650551	0.163409993052483	0.164580002427101	0.173800006508827	0.132280007004738	0.199619993567467	0.179550006985664	0.161139994859695	0.164649993181229	0.1545500010252	0.137920007109642	0.170210003852844	0.158000007271767	0.182950004935265	0.0818440020084381	0.198770001530647	0.213890001177788	0.178450003266335	0.16109000146389	0.184589996933937	0.0781460031867027	0.188789993524551	0.207409992814064	0.172700002789497
	0.182070001959801	0.0442310012876987	0.105149999260902	0.160129994153976	0.315310001373291	0.193120002746582	0.124880000948906	0.121459998190403	0.245649993419647	0.0954329967498779	0.173160001635551	0.239419996738434	0.137099996209145	0.132469996809959	0.138620004057884	0.122230000793934	0.238550007343292	0.231020003557205	0.162890002131462	0.190249994397163	0.19650000333786	0.202429994940758	0.083635002374649	0.164299994707108	0.164069995284081	0.166879996657372	0.16457000374794	0.179790005087852	0.217260003089905	0.107440002262592	0	0	0	0	0	0	0	0	0	0	0	0	0	0	0	0	0	0	0.142619997262955
	0.181690007448196	0.124229997396469	0.16227999329567	0.138459995388985	0.193819999694824	0.199509993195534	0.161699995398521	0.117449998855591	0.179619997739792	0.139850005507469	0.187720000743866	0.2136500030756	0	0	0	0	0	0	0.197960004210472	0.172179996967316	0.151899993419647	0.197420001029968	0.168970003724098	0.111560001969337	0.206640005111694	0.182209998369217	0.164350003004074	0.164419993758202	0.144339993596077	0.138040006160736	0.195010006427765	0.19174000620842	0.161909997463226	0.158419996500015	0.154349997639656	0.138569995760918	0.173529997467995	0.170890003442764	0.1875	0.0779360011219978	0.179419994354248	0.210720002651215	0.173720002174377	0.168520003557205	0.181920006871223	0.0745090022683144	0.182129994034767	0.219200000166893	0
	0.167319998145103	0.124200001358986	0.176530003547668	0.129960000514984	0.200460001826286	0.201539993286133	0.156079992651939	0.117179997265339	0.174009993672371	0.125909999012947	0.219290003180504	0.20754000544548	0.155410006642342	0.122210003435612	0.159360006451607	0.127739995718002	0.212180003523827	0.210240006446838	0.202130004763603	0.183809995651245	0.173109993338585	0.160339996218681	0.148729994893074	0.130899995565414	0.220679998397827	0.202659994363785	0.151639997959137	0.150240004062653	0.145940005779266	0.128839999437332	0.207739993929863	0.191789999604225	0.1598100066185	0.150209993124008	0.154540002346039	0.136179998517036	0.163029998540878	0.164460003376007	0.202820003032684	0.0717900022864342	0.19021999835968	0.207680001854897	0.202079996466637	0.172700002789497	0.181940004229546	0.0692889988422394	0.1908999979496	0.183090001344681	0.175500005483627
	0	0	0	0	0	0	0.140269994735718	0.103110000491142	0.175799995660782	0.153170004487038	0.20440000295639	0.22325000166893	0	0	0	0	0	0	0	0	0	0	0	0	0	0	0	0	0	0	0	0	0	0	0	0	0	0	0	0	0	0	0	0	0	0	0	0	0
	0.126570001244545	0.100270003080368	0.177120000123978	0.134079992771149	0.25042000412941	0.21152999997139	0.142759993672371	0.110959999263287	0.154080003499985	0.143710002303123	0.221719995141029	0.226759999990463	0.155460000038147	0.136020004749298	0.148080006241798	0.150529995560646	0.18792000412941	0.221990004181862	0.206220000982285	0.241840004920959	0.121670000255108	0.136199995875359	0.143810003995895	0.150270000100136	0.181569993495941	0.173189997673035	0.171580001711845	0.158460006117821	0.164110004901886	0.151099994778633	0	0	0	0	0	0	0.161660000681877	0.170300006866455	0.197760000824928	0.0738200023770332	0.205809995532036	0.190650001168251	0.144850000739098	0.195710003376007	0.185959994792938	0.0674040019512177	0.201560005545616	0.204520002007484	0.154780000448227
	0.16933000087738	0.117499999701977	0.173800006508827	0.127519994974136	0.200220003724098	0.211620002985001	0.163200005888939	0.101939998567104	0.171269997954369	0.141479998826981	0.214379996061325	0.207719996571541	0.162129998207092	0.118660002946854	0.155110001564026	0.140799999237061	0.214059993624687	0.20924000442028	0.200169995427132	0.172179996967316	0.173240005970001	0.156910002231598	0.154200002551079	0.143299996852875	0.195999994874001	0.181869998574257	0.177619993686676	0.153359994292259	0.164159998297691	0.127000004053116	0.20762999355793	0.181069999933243	0.167620003223419	0.162890002131462	0.15404999256134	0.141359999775887	0.1807000041008	0.168630003929138	0.193110004067421	0.080376997590065	0.194169998168945	0.183009997010231	0.170839995145798	0.174710005521774	0.189309999346733	0.079414002597332	0.192719995975494	0.193010002374649	0.18427999317646
	0.146689996123314	0.0996759980916977	0.166620001196861	0.133049994707108	0.228809997439384	0.208430007100105	0.166470006108284	0.117399998009205	0.167840003967285	0.138009995222092	0.224279999732971	0.202140003442764	0.163289994001389	0.117409996688366	0.15684999525547	0.141479998826981	0.223079994320869	0.199399992823601	0.193969994783401	0.16983999311924	0.16907000541687	0.164210006594658	0.160720005631447	0.140640005469322	0.196940004825592	0.161229997873306	0.172619998455048	0.166329994797707	0.156839996576309	0.13918000459671	0.212339997291565	0.176100000739098	0.176050007343292	0.156289994716644	0.145590007305145	0.13323999941349	0.16907000541687	0.169420003890991	0.190999999642372	0.0669780001044273	0.189180001616478	0.206990003585815	0.181840002536774	0.162809997797012	0.189359992742538	0.075143001973629	0.18486000597477	0.202079996466637	0.173219993710518
	0.165859997272491	0.107830002903938	0.170269995927811	0.144749999046326	0.211410000920296	0.199880003929138	0.149550005793571	0.12661999464035	0.161290004849434	0.141650006175041	0.202329993247986	0.218569993972778	0.163540005683899	0.122239999473095	0.168180003762245	0.140149995684624	0.202920004725456	0.202979996800423	0.201800003647804	0.165539994835854	0.172879993915558	0.159950003027916	0.153909996151924	0.147359997034073	0.186069995164871	0.163430005311966	0.148200005292892	0.196789994835854	0.156279996037483	0.149230003356934	0.184300005435944	0.162949994206429	0.151020005345345	0.196909993886948	0.156969994306564	0.147860005497932	0.181419998407364	0.174979999661446	0.175679996609688	0.0763209983706474	0.191449999809265	0.20014999806881	0.177349999547005	0.161100000143051	0.178849995136261	0.0674379989504814	0.186199992895126	0.221860006451607	0.177129998803139
	0.161290004849434	0.123080000281334	0.153779998421669	0.128780007362366	0.222369998693466	0.210040003061295	0.163230001926422	0.120360001921654	0.149299994111061	0.133080005645752	0.21314999461174	0.209859997034073	0.158480003476143	0.118510000407696	0.154579997062683	0.137329995632172	0.222580000758171	0.213620007038116	0.198239997029305	0.177760004997253	0.180150002241135	0.16797000169754	0.15064999461174	0.120930001139641	0.193849995732307	0.180830001831055	0.166329994797707	0.162949994206429	0.153150007128716	0.141230002045631	0.192269995808601	0.180460005998611	0.172340005636215	0.162440001964569	0.15344999730587	0.136370003223419	0.172600001096725	0.160380005836487	0.190190002322197	0.0707819983363152	0.194849997758865	0.207770004868507	0.178780004382133	0.160160005092621	0.188979998230934	0.0743599981069565	0.194409996271133	0.196060001850128	0.179710000753403
	0.157649993896484	0.118089996278286	0.164289996027946	0.131150007247925	0.216639995574951	0.211500003933907	0.16227999329567	0.118260003626347	0.169039994478226	0.130869999527931	0.209920004010201	0.210749998688698	0.159409999847412	0.117519997060299	0.16779999434948	0.127159997820854	0.2170500010252	0.20898999273777	0.209429994225502	0.18181000649929	0.165999993681908	0.147919997572899	0.154159992933273	0.132630005478859	0.212029993534088	0.174160003662109	0.173730000853539	0.147960007190704	0.155320003628731	0.133379995822906	0.202390000224113	0.176249995827675	0.168579995632172	0.151460006833076	0.151899993419647	0.131669998168945	0.1807000041008	0.153349995613098	0.192289993166924	0.0775789991021156	0.18843999505043	0.198860004544258	0.175870001316071	0.157069995999336	0.191850006580353	0.0780249983072281	0.189899995923042	0.197490006685257	0.180580005049706
	0	0	0	0	0	0	0.160760000348091	0.112120002508163	0.164299994707108	0.121629998087883	0.210060000419617	0.231130003929138	0	0	0	0	0	0	0.212050005793571	0.167520001530647	0.164499998092651	0.147689998149872	0.159999996423721	0.148240000009537	0	0	0	0	0	0	0.203119993209839	0.169279992580414	0.164010003209114	0.151260003447533	0.167309999465942	0.145030006766319	0.170969992876053	0.182040005922318	0.181520000100136	0.0697330012917519	0.187120005488396	0.208609998226166	0	0	0	0	0	0	0.171690002083778
	0.172189995646477	0.133990004658699	0.179879993200302	0.138940006494522	0.185959994792938	0.189050003886223	0.201869994401932	0.125799998641014	0.176249995827675	0.144309997558594	0.166020005941391	0.185749992728233	0.186470001935959	0.120200000703335	0.171069994568825	0.141069993376732	0.183880001306534	0.197319999337196	0.198840007185936	0.19140000641346	0.157460004091263	0.160060003399849	0.152779996395111	0.139469996094704	0.204439997673035	0.182080000638962	0.165580004453659	0.167429998517036	0.15022000670433	0.130250006914139	0.246079996228218	0.200790002942085	0.151600003242493	0.126809999346733	0.14478999376297	0.129930004477501	0.163479998707771	0.158350005745888	0.199530005455017	0.0762540027499199	0.187999993562698	0.214389994740486	0.158490002155304	0.151590004563332	0.188879996538162	0.0827549993991852	0.189359992742538	0.228929996490479	0.161919996142387
	0.158680006861687	0.117660000920296	0.165020003914833	0.135490000247955	0.202179998159409	0.209979996085167	0.160060003399849	0.123080000281334	0.163870006799698	0.133019998669624	0.212520003318787	0.20898999273777	0.165230005979538	0.117559999227524	0.170460000634193	0.132390007376671	0.212679997086525	0.20168000459671	0.214990004897118	0.180500000715256	0.159830003976822	0.147339999675751	0.152520000934601	0.142350003123283	0.207699999213219	0.180000007152557	0.16448999941349	0.156010001897812	0.164320006966591	0.144419997930527	0.203009992837906	0.178910002112389	0.16414999961853	0.155729994177818	0.156920000910759	0.139829993247986	0.172490000724792	0.168909996747971	0.183039993047714	0.0740989968180656	0.187490001320839	0.197139993309975	0.181740000844002	0.163200005888939	0.184540003538132	0.0825880020856857	0.190999999642372	0.200990006327629	0.178090006113052
	0.139489993453026	0.10317999869585	0.159899994730949	0.113940000534058	0.249709993600845	0.233789995312691	0.153259992599487	0.106480002403259	0.1596499979496	0.115369997918606	0.233559995889664	0.231680005788803	0.146320000290871	0.119869999587536	0.160980001091957	0.125170007348061	0.222680002450943	0.212569996714592	0.183589994907379	0.16635000705719	0.185059994459152	0.181539997458458	0.147489994764328	0.135979995131493	0.186680004000664	0.176060006022453	0.180050000548363	0.172910004854202	0.145559996366501	0.133000001311302	0.199469998478889	0.165140002965927	0.178619995713234	0.176159992814064	0.141039997339249	0.139569997787476	0.180409997701645	0.162459999322891	0.186470001935959	0.0735030025243759	0.194509997963905	0.201440006494522	0.18265999853611	0.149069994688034	0.182310000061989	0.0795190036296844	0.198249995708466	0.197589993476868	0.186790004372597
	0.154060006141663	0.121040001511574	0.165380001068115	0.138970002532005	0.211860001087189	0.202549993991852	0.161339998245239	0.125650003552437	0.164519995450974	0.134819999337196	0.205259993672371	0.207530006766319	0.157600000500679	0.118230000138283	0.159879997372627	0.130250006914139	0.210720002651215	0.209529995918274	0.1944600045681	0.167129993438721	0.162149995565414	0.157969996333122	0.153740003705025	0.147709995508194	0.201780006289482	0.178969994187355	0.164379999041557	0.158659994602203	0.157079994678497	0.137669995427132	0.203539997339249	0.181759998202324	0.172920003533363	0.153429999947548	0.150169998407364	0.142350003123283	0.172900006175041	0.161129996180534	0.187519997358322	0.0721049979329109	0.199880003929138	0.207230001688004	0.171629995107651	0.156969994306564	0.189180001616478	0.0784180015325546	0.192870005965233	0.213090002536774	0.174869999289513
	0.162839993834496	0.112250000238419	0.161929994821548	0.140340000391006	0.209260001778603	0.213379994034767	0.161369994282722	0.115019999444485	0.165529996156693	0.126000002026558	0.21212999522686	0.219960004091263	0.16041000187397	0.110909998416901	0.161500006914139	0.148080006241798	0.217960000038147	0.209130004048347	0.200859993696213	0.192499995231628	0.179829999804497	0.146589994430542	0.150429993867874	0.129779994487762	0.226699993014336	0.185839995741844	0.180899992585182	0.12907999753952	0.140660002827644	0.136820003390312	0.225569993257523	0.171869993209839	0.173610001802444	0.130480006337166	0.164430007338524	0.134039998054504	0.181370005011559	0.176809996366501	0.189940005540848	0.065592996776104	0.18707999587059	0.199200004339218	0.188649997115135	0.15140999853611	0.197879999876022	0.0706140026450157	0.208690002560616	0.182760000228882	0.172319993376732
	0.14979000389576	0.114030003547668	0.162119999527931	0.121399998664856	0.239309996366501	0.213349997997284	0.164370000362396	0.116899996995926	0.165130004286766	0.129669994115829	0.209959998726845	0.213980004191399	0.152830004692078	0.118770003318787	0.166539996862411	0.116489998996258	0.242899999022484	0.202460005879402	0.188240006566048	0.183009997010231	0.170900002121925	0.149499997496605	0.161269992589951	0.14708000421524	0.217620000243187	0.180999994277954	0.174229994416237	0.133049994707108	0.148210003972054	0.1458899974823	0.210789993405342	0.176359996199608	0.180179998278618	0.13672000169754	0.141509994864464	0.154440000653267	0.158869996666908	0.168489992618561	0.189429998397827	0.0607060007750988	0.202749997377396	0.219750002026558	0.172790005803108	0.153310000896454	0.188979998230934	0.0774810016155243	0.198180004954338	0.209260001778603	0.164890006184578
	0.160730004310608	0.120360001921654	0.185969993472099	0.142529994249344	0.195800006389618	0.194590002298355	0.166840001940727	0.119659997522831	0.162259995937347	0.134570002555847	0.205689996480942	0.210989996790886	0.160290002822876	0.120569996535778	0.163870006799698	0.139589995145798	0.204679995775223	0.210999995470047	0.196280002593994	0.180409997701645	0.161860004067421	0.151950001716614	0.158250004053116	0.151260003447533	0.218009993433952	0.183819994330406	0.168789997696877	0.141000002622604	0.152199998497963	0.136189997196198	0.200360000133514	0.173370003700256	0.164499998092651	0.14274999499321	0.162799999117851	0.156220003962517	0.189300000667572	0.166290000081062	0.184630006551743	0.0785600021481514	0.182349994778633	0.198870003223419	0.198379993438721	0.168980002403259	0.173429995775223	0.0881090015172958	0.180529996752739	0.190569996833801	0.200259998440742
	0.162560001015663	0.115560002624989	0.166600003838539	0.152300000190735	0.194710001349449	0.208269998431206	0.163690000772476	0.114150002598763	0.144779995083809	0.146329998970032	0.207129999995232	0.223920002579689	0.152909994125366	0.111259996891022	0.182689994573593	0.140000000596046	0.205980002880096	0.207159996032715	0.21238000690937	0.178090006113052	0.161950007081032	0.170159995555878	0.143110007047653	0.134310007095337	0.201179996132851	0.17025999724865	0.164430007338524	0.149020001292229	0.159879997372627	0.149480000138283	0.209700003266335	0.16313000023365	0.159449994564056	0.152099996805191	0.152750000357628	0.155609995126724	0.170640006661415	0.174889996647835	0.188889995217323	0.0670090019702911	0.202610000967979	0.20320999622345	0.175909996032715	0.169699996709824	0.190439999103546	0.0769030004739761	0.194580003619194	0.194590002298355	0.17451000213623
	0.161990001797676	0.106799997389317	0.161799997091293	0.130649998784065	0.224810004234314	0.222369998693466	0.167339995503426	0.11727000027895	0.159099996089935	0.120829999446869	0.212850004434586	0.222609996795654	0.148479998111725	0.117069996893406	0.162729993462563	0.144290000200272	0.210260003805161	0.217160001397133	0.194649994373322	0.183410003781319	0.181850001215935	0.165360003709793	0.143720000982285	0.131060004234314	0.196119993925095	0.175630003213882	0.171639993786812	0.156770005822182	0.163650006055832	0.136199995875359	0.194049999117851	0.17739999294281	0.174940004944801	0.169290006160736	0.152979999780655	0.133249998092651	0.166549995541573	0.177289992570877	0.186350002884865	0.0814500004053116	0.181820005178452	0.206540003418922	0.169819995760918	0.156000003218651	0.19463999569416	0.0805770009756088	0.196860000491142	0.202099993824959	0.169530004262924
	0.15489000082016	0.115939997136593	0.164419993758202	0.135580003261566	0.212530001997948	0.204720005393028	0.161640003323555	0.111790001392365	0.165040001273155	0.141299992799759	0.212310001254082	0.205270007252693	0.154730007052422	0.116400003433228	0.166060000658035	0.138180002570152	0.212789997458458	0.208800002932549	0.205349996685982	0.184330001473427	0.164350003004074	0.150700002908707	0.149560004472733	0.146050006151199	0.198899999260902	0.177129998803139	0.170399993658066	0.155640006065369	0.152759999036789	0.147139996290207	0.204190000891685	0.183349996805191	0.166879996657372	0.157299995422363	0.159419998526573	0.146329998970032	0.182280004024506	0.173869997262955	0.186499997973442	0.0729869976639748	0.187639996409416	0.200310006737709	0.179100006818771	0.171020001173019	0.184450000524521	0.0740820020437241	0.191139996051788	0.195449993014336	0.179910004138947
	0	0	0	0	0	0	0.165380001068115	0.110579997301102	0.157810002565384	0.132679998874664	0.216580003499985	0.216979995369911	0.153799995779991	0.116350002586842	0.166360005736351	0.14529000222683	0.212119996547699	0.206080004572868	0.20024000108242	0.16635000705719	0.158930003643036	0.164220005273819	0.165959998965263	0.144299998879433	0.182500004768372	0.220329999923706	0.163379997014999	0.151869997382164	0.1441899985075	0.137730002403259	0.20184999704361	0.172539994120598	0.17620000243187	0.156499996781349	0.163870006799698	0.129030004143715	0.173250004649162	0.190520003437996	0.180380001664162	0.0679960027337074	0.180169999599457	0.207680001854897	0.172030001878738	0.18979999423027	0.182300001382828	0.0721160024404526	0.184389993548393	0.199369996786118	0.175290003418922
	0.143240004777908	0.108419999480247	0.160119995474815	0.136480003595352	0.216330006718636	0.235410004854202	0	0	0	0	0	0	0	0	0	0	0	0	0.213670000433922	0.161239996552467	0.167759999632835	0.134560003876686	0.173240005970001	0.149529993534088	0	0	0	0	0	0	0	0	0	0	0	0	0.199619993567467	0.162680000066757	0.182559996843338	0.0817359983921051	0.183770000934601	0.189630001783371	0	0	0	0	0	0	0.192479997873306
	0.171690002083778	0.106360003352165	0.17671999335289	0.117389999330044	0.216529995203018	0.211319997906685	0	0	0	0	0	0	0.158050000667572	0.109640002250671	0.155320003628731	0.149770006537437	0.214499995112419	0.212709993124008	0	0	0	0	0	0	0.197769999504089	0.173240005970001	0.15956999361515	0.16313000023365	0.161160007119179	0.145109996199608	0.196810007095337	0.167319998145103	0.153439998626709	0.162340000271797	0.16983999311924	0.150250002741814	0.172010004520416	0.164189994335175	0.189520001411438	0.0873199999332428	0.18384000658989	0.203119993209839	0	0	0	0	0	0	0
	0.14308999478817	0.108240000903606	0.165500000119209	0.134250000119209	0.227860003709793	0.220860004425049	0.156550005078316	0.113669998943806	0.168830007314682	0.140230000019073	0.193079993128777	0.227640002965927	0.150189995765686	0.112400002777576	0.153310000896454	0.135849997401237	0.212960004806519	0.226870000362396	0.18953999876976	0.179089993238449	0.176579996943474	0.166329994797707	0.150150001049042	0.133819997310638	0.190689995884895	0.173480004072189	0.173930004239082	0.169909998774529	0.151610001921654	0.142030000686646	0.194189995527267	0.177719995379448	0.17603999376297	0.15922999382019	0.152909994125366	0.139080002903938	0.183730006217957	0.162229999899864	0.193289995193481	0.0712390020489693	0.19896000623703	0.198210000991821	0.17722000181675	0.175050005316734	0.187189996242523	0.0728330016136169	0.193880006670952	0.191459998488426	0.180950000882149
	0	0	0	0	0	0	0.151199996471405	0.112649999558926	0.162420004606247	0.136419996619225	0.214070007205009	0.223260000348091	0.155369997024536	0.122290000319481	0.159860000014305	0.135820001363754	0.218459993600845	0.208199992775917	0	0	0	0	0	0	0	0	0	0	0	0	0	0	0	0	0	0	0	0	0	0	0	0	0	0	0	0	0	0	0
	0	0	0	0	0	0	0	0	0	0	0	0	0	0	0	0	0	0	0	0	0	0	0	0	0.196459993720055	0.18571999669075	0.168229997158051	0.160999998450279	0.155870005488396	0.132699996232986	0	0	0	0	0	0	0	0	0	0	0	0	0	0	0	0	0	0	0
	0.169599995017052	0.110540002584457	0.161119997501373	0.141120001673698	0.223529994487762	0.194100007414818	0.172209993004799	0.110449999570847	0.167779996991158	0.13247999548912	0.207269996404648	0.209820002317429	0.170829996466637	0.124480001628399	0.159960001707077	0.136280000209808	0.210789993405342	0.21254999935627	0.214029997587204	0.183149993419647	0.171039998531342	0.150289997458458	0.15081000328064	0.130679994821548	0.184369996190071	0.174060001969337	0.184790000319481	0.168809995055199	0.15004999935627	0.137920007109642	0.198219999670982	0.173840001225471	0.173160001635551	0.163739994168282	0.160649999976158	0.130400002002716	0.185570001602173	0.163780003786087	0.187879994511604	0.0758929997682571	0.183909997344017	0.202969998121262	0.167789995670319	0.163420006632805	0.187279999256134	0.0666380003094673	0.200230002403259	0.214640006422997	0.173270002007484
	0.156310006976128	0.121639996767044	0.160190001130104	0.133809998631477	0.213159993290901	0.214210003614426	0.151659995317459	0.113320000469685	0.160300001502037	0.137199997901917	0.220459997653961	0.220840007066727	0.150759994983673	0.12559999525547	0.157079994678497	0.132440000772476	0.215729996562004	0.218970000743866	0.19990000128746	0.176750004291534	0.163849994540215	0.14376999437809	0.159339994192123	0.152229994535446	0.198420003056526	0.165450006723404	0.173590004444122	0.155689999461174	0.153559997677803	0.141159996390343	0.193320006132126	0.172580003738403	0.166830003261566	0.157409995794296	0.155790001153946	0.140400007367134	0.177289992570877	0.165120005607605	0.192509993910789	0.0731709972023964	0.193470001220703	0.198259994387627	0.170589998364449	0.167400002479553	0.188690006732941	0.0791670009493828	0.185519993305206	0.20702999830246	0.180059999227524
	0.167699992656708	0.107569999992847	0.170399993658066	0.13476000726223	0.206359997391701	0.213719993829727	0.159250006079674	0.115960001945496	0.170509994029999	0.139569997787476	0.201969996094704	0.19684000313282	0.158999994397163	0.113969996571541	0.168029993772507	0.13986000418663	0.209759995341301	0.209380000829697	0.179049998521805	0.14054000377655	0.163920000195503	0.155379995703697	0.171749994158745	0.189359992742538	0.196070000529289	0.157360002398491	0.157590001821518	0.137349992990494	0.16941000521183	0.182219997048378	0.201519995927811	0.179759994149208	0.166060000658035	0.143549993634224	0.155640006065369	0.154499992728233	0.170609995722771	0.158800005912781	0.183430001139641	0.0704170018434525	0.196940004825592	0.194700002670288	0.180260002613068	0.16541999578476	0.191359996795654	0.0643590018153191	0.195289999246597	0.203309997916222	0.174140006303787
	0.164969995617867	0.116690002381802	0.166840001940727	0.128690004348755	0.225199997425079	0.198949992656708	0.161160007119179	0.117210000753403	0.162949994206429	0.124870002269745	0.229240000247955	0.202720001339912	0.161650002002716	0.118780001997948	0.158189997076988	0.127010002732277	0.225360006093979	0.204080000519753	0.207829996943474	0.162719994783401	0.185489997267723	0.159799993038177	0.151940003037453	0.126450002193451	0.210999995470047	0.168009996414185	0.182300001382828	0.152679994702339	0.154109999537468	0.127629995346069	0.207499995827675	0.165710002183914	0.18163999915123	0.159610003232956	0.152919992804527	0.127910003066063	0.166380003094673	0.163580000400543	0.191569998860359	0.0630540028214455	0.204270005226135	0.210899993777275	0.168599992990494	0.161190003156662	0.193660005927086	0.0639500021934509	0.203869998455048	0.208059996366501	0.166600003838539
	0	0	0	0	0	0	0	0	0	0	0	0	0.138640001416206	0.117140002548695	0.178069993853569	0.165989995002747	0.221929997205734	0.178220003843307	0	0	0	0	0	0	0	0	0	0	0	0	0	0	0	0	0	0	0.16695000231266	0.15990999341011	0.179570004343987	0.0705249980092049	0.209110006690025	0.213929995894432	0	0	0	0	0	0	0
	0	0	0	0	0	0	0.13476000726223	0.143140003085136	0.152779996395111	0.11727000027895	0.221860006451607	0.230189993977547	0	0	0	0	0	0	0.191530004143715	0.183950006961823	0.168280005455017	0.164529994130135	0.150839999318123	0.140860006213188	0.176899999380112	0.206679999828339	0.177599996328354	0.157969996333122	0.140560001134872	0.140290006995201	0.190919995307922	0.181400001049042	0.160879999399185	0.164370000362396	0.144820004701614	0.157619997859001	0	0	0	0	0	0	0.185310006141663	0.196070000529289	0.173199996352196	0.063971996307373	0.190909996628761	0.190540000796318	0.184760004281998
	0.143759995698929	0.115730002522469	0.161109998822212	0.131909996271133	0.22630999982357	0.221190005540848	0.151920005679131	0.111479997634888	0.156829997897148	0.132829993963242	0.225720003247261	0.221220001578331	0.156499996781349	0.106700003147125	0.163379997014999	0.126139998435974	0.235809996724129	0.211459994316101	0.195639997720718	0.171570003032684	0.170080006122589	0.160270005464554	0.158600002527237	0.14384999871254	0.206340000033379	0.177120000123978	0.16601000726223	0.161589995026588	0.151570007205009	0.137360006570816	0.202519997954369	0.180779993534088	0.168180003762245	0.160080000758171	0.154929995536804	0.133509993553162	0.178460001945496	0.166449993848801	0.194790005683899	0.0763659998774529	0.181119993329048	0.202820003032684	0.161449998617172	0.16279000043869	0.206560000777245	0.0819289982318878	0.203649997711182	0.183620005846024	0.18707999587059
	0.149979993700981	0.107040002942085	0.160019993782043	0.137250006198883	0.221689999103546	0.224020004272461	0	0	0	0	0	0	0.156969994306564	0.110859997570515	0.144600003957748	0.118550002574921	0.240009993314743	0.229000002145767	0.202969998121262	0.174899995326996	0.177929997444153	0.166329994797707	0.144840002059937	0.133029997348785	0	0	0	0	0	0	0	0	0	0	0	0	0.183990001678467	0.159620001912117	0.192640006542206	0.0883700028061867	0.192910000681877	0.182459995150566	0.173120006918907	0.170389994978905	0.191009998321533	0.0816790014505386	0.197319999337196	0.18648000061512	0
	0.16457000374794	0.113899998366833	0.168009996414185	0.137830004096031	0.221849992871284	0.209250003099442	0.161369994282722	0.112070001661777	0.171069994568825	0.136109992861748	0.212099999189377	0.202409997582436	0.157749995589256	0.11922000348568	0.165529996156693	0.134110003709793	0.209030002355576	0.209849998354912	0.192159995436668	0.181909993290901	0.175459995865822	0.159449994564056	0.152199998497963	0.138820007443428	0.204270005226135	0.173590004444122	0.170650005340576	0.156709998846054	0.160999998450279	0.130799993872643	0.205550000071526	0.174879997968674	0.172169998288155	0.157680004835129	0.167510002851486	0.137580007314682	0.174050003290176	0.162440001964569	0.189830005168915	0.0756589993834496	0.188119992613792	0.210150003433228	0.176819995045662	0.14920000731945	0.187639996409416	0.0771339982748032	0.204390004277229	0.208709999918938	0.170650005340576
	0.166899994015694	0.121699996292591	0.17501999437809	0.1302600055933	0.204769998788834	0.201360002160072	0.170839995145798	0.123329997062683	0.163120001554489	0.130060002207756	0.205599993467331	0.202199995517731	0.161550000309944	0.121820002794266	0.163369998335838	0.141069993376732	0.203930005431175	0.199880003929138	0.211359992623329	0.178080007433891	0.176359996199608	0.143570005893707	0.161679998040199	0.128949999809265	0.20754000544548	0.173549994826317	0.174390003085136	0.152879998087883	0.15922999382019	0.132410004734993	0.206049993634224	0.181940004229546	0.169709995388985	0.153540000319481	0.155120000243187	0.128030002117157	0.177239999175072	0.154359996318817	0.187370002269745	0.0707850009202957	0.190239995718002	0.21569000184536	0.181690007448196	0.147860005497932	0.190830007195473	0.0736080035567284	0.190620005130768	0.215389996767044	0.181419998407364
	0.158250004053116	0.110490001738071	0.170019999146461	0.125210002064705	0.204689994454384	0.219950005412102	0.154159992933273	0.119020000100136	0.16754999756813	0.137349992990494	0.212819993495941	0.205829992890358	0.159349992871284	0.120980001986027	0.166449993848801	0.129649996757507	0.211319997906685	0.21399000287056	0.208140000700951	0.175919994711876	0.170509994029999	0.156800001859665	0.156629994511604	0.135659992694855	0.20108999311924	0.178399994969368	0.174799993634224	0.160180002450943	0.154650002717972	0.131329998373985	0.196070000529289	0.186049997806549	0.174020007252693	0.161929994821548	0.151610001921654	0.128600001335144	0.181490004062653	0.159089997410774	0.18894000351429	0.0690840035676956	0.196649998426437	0.205109998583794	0.179450005292892	0.157659992575645	0.185829997062683	0.0686379969120026	0.196970000863075	0.198929995298386	0.176819995045662
	0.163139998912811	0.114359997212887	0.170399993658066	0.129130005836487	0.228619992733002	0.194350004196167	0.17451000213623	0.119709998369217	0.166030004620552	0.119759999215603	0.228300005197525	0.191699996590614	0.16839000582695	0.11344999819994	0.16805000603199	0.125100001692772	0.22953000664711	0.19548000395298	0.212860003113747	0.182270005345345	0.164419993758202	0.145520001649857	0.160730004310608	0.134210005402565	0.203449994325638	0.182840004563332	0.17747999727726	0.139660000801086	0.151319995522499	0.145249992609024	0.219970002770424	0.186949998140335	0.16754999756813	0.146170005202293	0.153740003705025	0.125619992613792	0.185110002756119	0.168400004506111	0.1839399933815	0.0686030015349388	0.184750005602837	0.209179997444153	0.178379997611046	0.164770007133484	0.189659997820854	0.0705090016126633	0.193930000066757	0.202749997377396	0.189919993281364
	0	0	0	0	0	0	0	0	0	0	0	0	0	0	0	0	0	0	0	0	0	0	0	0	0	0	0	0	0	0	0	0	0	0	0	0	0	0	0	0	0	0	0.183990001678467	0.172440007328987	0.186320006847382	0.0769260004162788	0.191290006041527	0.189040005207062	0
	0	0	0	0	0	0	0	0	0	0	0	0	0	0	0	0	0	0	0	0	0	0	0	0	0	0	0	0	0	0	0	0	0	0	0	0	0	0	0	0	0	0	0	0	0	0	0	0	0
	0.187519997358322	0.129749998450279	0.211349993944168	0.0780469998717308	0.172199994325638	0.221139997243881	0.192660003900528	0.135220006108284	0.14538000524044	0.146870002150536	0.175899997353554	0.203960001468658	0.152639999985695	0.10046000033617	0.173840001225471	0.130649998784065	0.21985000371933	0.222560003399849	0.186849996447563	0.133780002593994	0.199579998850822	0.179049998521805	0.142429992556572	0.158319994807243	0.187800005078316	0.15769000351429	0.183430001139641	0.18614000082016	0.149230003356934	0.135710000991821	0.204319998621941	0.177379995584488	0.171639993786812	0.151800006628036	0.155169993638992	0.139679998159409	0.11956000328064	0.160429999232292	0.144639998674393	0.124619998037815	0.24006000161171	0.210690006613731	0.180040001869202	0.167820006608963	0.208959996700287	0.0510689988732338	0.191719993948936	0.200379997491837	0.173690006136894
	0.163880005478859	0.118500001728535	0.165539994835854	0.12992000579834	0.207890003919601	0.205489993095398	0.157260000705719	0.116850003600121	0.162489995360374	0.149309992790222	0.206379994750023	0.207719996571541	0.168449997901917	0.113860003650188	0.159889996051788	0.116329997777939	0.226469993591309	0.214990004897118	0.217280000448227	0.182300001382828	0.164179995656013	0.151549994945526	0.15667000412941	0.128030002117157	0	0	0	0	0	0	0.21272000670433	0.17731000483036	0.168190002441406	0.158140003681183	0.156020000576973	0.127629995346069	0.187830001115799	0.178289994597435	0.185499995946884	0.0751179978251457	0.180600002408028	0.192660003900528	0.177420005202293	0.15973000228405	0.190970003604889	0.0742710009217262	0.187539994716644	0.210069999098778	0.19038000702858
	0.165289998054504	0.114289999008179	0.171419993042946	0.141790002584457	0.19573999941349	0.209639996290207	0.164890006184578	0.113760001957417	0.172079995274544	0.140210002660751	0.21076999604702	0.202079996466637	0.156800001859665	0.115680001676083	0.154650002717972	0.141859993338585	0.213939994573593	0.210079997777939	0.207249999046326	0.182249993085861	0.164759993553162	0.157289996743202	0.153630003333092	0.136439993977547	0.191440001130104	0.19081999361515	0.172309994697571	0.160229995846748	0.143450006842613	0.13094000518322	0.203229993581772	0.178929999470711	0.162379994988441	0.156570002436638	0.16355000436306	0.145060002803802	0.175850003957748	0.169389992952347	0.177389994263649	0.078734003007412	0.192289993166924	0.198650002479553	0.17629000544548	0.167559996247292	0.186389997601509	0.0708660036325455	0.190599992871284	0.203020006418228	0.183719992637634
	0.159950003027916	0.127440005540848	0.163420006632805	0.129850000143051	0.210989996790886	0.210370004177094	0.162929996848106	0.114270001649857	0.16550999879837	0.133970007300377	0.20320999622345	0.205310001969337	0.155220001935959	0.123920001089573	0.153699994087219	0.135289996862411	0.202460005879402	0.214499995112419	0.204119995236397	0.1839399933815	0.169190004467964	0.149499997496605	0.14733000099659	0.135130003094673	0.200299993157387	0.183789998292923	0.172240003943443	0.150519996881485	0.147269994020462	0.133279994130135	0.200120002031326	0.188089996576309	0.176190003752708	0.155019998550415	0.147890001535416	0.134529992938042	0.179849997162819	0.167989999055862	0.183210000395775	0.0706939995288849	0.187930002808571	0.197160005569458	0.17781999707222	0.165309995412827	0.188740000128746	0.0722479969263077	0.19352999329567	0.201079994440079	0.176609992980957
	0.160009995102882	0.106600001454353	0.169620007276535	0.13247999548912	0.201220005750656	0.213430002331734	0.156719997525215	0.116209998726845	0.164519995450974	0.131679996848106	0.222959995269775	0.207900002598763	0.164220005273819	0.113070003688335	0.166769996285439	0.13247999548912	0.216120004653931	0.207340002059937	0.206569999456406	0.186949998140335	0.174659997224808	0.153860002756119	0.159329995512962	0.11862999945879	0.212190002202988	0.185000002384186	0.162630006670952	0.149309992790222	0.156240001320839	0.134629994630814	0.206459999084473	0.192110002040863	0.173380002379417	0.147860005497932	0.153659999370575	0.126519992947578	0.179550006985664	0.159520000219345	0.192220002412796	0.0759819969534874	0.189909994602203	0.202810004353523	0.176689997315407	0.150150001049042	0.195710003376007	0.0691450014710426	0.208880007266998	0.199410006403923	0.174799993634224
	0.170910000801086	0.128299996256828	0.162980005145073	0.118680000305176	0.224889993667603	0.194240003824234	0.170289993286133	0.127399995923042	0.171140000224113	0.115440003573895	0.21475000679493	0.200969994068146	0.169290006160736	0.130209997296333	0.163719996809959	0.116860002279282	0.22435000538826	0.195559993386269	0.231560006737709	0.154819995164871	0.174769997596741	0.157000005245209	0.157460004091263	0.124389998614788	0.20958000421524	0.167930006980896	0.182209998369217	0.165790006518364	0.157039999961853	0.117459997534752	0.228750005364418	0.165370002388954	0.178760007023811	0.160099998116493	0.155929997563362	0.111079998314381	0.171680003404617	0.136509999632835	0.200509995222092	0.0741989985108376	0.192540004849434	0.224559992551804	0.176479995250702	0.132860004901886	0.207300007343292	0.0761770009994507	0.191479995846748	0.215700000524521	0.177070006728172
	0	0	0	0	0	0	0	0	0	0	0	0	0	0	0	0	0	0	0.19768999516964	0.177579998970032	0.171700000762939	0.160459995269775	0.149729996919632	0.14282999932766	0.182899996638298	0.172900006175041	0.169620007276535	0.170440003275871	0.17077000439167	0.133369997143745	0	0	0	0	0	0	0.170059993863106	0.164370000362396	0.206599995493889	0.0684069991111755	0.184220001101494	0.206340000033379	0	0	0	0	0	0	0
	0.175889998674393	0.118390001356602	0.151969999074936	0.126770004630089	0.20422999560833	0.22274999320507	0.155430004000664	0.122969999909401	0.167950004339218	0.142800003290176	0.198339998722076	0.212500005960464	0.129179999232292	0.0906869992613792	0.148420006036758	0.112640000879765	0.263009995222092	0.256069988012314	0.179509997367859	0.172780007123947	0.191780000925064	0.164079993963242	0.148330003023148	0.143519997596741	0.197290003299713	0.192609995603561	0.177000001072884	0.148340001702309	0.151170000433922	0.13357999920845	0.162640005350113	0.180559992790222	0.194890007376671	0.169119998812675	0.146420001983643	0.146369993686676	0.172539994120598	0.16414999961853	0.193330004811287	0.0746150016784668	0.20252999663353	0.196999996900558	0.173620000481606	0.161070004105568	0.189250007271767	0.0625440031290054	0.202130004763603	0.211380004882813	0.178049996495247
	0	0	0	0	0	0	0	0	0	0	0	0	0.130620002746582	0.116060003638268	0.166659995913506	0.155949994921684	0.242390006780624	0.188329994678497	0	0	0	0	0	0	0.187140002846718	0.203909993171692	0.137280002236366	0.179729998111725	0.162239998579025	0.129710003733635	0	0	0	0	0	0	0	0	0	0	0	0	0	0	0	0	0	0	0
	0.15132999420166	0.118000000715256	0.161730006337166	0.135169997811317	0.214010000228882	0.206070005893707	0.160940006375313	0.120990000665188	0.161149993538857	0.130529999732971	0.216179996728897	0.208739995956421	0.167439997196198	0.116669997572899	0.15760999917984	0.136529996991158	0.206300005316734	0.214110001921654	0.205819994211197	0.173629999160767	0.171330004930496	0.162359997630119	0.155110001564026	0.135550007224083	0.20074999332428	0.179319992661476	0.173470005393028	0.163399994373322	0.150299996137619	0.131009995937347	0.205860003829002	0.17213000357151	0.171330004930496	0.156320005655289	0.150949999690056	0.131889998912811	0.17407999932766	0.155750006437302	0.187509998679161	0.0745579972863197	0.201179996132851	0.20490999519825	0.172930002212524	0.157120004296303	0.188229992985725	0.0728909969329834	0.1942999958992	0.212990000844002	0.177320003509521
	0.114019997417927	0.133689999580383	0.187700003385544	0.120949998497963	0.22435000538826	0.219290003180504	0.145219996571541	0.103100001811981	0.185949996113777	0.141499996185303	0.21076999604702	0.207670003175735	0.176860004663467	0.107409998774529	0.174899995326996	0.123750001192093	0.200969994068146	0.21611000597477	0.202830001711845	0.161379992961884	0.161149993538857	0.159970000386238	0.1317999958992	0.145579993724823	0.187889993190765	0.214949995279312	0.164240002632141	0.134110003709793	0.144610002636909	0.154190003871918	0.177070006728172	0.155120000243187	0.161369994282722	0.14708000421524	0.185389995574951	0.173960000276566	0.178399994969368	0.16915999352932	0.180570006370544	0.0902220010757446	0.169970005750656	0.211679995059967	0.145740002393723	0.191880002617836	0.224509999155998	0.083076000213623	0.175339996814728	0.179440006613731	0.185849994421005
	0.160850003361702	0.115639999508858	0.169009998440742	0.136830002069473	0.212980002164841	0.204689994454384	0.164279997348785	0.118670001626015	0.173109993338585	0.126880005002022	0.21119000017643	0.205880001187325	0	0	0	0	0	0	0	0	0	0	0	0	0	0	0	0	0	0	0.192640006542206	0.176149994134903	0.183960005640984	0.158739998936653	0.150099992752075	0.138400003314018	0.175899997353554	0.159529998898506	0.19047999382019	0.0564990006387234	0.193289995193481	0.224299997091293	0	0	0	0	0	0	0.165889993309975
	0.155680000782013	0.121739998459816	0.167199999094009	0.134069994091988	0.211019992828369	0.212709993124008	0.156350001692772	0.120260000228882	0.168489992618561	0.139950007200241	0.222849994897842	0.206719994544983	0.153090000152588	0.12313000112772	0.168019995093346	0.141849994659424	0.204199999570847	0.207760006189346	0.205679997801781	0.1824000030756	0.167339995503426	0.155819997191429	0.152410000562668	0.136999994516373	0.199570000171661	0.184630006551743	0.174089998006821	0.152889996767044	0.152050003409386	0.138750001788139	0.203319996595383	0.180639997124672	0.169740006327629	0.158429995179176	0.154760003089905	0.133689999580383	0.174060001969337	0.162740007042885	0.190410003066063	0.0751949995756149	0.190029993653297	0.204630002379417	0.178399994969368	0.161640003323555	0.186969995498657	0.0740820020437241	0.194179996848106	0.203950002789497	0.17281000316143
	0	0	0	0	0	0	0	0	0	0	0	0	0.1494500041008	0.130360007286072	0.173620000481606	0.15336999297142	0.204370006918907	0.188820004463196	0	0	0	0	0	0	0	0	0	0	0	0	0	0	0	0	0	0	0	0	0	0	0	0	0	0	0	0	0	0	0
	0.15854999423027	0.112920001149178	0.164529994130135	0.134670004248619	0.22197000682354	0.211559996008873	0.154009997844696	0.109700001776218	0.163409993052483	0.131249994039536	0.223149999976158	0.211160004138947	0.149140000343323	0.115840002894402	0.165319994091988	0.134450003504753	0.220970004796982	0.219940006732941	0.194000005722046	0.181240007281303	0.164979994297028	0.162699997425079	0.151060000061989	0.138019993901253	0.197270005941391	0.176359996199608	0.17323000729084	0.155499994754791	0.15353000164032	0.134489998221397	0.195109993219376	0.171930000185966	0.163719996809959	0.158950001001358	0.152390003204346	0.136329993605614	0.177049994468689	0.166700005531311	0.191170006990433	0.0747240036725998	0.193680003285408	0.199479997158051	0.174899995326996	0.160970002412796	0.185749992728233	0.0737209990620613	0.194179996848106	0.208570003509521	0.174549996852875
	0	0	0	0	0	0	0	0	0	0	0	0	0	0	0	0	0	0	0	0	0	0	0	0	0	0	0	0	0	0	0	0	0	0	0	0	0.180050000548363	0.186149999499321	0.196400001645088	0.0755759999155998	0.180509999394417	0.18129999935627	0.169870004057884	0.176699995994568	0.193320006132126	0.0718080028891563	0.186360001564026	0.20194000005722	0
	0	0	0	0	0	0	0	0	0	0	0	0	0	0	0	0	0	0	0	0	0	0	0	0	0	0	0	0	0	0	0	0	0	0	0	0	0.182789996266365	0.158099994063377	0.191449999809265	0.0668620020151138	0.199799999594688	0.20100000500679	0.181920006871223	0.161459997296333	0.187810003757477	0.0591059997677803	0.196129992604256	0.21356999874115	0.184459999203682
	0	0	0	0	0	0	0	0	0	0	0	0	0	0	0	0	0	0	0	0	0	0	0	0	0	0	0	0	0	0	0	0	0	0	0	0	0	0	0	0	0	0	0	0	0	0	0	0	0
	0.176070004701614	0.136370003223419	0.122460000216961	0.102990001440048	0.245440006256104	0.216680005192757	0	0	0	0	0	0	0	0	0	0	0	0	0	0	0	0	0	0	0	0	0	0	0	0	0	0	0	0	0	0	0	0	0	0	0	0	0	0	0	0	0	0	0
	0.16482999920845	0.107179999351501	0.163770005106926	0.133379995822906	0.210889995098114	0.216590002179146	0.170129999518394	0.1120899990201	0.157179996371269	0.133910000324249	0.212430000305176	0.206410005688667	0.167759999632835	0.107040002942085	0.16525000333786	0.137079998850822	0.211549997329712	0.210280001163483	0.205400004982948	0.176280006766319	0.180800005793571	0.150849997997284	0.150680005550385	0.135409995913506	0.21110999584198	0.183960005640984	0.175589993596077	0.148359999060631	0.149100005626678	0.136329993605614	0.206190004944801	0.180830001831055	0.173960000276566	0.146750003099442	0.150570005178452	0.13926999270916	0.167250007390976	0.172480002045631	0.193749994039536	0.0760800018906593	0.192860007286072	0.198770001530647	0.171049997210503	0.170800000429153	0.189180001616478	0.072163999080658	0.200739994645119	0.198449999094009	0.176259994506836
	0.169110000133514	0.124190002679825	0.174600005149841	0.124099999666214	0.199579998850822	0.202680006623268	0.164030000567436	0.119840003550053	0.16313000023365	0.127560004591942	0.205960005521774	0.207069993019104	0.161899998784065	0.120290003716946	0.179949998855591	0.129309996962547	0.211309999227524	0.204070001840591	0.209309995174408	0.181280001997948	0.1701799929142	0.148919999599457	0.158120006322861	0.133760005235672	0.208370000123978	0.183009997010231	0.171169996261597	0.150409996509552	0.156369999051094	0.130290001630783	0.208939999341965	0.177829995751381	0.166700005531311	0.155780002474785	0.152909994125366	0.14300000667572	0.188470005989075	0.158109992742538	0.18359999358654	0.0788139998912811	0.18826000392437	0.198650002479553	0.186299994587898	0.15565000474453	0.187370002269745	0.0821970030665398	0.18520000576973	0.20626999437809	0.183270007371902
	0	0	0	0	0	0	0	0	0	0	0	0	0	0	0	0	0	0	0	0	0	0	0	0	0	0	0	0	0	0	0	0	0	0	0	0	0	0	0	0	0	0	0	0	0	0	0	0	0
	0.214129999279976	0.10656999796629	0.127729997038841	0.140619993209839	0.240850001573563	0.170100003480911	0.174700006842613	0.101080000400543	0.128959998488426	0.151769995689392	0.183129996061325	0.2603600025177	0.134639993309975	0.174720004200935	0.157639995217323	0.122979998588562	0.237479999661446	0.172539994120598	0	0	0	0	0	0	0.214680001139641	0.168449997901917	0.161390006542206	0.143279999494553	0.173920005559921	0.138290002942085	0.157429993152618	0.132569998502731	0.193969994783401	0.187749996781349	0.160380005836487	0.167899996042252	0	0	0	0	0	0	0	0	0	0	0	0	0
	0.156619995832443	0.115379996597767	0.163619995117188	0.135499998927116	0.216240003705025	0.203140005469322	0.161310002207756	0.117169998586178	0.16295999288559	0.136000007390976	0.211720004677773	0.206829994916916	0.160699993371964	0.117119997739792	0.168889999389648	0.137920007109642	0.212689995765686	0.206540003418922	0.205789998173714	0.1754399985075	0.169029995799065	0.156440004706383	0.153679996728897	0.135499998927116	0.204960003495216	0.172309994697571	0.170000001788139	0.159899994730949	0.151969999074936	0.135490000247955	0.198689997196198	0.174300000071526	0.170640006661415	0.153850004076958	0.155540004372597	0.137309998273849	0.175789996981621	0.169049993157387	0.191729992628098	0.068232998251915	0.188960000872612	0.199619993567467	0.178230002522469	0.170550003647804	0.187140002846718	0.0713699981570244	0.192249998450279	0.199149996042252	0.182730004191399
	0.196400001645088	0.0940639972686768	0.16933000087738	0.130250006914139	0.22673000395298	0.183229997754097	0.153129994869232	0.104549996554852	0.161320000886917	0.15183000266552	0.199890002608299	0.229289993643761	0.169679999351501	0.102269999682903	0.152919992804527	0.154390007257462	0.192839995026588	0.227899998426437	0.192670002579689	0.161100000143051	0.182870000600815	0.165010005235672	0.181749999523163	0.116599999368191	0.165989995002747	0.161039993166924	0.183290004730225	0.159070000052452	0.175919994711876	0.154689997434616	0	0	0	0	0	0	0	0	0	0	0	0	0	0	0	0	0	0	0
	0.120679996907711	0.105570003390312	0.138549998402596	0.112369999289513	0.280239999294281	0.242599993944168	0.11370000243187	0.0991080030798912	0.119350001215935	0.135049998760223	0.283100008964539	0.249689996242523	0.114869996905327	0.116779997944832	0.124159999191761	0.123379997909069	0.263179987668991	0.257620006799698	0.187560006976128	0.167600005865097	0.173690006136894	0.199469998478889	0.134739995002747	0.14266000688076	0.19004000723362	0.16083000600338	0.169090002775192	0.208350002765656	0.141709998250008	0.129989996552467	0.197060003876686	0.15667000412941	0.159879997372627	0.1995600014925	0.14767000079155	0.139149993658066	0.181240007281303	0.167140007019043	0.178979992866516	0.0751610025763512	0.203160002827644	0.194319993257523	0.171900004148483	0.183050006628036	0.185440003871918	0.0768579989671707	0.198190003633499	0.184569999575615	0.178570002317429
	0	0	0	0	0	0	0	0	0	0	0	0	0	0	0	0	0	0	0.181209996342659	0.206750005483627	0	0.163120001554489	0.238629996776581	0.210289999842644	0.218549996614456	0.150509998202324	0.215590000152588	0.182469993829727	0.0931219980120659	0.139760002493858	0	0	0	0	0	0	0	0	0	0	0	0	0	0	0	0	0	0	0
	0.154379993677139	0.114090003073215	0.165279999375343	0.132060006260872	0.213379994034767	0.209940001368523	0.157959997653961	0.120930001139641	0.162220001220703	0.132039994001389	0.20600999891758	0.21212999522686	0.165490001440048	0.115950003266335	0.166130006313324	0.130620002746582	0.206790000200272	0.205070003867149	0.208790004253387	0.177719995379448	0.174429997801781	0.157089993357658	0.156299993395805	0.128600001335144	0.20813000202179	0.179470002651215	0.172739997506142	0.157580003142357	0.15786999464035	0.129399999976158	0.203250005841255	0.185259997844696	0.17475999891758	0.157680004835129	0.150490000844002	0.125	0.176709994673729	0.152909994125366	0.189239993691444	0.0701960027217865	0.195879995822906	0.214059993624687	0.180639997124672	0.155739992856979	0.193460002541542	0.0719090029597282	0.18953999876976	0.194839999079704	0.177440002560616
	0.164790004491806	0.125129997730255	0.150629997253418	0.112810000777245	0.234259992837906	0.21238000690937	0.19157999753952	0.0914940014481544	0.166400000452995	0.139280006289482	0.234569996595383	0.176669999957085	0.133939996361732	0.125459998846054	0.209739997982979	0.123159997165203	0.179900005459785	0.227809995412827	0.199489995837212	0.154579997062683	0.180590003728867	0.18809999525547	0.14512999355793	0.132109999656677	0.1944600045681	0.173409998416901	0.171360000967979	0.146099999547005	0.1492899954319	0.165380001068115	0.214489996433258	0.160449996590614	0.189329996705055	0.136340007185936	0.160659998655319	0.138720005750656	0.182600006461143	0.155970007181168	0.179580003023148	0.0697079971432686	0.203299999237061	0.208849996328354	0.169679999351501	0.142599999904633	0.194399997591972	0.0753429979085922	0.216529995203018	0.201450005173683	0
	0.166229993104935	0.117480002343655	0.161039993166924	0.128800004720688	0.21611000597477	0.205819994211197	0.161080002784729	0.122579999268055	0.168919995427132	0.125960007309914	0.215230002999306	0.206049993634224	0.167319998145103	0.119410000741482	0.159940004348755	0.131099998950958	0.212400004267693	0.207059994339943	0.203490003943443	0.182370007038116	0.17417000234127	0.156680002808571	0.153050005435944	0.125960007309914	0.207159996032715	0.179389998316765	0.170839995145798	0.154960006475449	0.150279998779297	0.13086000084877	0.2134899944067	0.18452000617981	0.170660004019737	0.155259996652603	0.15004999935627	0.127159997820854	0.180610001087189	0.153019994497299	0.193800002336502	0.0709180012345314	0.203089997172356	0.205139994621277	0.174700006842613	0.15871000289917	0.188549995422363	0.073514997959137	0.194240003824234	0.207770004868507	0.177780002355576
	0.129360005259514	0.12763999402523	0.131319999694824	0.176740005612373	0.221159994602203	0.213780000805855	0.152620002627373	0.125609993934631	0.141650006175041	0.142440006136894	0.178650006651878	0.259030014276505	0	0	0	0	0	0	0.196730002760887	0.176980003714561	0.179639995098114	0.154430001974106	0.155289992690086	0.136940002441406	0	0	0	0	0	0	0.185980007052422	0.171709999442101	0.180120006203651	0.150920003652573	0.168449997901917	0.142820000648499	0	0	0	0	0	0	0	0	0	0	0	0	0
	0.157829999923706	0.116570003330708	0.156369999051094	0.135900005698204	0.218930006027222	0.214389994740486	0.164849996566772	0.124569997191429	0.179269999265671	0.133430004119873	0.199169993400574	0.19870999455452	0.171000003814697	0.114579997956753	0.157969996333122	0.142140001058578	0.211030006408691	0.203270003199577	0.197720006108284	0.19370000064373	0.16729000210762	0.15106999874115	0.155090004205704	0.135140001773834	0.199249997735023	0.177860006690025	0.183180004358292	0.150570005178452	0.14894999563694	0.140180006623268	0.207279995083809	0.192650005221367	0.172690004110336	0.150409996509552	0.145779997110367	0.13120000064373	0.16881999373436	0.179680004715919	0.191039994359016	0.0710330009460449	0.192870005965233	0.196549996733665	0.17229999601841	0.172969996929169	0.198719993233681	0.0671999976038933	0.178130000829697	0.210679993033409	0.169939994812012
	0.147540003061295	0.0975319966673851	0.158859997987747	0.144549995660782	0.218209996819496	0.218119993805885	0.17315000295639	0.119659997522831	0.16516999900341	0.125520005822182	0.218789994716644	0.197710007429123	0.158779993653297	0.131290003657341	0.158769994974136	0.140310004353523	0.203679993748665	0.207169994711876	0.208759993314743	0.182019993662834	0.175929993391037	0.139200001955032	0.154459998011589	0.139630004763603	0.206400007009506	0.171259999275208	0.17731000483036	0.155220001935959	0.154379993677139	0.136950001120567	0.196569994091988	0.164539992809296	0.157859995961189	0.169980004429817	0.167080000042915	0.14580999314785	0.173580005764961	0.158739998936653	0.191259995102882	0.0783220008015633	0.202950000762939	0.196239992976189	0.172099992632866	0.147469997406006	0.191139996051788	0.0839200019836426	0.202319994568825	0.206780001521111	0.166559994220734
	0.151089996099472	0.145119994878769	0.162860006093979	0.129820004105568	0.218679994344711	0.192430004477501	0.152889996767044	0.143250003457069	0.158519998192787	0.134650006890297	0.200890004634857	0.209810003638268	0.153549998998642	0.127350002527237	0.160170003771782	0.131019994616508	0.19650000333786	0.217030003666878	0.192090004682541	0.173240005970001	0.167129993438721	0.162850007414818	0.152520000934601	0.146160006523132	0.194440007209778	0.171010002493858	0.169400006532669	0.169609993696213	0.153160005807877	0.130869999527931	0.192839995026588	0.184169992804527	0.172330006957054	0.181119993329048	0.143010005354881	0.126530006527901	0.17654000222683	0.15259000658989	0.193320006132126	0.0820010006427765	0.193540006875992	0.201580002903938	0.169890001416206	0.167380005121231	0.193670004606247	0.0734980031847954	0.19123999774456	0.21170000731945	0.146880000829697
	0.154190003871918	0.1075100004673	0.165649995207787	0.140100002288818	0.225160002708435	0.220780000090599	0.160649999976158	0.116460002958775	0.168209999799728	0.139469996094704	0.205489993095398	0.208000004291534	0.155890002846718	0.118009999394417	0.17441999912262	0.143629997968674	0.213520005345345	0.204679995775223	0.194069996476173	0.180720001459122	0.17433999478817	0.169960007071495	0.152799993753433	0.128099992871284	0.203099995851517	0.199120000004768	0.158240005373955	0.158570006489754	0.153479993343353	0.127489998936653	0.211710005998611	0.179570004343987	0.171440005302429	0.159889996051788	0.158299997448921	0.1302600055933	0.170039996504784	0.181779995560646	0.190540000796318	0.0692569985985756	0.198990002274513	0.189390003681183	0.173099994659424	0.16159999370575	0.190149992704391	0.0733119994401932	0.191119998693466	0.202779993414879	0.178210005164146
	0.155619993805885	0.120619997382164	0.162019997835159	0.134120002388954	0.21866999566555	0.20796999335289	0.149550005793571	0.11947999894619	0.167769998311996	0.131750002503395	0.223810002207756	0.213070005178452	0.157670006155968	0.117090001702309	0.164529994130135	0.134210005402565	0.219029992818832	0.213890001177788	0.20074999332428	0.187619999051094	0.172499999403954	0.157820001244545	0.153740003705025	0.125210002064705	0.202849999070168	0.179460003972054	0.17509999871254	0.16066999733448	0.152620002627373	0.121899999678135	0.207570001482964	0.183379992842674	0.172930002212524	0.170210003852844	0.14894999563694	0.125400006771088	0.175799995660782	0.163379997014999	0.188069999217987	0.071884997189045	0.189850002527237	0.209309995174408	0.176420003175735	0.157749995589256	0.191689997911453	0.0715639963746071	0.197750002145767	0.207259997725487	0.183699995279312
	0.161160007119179	0.109669998288155	0.171230003237724	0.129030004143715	0.221369996666908	0.202089995145798	0.141460001468658	0.11005000025034	0.15259000658989	0.134250000119209	0.224069997668266	0.233280003070831	0.149430006742477	0.110440000891685	0.158150002360344	0.13213999569416	0.223629996180534	0.226209998130798	0.19675999879837	0.170420005917549	0.177200004458427	0.159590005874634	0.15293000638485	0.14606000483036	0.189270004630089	0.176469996571541	0.167579993605614	0.151720002293587	0.161760002374649	0.143659994006157	0.198039993643761	0.175510004162788	0.169400006532669	0.151179999113083	0.151559993624687	0.155709996819496	0.182649999856949	0.156430006027222	0.184819996356964	0.0706759989261627	0.200929999351501	0.205610007047653	0.178360000252724	0.172649994492531	0.190209999680519	0.0745949968695641	0.191990002989769	0.192190006375313	0.180710002779961
	0.166299998760223	0.114660002291203	0.168520003557205	0.129869997501373	0.205479994416237	0.208059996366501	0.17051999270916	0.115280002355576	0.167569994926453	0.130229994654655	0.208259999752045	0.211989998817444	0.158490002155304	0.116130001842976	0.169220000505447	0.131070002913475	0.21017000079155	0.213200002908707	0.202820003032684	0.185269996523857	0.169939994812012	0.15625	0.15090000629425	0.136989995837212	0.206599995493889	0.176750004291534	0.173500001430511	0.153290003538132	0.150920003652573	0.133379995822906	0.206880003213882	0.178069993853569	0.171100005507469	0.156389996409416	0.15293000638485	0.137009993195534	0.178910002112389	0.159700006246567	0.190889999270439	0.073122002184391	0.191420003771782	0.208719998598099	0.176390007138252	0.160009995102882	0.190490007400513	0.0723560005426407	0.191249996423721	0.205630004405975	0.177420005202293
	0	0	0	0	0	0	0	0	0	0	0	0	0.158130005002022	0.127230003476143	0.15480999648571	0.13629999756813	0.21042999625206	0.213100001215935	0	0	0	0	0	0	0	0	0	0	0	0	0	0	0	0	0	0	0	0	0	0	0	0	0	0	0	0	0	0	0
	0.165209993720055	0.115270003676414	0.167199999094009	0.124240003526211	0.221650004386902	0.206440001726151	0.153990000486374	0.12058000266552	0.160380005836487	0.128260001540184	0.226490005850792	0.210299998521805	0.161990001797676	0.117299996316433	0.172729998826981	0.136429995298386	0.20940999686718	0.202150002121925	0.218030005693436	0.187810003757477	0.179639995098114	0.159290000796318	0.140560001134872	0.114660002291203	0.202910006046295	0.190599992871284	0.173240005970001	0.149020001292229	0.158849999308586	0.125379994511604	0.219160005450249	0.184200003743172	0.17994000017643	0.149020001292229	0.148760005831718	0.118929997086525	0.178069993853569	0.159360006451607	0.209209993481636	0.0660889968276024	0.194150000810623	0.193110004067421	0.189040005207062	0.149499997496605	0.184420004487038	0.0758870020508766	0.195539996027946	0.20856000483036	0.179690003395081
	0.174030005931854	0.124760001897812	0.165649995207787	0.130109995603561	0.218419998884201	0.187030002474785	0.178440004587173	0.116779997944832	0.165049999952316	0.129710003733635	0.219549998641014	0.190469995141029	0.178440004587173	0.130649998784065	0.156279996037483	0.138429999351501	0.211909994482994	0.184290006756783	0.210229992866516	0.186419993638992	0.171179994940758	0.156719997525215	0.134670004248619	0.140790000557899	0.215360000729561	0.169789999723434	0.174150004982948	0.157470002770424	0.139149993658066	0.144079998135567	0.214200004935265	0.177860006690025	0.164059996604919	0.161039993166924	0.142039999365807	0.140799999237061	0.175310000777245	0.196119993925095	0.18435999751091	0.0674180015921593	0.181700006127357	0.195089995861053	0.179100006818771	0.19370000064373	0.177100002765656	0.0651270002126694	0.189180001616478	0.195800006389618	0.183809995651245
	0.165150001645088	0.12202999740839	0.14699000120163	0.145490005612373	0.231299996376038	0.189030006527901	0.157240003347397	0.139939993619919	0.139719992876053	0.137150004506111	0.217789992690086	0.208169996738434	0.15064999461174	0.120470002293587	0.149819999933243	0.134399995207787	0.218360006809235	0.21908999979496	0.188409999012947	0.172609999775887	0.180299997329712	0.158580005168915	0.165869995951653	0.141949996352196	0.215859994292259	0.183870002627373	0.162560001015663	0.152869999408722	0.148110002279282	0.13672000169754	0.198129996657372	0.208379998803139	0.164649993181229	0.141069993376732	0.143059998750687	0.144710004329681	0.157940000295639	0.183829993009567	0.173889994621277	0.080595999956131	0.189750000834465	0.21399000287056	0.168019995093346	0.180230006575584	0.191510006785393	0.0751060023903847	0.178259998559952	0.206890001893044	0.168970003724098
	0.159899994730949	0.115189999341965	0.164859995245934	0.135319992899895	0.223260000348091	0.208230003714561	0.163019999861717	0.116820000112057	0.165299996733665	0.134369999170303	0.216680005192757	0.203119993209839	0.162750005722046	0.112920001149178	0.159099996089935	0.136050000786781	0.220050007104874	0.202319994568825	0.206550002098083	0.17161999642849	0.169939994812012	0.153070002794266	0.150120005011559	0.147620007395744	0.214210003614426	0.176789999008179	0.178259998559952	0.14308999478817	0.148120000958443	0.140849992632866	0.197280004620552	0.171749994158745	0.185739994049072	0.146459996700287	0.154740005731583	0.138720005750656	0.172529995441437	0.179360002279282	0.181730002164841	0.0701519995927811	0.186110004782677	0.199230000376701	0.174390003085136	0.173749998211861	0.186639994382858	0.0765710026025772	0.19302000105381	0.199890002608299	0.171780005097389
	0.152620002627373	0.1163399964571	0.166960000991821	0.135470002889633	0.213699996471405	0.208920001983643	0.155399993062019	0.108750000596046	0.166909992694855	0.136830002069473	0.214809998869896	0.215479999780655	0.152700006961823	0.123690001666546	0.166759997606277	0.136610001325607	0.20728999376297	0.212259992957115	0.197650000452995	0.168349996209145	0.171069994568825	0.156900003552437	0.15828999876976	0.141359999775887	0.202490001916885	0.176929995417595	0.1701799929142	0.153740003705025	0.155929997563362	0.136849999427795	0.202260002493858	0.176899999380112	0.169029995799065	0.156430006027222	0.153589993715286	0.143639996647835	0.181500002741814	0.160789996385574	0.184870004653931	0.079194001853466	0.192499995231628	0.203459993004799	0.180109992623329	0.164049997925758	0.182500004768372	0.0719100013375282	0.191870003938675	0.201719999313354	0.180710002779961
	0.159799993038177	0.116559997200966	0.168520003557205	0.135670006275177	0.207760006189346	0.211989998817444	0.169699996709824	0.114050000905991	0.167889997363091	0.135910004377365	0.200619995594025	0.213090002536774	0.162059992551804	0.114909999072552	0.167899996042252	0.14138999581337	0.208829998970032	0.201800003647804	0.208719998598099	0.176469996571541	0.170120000839233	0.147129997611046	0.151859998703003	0.139540001749992	0.206929996609688	0.183789998292923	0.169890001416206	0.150040000677109	0.159789994359016	0.141450002789497	0.209059998393059	0.185739994049072	0.166960000991821	0.150570005178452	0.147369995713234	0.13502000272274	0.191929996013641	0.176850005984306	0.187199994921684	0.0697249993681908	0.187370002269745	0.196239992976189	0.187399998307228	0.17043000459671	0.183709993958473	0.0707990005612373	0.189099997282028	0.200189992785454	0.186719998717308
	0.157729998230934	0.115869998931885	0.165959998965263	0.13774000108242	0.212770000100136	0.214090004563332	0.166290000081062	0.118600003421307	0.15480999648571	0.14198000729084	0.213850006461143	0.20092000067234	0.160600006580353	0.11421000212431	0.167750000953674	0.141130000352859	0.206970006227493	0.206670001149178	0.206770002841949	0.183569997549057	0.167129993438721	0.154430001974106	0.150690004229546	0.13620999455452	0.213259994983673	0.176650002598763	0.169699996709824	0.155760005116463	0.151350006461143	0.135680004954338	0.211539998650551	0.177550002932549	0.168770000338554	0.148420006036758	0.146129995584488	0.143590003252029	0.180899992585182	0.167359992861748	0.19293999671936	0.0734210014343262	0.192120000720024	0.197970002889633	0.178939998149872	0.170149996876717	0.185870006680489	0.0762559995055199	0.191560000181198	0.1961600035429	0.176559999585152
	0	0	0	0	0	0	0	0	0	0	0	0	0	0	0	0	0	0	0	0	0	0	0	0	0	0	0	0	0	0	0	0	0	0	0	0	0	0	0	0	0	0	0	0	0	0	0	0	0
	0.174439996480942	0.114169999957085	0.165450006723404	0.136020004749298	0.206149995326996	0.205390006303787	0.173610001802444	0.110090002417564	0.17059999704361	0.145940005779266	0.197750002145767	0.199149996042252	0.161559998989105	0.126729995012283	0.168180003762245	0.134920001029968	0.205379992723465	0.21280999481678	0.197999998927116	0.176139995455742	0.154960006475449	0.167520001530647	0.153229996562004	0.123669996857643	0.193890005350113	0.174209997057915	0.170410007238388	0.166909992694855	0.141369998455048	0.150889992713928	0.192230001091957	0.188690006732941	0.185509994626045	0.156059995293617	0.151460006833076	0.128830000758171	0.181390002369881	0.161909997463226	0.165350005030632	0.081835001707077	0.191899999976158	0.202030003070831	0.175730004906654	0.153209999203682	0.182710006833076	0.0764840021729469	0.198780000209808	0.203989997506142	0.174300000071526
	0.127440005540848	0.125530004501343	0.185469999909401	0.127670004963875	0.249119997024536	0.184760004281998	0	0	0	0	0	0	0.137309998273849	0.156729996204376	0.179010003805161	0.14444999396801	0.18775999546051	0.194739997386932	0.210559993982315	0.166020005941391	0.163599997758865	0.164120003581047	0.150619998574257	0.145080000162125	0	0	0	0	0	0	0	0	0	0	0	0	0.156639993190765	0.121720001101494	0.179570004343987	0.0846790000796318	0.226919993758202	0.23047000169754	0.142030000686646	0.173380002379417	0.196979999542236	0.100660003721714	0.198430001735687	0.18851999938488	0.180299997329712
	0.158590003848076	0.124399997293949	0.165889993309975	0.132750004529953	0.211899995803833	0.207739993929863	0.169540002942085	0.121579997241497	0.16711999475956	0.125249996781349	0.202340006828308	0.211779996752739	0.170530006289482	0.123099997639656	0.166590005159378	0.136470004916191	0.206489995121956	0.202209994196892	0.209989994764328	0.175530001521111	0.175709992647171	0.147579997777939	0.153809994459152	0.129899993538857	0.203449994325638	0.187279999256134	0.172409996390343	0.149149999022484	0.158250004053116	0.132019996643066	0.211239993572235	0.185959994792938	0.169980004429817	0.148450002074242	0.152160003781319	0.129270002245903	0.178660005331039	0.164710000157356	0.187340006232262	0.0728949978947639	0.193920001387596	0.206320002675056	0.181400001049042	0.159270003437996	0.192870005965233	0.0788519978523254	0.190650001168251	0.194910004734993	0.177120000123978
	0	0	0	0	0	0	0	0	0	0	0	0	0	0	0	0	0	0	0	0	0	0	0	0	0	0	0	0	0	0	0	0	0	0	0	0	0	0	0	0	0	0	0	0	0	0	0	0	0
	0.165779992938042	0.122340001165867	0.163760006427765	0.123740002512932	0.205359995365143	0.219029992818832	0.159319996833801	0.116779997944832	0.156110003590584	0.133139997720718	0.221059992909431	0.213579997420311	0	0	0	0	0	0	0.18987999856472	0.174410000443459	0.17305999994278	0.150209993124008	0.1579499989748	0.154489994049072	0.214259997010231	0.175029993057251	0.150949999690056	0.159510001540184	0.14869000017643	0.151570007205009	0.188629999756813	0.173930004239082	0.161809995770454	0.172480002045631	0.146789997816086	0.156369999051094	0.16177000105381	0.160559996962547	0.177609995007515	0.0880850031971931	0.199689999222755	0.21229000389576	0	0	0	0	0	0	0.163849994540215
	0	0	0	0	0	0	0	0	0	0	0	0	0	0	0	0	0	0	0.197380006313324	0.176909998059273	0.170609995722771	0.151339992880821	0.161530002951622	0.142230004072189	0	0	0	0	0	0	0	0	0	0	0	0	0	0	0	0	0	0	0	0	0	0	0	0	0
	0.165150001645088	0.122050002217293	0.15412999689579	0.136910006403923	0.21594999730587	0.205789998173714	0.147970005869865	0.125009998679161	0.149529993534088	0.145750001072884	0.226260006427765	0.205489993095398	0.150360003113747	0.120090000331402	0.164250001311302	0.140019997954369	0.221650004386902	0.203639999032021	0	0	0	0	0	0	0.172480002045631	0.187700003385544	0.190709993243217	0.161290004849434	0.156470000743866	0.131349995732307	0.207519993185997	0.176390007138252	0.173930004239082	0.168090000748634	0.147970005869865	0.126110002398491	0.18486000597477	0.153249993920326	0.197390004992485	0.0810939967632294	0.189649999141693	0.193759992718697	0.177860006690025	0.159020006656647	0.193450003862381	0.0790959969162941	0.191170006990433	0.199399992823601	0.169909998774529
	0.168099999427795	0.119680002331734	0.16423000395298	0.12924000620842	0.20906999707222	0.206760004162788	0.169980004429817	0.119960002601147	0.16185000538826	0.131109997630119	0.212029993534088	0.204579994082451	0.164330005645752	0.117890000343323	0.163330003619194	0.128020003437996	0.21628999710083	0.204139992594719	0.203519999980927	0.183100000023842	0.172179996967316	0.156910002231598	0.154170006513596	0.128720000386238	0.201859995722771	0.18350000679493	0.167089998722076	0.157829999923706	0.152730002999306	0.130060002207756	0.208350002765656	0.182539999485016	0.171269997954369	0.160349994897842	0.152539998292923	0.127440005540848	0.180309996008873	0.161410003900528	0.184870004653931	0.0749320015311241	0.194490000605583	0.202329993247986	0.175219997763634	0.153830006718636	0.191789999604225	0.076044000685215	0.197050005197525	0.202559992671013	0.181060001254082
	0	0	0	0	0	0	0	0	0	0	0	0	0	0	0	0	0	0	0	0	0	0	0	0	0	0	0	0	0	0	0	0	0	0	0	0	0.144510000944138	0.157020002603531	0.174970000982285	0.0982609987258911	0.21229000389576	0.212940007448196	0	0	0	0	0	0	0
	0	0	0	0	0	0	0	0	0	0	0	0	0	0	0	0	0	0	0	0	0	0	0	0	0	0	0	0	0	0	0	0	0	0	0	0	0	0	0	0	0	0	0.186189994215965	0.160129994153976	0.179670006036758	0.0806149989366531	0.195570006966591	0.197819992899895	0.157739996910095
	0	0	0	0	0	0	0.157179996371269	0.120379999279976	0.165000006556511	0.128759995102882	0.214699998497963	0.213980004191399	0.159970000386238	0.104769997298717	0.159290000796318	0.127890005707741	0.234809994697571	0.213269993662834	0.194659993052483	0.178859993815422	0.170289993286133	0.162880003452301	0.157649993896484	0.135670006275177	0.205950006842613	0.18605999648571	0.177680000662804	0.152909994125366	0.149460002779961	0.127930000424385	0	0	0	0	0	0	0	0	0	0	0	0	0.164199993014336	0.157900005578995	0.190779998898506	0.0724069997668266	0.219919994473457	0.194790005683899	0.181830003857613
	0.151289999485016	0.123759999871254	0.157120004296303	0.136399999260902	0.213290005922318	0.210539996623993	0.142910003662109	0.110930003225803	0.158600002527237	0.12542000412941	0.230680003762245	0.22520999610424	0.146430000662804	0.11939000338316	0.1528500020504	0.138429999351501	0.230969995260239	0.210830003023148	0.209800004959106	0.187439993023872	0.16066999733448	0.143690004944801	0.158749997615814	0.145419999957085	0.198190003633499	0.170289993286133	0.176369994878769	0.159380003809929	0.154070004820824	0.140340000391006	0.194059997797012	0.174830004572868	0.16983999311924	0.154100000858307	0.156900003552437	0.145339995622635	0.172739997506142	0.160009995102882	0.189809992909431	0.0731009989976883	0.195429995656013	0.197530001401901	0.178120002150536	0.158199995756149	0.197479993104935	0.0824370011687279	0.188309997320175	0.190599992871284	0.176400005817413
	0.171309992671013	0.125860005617142	0.168799996376038	0.125750005245209	0.203130006790161	0.205149993300438	0.165570005774498	0.116329997777939	0.165069997310638	0.125489994883537	0.205339998006821	0.222189992666245	0.174099996685982	0.123280003666878	0.167309999465942	0.13034999370575	0.202289998531342	0.202659994363785	0.206000000238419	0.196689993143082	0.162039995193481	0.148870006203651	0.152239993214607	0.13416999578476	0.211659997701645	0.195040002465248	0.166510000824928	0.151769995689392	0.142350003123283	0.132670000195503	0.196510002017021	0.189309999346733	0.168449997901917	0.159480005502701	0.150209993124008	0.13604000210762	0.176330000162125	0.158419996500015	0.187000006437302	0.0768020004034042	0.199039995670319	0.202399998903275	0.177689999341965	0.17960000038147	0.175300002098083	0.0758899971842766	0.185409992933273	0.206110000610352	0.17705999314785
	0	0	0	0	0	0	0	0	0	0	0	0	0	0	0	0	0	0	0.196600005030632	0.165790006518364	0.190880000591278	0.152989998459816	0.155210003256798	0.138520002365112	0	0	0	0	0	0	0	0	0	0	0	0	0	0	0	0	0	0	0.174689993262291	0.177090004086494	0.175249993801117	0.077335998415947	0.183990001678467	0.211649999022484	0.178049996495247
	0.160879999399185	0.118900001049042	0.155019998550415	0.132660001516342	0.198939993977547	0.233590006828308	0.177809998393059	0.128649994730949	0.16219000518322	0.12644000351429	0.194509997963905	0.210400000214577	0.174659997224808	0.119300000369549	0.171629995107651	0.140330001711845	0.204549998044968	0.189530000090599	0	0	0	0	0	0	0.239519998431206	0.169440001249313	0.159500002861023	0.144290000200272	0.158160001039505	0.129089996218681	0.215470001101494	0.17985999584198	0.162220001220703	0.147359997034073	0.163350000977516	0.131740003824234	0.180059999227524	0.152419999241829	0.18554000556469	0.0839390009641647	0.188020005822182	0.210020005702972	0.192239999771118	0.138600006699562	0.18036000430584	0.0817079991102219	0.186110004782677	0.220980003476143	0.19327999651432
	0.155780002474785	0.122859999537468	0.144740000367165	0.135539993643761	0.21017000079155	0.229409992694855	0.15412999689579	0.116480000317097	0.154650002717972	0.127399995923042	0.226830005645752	0.223220005631447	0.166569992899895	0.125630006194115	0.16601000726223	0.131170004606247	0.204329997301102	0.205300003290176	0.202140003442764	0.177589997649193	0.178690001368523	0.159240007400513	0.158610001206398	0.12746000289917	0.203309997916222	0.174750000238419	0.177169993519783	0.159529998898506	0.155180007219315	0.125740006566048	0.203130006790161	0.174429997801781	0.169359996914864	0.174410000443459	0.156709998846054	0.122570000588894	0.176310002803802	0.142939999699593	0.187889993190765	0.0773710012435913	0.195030003786087	0.205400004982948	0.1858000010252	0.14538000524044	0.192729994654655	0.0766990035772324	0.201820001006126	0.205479994416237	0.188350006937981
	0	0	0	0	0	0	0.156650006771088	0.113849997520447	0.162259995937347	0.15004999935627	0.201570004224777	0.21560999751091	0.162630006670952	0.114620000123978	0.165079995989799	0.126369997859001	0.219080001115799	0.21220999956131	0	0	0	0	0	0	0	0	0	0	0	0	0	0	0	0	0	0	0.182569995522499	0.178479999303818	0.187140002846718	0.0672840029001236	0.191459998488426	0.193069994449615	0	0	0	0	0	0	0
	0.18129999935627	0.126540005207062	0.162300005555153	0.138889998197556	0.202340006828308	0.188629999756813	0.177630007266998	0.105930000543594	0.171739995479584	0.128710001707077	0.211060002446175	0.204919993877411	0.171140000224113	0.113669998943806	0.168369993567467	0.134819999337196	0.212119996547699	0.199880003929138	0.204799994826317	0.169019997119904	0.173519998788834	0.149719998240471	0.156430006027222	0.146500006318092	0.203779995441437	0.17509999871254	0.151979997754097	0.162330001592636	0.167620003223419	0.139190003275871	0.211209997534752	0.167569994926453	0.169870004057884	0.154280006885529	0.15616999566555	0.140900000929832	0.176090002059937	0.165409997105598	0.18656000494957	0.0656289979815483	0.194000005722046	0.212319999933243	0.176699995994568	0.174109995365143	0.192139998078346	0.0716909989714622	0.179719999432564	0.205640003085136	0.183889999985695
	0.164560005068779	0.109700001776218	0.179240003228188	0.131479993462563	0.210920006036758	0.204080000519753	0.15718999505043	0.120099999010563	0.171849995851517	0.128250002861023	0.210120007395744	0.212929993867874	0.166179999709129	0.116039998829365	0.160970002412796	0.133090004324913	0.224849998950958	0.211830005049706	0.203429996967316	0.180380001664162	0.177039995789528	0.148849993944168	0.159769997000694	0.140870004892349	0.212650001049042	0.177210003137589	0.169980004429817	0.147489994764328	0.156399995088577	0.136270001530647	0.175369992852211	0.175940006971359	0.174140006303787	0.172360002994537	0.167309999465942	0.134880006313324	0.170530006289482	0.17331999540329	0.17790000140667	0.0996259972453117	0.181150004267693	0.197469994425774	0.172600001096725	0.144840002059937	0.181060001254082	0.0828019976615906	0.208370000123978	0.210329994559288	0.182449996471405
	0.166889995336533	0.117190003395081	0.168569996953011	0.1423200070858	0.198180004954338	0.206850007176399	0.165500000119209	0.117559999227524	0.169430002570152	0.133090004324913	0.212960004806519	0.202000007033348	0.166360005736351	0.11395999789238	0.169129997491837	0.139579996466637	0.203180000185966	0.20779000222683	0.205280005931854	0.170310005545616	0.173759996891022	0.138899996876717	0.1596499979496	0.15208999812603	0.207670003175735	0.169440001249313	0.16745999455452	0.141240000724792	0.155330002307892	0.158859997987747	0.211590006947517	0.17637999355793	0.169339999556541	0.15242999792099	0.149529993534088	0.136910006403923	0.170570001006126	0.167930006980896	0.186800003051758	0.0765580013394356	0.188620001077652	0.213860005140305	0.178409993648529	0.172399997711182	0.183449998497963	0.0705249980092049	0.187889993190765	0.199939996004105	0.175150007009506
	0	0	0	0	0	0	0	0	0	0	0	0	0.169770002365112	0.0900549963116646	0.184770002961159	0.138539999723434	0.200360000133514	0.216499999165535	0	0	0	0	0	0	0.198640003800392	0.191699996590614	0.176780000329018	0.154799997806549	0.150380000472069	0.127700001001358	0	0	0	0	0	0	0	0	0	0	0	0	0.197650000452995	0.16839000582695	0.179409995675087	0.0806580036878586	0.178369998931885	0.195519998669624	0
	0.158309996128082	0.108340002596378	0.165519997477531	0.132290005683899	0.218299999833107	0.216179996728897	0.163359999656677	0.118230000138283	0.170239999890327	0.12601999938488	0.210439994931221	0.204170003533363	0.12134999781847	0.091609999537468	0.139359995722771	0.0987259969115257	0.269510000944138	0.279439985752106	0.193580001592636	0.183809995651245	0.184990003705025	0.176219999790192	0.147459998726845	0.122060000896454	0.181920006871223	0.176650002598763	0.171570003032684	0.189219996333122	0.142609998583794	0.124810002744198	0.182689994573593	0.183400005102158	0.188700005412102	0.17688000202179	0.141010001301765	0.118730001151562	0.179419994354248	0.155959993600845	0.187380000948906	0.0765950009226799	0.186090007424355	0.205400004982948	0.187270000576973	0.159999996423721	0.186939999461174	0.065079003572464	0.188690006732941	0.208100005984306	0.192320004105568
	0.151930004358292	0.117650002241135	0.148780003190041	0.139850005507469	0.222249999642372	0.219539999961853	0.152759999036789	0.121540002524853	0.153999999165535	0.133310005068779	0.231000006198883	0.207379996776581	0.154760003089905	0.118600003421307	0.165889993309975	0.129179999232292	0.221320003271103	0.211490005254745	0.201780006289482	0.179930001497269	0.17297999560833	0.168679997324944	0.149810001254082	0.120520003139973	0.199059993028641	0.172590002417564	0.187010005116463	0.170019999146461	0.150759994983673	0.120559997856617	0.201460003852844	0.178169995546341	0.182290002703667	0.158779993653297	0.150590002536774	0.126069992780685	0.166519999504089	0.158930003643036	0.198809996247292	0.0584970004856586	0.211620002985001	0.205620005726814	0.172250002622604	0.164729997515678	0.191970005631447	0.0654179975390434	0.197429999709129	0.207159996032715	0.170560002326965
	0.162880003452301	0.106540001928806	0.16372999548912	0.13298000395298	0.214190006256104	0.213709995150566	0.167500004172325	0.117179997265339	0.166500002145767	0.134450003504753	0.215880006551743	0.211429998278618	0.160080000758171	0.11438000202179	0.16380999982357	0.136759996414185	0.209000006318092	0.201179996132851	0.198349997401237	0.178509995341301	0.172940000891685	0.167490005493164	0.154960006475449	0.132090002298355	0.197339996695518	0.176060006022453	0.166810005903244	0.160190001130104	0.157800003886223	0.132170006632805	0.206589996814728	0.188339993357658	0.165490001440048	0.154770001769066	0.158360004425049	0.132400006055832	0.179539993405342	0.159290000796318	0.1839399933815	0.0776420012116432	0.193000003695488	0.203370004892349	0.179910004138947	0.155399993062019	0.181549996137619	0.0737219974398613	0.194940000772476	0.208090007305145	0.17994000017643
	0	0	0	0	0	0	0	0	0	0	0	0	0	0	0	0	0	0	0	0	0	0	0	0	0	0	0	0	0	0	0	0	0	0	0	0	0.168259993195534	0.16584999859333	0.181940004229546	0.0851090028882027	0.196799993515015	0.202050000429153	0	0	0	0	0	0	0
	0.144319996237755	0.116609998047352	0.168400004506111	0.120970003306866	0.241539999842644	0.208159998059273	0.15132999420166	0.110019996762276	0.160109996795654	0.113009996712208	0.243410006165504	0.222120001912117	0.15081000328064	0.105140000581741	0.159299999475479	0.118089996278286	0.243180006742477	0.223480001091957	0.208069995045662	0.15140999853611	0.191909998655319	0.157649993896484	0.151160001754761	0.139799997210503	0.207330003380775	0.15760999917984	0.190709993243217	0.160170003771782	0.145980000495911	0.138219997286797	0.208159998059273	0.152889996767044	0.189999997615814	0.161410003900528	0.149149999022484	0.138400003314018	0.176709994673729	0.180509999394417	0.197109997272491	0.0669389963150024	0.192619994282722	0.186110004782677	0.179069995880127	0.183569997549057	0.194470003247261	0.0676200017333031	0.187590003013611	0.187680006027222	0.189250007271767
	0.168410003185272	0.127519994974136	0.167699992656708	0.126560002565384	0.205740004777908	0.199100002646446	0.174060001969337	0.127590000629425	0.167539998888969	0.119589999318123	0.207460001111031	0.203529998660088	0.168939992785454	0.124250002205372	0.168999999761581	0.124030001461506	0.207580000162125	0.20490999519825	0.209989994764328	0.187209993600845	0.164959996938705	0.151549994945526	0.154390007257462	0.12262000143528	0.20974999666214	0.186010003089905	0.160420000553131	0.155249997973442	0.158509999513626	0.123599998652935	0.214540004730225	0.189899995923042	0.166749998927116	0.153500005602837	0.149930000305176	0.120509997010231	0.189769998192787	0.15404999256134	0.188580006361008	0.0737769976258278	0.19718000292778	0.199909999966621	0.188319995999336	0.149780005216599	0.191729992628098	0.0762600004673004	0.201489999890327	0.196679994463921	0.186000004410744
	0.158989995718002	0.118539996445179	0.166429996490479	0.133100003004074	0.215450003743172	0.207499995827675	0.159590005874634	0.117569997906685	0.169110000133514	0.134810000658035	0.214809998869896	0.202549993991852	0.159620001912117	0.122019998729229	0.163000002503395	0.135220006108284	0.216199994087219	0.205740004777908	0.204699993133545	0.171829998493195	0.174119994044304	0.157890006899834	0.155980005860329	0.134299993515015	0.205530002713203	0.173309996724129	0.171560004353523	0.153490006923676	0.157499998807907	0.132990002632141	0.208230003714561	0.174229994416237	0.172260001301765	0.157240003347397	0.154280006885529	0.136529996991158	0.175960004329681	0.163839995861053	0.190740004181862	0.0689050033688545	0.194769993424416	0.206560000777245	0.175940006971359	0.166669994592667	0.188889995217323	0.070262998342514	0.190870001912117	0.204960003495216	0.177520006895065
	0	0	0	0	0	0	0.173510000109673	0.0934770032763481	0.142269998788834	0.136769995093346	0.23199999332428	0.22197000682354	0	0	0	0	0	0	0.202959999442101	0.166419997811317	0.168359994888306	0.179210007190704	0.141330003738403	0.141719996929169	0.18478000164032	0.136930003762245	0.173010006546974	0.17849999666214	0.170760005712509	0.156020000576973	0.199330002069473	0.166749998927116	0.165490001440048	0.143409997224808	0.17441999912262	0.150600001215935	0.176310002803802	0.158529996871948	0.189469993114471	0.0734850019216537	0.189530000090599	0.212679997086525	0.176929995417595	0.141780003905296	0.202010005712509	0.0727090016007423	0.201719999313354	0.204850003123283	0.181329995393753
	0.193330004811287	0.115840002894402	0.148680001497269	0.119439996778965	0.237169995903969	0.18554000556469	0	0	0	0	0	0	0.14690999686718	0.102200001478195	0.158250004053116	0.142049998044968	0.239549994468689	0.211050003767014	0.201370000839233	0.182689994573593	0.183430001139641	0.157490000128746	0.157150000333786	0.117870002985001	0	0	0	0	0	0	0	0	0	0	0	0	0.170310005545616	0.157159999012947	0.194849997758865	0.0766339972615242	0.198420003056526	0.202619999647141	0.170200005173683	0.15276999771595	0.190290004014969	0.0746690034866333	0.193460002541542	0.218610003590584	0.17441999912262
	0.168099999427795	0.122010000050068	0.170969992876053	0.131160005927086	0.204260006546974	0.206200003623962	0.171670004725456	0.118210002779961	0.164079993963242	0.136649996042252	0.201700001955032	0.207310006022453	0.172849997878075	0.113310001790524	0.172710001468658	0.137600004673004	0.206400007009506	0.201499998569489	0.206420004367828	0.183190003037453	0.166170001029968	0.150370001792908	0.153090000152588	0.14214999973774	0.202950000762939	0.179890006780624	0.169170007109642	0.147599995136261	0.153559997677803	0.146699994802475	0.205750003457069	0.183919996023178	0.165010005235672	0.150690004229546	0.153050005435944	0.142910003662109	0.179619997739792	0.165710002183914	0.186210006475449	0.0744199976325035	0.187959998846054	0.205039992928505	0.183239996433258	0.166050001978874	0.186199992895126	0.073573999106884	0.186179995536804	0.202749997377396	0.183850005269051
	0.151769995689392	0.11140999943018	0.162780001759529	0.132789999246597	0.221479997038841	0.219219997525215	0.159060001373291	0.109779998660088	0.164330005645752	0.128169998526573	0.224549993872643	0.217189997434616	0.153150007128716	0.11506000161171	0.163599997758865	0.132290005683899	0.217240005731583	0.219469994306564	0.201519995927811	0.176239997148514	0.176369994878769	0.149360001087189	0.151529997587204	0.140300005674362	0.203060001134872	0.179490000009537	0.164869993925095	0.153429999947548	0.150509998202324	0.141969993710518	0.201059997081757	0.181229993700981	0.172140002250671	0.156029999256134	0.149619996547699	0.140259996056557	0.178589999675751	0.171010002493858	0.195030003786087	0.0719389989972115	0.193499997258186	0.190520003437996	0.181669995188713	0.174189999699593	0.192929998040199	0.0768529996275902	0.193130001425743	0.187820002436638	0.176410004496574
	0.153740003705025	0.104690000414848	0.16949999332428	0.136000007390976	0.215880006551743	0.210229992866516	0.159669995307922	0.108879998326302	0.165450006723404	0.132589995861053	0.214190006256104	0.211480006575584	0.152439996600151	0.114820003509521	0.165989995002747	0.1423200070858	0.209160000085831	0.21526999771595	0.201570004224777	0.179849997162819	0.172749996185303	0.155809998512268	0.15395000576973	0.138290002942085	0.200299993157387	0.176809996366501	0.171639993786812	0.149580001831055	0.151429995894432	0.138789996504784	0.196309998631477	0.178959995508194	0.165209993720055	0.157710000872612	0.156210005283356	0.141619995236397	0.167769998311996	0.165800005197525	0.18461999297142	0.0719619989395142	0.194130003452301	0.207090005278587	0.177249997854233	0.166299998760223	0.189380005002022	0.0796430036425591	0.18503999710083	0.20406000316143	0.176949992775917
	0	0	0	0	0	0	0	0	0	0	0	0	0.150020003318787	0.117020003497601	0.159960001707077	0.124949999153614	0.236509993672371	0.211539998650551	0	0	0	0	0	0	0.188229992985725	0.197990000247955	0.174730002880096	0.158859997987747	0.143800005316734	0.136399999260902	0.167759999632835	0.203280001878738	0.164660006761551	0.160799995064735	0.15395000576973	0.149550005793571	0.17501999437809	0.165900006890297	0.193450003862381	0.0832540020346642	0.195629999041557	0.202950000762939	0.176990002393723	0.167789995670319	0.192129999399185	0.0668080002069473	0.197469994425774	0.198809996247292	0
	0.148780003190041	0.119869999587536	0.137409999966621	0.149000003933907	0.241209998726845	0.203730002045631	0	0	0	0	0	0	0	0	0	0	0	0	0.203740000724792	0.163000002503395	0.171200007200241	0.144459992647171	0.180830001831055	0.136769995093346	0.1807000041008	0.17509999871254	0.174970000982285	0.176330000162125	0.148000001907349	0.144889995455742	0.204999998211861	0.167860001325607	0.164879992604256	0.180649995803833	0.138339996337891	0.143279999494553	0.160919994115829	0.171700000762939	0.190459996461868	0.0685039982199669	0.20550000667572	0.202920004725456	0.177530005574226	0.168699994683266	0.15905000269413	0.0750439986586571	0.215149998664856	0.204530000686646	0.165629997849464
	0.153809994459152	0.120109997689724	0.165370002388954	0.130370005965233	0.218400001525879	0.212569996714592	0.157969996333122	0.116580002009869	0.164890006184578	0.128260001540184	0.214440003037453	0.206300005316734	0.16737000644207	0.119779996573925	0.168659999966621	0.137659996747971	0.212579995393753	0.203349992632866	0.206090003252029	0.179930001497269	0.163920000195503	0.156130000948906	0.156240001320839	0.136810004711151	0.200059995055199	0.185509994626045	0.166429996490479	0.157389998435974	0.157120004296303	0.133670002222061	0.206300005316734	0.17849999666214	0.166319996118546	0.166930004954338	0.152500003576279	0.130529999732971	0.17595000565052	0.158079996705055	0.185760006308556	0.0726160034537315	0.189919993281364	0.207100003957748	0.176139995455742	0.160319998860359	0.192579999566078	0.076093003153801	0.192029997706413	0.210940003395081	0.178650006651878
	0	0	0	0	0	0	0	0	0	0	0	0	0	0	0	0	0	0	0.192969992756844	0.189490005373955	0.171320006251335	0.157480001449585	0.15599000453949	0.132750004529953	0	0	0	0	0	0	0	0	0	0	0	0	0.1632100045681	0.161080002784729	0.197060003876686	0.0712580010294914	0.207320004701614	0.20006999373436	0	0	0	0	0	0	0
	0.166740000247955	0.115189999341965	0.166290000081062	0.138400003314018	0.20813000202179	0.201480001211166	0.157920002937317	0.119840003550053	0.167129993438721	0.134929999709129	0.210779994726181	0.206540003418922	0.157039999961853	0.116769999265671	0.165260002017021	0.134570002555847	0.211209997534752	0.21280999481678	0.199399992823601	0.182500004768372	0.16711999475956	0.16338999569416	0.153019994497299	0.142879992723465	0.196189999580383	0.179399996995926	0.167600005865097	0.163369998335838	0.147750005125999	0.142269998788834	0.200969994068146	0.185320004820824	0.162430003285408	0.157059997320175	0.150869995355606	0.138850003480911	0.175840005278587	0.16635000705719	0.191949993371964	0.0764650031924248	0.190950006246567	0.210020005702972	0.172910004854202	0.172450006008148	0.186590000987053	0.0637879967689514	0.19378000497818	0.206760004162788	0.181909993290901
	0	0	0	0	0	0	0	0	0	0	0	0	0	0	0	0	0	0	0	0	0	0	0	0	0	0	0	0	0	0	0	0	0	0	0	0	0	0	0	0	0	0	0.157790005207062	0.19166000187397	0.174789994955063	0.0839459970593452	0.197679996490479	0.194140002131462	0
	0.157440006732941	0.110749997198582	0.185560002923012	0.140770003199577	0.214440003037453	0.191039994359016	0.164110004901886	0.121239997446537	0.165490001440048	0.135319992899895	0.212599992752075	0.201240003108978	0.165529996156693	0.114480003714561	0.162410005927086	0.143759995698929	0.211429998278618	0.187549993395805	0.203850001096725	0.170980006456375	0.176139995455742	0.167190000414848	0.146579995751381	0.140009999275208	0.203250005841255	0.173629999160767	0.17247000336647	0.154459998011589	0.156210005283356	0.139970004558563	0.202820003032684	0.172910004854202	0.16652999818325	0.161210000514984	0.15523000061512	0.140970006585121	0.179279997944832	0.160089999437332	0.189170002937317	0.0696389973163605	0.19386999309063	0.208749994635582	0.182270005345345	0.171049997210503	0.177870005369186	0.0731910020112991	0.188350006937981	0.207259997725487	0.182129994034767
	0	0	0	0	0	0	0	0	0	0	0	0	0	0	0	0	0	0	0	0	0	0	0	0	0	0	0	0	0	0	0	0	0	0	0	0	0	0	0	0	0	0	0	0	0	0	0	0	0
	0.150079995393753	0.120290003716946	0.16457000374794	0.132349997758865	0.219239994883537	0.212329998612404	0.157210007309914	0.11446999758482	0.169880002737045	0.136869996786118	0.202610000967979	0.210989996790886	0.150099992752075	0.118890002369881	0.155670002102852	0.139950007200241	0.224260002374649	0.216429993510246	0.197119995951653	0.178069993853569	0.168740004301071	0.153569996356964	0.154899999499321	0.139550000429153	0.199349999427795	0.168380007147789	0.163289994001389	0.163159996271133	0.154689997434616	0.148629993200302	0.197410002350807	0.172030001878738	0.174260005354881	0.153899997472763	0.150380000472069	0.138679996132851	0.174750000238419	0.172079995274544	0.18469999730587	0.070763997733593	0.194250002503395	0.201660007238388	0.177389994263649	0.168520003557205	0.188649997115135	0.0750899985432625	0.185870006680489	0.202570006251335	0.177890002727509
	0.145119994878769	0.111060000956059	0.154919996857643	0.128810003399849	0.242530003190041	0.217559993267059	0.151979997754097	0.10852999985218	0.162009999155998	0.134299993515015	0.234040006995201	0.209140002727509	0.149890005588531	0.113739997148514	0.155870005488396	0.119960002601147	0.236120000481606	0.231140002608299	0.199550002813339	0.171829998493195	0.169890001416206	0.198699995875359	0.139410004019737	0.120619997382164	0.171499997377396	0.172619998455048	0.196219995617867	0.188639998435974	0.142869994044304	0.128150001168251	0.185159996151924	0.165959998965263	0.188370004296303	0.191259995102882	0.142440006136894	0.126819998025894	0.176390007138252	0.175290003418922	0.18953999876976	0.0513060018420219	0.201350003480911	0.206129997968674	0.180340006947517	0.17603999376297	0.180680006742477	0.0610570013523102	0.197290003299713	0.204600006341934	0.17756000161171
	0.152239993214607	0.112850002944469	0.172609999775887	0.129460006952286	0.22095000743866	0.211879998445511	0.179829999804497	0.110720001161098	0.162019997835159	0.142130002379417	0.208460003137589	0.196830004453659	0.16967000067234	0.10673999786377	0.161500006914139	0.139990001916885	0.202790006995201	0.219300001859665	0.21569000184536	0.16185000538826	0.175809994339943	0.152040004730225	0.157509997487068	0.137099996209145	0.203960001468658	0.175579994916916	0.175679996609688	0.15828999876976	0.142440006136894	0.144050002098083	0.200249999761581	0.178259998559952	0.171100005507469	0.153080001473427	0.161259993910789	0.13604000210762	0.174869999289513	0.170780003070831	0.187879994511604	0.079584002494812	0.194470003247261	0.182960003614426	0.182649999856949	0.154709994792938	0.179869994521141	0.0772190019488335	0.198669999837875	0.206880003213882	0.184159994125366
	0	0	0	0	0	0	0.132689997553825	0.130480006337166	0.14767000079155	0.127849996089935	0.230770006775856	0.23055000603199	0	0	0	0	0	0	0	0	0	0	0	0	0.198679998517036	0.173600003123283	0.183369994163513	0.157079994678497	0.148839995265007	0.13842000067234	0	0	0	0	0	0	0.171780005097389	0.160270005464554	0.182439997792244	0.0581110008060932	0.201869994401932	0.225529998540878	0.175349995493889	0.17297999560833	0.184139996767044	0.0720829963684082	0.192579999566078	0.20286999642849	0
	0.142719998955727	0.103629998862743	0.150030001997948	0.12873999774456	0.234850004315376	0.242500007152557	0.128260001540184	0.0948150008916855	0.146950006484985	0.113540001213551	0.251150012016296	0.26528000831604	0.158590003848076	0.104549996554852	0.162330001592636	0.121699996292591	0.218720003962517	0.216869994997978	0.193690001964569	0.163069993257523	0.180930003523827	0.163929998874664	0.154540002346039	0.134310007095337	0.167060002684593	0.179199993610382	0.211940005421638	0.189050003886223	0.125389993190765	0.127369999885559	0.205569997429848	0.169190004467964	0.174219995737076	0.158810004591942	0.149140000343323	0.143069997429848	0.192210003733635	0.154530003666878	0.185139998793602	0.0599780008196831	0.19930000603199	0.19768999516964	0.180629998445511	0.17459000647068	0.185399994254112	0.0622810013592243	0.200699999928474	0.202209994196892	0.192479997873306
	0.151429995894432	0.107199996709824	0.161300003528595	0.1353600025177	0.223639994859695	0.214729994535446	0.142539992928505	0.112729996442795	0.169170007109642	0.13204999268055	0.231769993901253	0.213899999856949	0.154499992728233	0.111460000276566	0.165669992566109	0.132650002837181	0.219029992818832	0.215279996395111	0.198760002851486	0.160449996590614	0.175840005278587	0.155389994382858	0.158800005912781	0.145190000534058	0.200849995017052	0.164939999580383	0.17407999932766	0.152300000190735	0.156580001115799	0.13900999724865	0.199770003557205	0.167339995503426	0.177249997854233	0.163460001349449	0.157480001449585	0.134090006351471	0.171069994568825	0.165690004825592	0.198679998517036	0.0692159980535507	0.197060003876686	0.201700001955032	0.170369997620583	0.170310005545616	0.19336000084877	0.0719709992408752	0.198430001735687	0.205109998583794	0.16975000500679
	0.15633000433445	0.126680001616478	0.153960004448891	0.13357999920845	0.21594999730587	0.213510006666183	0	0	0	0	0	0	0	0	0	0	0	0	0.206080004572868	0.178509995341301	0.177790001034737	0.159769997000694	0.149250000715256	0.128590002655983	0.200330004096031	0.175889998674393	0.184229999780655	0.169200003147125	0.146799996495247	0.123549997806549	0.203470006585121	0.185709998011589	0.182549998164177	0.156189993023872	0.147019997239113	0.125060006976128	0.186269998550415	0.151889994740486	0.1927600055933	0.0702959969639778	0.184049993753433	0.214729994535446	0.16559000313282	0.170980006456375	0.194879993796349	0.0762699991464615	0.197630003094673	0.194649994373322	0
	0.130950003862381	0.132459998130798	0.142159998416901	0.174129992723465	0.22078999876976	0.199509993195534	0	0	0	0	0	0	0	0	0	0	0	0	0	0	0	0	0	0	0	0	0	0	0	0	0	0	0	0	0	0	0.189109995961189	0.153830006718636	0.189850002527237	0.0786169990897179	0.199670001864433	0.188920006155968	0.17035000026226	0.160899996757507	0.185029998421669	0.0815339982509613	0.20397000014782	0.198219999670982	0
	0	0	0	0	0	0	0.15090000629425	0.120860002934933	0.13748000562191	0.1353600025177	0.214499995112419	0.240899994969368	0	0	0	0	0	0	0	0	0	0	0	0	0	0	0	0	0	0	0	0	0	0	0	0	0.171759992837906	0.157399997115135	0.182640001177788	0.0774329975247383	0.188610002398491	0.222159996628761	0	0	0	0	0	0	0
	0.159889996051788	0.125530004501343	0.163019999861717	0.142030000686646	0.227510005235672	0.182019993662834	0	0	0	0	0	0	0.161970004439354	0.125330001115799	0.160879999399185	0.143370002508163	0.212190002202988	0.196260005235672	0.195889994502068	0.188810005784035	0.174030005931854	0.157729998230934	0.15090000629425	0.132650002837181	0.200949996709824	0.182139992713928	0.175540000200272	0.1649100035429	0.146950006484985	0.12950000166893	0.211079999804497	0.180340006947517	0.162070006132126	0.165549993515015	0.147139996290207	0.133819997310638	0.168589994311333	0.164529994130135	0.175830006599426	0.0736880004405975	0.191410005092621	0.225960001349449	0.183329999446869	0.157890006899834	0.190090000629425	0.0692579969763756	0.196129992604256	0.203299999237061	0
	0.162410005927086	0.11361999809742	0.170589998364449	0.131579995155334	0.202810004353523	0.208159998059273	0.168070003390312	0.122359998524189	0.17043000459671	0.127230003476143	0.202000007033348	0.2136500030756	0.157499998807907	0.127680003643036	0.168449997901917	0.123999997973442	0.20762999355793	0.198990002274513	0.207300007343292	0.177849993109703	0.172040000557899	0.146870002150536	0.15480999648571	0.138119995594025	0.201949998736382	0.178910002112389	0.164030000567436	0.156360000371933	0.163780003786087	0.139329999685287	0.201370000839233	0.183430001139641	0.167559996247292	0.152919992804527	0.160019993782043	0.134709998965263	0.177129998803139	0.169440001249313	0.176750004291534	0.0740630030632019	0.202830001711845	0.199790000915527	0.180069997906685	0.158099994063377	0.191139996051788	0.0777280032634735	0.192829996347427	0.199650004506111	0.178369998931885
	0	0	0	0	0	0	0	0	0	0	0	0	0	0	0	0	0	0	0	0	0	0	0	0	0.181630000472069	0.182530000805855	0.173500001430511	0.161269992589951	0.139160007238388	0.161909997463226	0	0	0	0	0	0	0	0	0	0	0	0	0	0	0	0	0	0	0
	0.155070006847382	0.116580002009869	0.169379994273186	0.132369995117188	0.221259996294975	0.203319996595383	0.164069995284081	0.114629998803139	0.168689996004105	0.139430001378059	0.209140002727509	0.202989995479584	0.162819996476173	0.118709996342659	0.165539994835854	0.13502000272274	0.216010004281998	0.206060007214546	0.202900007367134	0.175840005278587	0.177230000495911	0.153840005397797	0.154719993472099	0.14214999973774	0.201320007443428	0.173439994454384	0.171829998493195	0.158189997076988	0.151869997382164	0.136319994926453	0.207080006599426	0.172570005059242	0.170389994978905	0.155520007014275	0.157100006937981	0.139129996299744	0.173899993300438	0.166759997606277	0.188449993729591	0.0694890022277832	0.192220002412796	0.205679997801781	0.172930002212524	0.166179999709129	0.186810001730919	0.0725720003247261	0.192670002579689	0.202920004725456	0.173759996891022
	0.147870004177094	0.124049998819828	0.153559997677803	0.134639993309975	0.207819998264313	0.232060000300407	0.153439998626709	0.114349998533726	0.161420002579689	0.12338999658823	0.212479993700981	0.234929993748665	0.151779994368553	0.118979997932911	0.158360004425049	0.125929996371269	0.222440004348755	0.222519993782043	0.201460003852844	0.177809998393059	0.169949993491173	0.155819997191429	0.153899997472763	0.141069993376732	0.207159996032715	0.183770000934601	0.163019999861717	0.156409993767738	0.153819993138313	0.135820001363754	0.208299994468689	0.176740005612373	0.176339998841286	0.149079993367195	0.14877000451088	0.140770003199577	0.182019993662834	0.162290006875992	0.189559996128082	0.0704019963741302	0.193969994783401	0.201759994029999	0.172189995646477	0.166069999337196	0.191640004515648	0.074424996972084	0.192750006914139	0.205819994211197	0.178849995136261
	0.196150004863739	0.136979997158051	0.145640000700951	0.103280000388622	0.186010003089905	0.231940001249313	0.173189997673035	0.124930001795292	0.177880004048347	0.132129997014999	0.218520000576973	0.173350006341934	0.163709998130798	0.13714000582695	0.207489997148514	0.129350006580353	0.1841000020504	0.178210005164146	0.256770014762878	0.202749997377396	0.142269998788834	0.158050000667572	0.149419993162155	0.0907440036535263	0.243569999933243	0.188610002398491	0.156230002641678	0.141509994864464	0.137879997491837	0.132200002670288	0.167909994721413	0.210050001740456	0.195629999041557	0.169560000300407	0.139160007238388	0.117700003087521	0.240960001945496	0.155369997024536	0.166710004210472	0.0434160009026527	0.185770004987717	0.207770004868507	0.24456000328064	0.14699000120163	0.204390004277229	0.0505339987576008	0.201780006289482	0.151739999651909	0.227540001273155
	0	0	0	0	0	0	0	0	0	0	0	0	0	0	0	0	0	0	0	0	0	0	0	0	0	0	0	0	0	0	0	0	0	0	0	0	0.199839994311333	0.172350004315376	0.192220002412796	0.0747269988059998	0.194130003452301	0.166740000247955	0	0	0	0	0	0	0
	0.15387000143528	0.122859999537468	0.166830003261566	0.125190004706383	0.225380003452301	0.205860003829002	0.152610003948212	0.114019997417927	0.158059999346733	0.146779999136925	0.217350006103516	0.21119000017643	0	0	0	0	0	0	0	0	0	0	0	0	0.188950002193451	0.178870007395744	0.172600001096725	0.15616999566555	0.159669995307922	0.143729999661446	0.200020000338554	0.192070007324219	0.152950003743172	0.15930999815464	0.150519996881485	0.14512999355793	0.172230005264282	0.166219994425774	0.189930006861687	0.072563998401165	0.193990007042885	0.205070003867149	0.183799996972084	0.157039999961853	0.180380001664162	0.0683590024709702	0.194159999489784	0.216250002384186	0
	0.111730001866817	0.114529997110367	0.145140007138252	0.184139996767044	0.250389993190765	0.194069996476173	0.140729993581772	0.114390000700951	0.176320001482964	0.11845999956131	0.229460000991821	0.220650002360344	0.104829996824265	0.149869993329048	0.144519999623299	0.14036999642849	0.217030003666878	0.243389993906021	0.238900005817413	0.130740001797676	0.185959994792938	0.116049997508526	0.159970000386238	0.168380007147789	0.18614000082016	0.152869999408722	0.167400002479553	0.168410003185272	0.18002000451088	0.145160004496574	0.162640005350113	0.15242999792099	0.176070004701614	0.201890006661415	0.161890000104904	0.145080000162125	0.154709994792938	0.1927600055933	0.187710002064705	0.0864690020680428	0.191670000553131	0.186680004000664	0.174830004572868	0.17441999912262	0.216460004448891	0.0777909979224205	0.188979998230934	0.167520001530647	0
	0	0	0	0	0	0	0	0	0	0	0	0	0.153540000319481	0.138659998774529	0.154149994254112	0.159869998693466	0.170870006084442	0.222920000553131	0.186419993638992	0.200340002775192	0.149039998650551	0.14614999294281	0.146840006113052	0.171210005879402	0	0	0	0	0	0	0	0	0	0	0	0	0.173730000853539	0.182620003819466	0.185340002179146	0.0798190012574196	0.174429997801781	0.20406000316143	0.191149994730949	0.161039993166924	0.170239999890327	0.0817560032010078	0.208210006356239	0.187600001692772	0.165069997310638
	0.169540002942085	0.119269996881485	0.157059997320175	0.141690000891685	0.210069999098778	0.191259995102882	0.16967000067234	0.124090000987053	0.16941000521183	0.127739995718002	0.202810004353523	0.198850005865097	0.158730000257492	0.127409994602203	0.162760004401207	0.145170003175735	0.209099993109703	0.200440004467964	0.196050003170967	0.182589992880821	0.1632100045681	0.162929996848106	0.148819997906685	0.145559996366501	0.199939996004105	0.178200006484985	0.156920000910759	0.158580005168915	0.155249997973442	0.143820002675056	0.199699997901917	0.18783999979496	0.173370003700256	0.165549993515015	0.145099997520447	0.141709998250008	0.18121999502182	0.156739994883537	0.180140003561974	0.0792220011353493	0.182310000061989	0.186320006847382	0.183569997549057	0.172560006380081	0.185499995946884	0.0762260034680367	0.185839995741844	0.198719993233681	0.182539999485016
	0.158399999141693	0.111529998481274	0.166449993848801	0.140929996967316	0.211930006742477	0.2119500041008	0.156450003385544	0.115749999880791	0.15896999835968	0.142010003328323	0.213119998574257	0.211730003356934	0.166500002145767	0.118260003626347	0.159449994564056	0.142440006136894	0.214420005679131	0.198929995298386	0.211459994316101	0.171690002083778	0.159020006656647	0.154589995741844	0.154819995164871	0.151889994740486	0.203810006380081	0.177469998598099	0.159899994730949	0.151189997792244	0.15327000617981	0.153339996933937	0.201529994606972	0.187340006232262	0.160080000758171	0.15327000617981	0.155520007014275	0.142269998788834	0.175799995660782	0.156240001320839	0.188010007143021	0.0645600035786629	0.19472000002861	0.220679998397827	0.171969994902611	0.164289996027946	0.190459996461868	0.0850870013237	0.189850002527237	0.204040005803108	0.178810000419617
	0.172260001301765	0.102540001273155	0.157419994473457	0.132520005106926	0.215240001678467	0.220019996166229	0.172079995274544	0.126110002398491	0.151370003819466	0.125619992613792	0.21773000061512	0.207090005278587	0.170579999685287	0.120990000665188	0.149839997291565	0.128849998116493	0.204349994659424	0.225400000810623	0	0	0	0	0	0	0	0	0	0	0	0	0.214029997587204	0.178570002317429	0.182019993662834	0.134829998016357	0.143360003829002	0.147200003266335	0	0	0	0	0	0	0.181789994239807	0.159940004348755	0.201820001006126	0.0769850015640259	0.188280001282692	0.191180005669594	0
	0.135629996657372	0.117990002036095	0.153319999575615	0.128539994359016	0.215700000524521	0.219929993152618	0.132550001144409	0.158500000834465	0.136559993028641	0.122120000422001	0.237039998173714	0.21322999894619	0.158270001411438	0.119640000164509	0.147220000624657	0.134320005774498	0.21807000041008	0.209710001945496	0.187529996037483	0.253430008888245	0.146789997816086	0.136079996824265	0.137860000133514	0.138310000300407	0.17671999335289	0.240689992904663	0.15998999774456	0.141519993543625	0.131650000810623	0.149419993162155	0.198599994182587	0.24524000287056	0.148709997534752	0.14436000585556	0.130720004439354	0.132379993796349	0.169929996132851	0.162129998207092	0.181500002741814	0.0661939978599548	0.197769999504089	0.200969994068146	0.175050005316734	0.194330006837845	0.188789993524551	0.0650969967246056	0.193650007247925	0.183070003986359	0.168270006775856
	0	0	0	0	0	0	0.151700004935265	0.112570002675056	0.176530003547668	0.135379999876022	0.213200002908707	0.210629999637604	0.152889996767044	0.11956000328064	0.166329994797707	0.140609994530678	0.197249993681908	0.223350003361702	0.185849994421005	0.190889999270439	0.153549998998642	0.1649100035429	0.151620000600815	0.153170004487038	0.197699993848801	0.176770001649857	0.170870006084442	0.159610003232956	0.156230002641678	0.138809993863106	0.192790001630783	0.18817999958992	0.172989994287491	0.151950001716614	0.1492899954319	0.14478999376297	0	0	0	0	0	0	0.172820001840591	0.166419997811317	0.188810005784035	0.0799710005521774	0.189190000295639	0.202790006995201	0.163340002298355
	0	0	0	0	0	0	0	0	0	0	0	0	0	0	0	0	0	0	0	0	0	0	0	0	0	0	0	0	0	0	0	0	0	0	0	0	0	0	0	0	0	0	0	0	0	0	0	0	0
	0.149900004267693	0.11845999956131	0.16525000333786	0.132239997386932	0.212400004267693	0.216670006513596	0.150910004973412	0.112360000610352	0.167349994182587	0.128010004758835	0.227229997515678	0.210360005497932	0.154200002551079	0.112300001084805	0.155550003051758	0.139890000224113	0.220669999718666	0.21399000287056	0.206929996609688	0.174050003290176	0.172879993915558	0.162980005145073	0.152989998459816	0.132620006799698	0.200519993901253	0.175060003995895	0.173690006136894	0.161870002746582	0.153569996356964	0.140589997172356	0.202910006046295	0.173500001430511	0.170800000429153	0.154430001974106	0.155589997768402	0.132860004901886	0.172289997339249	0.155819997191429	0.182830005884171	0.0679979994893074	0.193639993667603	0.222120001912117	0.172869995236397	0.161679998040199	0.188219994306564	0.0715060010552406	0.186179995536804	0.210610002279282	0.16372999548912
	0.162509992718697	0.118160001933575	0.164930000901222	0.133540004491806	0.210060000419617	0.208289995789528	0.162300005555153	0.116269998252392	0.154219999909401	0.132449999451637	0.213290005922318	0.222550004720688	0.154919996857643	0.114289999008179	0.157440006732941	0.139530003070831	0.216890007257462	0.211830005049706	0.206489995121956	0.176050007343292	0.176109999418259	0.15412999689579	0.153500005602837	0.131650000810623	0.20804999768734	0.17467999458313	0.180150002241135	0.152539998292923	0.157169997692108	0.125369995832443	0.208599999547005	0.181999996304512	0.174290001392365	0.164000004529953	0.153679996728897	0.132320001721382	0.181180000305176	0.166899994015694	0.194780007004738	0.0667740032076836	0.195219993591309	0.194780007004738	0.183249995112419	0.162630006670952	0.193609997630119	0.0674609988927841	0.194450005888939	0.202500000596046	0.179829999804497
	0.16550999879837	0.115780003368855	0.160449996590614	0.141230002045631	0.211539998650551	0.205479994416237	0.155220001935959	0.119960002601147	0.167999997735023	0.142470002174377	0.209629997611046	0.204720005393028	0.170369997620583	0.118589997291565	0.161660000681877	0.134780004620552	0.206760004162788	0.207849994301796	0.207269996404648	0.19361999630928	0.163259997963905	0.154929995536804	0.154410004615784	0.126509994268417	0.208210006356239	0.178440004587173	0.154609993100166	0.164340004324913	0.159860000014305	0.134540006518364	0.20788000524044	0.184630006551743	0.169249996542931	0.153960004448891	0.152710005640984	0.131559997797012	0.183909997344017	0.163540005683899	0.183750003576279	0.0673490017652512	0.192660003900528	0.208780005574226	0.169080004096031	0.175060003995895	0.189400002360344	0.0714379996061325	0.192100003361702	0.202920004725456	0.181669995188713
	0.147339999675751	0.108300000429153	0.15701000392437	0.138429999351501	0.237509995698929	0.220909997820854	0.161290004849434	0.114509999752045	0.155609995126724	0.135220006108284	0.228300005197525	0.219840005040169	0.151580005884171	0.111740000545979	0.151920005679131	0.135250002145767	0.225950002670288	0.223869994282722	0.201450005173683	0.172920003533363	0.179609999060631	0.152520000934601	0.151590004563332	0.140410006046295	0.204960003495216	0.174140006303787	0.173280000686646	0.151280000805855	0.149489998817444	0.134589999914169	0.209030002355576	0.175579994916916	0.168500006198883	0.161080002784729	0.148969992995262	0.136639997363091	0.172780007123947	0.173810005187988	0.192049995064735	0.0684650018811226	0.18970000743866	0.204669997096062	0.176349997520447	0.173710003495216	0.19140000641346	0.0663629993796349	0.190170004963875	0.204380005598068	0.177469998598099
	0.164309993386269	0.119369998574257	0.167250007390976	0.132520005106926	0.206279993057251	0.211620002985001	0.161459997296333	0.118579998612404	0.160970002412796	0.13018000125885	0.210740000009537	0.215450003743172	0.160659998655319	0.117129996418953	0.167640000581741	0.127210006117821	0.209610000252724	0.214310005307198	0.209049999713898	0.186020001769066	0.170379996299744	0.153479993343353	0.15387000143528	0.131510004401207	0.2083899974823	0.184430003166199	0.167830005288124	0.148969992995262	0.157299995422363	0.132799997925758	0.209659993648529	0.175219997763634	0.172220006585121	0.153819993138313	0.153579995036125	0.129289999604225	0.184890002012253	0.157309994101524	0.19098000228405	0.07396499812603	0.197559997439384	0.201360002160072	0.178639993071556	0.158360004425049	0.188749998807907	0.0734400004148483	0.199139997363091	0.205699995160103	0.180509999394417
	0.154029995203018	0.134179994463921	0.185350000858307	0.121239997446537	0.218850001692772	0.186350002884865	0.145180001854897	0.129889994859695	0.156760007143021	0.141350001096725	0.212799996137619	0.214029997587204	0.139019995927811	0.133560001850128	0.15523000061512	0.134729996323586	0.20304000377655	0.234420001506805	0.192230001091957	0.168520003557205	0.182820007205009	0.171969994902611	0.159409999847412	0.133359998464584	0.195749998092651	0.173050001263618	0.156149998307228	0.153459995985031	0.16643999516964	0.155159994959831	0	0	0	0	0	0	0.17577999830246	0.159510001540184	0.196730002760887	0.0652820020914078	0.209549993276596	0.200890004634857	0.173600003123283	0.154870003461838	0.190589994192123	0.0784730017185211	0.201010003685951	0.201470002532005	0.171240001916885
	0	0	0	0	0	0	0.159940004348755	0.0777489989995956	0.12975999712944	0.117650002241135	0.200010001659393	0.314889997243881	0	0	0	0	0	0	0	0	0	0	0	0	0.214210003614426	0.138999998569489	0.162039995193481	0.12899999320507	0.173270002007484	0.182469993829727	0	0	0	0	0	0	0	0	0	0	0	0	0	0	0	0	0	0	0
	0.14733000099659	0.116049997508526	0.167569994926453	0.138980001211166	0.204500004649162	0.225569993257523	0	0	0	0	0	0	0	0	0	0	0	0	0	0	0	0	0	0	0	0	0	0	0	0	0	0	0	0	0	0	0.172749996185303	0.173580005764961	0.18537999689579	0.0796699970960617	0.185509994626045	0.203099995851517	0.178690001368523	0.166639998555183	0.182300001382828	0.0813549980521202	0.192129999399185	0.19888000190258	0.170709997415543
	0.133890002965927	0.112740002572536	0.148460000753403	0.130799993872643	0.226830005645752	0.24728000164032	0.159789994359016	0.118720002472401	0.165710002183914	0.136950001120567	0.210120007395744	0.208700001239777	0.17620000243187	0.121040001511574	0.158559992909431	0.138050004839897	0.18027999997139	0.225879997014999	0.190750002861023	0.177829995751381	0.15047000348568	0.186700001358986	0.150849997997284	0.143399998545647	0	0	0	0	0	0	0	0	0	0	0	0	0.162829995155334	0.159749999642372	0.187199994921684	0.0705400034785271	0.207739993929863	0.2119500041008	0.166629999876022	0.13934999704361	0.205709993839264	0.0737219974398613	0.195079997181892	0.219500005245209	0.188390001654625
	0.143999993801117	0.113969996571541	0.161530002951622	0.134210005402565	0.213019996881485	0.215580001473427	0.166759997606277	0.11981999874115	0.164770007133484	0.127389997243881	0.208570003509521	0.213599994778633	0.173889994621277	0.112800002098083	0.17339999973774	0.131970003247261	0.202930003404617	0.198269993066788	0.214839994907379	0.165389999747276	0.16745999455452	0.157959997653961	0.16915999352932	0.139379993081093	0.214890003204346	0.163249999284744	0.150680005550385	0.159500002861023	0.160559996962547	0.141790002584457	0.207059994339943	0.164529994130135	0.17799000442028	0.166909992694855	0.149189993739128	0.132090002298355	0.179979994893074	0.159580007195473	0.178220003843307	0.0699800029397011	0.198770001530647	0.207409992814064	0.188610002398491	0.168029993772507	0.179159998893738	0.0675740018486977	0.19013999402523	0.206489995121956	0.172989994287491
	0.150999993085861	0.119340002536774	0.158179998397827	0.131310001015663	0.231069996953011	0.209110006690025	0	0	0	0	0	0	0	0	0	0	0	0	0.187309995293617	0.195030003786087	0.168640002608299	0.165099993348122	0.143490001559258	0.140430003404617	0.201199993491173	0.168669998645782	0.172380000352859	0.164969995617867	0.158020004630089	0.134770005941391	0.202820003032684	0.171609997749329	0.16380999982357	0.165480002760887	0.153819993138313	0.142460003495216	0	0	0	0	0	0	0.167789995670319	0.166879996657372	0.186570003628731	0.0752390027046204	0.186710000038147	0.216820001602173	0.175129994750023
	0.166219994425774	0.120659999549389	0.174449995160103	0.137109994888306	0.20872999727726	0.192839995026588	0.152150005102158	0.105070002377033	0.164220005273819	0.125640004873276	0.219329997897148	0.222430005669594	0.165680006146431	0.119829997420311	0.16737000644207	0.135749995708466	0.201309993863106	0.210050001740456	0.202409997582436	0.190200001001358	0.168180003762245	0.156220003962517	0.158490002155304	0.147650003433228	0.201360002160072	0.178249999880791	0.172879993915558	0.158399999141693	0.155689999461174	0.13654999434948	0.179210007190704	0.192650005221367	0.165790006518364	0.151130005717278	0.156529992818832	0.142619997262955	0.210740000009537	0.174180001020432	0.158069998025894	0.0640359967947006	0.16643999516964	0.226539999246597	0.195910006761551	0.16423000395298	0.176070004701614	0.0698089972138405	0.188930004835129	0.212640002369881	0.188720002770424
	0.156240001320839	0.133560001850128	0.156310006976128	0.125479996204376	0.218549996614456	0.209869995713234	0.162039995193481	0.101149998605251	0.158509999513626	0.114500001072884	0.225280001759529	0.238519996404648	0.143859997391701	0.118699997663498	0.170900002121925	0.143889993429184	0.196700006723404	0.225950002670288	0.192770004272461	0.174649998545647	0.186509996652603	0.156560003757477	0.157020002603531	0.132489994168282	0.177579998970032	0.178399994969368	0.176440000534058	0.174539998173714	0.160160005092621	0.132890000939369	0.197209998965263	0.183270007371902	0.157859995961189	0.167870000004768	0.146799996495247	0.146999999880791	0	0	0	0	0	0	0.164719998836517	0.151800006628036	0.196970000863075	0.0849049985408783	0.183909997344017	0.217690005898476	0.176980003714561
	0.160270005464554	0.114100001752377	0.165049999952316	0.139390006661415	0.212170004844666	0.204929992556572	0.161819994449615	0.115620002150536	0.158020004630089	0.13586999475956	0.215120002627373	0.207650005817413	0.160740002989769	0.120260000228882	0.162080004811287	0.135340005159378	0.21119000017643	0.206679999828339	0.204150006175041	0.17331999540329	0.175280004739761	0.150059998035431	0.151600003242493	0.134829998016357	0.212840005755424	0.170880004763603	0.177000001072884	0.143560007214546	0.151219993829727	0.138209998607635	0.20516000688076	0.171969994902611	0.176679998636246	0.15217000246048	0.153239995241165	0.139300003647804	0.177619993686676	0.166730001568794	0.192139998078346	0.0662299990653992	0.18945999443531	0.201199993491173	0.180340006947517	0.167740002274513	0.187999993562698	0.0720150023698807	0.190999999642372	0.200650006532669	0.176559999585152
	0.169850006699562	0.11344999819994	0.166119992733002	0.13764999806881	0.213899999856949	0.209319993853569	0.168259993195534	0.117739997804165	0.169310003519058	0.136490002274513	0.210360005497932	0.197980001568794	0.179000005125999	0.113930001854897	0.167060002684593	0.136519998311996	0.205960005521774	0.19752000272274	0.20813000202179	0.188920006155968	0.169449999928474	0.148420006036758	0.14470000565052	0.140389993786812	0.200120002031326	0.184410005807877	0.161269992589951	0.145620003342628	0.150020003318787	0.140049993991852	0.208419993519783	0.175249993801117	0.168569996953011	0.154259994626045	0.150480002164841	0.141949996352196	0.186269998550415	0.182270005345345	0.183909997344017	0.0664279982447624	0.186110004782677	0.193680003285408	0.180030003190041	0.171200007200241	0.192640006542206	0.0748260021209717	0.185240000486374	0.200550004839897	0.18197999894619
	0.158879995346069	0.141770005226135	0.164430007338524	0.111780002713203	0.223539993166924	0.199599996209145	0	0	0	0	0	0	0.160199999809265	0.119230002164841	0.157299995422363	0.109980002045631	0.230460003018379	0.22282999753952	0.205699995160103	0.172269999980927	0.159840002655983	0.17926000058651	0.165069997310638	0.117859996855259	0.192980006337166	0.191949993371964	0.180950000882149	0.164609998464584	0.13595999777317	0.133550003170967	0	0	0	0	0	0	0.165729999542236	0.159189999103546	0.213349997997284	0.0808480009436607	0.191369995474815	0.189510002732277	0.164370000362396	0.150000005960464	0.202720001339912	0.0849360004067421	0.207719996571541	0.190259993076324	0.183280006051064
	0.183410003781319	0.121080003678799	0.168809995055199	0.115209996700287	0.211549997329712	0.199949994683266	0.157409995794296	0.109389998018742	0.164330005645752	0.129519999027252	0.22002999484539	0.219319999217987	0	0	0	0	0	0	0.219050005078316	0.178690001368523	0.179419994354248	0.16245000064373	0.152319997549057	0.108079999685287	0.212349995970726	0.1841000020504	0.187999993562698	0.153740003705025	0.15293000638485	0.108889997005463	0.215910002589226	0.189579993486404	0.178130000829697	0.157319992780685	0.142210006713867	0.116850003600121	0.174300000071526	0.142100006341934	0.202289998531342	0.063461996614933	0.20464999973774	0.213190004229546	0.175400003790855	0.141169995069504	0.199719995260239	0.0647699981927872	0.199750006198883	0.219190001487732	0.19293999671936
	0.162239998579025	0.118299998342991	0.161660000681877	0.14070999622345	0.20610000193119	0.214440003037453	0.167319998145103	0.11981999874115	0.166419997811317	0.142890006303787	0.201440006494522	0.204710006713867	0.164519995450974	0.118909999728203	0.16881999373436	0.134839996695518	0.204359993338585	0.213410004973412	0.203009992837906	0.182870000600815	0.170829996466637	0.154009997844696	0.152529999613762	0.133149996399879	0.210339993238449	0.181170001626015	0.169939994812012	0.150140002369881	0.159960001707077	0.135010004043579	0.203789994120598	0.183129996061325	0.170860007405281	0.148729994893074	0.154789999127388	0.140049993991852	0.171259999275208	0.167539998888969	0.190599992871284	0.0717860013246536	0.191709995269775	0.209030002355576	0.175840005278587	0.162300005555153	0.196919992566109	0.0741840004920959	0.190239995718002	0.199870005249977	0.17815999686718
	0.159659996628761	0.108690001070499	0.16066999733448	0.129390001296997	0.215130001306534	0.212919995188713	0.161669999361038	0.107280001044273	0.169060006737709	0.127409994602203	0.200159996747971	0.199609994888306	0.15548999607563	0.108539998531342	0.157440006732941	0.134120002388954	0.21204000711441	0.211280003190041	0.214689999818802	0.163540005683899	0.179370000958443	0.146760001778603	0.146960005164146	0.140049993991852	0.219539999961853	0.167569994926453	0.183119997382164	0.141210004687309	0.151419997215271	0.140919998288155	0.193460002541542	0.170159995555878	0.178120002150536	0.15293000638485	0.146960005164146	0.146190002560616	0.173010006546974	0.176009997725487	0.185130000114441	0.0613900013267994	0.195720002055168	0.202079996466637	0.171149998903275	0.175980001688004	0.190709993243217	0.0602170005440712	0.195649996399879	0.206070005893707	0.166580006480217
	0.141139999032021	0.133289992809296	0.171529993414879	0.138730004429817	0.200939998030663	0.195549994707108	0.160449996590614	0.110299997031689	0.18682000041008	0.131270006299019	0.202240005135536	0.208920001983643	0.156489998102188	0.115879997611046	0.159189999103546	0.142340004444122	0.213620007038116	0.205070003867149	0.204139992594719	0.166510000824928	0.166229993104935	0.1579499989748	0.154449999332428	0.138479992747307	0.193200007081032	0.171369999647141	0.180600002408028	0.166390001773834	0.153329998254776	0.13510000705719	0.202040001749992	0.169009998440742	0.185859993100166	0.161129996180534	0.154589995741844	0.127369999885559	0.180299997329712	0.167400002479553	0.185019999742508	0.0771979987621307	0.187179997563362	0.220660001039505	0.165030002593994	0.171220004558563	0.184819996356964	0.0710619986057281	0.189140006899834	0.211250007152557	0.175380006432533
	0.166659995913506	0.124509997665882	0.166429996490479	0.141330003738403	0.203710004687309	0.197359994053841	0.158869996666908	0.129350006580353	0.174750000238419	0.138830006122589	0.20508000254631	0.193120002746582	0.160500004887581	0.132330000400543	0.189889997243881	0.11939000338316	0.20770999789238	0.190180003643036	0.18384000658989	0.146200001239777	0.186330005526543	0.170000001788139	0.158619999885559	0.155019998550415	0.20397000014782	0.151590004563332	0.184660002589226	0.183799996972084	0.153150007128716	0.122830003499985	0.224120005965233	0.193570002913475	0.16245000064373	0.137250006198883	0.146770000457764	0.135830000042915	0.167610004544258	0.160699993371964	0.189640000462532	0.100390002131462	0.195299997925758	0.186360001564026	0.171780005097389	0.166510000824928	0.21739000082016	0.0663719996809959	0.193839997053146	0.184110000729561	0.145180001854897
	0	0	0	0	0	0	0	0	0	0	0	0	0	0	0	0	0	0	0	0	0	0	0	0	0	0	0	0	0	0	0	0	0	0	0	0	0	0	0	0	0	0	0	0	0	0	0	0	0
	0.163039997220039	0.114679999649525	0.165270000696182	0.128889992833138	0.211840003728867	0.214880004525185	0.159879997372627	0.113710001111031	0.167089998722076	0.126409992575645	0.218610003590584	0.215000003576279	0.159999996423721	0.113229997456074	0.165700003504753	0.130730003118515	0.212709993124008	0.216100007295609	0.206369996070862	0.184750005602837	0.170980006456375	0.148120000958443	0.148890003561974	0.14316999912262	0.203140005469322	0.175150007009506	0.168689996004105	0.146630004048347	0.152549996972084	0.136820003390312	0.203229993581772	0.181730002164841	0.171939998865128	0.150089994072914	0.151230007410049	0.140210002660751	0.177029997110367	0.167050004005432	0.187600001692772	0.0728010013699532	0.191300004720688	0.202999994158745	0.178849995136261	0.156900003552437	0.180370002985001	0.0728550031781197	0.196539998054504	0.20872999727726	0.175060003995895
	0	0	0	0	0	0	0	0	0	0	0	0	0.149819999933243	0.147239997982979	0.142849996685982	0.158189997076988	0.19157999753952	0.210329994559288	0	0	0	0	0	0	0	0	0	0	0	0	0	0	0	0	0	0	0	0	0	0	0	0	0	0	0	0	0	0	0
	0.152050003409386	0.10768000036478	0.158169999718666	0.136869996786118	0.226140007376671	0.211199998855591	0.156159996986389	0.113650001585484	0.155640006065369	0.132339999079704	0.233459994196892	0.22121000289917	0.159539997577667	0.130119994282722	0.161630004644394	0.126320004463196	0.219300001859665	0.203099995851517	0.194269999861717	0.170849993824959	0.179690003395081	0.167940005660057	0.148509994149208	0.140939995646477	0.204860001802444	0.171200007200241	0.177689999341965	0.159669995307922	0.153760001063347	0.141350001096725	0.203130006790161	0.170589998364449	0.172450006008148	0.165120005607605	0.151859998703003	0.130500003695488	0.175249993801117	0.173590004444122	0.191310003399849	0.0646819993853569	0.198330000042915	0.202690005302429	0.172140002250671	0.164030000567436	0.184080004692078	0.0690300017595291	0.199239999055862	0.211500003933907	0.170949995517731
	0	0	0	0	0	0	0.140489995479584	0.110339999198914	0.140809997916222	0.17688000202179	0.205449998378754	0.226030007004738	0.132870003581047	0.120300002396107	0.140819996595383	0.18495999276638	0.202319994568825	0.218740001320839	0.199570000171661	0.17093999683857	0.176730006933212	0.158089995384216	0.157100006937981	0.137559995055199	0	0	0	0	0	0	0.210590004920959	0.149869993329048	0.175589993596077	0.163110002875328	0.173020005226135	0.127810001373291	0.177630007266998	0.174919992685318	0.173720002174377	0.0972450003027916	0.16525000333786	0.211239993572235	0.180519998073578	0.176980003714561	0.169760003685951	0.0778070017695427	0.198090001940727	0.196850001811981	0.176449999213219
	0.159930005669594	0.117140002548695	0.163139998912811	0.133540004491806	0.210789993405342	0.208419993519783	0.156139999628067	0.114119999110699	0.165000006556511	0.138300001621246	0.211539998650551	0.207460001111031	0.161950007081032	0.117040000855923	0.165810003876686	0.136399999260902	0.213029995560646	0.211490005254745	0.199410006403923	0.182109996676445	0.170890003442764	0.153970003128052	0.152180001139641	0.135319992899895	0.204270005226135	0.173460006713867	0.176149994134903	0.156700000166893	0.149920001626015	0.140180006623268	0.209529995918274	0.18147000670433	0.171990007162094	0.155399993062019	0.149269998073578	0.136759996414185	0.176420003175735	0.173179998993874	0.186289995908737	0.0717869997024536	0.189940005540848	0.198939993977547	0.1771399974823	0.170000001788139	0.187879994511604	0.0719579979777336	0.194269999861717	0.200870007276535	0.17960000038147
	0.133210003376007	0.106919996440411	0.146259993314743	0.136989995837212	0.232889994978905	0.243729993700981	0.15302999317646	0.102640002965927	0.169389992952347	0.136099994182587	0.213860005140305	0.224979996681213	0.122589997947216	0.131259992718697	0.155799999833107	0.137960001826286	0.227770000696182	0.224619999527931	0.213239997625351	0.172930002212524	0.15310999751091	0.155009999871254	0.157340005040169	0.148379996418953	0.188889995217323	0.159360006451607	0.178360000252724	0.14316999912262	0.179039999842644	0.151179999113083	0.199860006570816	0.180209994316101	0.168320000171661	0.14674000442028	0.159339994192123	0.145530000329018	0.189089998602867	0.166700005531311	0.208259999752045	0.0985609963536263	0.181150004267693	0.15625	0.178570002317429	0.159940004348755	0.195669993758202	0.0942469984292984	0.192190006375313	0.179379999637604	0.148780003190041
	0.158590003848076	0.116389997303486	0.153730005025864	0.140819996595383	0.209969997406006	0.205390006303787	0.162379994988441	0.108010001480579	0.163509994745255	0.139449998736382	0.212449997663498	0.209499999880791	0.158360004425049	0.111380003392696	0.159299999475479	0.142529994249344	0.215590000152588	0.211380004882813	0.203480005264282	0.174349993467331	0.175329998135567	0.159879997372627	0.151109993457794	0.13968999683857	0.198269993066788	0.175410002470016	0.172739997506142	0.17213000357151	0.146819993853569	0.139190003275871	0.196400001645088	0.185929998755455	0.16575999557972	0.164450004696846	0.150030001997948	0.138730004429817	0.180059999227524	0.165500000119209	0.190259993076324	0.0691229999065399	0.189970001578331	0.207379996776581	0.179379999637604	0.169880002737045	0.190620005130768	0.0710880011320114	0.185550004243851	0.208519995212555	0.179189994931221
	0	0	0	0	0	0	0	0	0	0	0	0	0	0	0	0	0	0	0	0	0	0	0	0	0	0	0	0	0	0	0.200230002403259	0.183160006999969	0.175200000405312	0.147489994764328	0.158779993653297	0.135140001773834	0	0	0	0	0	0	0	0	0	0	0	0	0
	0.155479997396469	0.125369995832443	0.160170003771782	0.116049997508526	0.224769994616508	0.204630002379417	0.156529992818832	0.125279992818832	0.164790004491806	0.130610004067421	0.211520001292229	0.21127000451088	0.144749999046326	0.124880000948906	0.153490006923676	0.127820000052452	0.225449994206429	0.223609998822212	0.193179994821548	0.192460000514984	0.168280005455017	0.159500002861023	0.150859996676445	0.129209995269775	0.193639993667603	0.177450001239777	0.179269999265671	0.150209993124008	0.163949996232986	0.134949997067451	0.20116999745369	0.19055999815464	0.165040001273155	0.155589997768402	0.153540000319481	0.130390003323555	0.178650006651878	0.157079994678497	0.19132000207901	0.0684569999575615	0.19548000395298	0.202680006623268	0.173280000686646	0.171719998121262	0.18724000453949	0.0766379982233047	0.197699993848801	0.202739998698235	0.169420003890991
	0.172879993915558	0.107320003211498	0.153200000524521	0.137180000543594	0.21730999648571	0.212390005588531	0.162359997630119	0.111309997737408	0.162159994244576	0.125909999012947	0.238609999418259	0.199650004506111	0.163530007004738	0.122570000588894	0.16041000187397	0.144439995288849	0.20160000026226	0.204799994826317	0	0	0	0	0	0	0.201989993453026	0.178690001368523	0.175029993057251	0.158240005373955	0.144759997725487	0.141299992799759	0.22970999777317	0.16635000705719	0.174989998340607	0.146320000290871	0.154579997062683	0.128049999475479	0.173510000109673	0.170019999146461	0.194309994578362	0.075483001768589	0.172279998660088	0.214680001139641	0.17960000038147	0.166740000247955	0.198449999094009	0.0792689993977547	0.172800004482269	0.203130006790161	0.182799994945526
	0	0	0	0	0	0	0	0	0	0	0	0	0.165360003709793	0.143529996275902	0.140239998698235	0.143739998340607	0.244709998369217	0.162420004606247	0	0	0	0	0	0	0	0	0	0	0	0	0	0	0	0	0	0	0	0	0	0	0	0	0	0	0	0	0	0	0
	0.124399997293949	0.110409997403622	0.17043000459671	0.192369997501373	0.216879993677139	0.185499995946884	0.150409996509552	0.0962369963526726	0.113099999725819	0.225989997386932	0.204850003123283	0.20940999686718	0.138779997825623	0.103529997169971	0.150250002741814	0.182270005345345	0.22851000726223	0.196649998426437	0.174520000815392	0.13484999537468	0.124969996511936	0.244430005550385	0.186989992856979	0.134240001440048	0.189030006527901	0.160809993743896	0.157979995012283	0.1944600045681	0.180480003356934	0.117260001599789	0.161200001835823	0.15463000535965	0.143820002675056	0.220290005207062	0.18129999935627	0.1387600004673	0.141039997339249	0.15531000494957	0.161019995808601	0.0970269963145256	0.214689999818802	0.230920001864433	0.121469996869564	0.142210006713867	0.166800007224083	0.103660002350807	0.238600000739098	0.227249994874001	0.114370003342628
	0.141870006918907	0.111189998686314	0.148489996790886	0.141599997878075	0.219300001859665	0.216049998998642	0.144250005483627	0.112020000815392	0.15421000123024	0.134120002388954	0.233229994773865	0.221900001168251	0.151050001382828	0.108850002288818	0.156159996986389	0.125310003757477	0.234980002045631	0.223660007119179	0.194739997386932	0.186250001192093	0.175620004534721	0.159140005707741	0.153809994459152	0.129380002617836	0.20524999499321	0.172360002994537	0.169229999184608	0.153180003166199	0.167319998145103	0.143460005521774	0.19514000415802	0.18775999546051	0.167410001158714	0.148069992661476	0.158120006322861	0.143500000238419	0.164550006389618	0.176320001482964	0.190019994974136	0.0667899996042252	0.190929993987083	0.201580002903938	0.176909998059273	0.169860005378723	0.181050002574921	0.0700739994645119	0.201900005340576	0.198689997196198	0.173439994454384
	0.167009994387627	0.111519999802113	0.16236999630928	0.135900005698204	0.212669998407364	0.2066899985075	0.165000006556511	0.120379999279976	0.171059995889664	0.127939999103546	0.203390002250671	0.204410001635551	0.16754999756813	0.121780000627041	0.160449996590614	0.138129994273186	0.209759995341301	0.189930006861687	0.20626999437809	0.175830006599426	0.17349000275135	0.158059999346733	0.154320001602173	0.134979993104935	0.216199994087219	0.172110006213188	0.172780007123947	0.150150001049042	0.153180003166199	0.135690003633499	0.210840001702309	0.175380006432533	0.176359996199608	0.147880002856255	0.153689995408058	0.140609994530678	0.191589996218681	0.165309995412827	0.190939992666245	0.0725440010428429	0.186149999499321	0.188219994306564	0.192570000886917	0.170919999480247	0.194389998912811	0.0720380023121834	0.177829995751381	0.192359998822212	0.196439996361732
	0.165209993720055	0.108960002660751	0.157230004668236	0.141350001096725	0.208930000662804	0.215389996767044	0.169080004096031	0.109999999403954	0.165680006146431	0.138290002942085	0.212730005383492	0.201120004057884	0.166260004043579	0.116379998624325	0.162330001592636	0.135609999299049	0.211569994688034	0.208370000123978	0.192780002951622	0.171039998531342	0.173749998211861	0.154939994215965	0.15378999710083	0.15106999874115	0.197950005531311	0.181600004434586	0.170570001006126	0.145459994673729	0.151769995689392	0.151130005717278	0.200959995388985	0.176369994878769	0.171869993209839	0.15837000310421	0.150509998202324	0.146919995546341	0.171409994363785	0.174620002508163	0.185790002346039	0.0745640024542809	0.191210001707077	0.208039999008179	0.179089993238449	0.177410006523132	0.184090003371239	0.0742010027170181	0.189559996128082	0.202399998903275	0.176599994301796
	0	0	0	0	0	0	0	0	0	0	0	0	0	0	0	0	0	0	0	0	0	0	0	0	0	0	0	0	0	0	0	0	0	0	0	0	0	0	0	0	0	0	0.170790001749992	0.169039994478226	0.187700003385544	0.074753001332283	0.180989995598793	0.216739997267723	0
	0	0	0	0	0	0	0.17645999789238	0.114909999072552	0.154939994215965	0.126059994101524	0.219040006399155	0.208590000867844	0	0	0	0	0	0	0.201179996132851	0.187319993972778	0.18783999979496	0.154390007257462	0.133110001683235	0.136160001158714	0	0	0	0	0	0	0.206819996237755	0.178049996495247	0.173030003905296	0.145089998841286	0.161919996142387	0.135089993476868	0.178859993815422	0.161280006170273	0.17773999273777	0.0810500010848045	0.194930002093315	0.206129997968674	0.175319999456406	0.168939992785454	0.188040003180504	0.0791049972176552	0.186350002884865	0.206220000982285	0.175249993801117
	0.151600003242493	0.117030002176762	0.153520002961159	0.130199998617172	0.221190005540848	0.213019996881485	0.163609996438026	0.123450003564358	0.169349998235703	0.130869999527931	0.210930004715919	0.209649994969368	0.148069992661476	0.123159997165203	0.159669995307922	0.131549999117851	0.220159992575645	0.205439999699593	0.210390001535416	0.173470005393028	0.179989993572235	0.141819998621941	0.153280004858971	0.14104999601841	0.201550006866455	0.190239995718002	0.173289999365807	0.157279998064041	0.159869998693466	0.128470003604889	0.209790006279945	0.181510001420975	0.175029993057251	0.157539993524551	0.151580005884171	0.12364000082016	0.177599996328354	0.157600000500679	0.188470005989075	0.0777909979224205	0.186259999871254	0.199709996581078	0.18291999399662	0.169630005955696	0.193660005927086	0.0719399973750114	0.190469995141029	0.191379994153976	0.173669993877411
	0	0	0	0	0	0	0	0	0	0	0	0	0	0	0	0	0	0	0	0	0	0	0	0	0	0	0	0	0	0	0	0	0	0	0	0	0	0	0	0	0	0	0	0	0	0	0	0	0
	0	0	0	0	0	0	0	0	0	0	0	0	0	0	0	0	0	0	0	0	0	0	0	0	0	0	0	0	0	0	0	0	0	0	0	0	0	0	0	0	0	0	0	0	0	0	0	0	0
	0.152549996972084	0.119829997420311	0.159639999270439	0.136199995875359	0.221990004181862	0.209790006279945	0.151010006666183	0.105709999799728	0.159319996833801	0.128759995102882	0.217620000243187	0.237580001354218	0.154029995203018	0.109099999070168	0.165989995002747	0.128240004181862	0.203730002045631	0.238900005817413	0.236190006136894	0.144470006227493	0.152260005474091	0.166569992899895	0.145870000123978	0.15463000535965	0.196630001068115	0.166830003261566	0.176019996404648	0.16983999311924	0.15837000310421	0.140009999275208	0.187350004911423	0.175799995660782	0.157340005040169	0.164949998259544	0.152219995856285	0.162340000271797	0.157140001654625	0.151480004191399	0.177009999752045	0.0703300014138222	0.18129999935627	0.262739986181259	0.177839994430542	0.163929998874664	0.17815999686718	0.0660369992256165	0.187820002436638	0.227770000696182	0.162149995565414
	0.188329994678497	0.128590002655983	0.158409997820854	0.108249999582767	0.215289995074272	0.201130002737045	0.164560005068779	0.136140003800392	0.143289998173714	0.130500003695488	0.22707000374794	0.198420003056526	0	0	0	0	0	0	0.190229997038841	0.17272000014782	0.161190003156662	0.185749992728233	0.17077000439167	0.119340002536774	0.198349997401237	0.139950007200241	0.159439995884895	0.182630002498627	0.179800003767014	0.139829993247986	0.195849999785423	0.171819999814034	0.172040000557899	0.154939994215965	0.15837000310421	0.146970003843307	0.167889997363091	0.171489998698235	0.181930005550385	0.0740680024027824	0.197369992733002	0.205359995365143	0.168880000710487	0.1579499989748	0.154679998755455	0.0752969980239868	0.220090001821518	0.223110005259514	0.160740002989769
	0	0	0	0	0	0	0.194250002503395	0.137260004878044	0.145260006189346	0.117729999125004	0.195960000157356	0.209539994597435	0	0	0	0	0	0	0	0	0	0	0	0	0	0	0	0	0	0	0	0	0	0	0	0	0	0	0	0	0	0	0	0	0	0	0	0	0
	0.155469998717308	0.132019996643066	0.163440003991127	0.13604000210762	0.205980002880096	0.207049995660782	0	0	0	0	0	0	0	0	0	0	0	0	0.20040999352932	0.180419996380806	0.163420006632805	0.157959997653961	0.163029998540878	0.13476000726223	0.203180000185966	0.174889996647835	0.167889997363091	0.156049996614456	0.153520002961159	0.144470006227493	0	0	0	0	0	0	0	0	0	0	0	0	0.167080000042915	0.165260002017021	0.189889997243881	0.0842349976301193	0.180849999189377	0.212679997086525	0
	0.161449998617172	0.112889997661114	0.159930005669594	0.129690006375313	0.230189993977547	0.205860003829002	0.156920000910759	0.129209995269775	0.157450005412102	0.130370005965233	0.22163000702858	0.204410001635551	0	0	0	0	0	0	0.207870006561279	0.181339994072914	0.179440006613731	0.157120004296303	0.142680004239082	0.13154000043869	0.198129996657372	0.178369998931885	0.165120005607605	0.157480001449585	0.158500000834465	0.14240999519825	0	0	0	0	0	0	0.179969996213913	0.174270004034042	0.192300006747246	0.0663029998540878	0.195099994540215	0.192049995064735	0	0	0	0	0	0	0.176660001277924
	0.157199993729591	0.120020002126694	0.168290004134178	0.133190006017685	0.208800002932549	0.212500005960464	0.161660000681877	0.115199998021126	0.165450006723404	0.130370005965233	0.225859999656677	0.201450005173683	0.161719992756844	0.124600000679493	0.148249998688698	0.139500007033348	0.227320000529289	0.19862000644207	0.204589992761612	0.176840007305145	0.178020000457764	0.15820999443531	0.150240004062653	0.132100000977516	0.201419994235039	0.185210004448891	0.185389995574951	0.15072999894619	0.13918000459671	0.138070002198219	0.215839996933937	0.167830005288124	0.164289996027946	0.166899994015694	0.151899993419647	0.133249998092651	0.169589996337891	0.170489996671677	0.19123999774456	0.0741449967026711	0.191430002450943	0.203109994530678	0.161400005221367	0.177070006728172	0.18486000597477	0.0803119987249374	0.194570004940033	0.201790004968643	0.182449996471405
	0.181250005960464	0.115099996328354	0.162939995527267	0.129539996385574	0.205510005354881	0.205660000443459	0.170629993081093	0.125210002064705	0.162750005722046	0.133279994130135	0.21288999915123	0.195240005850792	0.174700006842613	0.112889997661114	0.165460005402565	0.131899997591972	0.213980004191399	0.201069995760918	0	0	0	0	0	0	0	0	0	0	0	0	0.204349994659424	0.187509998679161	0.176929995417595	0.1511500030756	0.147279992699623	0.132780000567436	0.172049999237061	0.163900002837181	0.184579998254776	0.0631740018725395	0.190689995884895	0.225600004196167	0	0	0	0	0	0	0.16779999434948
	0.17035000026226	0.117370001971722	0.161050006747246	0.143720000982285	0.199680000543594	0.214550003409386	0.169520005583763	0.114459998905659	0.156059995293617	0.141159996390343	0.218339994549751	0.19768999516964	0.16389000415802	0.116520002484322	0.15565000474453	0.139090001583099	0.217219993472099	0.20762999355793	0.205129995942116	0.162660002708435	0.168229997158051	0.156650006771088	0.154660001397133	0.143840000033379	0.21152999997139	0.171700000762939	0.172250002622604	0.153310000896454	0.148819997906685	0.142140001058578	0.205939993262291	0.17637999355793	0.172110006213188	0.153659999370575	0.146119996905327	0.148389995098114	0.175209999084473	0.177619993686676	0.189229995012283	0.0718180015683174	0.186639994382858	0.204919993877411	0.178110003471375	0.167530000209808	0.190620005130768	0.0748109966516495	0.190310001373291	0.20320999622345	0.178719997406006
	0	0	0	0	0	0	0	0	0	0	0	0	0	0	0	0	0	0	0	0	0	0	0	0	0	0	0	0	0	0	0	0	0	0	0	0	0	0	0	0	0	0	0	0	0	0	0	0	0
	0.155900001525879	0.114859998226166	0.164199993014336	0.14546999335289	0.205129995942116	0.218020007014275	0.164259999990463	0.110069997608662	0.167720004916191	0.145610004663467	0.211980000138283	0.210480004549026	0.153679996728897	0.123750001192093	0.160009995102882	0.142590001225471	0.219889998435974	0.214520007371902	0.204030007123947	0.1978600025177	0.162509992718697	0.151060000061989	0.140049993991852	0.144500002264977	0.196610003709793	0.190960004925728	0.163949996232986	0.150460004806519	0.155819997191429	0.146209999918938	0.205819994211197	0.164360001683235	0.167520001530647	0.156430006027222	0.16287000477314	0.145879998803139	0.176770001649857	0.176589995622635	0.187790006399155	0.0714259967207909	0.190650001168251	0.19166000187397	0.182549998164177	0.18435999751091	0.177829995751381	0.0710180029273033	0.184560000896454	0.199689999222755	0.179360002279282
	0.157140001654625	0.114229999482632	0.158000007271767	0.14190000295639	0.228159993886948	0.212819993495941	0.152979999780655	0.108759999275208	0.159199997782707	0.134430006146431	0.231419995427132	0.213210001587868	0.155450001358986	0.114260002970695	0.163990005850792	0.131080001592636	0.219219997525215	0.215990006923676	0.2066899985075	0.173559993505478	0.177369996905327	0.159960001707077	0.155970007181168	0.131310001015663	0.202380001544952	0.178299993276596	0.172700002789497	0.155970007181168	0.16075000166893	0.129889994859695	0.204190000891685	0.177579998970032	0.166140004992485	0.163859993219376	0.156069993972778	0.132159993052483	0.18027999997139	0.172769993543625	0.183569997549057	0.064131997525692	0.18452000617981	0.214739993214607	0.174180001020432	0.166480004787445	0.18775999546051	0.0667380020022392	0.198860004544258	0.205990001559258	0.174649998545647
	0	0	0	0	0	0	0	0	0	0	0	0	0	0	0	0	0	0	0	0	0	0	0	0	0	0	0	0	0	0	0	0	0	0	0	0	0.160339996218681	0.188960000872612	0.193210005760193	0.0878610014915466	0.164989992976189	0.204630002379417	0	0	0	0	0	0	0
	0	0	0	0	0	0	0	0	0	0	0	0	0.163069993257523	0.114749997854233	0.167539998888969	0.132660001516342	0.217509999871254	0.204459995031357	0	0	0	0	0	0	0	0	0	0	0	0	0	0	0	0	0	0	0	0	0	0	0	0	0	0	0	0	0	0	0.177809998393059
	0.164509996771812	0.124700002372265	0.162420004606247	0.139210000634193	0.213220000267029	0.195950001478195	0.163110002875328	0.112389996647835	0.167940005660057	0.124260000884533	0.231649994850159	0.20066000521183	0.169770002365112	0.123479999601841	0.166940003633499	0.133169993758202	0.199790000915527	0.206850007176399	0.192530006170273	0.149829998612404	0.178859993815422	0.163650006055832	0.16609999537468	0.14902999997139	0.196470007300377	0.175809994339943	0.172250002622604	0.157670006155968	0.157309994101524	0.140489995479584	0.192670002579689	0.198190003633499	0.172159999608994	0.156360000371933	0.139329999685287	0.141289994120598	0.175999999046326	0.167349994182587	0.182050004601479	0.0809099972248077	0.186729997396469	0.206959992647171	0.188199996948242	0.166979998350143	0.18333999812603	0.0738350003957748	0.192090004682541	0.195549994707108	0.18036000430584
	0.155709996819496	0.114509999752045	0.16448999941349	0.132569998502731	0.216020002961159	0.21671000123024	0.15820999443531	0.113339997828007	0.172670006752014	0.138349995017052	0.217830002307892	0.204750001430511	0.159850001335144	0.12092000246048	0.168559998273849	0.132719993591309	0.214010000228882	0.203940004110336	0.203700006008148	0.164179995656013	0.166840001940727	0.171810001134872	0.153349995613098	0.140119999647141	0.192719995975494	0.171609997749329	0.174360007047653	0.156289994716644	0.153809994459152	0.151209995150566	0.188989996910095	0.176430001854897	0.175769999623299	0.171629995107651	0.153830006718636	0.133340001106262	0.175990000367165	0.16635000705719	0.198630005121231	0.0705759972333908	0.185619994997978	0.202840000391006	0.177829995751381	0.169780001044273	0.186350002884865	0.0633720010519028	0.192469999194145	0.210199996829033	0.189930006861687
	0.174290001392365	0.115879997611046	0.168119996786118	0.132589995861053	0.218290001153946	0.190830007195473	0.170880004763603	0.120769999921322	0.163650006055832	0.128889992833138	0.21807000041008	0.204809993505478	0.163719996809959	0.117380000650883	0.159009993076324	0.136739999055862	0.209639996290207	0.21730999648571	0.192029997706413	0.187189996242523	0.175459995865822	0.167510002851486	0.155200004577637	0.122660003602505	0.205550000071526	0.172839999198914	0.170340001583099	0.161860004067421	0.147400006651878	0.133780002593994	0.177919998764992	0.169550001621246	0.185629993677139	0.16261999309063	0.162599995732307	0.123269997537136	0.176259994506836	0.151050001382828	0.18741999566555	0.0735389962792397	0.205799996852875	0.195069998502731	0.182009994983673	0.151779994368553	0.179460003972054	0.0771920010447502	0.19760000705719	0.206760004162788	0.177689999341965
	0.15132999420166	0.0992960035800934	0.165279999375343	0.13680000603199	0.207550004124641	0.239749997854233	0	0	0	0	0	0	0	0	0	0	0	0	0	0	0	0	0	0	0	0	0	0	0	0	0.199819996953011	0.189500004053116	0.164100006222725	0.144889995455742	0.174260005354881	0.127440005540848	0	0	0	0	0	0	0	0	0	0	0	0	0.173289999365807
	0.15514999628067	0.102940000593662	0.153339996933937	0.137689992785454	0.218180000782013	0.232690006494522	0.15174999833107	0.106810003519058	0.17161999642849	0.12873999774456	0.204239994287491	0.218189999461174	0.14970999956131	0.110979996621609	0.163460001349449	0.134639993309975	0.214719995856285	0.214579999446869	0.212909996509552	0.179800003767014	0.168109998106956	0.143729999661446	0.161310002207756	0.134149998426437	0.198310002684593	0.194030001759529	0.169949993491173	0.150150001049042	0.158619999885559	0.135609999299049	0.192589998245239	0.181710004806519	0.181930005550385	0.163530007004738	0.149590000510216	0.130669996142387	0.184269994497299	0.166390001773834	0.187950000166893	0.0832170024514198	0.194710001349449	0.194440007209778	0.188569992780685	0.15650999546051	0.185000002384186	0.0812370032072067	0.188010007143021	0.199829995632172	0.17145000398159
	0.15497000515461	0.115139998495579	0.16711999475956	0.13756999373436	0.209769994020462	0.21543000638485	0.153769999742508	0.136109992861748	0.158519998192787	0.141169995069504	0.214369997382164	0.196060001850128	0.15336999297142	0.118529997766018	0.164649993181229	0.13323999941349	0.213730007410049	0.216480001807213	0.205819994211197	0.176520004868507	0.161740005016327	0.15879000723362	0.156149998307228	0.140990003943443	0	0	0	0	0	0	0	0	0	0	0	0	0.172289997339249	0.171250000596046	0.200179994106293	0.0722389966249466	0.188510000705719	0.195519998669624	0.181030005216599	0.158869996666908	0.207460001111031	0.0756599977612495	0.180460005998611	0.196529999375343	0.188460007309914
	0.150450006127357	0.12253999710083	0.15293000638485	0.130229994654655	0.215959995985031	0.216820001602173	0.129850000143051	0.117279998958111	0.139339998364449	0.131180003285408	0.245299994945526	0.237049996852875	0.155379995703697	0.111060000956059	0.142869994044304	0.132850006222725	0.226740002632141	0.234940007328987	0.197510004043579	0.176640003919601	0.173889994621277	0.16763000190258	0.150159999728203	0.147420004010201	0.188289999961853	0.159459993243217	0.175109997391701	0.165680006146431	0.160060003399849	0.151390001177788	0.188400000333786	0.170149996876717	0.171480000019073	0.155159994959831	0.164670005440712	0.150140002369881	0.175559997558594	0.164320006966591	0.189740002155304	0.0861980020999908	0.194879993796349	0.203559994697571	0.178910002112389	0.170340001583099	0.184039995074272	0.0768589973449707	0.196490004658699	0.192330002784729	0.174290001392365
	0	0	0	0	0	0	0.146430000662804	0.121509999036789	0.134660005569458	0.139809995889664	0.218189999461174	0.239399999380112	0.16763000190258	0.125630006194115	0.152300000190735	0.128590002655983	0.172999992966652	0.252840012311935	0.216619998216629	0.163249999284744	0.172629997134209	0.163100004196167	0.138809993863106	0.145579993724823	0.180649995803833	0.187370002269745	0.164790004491806	0.167339995503426	0.133289992809296	0.166559994220734	0.166920006275177	0.196089997887611	0.185609996318817	0.158460006117821	0.148660004138947	0.144250005483627	0.173280000686646	0.152989998459816	0.187169998884201	0.0800999999046326	0.205400004982948	0.201059997081757	0.179279997944832	0.153919994831085	0.178819999098778	0.0814689993858337	0.183060005307198	0.223450005054474	0.210639998316765
	0.164759993553162	0.112230002880096	0.170080006122589	0.137600004673004	0.210120007395744	0.205219998955727	0.153150007128716	0.1103900000453	0.161339998245239	0.140420004725456	0.21475000679493	0.219950005412102	0.15922999382019	0.111529998481274	0.166700005531311	0.142780005931854	0.207300007343292	0.212459996342659	0.210600003600121	0.188209995627403	0.17281000316143	0.152569994330406	0.143460005521774	0.132349997758865	0.203789994120598	0.177839994430542	0.175579994916916	0.148739993572235	0.155100002884865	0.138940006494522	0.202250003814697	0.164409995079041	0.16593000292778	0.174630001187325	0.157900005578995	0.134880006313324	0.174199998378754	0.174089998006821	0.183280006051064	0.0744400024414063	0.197109997272491	0.196869999170303	0.179810002446175	0.16813999414444	0.186539992690086	0.0704109966754913	0.194100007414818	0.20100000500679	0.179240003228188
	0.156110003590584	0.105269998311996	0.160459995269775	0.13586999475956	0.225869998335838	0.216419994831085	0.139650002121925	0.11879999935627	0.160239994525909	0.130290001630783	0.22010999917984	0.230910003185272	0.149920001626015	0.112340003252029	0.167830005288124	0.129089996218681	0.221640005707741	0.219180002808571	0.205019995570183	0.167429998517036	0.170379996299744	0.158429995179176	0.15106999874115	0.146369993686676	0.206300005316734	0.182879999279976	0.166730001568794	0.160449996590614	0.150570005178452	0.136250004172325	0.186719998717308	0.194260001182556	0.170320004224777	0.167300000786781	0.165299996733665	0.116099998354912	0.173179998993874	0.16635000705719	0.19395999610424	0.0729710012674332	0.19675999879837	0.196779996156693	0.176259994506836	0.156420007348061	0.183489993214607	0.074925996363163	0.193540006875992	0.213469997048378	0.160620003938675
	0.152820006012917	0.120269998908043	0.154679998755455	0.139899998903275	0.216739997267723	0.215590000152588	0.15913000702858	0.120219998061657	0.152960002422333	0.140239998698235	0.2136500030756	0.213809996843338	0.151030004024506	0.121279999613762	0.156680002808571	0.13629999756813	0.21526999771595	0.219439998269081	0.209250003099442	0.183630004525185	0.170739993453026	0.155340000987053	0.152840003371239	0.128189995884895	0.237869992852211	0.16117000579834	0.170699998736382	0.159349992871284	0.142039999365807	0.128869995474815	0.214829996228218	0.183770000934601	0.17509999871254	0.158730000257492	0.138339996337891	0.129229992628098	0.1839399933815	0.154620006680489	0.197160005569458	0.0632060021162033	0.201900005340576	0.199180006980896	0.178489997982979	0.179680004715919	0.186800003051758	0.0594240017235279	0.187040001153946	0.208570003509521	0.187869995832443
	0.143399998545647	0.118890002369881	0.170729994773865	0.136669993400574	0.219960004091263	0.203150004148483	0.144299998879433	0.126870006322861	0.163000002503395	0.152869999408722	0.217700004577637	0.207220003008842	0.155770003795624	0.121849998831749	0.16593000292778	0.140790000557899	0.21679000556469	0.202350005507469	0.196189999580383	0.185289993882179	0.166539996862411	0.152600005269051	0.152150005102158	0.136910006403923	0.198719993233681	0.185310006141663	0.170460000634193	0.158169999718666	0.151659995317459	0.134780004620552	0.189300000667572	0.190060004591942	0.164749994874001	0.175490006804466	0.144329994916916	0.133729994297028	0.179700002074242	0.155139997601509	0.195899993181229	0.076373003423214	0.187769994139671	0.215660005807877	0.17756000161171	0.163969993591309	0.181850001215935	0.0831210017204285	0.19191999733448	0.199939996004105	0.171660006046295
	0.176219999790192	0.113650001585484	0.157069995999336	0.134629994630814	0.217700004577637	0.200739994645119	0	0	0	0	0	0	0	0	0	0	0	0	0	0	0	0	0	0	0	0	0	0	0	0	0	0	0	0	0	0	0	0	0	0	0	0	0	0	0	0	0	0	0
	0.16193999350071	0.125520005822182	0.152579993009567	0.133880004286766	0.223159998655319	0.202920004725456	0.171939998865128	0.123740002512932	0.178509995341301	0.12381000071764	0.219459995627403	0.182530000805855	0.168469995260239	0.110449999570847	0.172340005636215	0.132459998130798	0.207939997315407	0.208340004086494	0.211759999394417	0.183829993009567	0.169829994440079	0.152820006012917	0.142570003867149	0.13918000459671	0	0	0	0	0	0	0.217879995703697	0.18529999256134	0.143470004200935	0.166429996490479	0.153899997472763	0.133009999990463	0.180830001831055	0.158959999680519	0.183550000190735	0.0810159966349602	0.175879999995232	0.219750002026558	0.181370005011559	0.159339994192123	0.191729992628098	0.074354000389576	0.212650001049042	0.180559992790222	0.152999997138977
	0.16202999651432	0.123620003461838	0.159280002117157	0.131229996681213	0.207770004868507	0.196850001811981	0.164969995617867	0.116369999945164	0.158619999885559	0.13604000210762	0.223120003938675	0.200870007276535	0.154510006308556	0.113119997084141	0.156100004911423	0.136500000953674	0.225679993629456	0.209710001945496	0.20736999809742	0.153329998254776	0.163000002503395	0.149299994111061	0.146660000085831	0.140119999647141	0.210309997200966	0.181630000472069	0.158230006694794	0.157100006937981	0.152559995651245	0.137720003724098	0.200460001826286	0.154899999499321	0.176909998059273	0.152779996395111	0.1458899974823	0.143720000982285	0.166590005159378	0.161630004644394	0.193350002169609	0.0707229971885681	0.198730006814003	0.213789999485016	0.173350006341934	0.177320003509521	0.184799998998642	0.0727040022611618	0.189809992909431	0.200450003147125	0.176019996404648
	0	0	0	0	0	0	0	0	0	0	0	0	0	0	0	0	0	0	0	0	0	0	0	0	0	0	0	0	0	0	0.19752000272274	0.178619995713234	0.168669998645782	0.145410001277924	0.1598100066185	0.149959996342659	0	0	0	0	0	0	0	0	0	0	0	0	0
	0.162670001387596	0.106380000710487	0.175520002841949	0.131559997797012	0.215399995446205	0.20847000181675	0.144620001316071	0.116549998521805	0.161119997501373	0.129010006785393	0.229739993810654	0.202570006251335	0.153150007128716	0.127770006656647	0.165800005197525	0.123860001564026	0.223470002412796	0.205950006842613	0.202030003070831	0.175769999623299	0.173419997096062	0.153400003910065	0.161909997463226	0.133469998836517	0.186780005693436	0.188749998807907	0.170579999685287	0.159360006451607	0.156289994716644	0.138239994645119	0.200090005993843	0.197889998555183	0.172619998455048	0.15208999812603	0.151899993419647	0.125400006771088	0.172690004110336	0.165739998221397	0.182270005345345	0.0746209993958473	0.192870005965233	0.211809992790222	0	0	0	0	0	0	0.170080006122589
	0.182530000805855	0.0817850008606911	0.17629000544548	0.111000001430511	0.223089993000031	0.225309997797012	0	0	0	0	0	0	0	0	0	0	0	0	0	0	0	0	0	0	0.201900005340576	0.152970001101494	0.137409999966621	0.164770007133484	0.192959994077682	0.149990007281303	0.202240005135536	0.16279000043869	0.172920003533363	0.160600006580353	0.164580002427101	0.136869996786118	0	0	0	0	0	0	0	0	0	0	0	0	0
	0	0	0	0	0	0	0.169949993491173	0.104999996721745	0.156079992651939	0.147909998893738	0.205870002508163	0.2151899933815	0.146329998970032	0.125970005989075	0.172570005059242	0.135719999670982	0.216800004243851	0.202610000967979	0.202580004930496	0.169809997081757	0.165309995412827	0.171240001916885	0.145769998431206	0.14529000222683	0.197990000247955	0.152030006051064	0.179079994559288	0.156650006771088	0.16075000166893	0.153490006923676	0.22189000248909	0.161870002746582	0.163929998874664	0.132410004734993	0.163179993629456	0.156719997525215	0.177210003137589	0.163800001144409	0.188280001282692	0.0767429992556572	0.20320999622345	0.190760001540184	0.18367999792099	0.160600006580353	0.184760004281998	0.0782900005578995	0.193079993128777	0.199589997529984	0.165580004453659
	0.161530002951622	0.116650000214577	0.149780005216599	0.134499996900558	0.218400001525879	0.219139993190765	0.155579999089241	0.113719999790192	0.158779993653297	0.13561999797821	0.221680000424385	0.214619994163513	0.148129999637604	0.121590003371239	0.158069998025894	0.141359999775887	0.220699995756149	0.208869993686676	0.206900000572205	0.171770006418228	0.163670003414154	0.163479998707771	0.158250004053116	0.135940000414848	0.183919996023178	0.186890006065369	0.16287000477314	0.155399993062019	0.159720003604889	0.151209995150566	0.199499994516373	0.172419995069504	0.173810005187988	0.166700005531311	0.148310005664825	0.139259994029999	0.184489995241165	0.164189994335175	0.180309996008873	0.0812470018863678	0.196189999580383	0.193580001592636	0.164690002799034	0.158769994974136	0.191719993948936	0.0696979984641075	0.195610001683235	0.205569997429848	0.172179996967316
	0.159549996256828	0.113810002803802	0.157979995012283	0.138129994273186	0.213949993252754	0.209680005908012	0.162939995527267	0.125119999051094	0.164279997348785	0.133860006928444	0.208820000290871	0.203569993376732	0.173040002584457	0.121540002524853	0.161709994077682	0.13740000128746	0.202230006456375	0.196799993515015	0.201820001006126	0.180030003190041	0.1666100025177	0.153799995779991	0.153720006346703	0.137150004506111	0.207560002803802	0.181370005011559	0.162770003080368	0.152840003371239	0.156810000538826	0.138490006327629	0.19149999320507	0.180629998445511	0.174529999494553	0.15310999751091	0.158130005002022	0.135839998722076	0.171729996800423	0.173950001597404	0.183270007371902	0.0667070001363754	0.193470001220703	0.203069999814034	0.176829993724823	0.178299993276596	0.187639996409416	0.0672570019960403	0.188769996166229	0.202370002865791	0.178100004792213
	0.135490000247955	0.166299998760223	0.162119999527931	0.137270003557205	0.201079994440079	0.197740003466606	0	0	0	0	0	0	0.167919993400574	0.0851809978485107	0.193120002746582	0.109030000865459	0.237000003457069	0.207749992609024	0.191909998655319	0.188319995999336	0.163330003619194	0.155589997768402	0.149639993906021	0.151219993829727	0.181089997291565	0.189989998936653	0.173089995980263	0.157800003886223	0.15667000412941	0.141359999775887	0.176430001854897	0.163929998874664	0.165490001440048	0.208590000867844	0.144240006804466	0.141320005059242	0.167449995875359	0.170780003070831	0.16202999651432	0.0651229992508888	0.162180006504059	0.272450000047684	0.195690006017685	0.188920006155968	0.1387600004673	0.0494699999690056	0.23513999581337	0.192019999027252	0.183139994740486
	0.108280003070831	0.153329998254776	0.141350001096725	0.183219999074936	0.241029992699623	0.200450003147125	0.0996619984507561	0.157309994101524	0.138830006122589	0.188759997487068	0.206829994916916	0.197579994797707	0.102109998464584	0.155980005860329	0.137970000505447	0.186000004410744	0.205369994044304	0.202730000019073	0.11022000014782	0.2221499979496	0.156460002064705	0.200020000338554	0.138019993901253	0.110509999096394	0.100740000605583	0.216279998421669	0.150830000638962	0.21467000246048	0.143240004777908	0.113760001957417	0.100699998438358	0.218789994716644	0.156159996986389	0.213180005550385	0.160429999232292	0.104999996721745	0.0909309983253479	0.178169995546341	0.191139996051788	0.123870000243187	0.204889997839928	0.180930003523827	0.099142998456955	0.174860000610352	0.188480004668236	0.108139999210835	0.201279997825623	0.186419993638992	0.0987439975142479
	0	0	0	0	0	0	0.179130002856255	0.11956000328064	0.138720005750656	0.125839993357658	0.226830005645752	0.209920004010201	0.164519995450974	0.102830000221729	0.167989999055862	0.127839997410774	0.210669994354248	0.226140007376671	0	0	0	0	0	0	0	0	0	0	0	0	0	0	0	0	0	0	0	0	0	0	0	0	0	0	0	0	0	0	0
	0	0	0	0	0	0	0	0	0	0	0	0	0	0	0	0	0	0	0	0	0	0	0	0	0	0	0	0	0	0	0	0	0	0	0	0	0	0	0	0	0	0	0.169459998607635	0.157419994473457	0.182840004563332	0.0701029971241951	0.218659996986389	0.20150999724865	0.160319998860359
	0	0	0	0	0	0	0.150600001215935	0.12177000194788	0.198379993438721	0.142989993095398	0.198730006814003	0.187529996037483	0.162609994411469	0.14156000316143	0.158329993486404	0.123860001564026	0.205750003457069	0.207900002598763	0.199750006198883	0.171189993619919	0.181590005755424	0.143240004777908	0.157330006361008	0.146889999508858	0	0	0	0	0	0	0	0	0	0	0	0	0	0	0	0	0	0	0.190050005912781	0.146960005164146	0.183750003576279	0.0761149972677231	0.208240002393723	0.194879993796349	0
	0.139500007033348	0.112649999558926	0.138620004057884	0.132249996066093	0.263529986143112	0.213440001010895	0.16797000169754	0.105599999427795	0.185230001807213	0.120020002126694	0.210040003061295	0.211140006780624	0.151600003242493	0.127090007066727	0.145689994096756	0.128690004348755	0.226759999990463	0.220170006155968	0.229019999504089	0.173179998993874	0.163660004734993	0.134069994091988	0.176149994134903	0.123910002410412	0.189889997243881	0.185259997844696	0.176359996199608	0.166749998927116	0.146139994263649	0.135609999299049	0.195350006222725	0.172959998250008	0.174919992685318	0.141169995069504	0.180069997906685	0.1355299949646	0.196689993143082	0.135409995913506	0.20168000459671	0.075715996325016	0.191229999065399	0.199279993772507	0.19302000105381	0.146840006113052	0.184039995074272	0.092399001121521	0.182180002331734	0.20150999724865	0.168809995055199
	0.164460003376007	0.12916000187397	0.173610001802444	0.128330007195473	0.20626999437809	0.221149995923042	0.148450002074242	0.123960003256798	0.16202999651432	0.1283999979496	0.209230005741119	0.227929994463921	0.155839994549751	0.124269999563694	0.176359996199608	0.135600000619888	0.207609996199608	0.20032000541687	0.194179996848106	0.179020002484322	0.164869993925095	0.164649993181229	0.154400005936623	0.138239994645119	0.201140001416206	0.176740005612373	0.171920001506805	0.159710004925728	0.156450003385544	0.134049996733665	0.199180006980896	0.186979994177818	0.166899994015694	0.162760004401207	0.150879994034767	0.133120000362396	0.174309998750687	0.16457000374794	0.186279997229576	0.0841709971427917	0.19828000664711	0.200279995799065	0.166659995913506	0.182410001754761	0.168449997901917	0.0815019980072975	0.200200006365776	0.200780004262924	0.178420007228851
	0	0	0	0	0	0	0	0	0	0	0	0	0.155939996242523	0.124889999628067	0.161410003900528	0.14640000462532	0.212819993495941	0.19854000210762	0.185479998588562	0.165979996323586	0.164030000567436	0.182329997420311	0.161019995808601	0.141169995069504	0.198770001530647	0.185279995203018	0.165680006146431	0.143539994955063	0.16313000023365	0.14360000193119	0.19123999774456	0.177489995956421	0.163169994950294	0.171259999275208	0.15208999812603	0.144749999046326	0.176840007305145	0.135570004582405	0.185450002551079	0.085377000272274	0.208849996328354	0.207910001277924	0	0	0	0	0	0	0.175909996032715
	0.159119993448257	0.116999998688698	0.17654000222683	0.136899992823601	0.22936999797821	0.199699997901917	0.150279998779297	0.121250003576279	0.166830003261566	0.128460004925728	0.218380004167557	0.210500001907349	0.157790005207062	0.122689999639988	0.165669992566109	0.136270001530647	0.215279996395111	0.207509994506836	0.203400000929832	0.177570000290871	0.159979999065399	0.166580006480217	0.154589995741844	0.137590005993843	0.195769995450974	0.1858000010252	0.170379996299744	0.161229997873306	0.153090000152588	0.139610007405281	0.198809996247292	0.176390007138252	0.167649999260902	0.162340000271797	0.153150007128716	0.140660002827644	0.176609992980957	0.167040005326271	0.182300001382828	0.0727370008826256	0.19752000272274	0.203409999608994	0.177129998803139	0.170699998736382	0.183919996023178	0.0751129984855652	0.192519992589951	0.206019997596741	0.168439999222755
	0.151380002498627	0.11557000130415	0.165769994258881	0.126570001244545	0.214719995856285	0.217079997062683	0.165940001606941	0.113140001893044	0.164049997925758	0.126980006694794	0.218130007386208	0.211099997162819	0.174669995903969	0.118100002408028	0.170269995927811	0.132119998335838	0.208039999008179	0.196260005235672	0.205880001187325	0.18444000184536	0.166280001401901	0.15412999689579	0.154369994997978	0.141159996390343	0.20270000398159	0.186719998717308	0.175860002636909	0.152260005474091	0.150930002331734	0.128749996423721	0.209000006318092	0.181749999523163	0.172059997916222	0.148379996418953	0.152720004320145	0.134299993515015	0.18215000629425	0.163629993796349	0.189860001206398	0.0754460021853447	0.187549993395805	0.20338000357151	0.177019998431206	0.162650004029274	0.188590005040169	0.0753500014543533	0.190339997410774	0.206039994955063	0.182370007038116
	0.15336999297142	0.118790000677109	0.16745999455452	0.134859994053841	0.211250007152557	0.214259997010231	0.160909995436668	0.118419997394085	0.176569998264313	0.145109996199608	0.19641999900341	0.202580004930496	0.144030004739761	0.121699996292591	0.150639995932579	0.133949995040894	0.223829999566078	0.225850000977516	0.198559999465942	0.176339998841286	0.164599999785423	0.147170007228851	0.160300001502037	0.149059996008873	0.20338000357151	0.171519994735718	0.169870004057884	0.160860002040863	0.1492899954319	0.145080000162125	0.208379998803139	0.187069997191429	0.169510006904602	0.162259995937347	0.140239998698235	0.132550001144409	0.172250002622604	0.174119994044304	0.194350004196167	0.0731180012226105	0.187649995088577	0.201100006699562	0.164959996938705	0.200670003890991	0.180040001869202	0.068741999566555	0.187289997935295	0.198290005326271	0.145370006561279
	0.147149994969368	0.127470001578331	0.175840005278587	0.137160003185272	0.203500002622604	0.210250005125999	0.158580005168915	0.114399999380112	0.173769995570183	0.135319992899895	0.204589992761612	0.208790004253387	0.162149995565414	0.109319999814034	0.16915999352932	0.137580007314682	0.203899994492531	0.207430005073547	0.20082999765873	0.182569995522499	0.178599998354912	0.158999994397163	0.158680006861687	0.134079992771149	0.197699993848801	0.171930000185966	0.169420003890991	0.153060004115105	0.160840004682541	0.147049993276596	0.210130006074905	0.170460000634193	0.176840007305145	0.16448999941349	0.152480006217957	0.13842000067234	0.178819999098778	0.1735700070858	0.185509994626045	0.0725869983434677	0.185139998793602	0.200340002775192	0.175730004906654	0.16729000210762	0.189250007271767	0.0732769966125488	0.189679995179176	0.207210004329681	0.171340003609657
	0.160439997911453	0.119790002703667	0.157769992947578	0.124420002102852	0.21730999648571	0.211390003561974	0.157979995012283	0.114459998905659	0.153650000691414	0.134289994835854	0.222880005836487	0.211319997906685	0.153549998998642	0.117059998214245	0.161190003156662	0.135900005698204	0.20388999581337	0.217480003833771	0.200479999184608	0.176190003752708	0.173130005598068	0.160860002040863	0.153830006718636	0.137429997324944	0.202059999108315	0.183109998703003	0.165460005402565	0.142989993095398	0.152879998087883	0.138889998197556	0.201729997992516	0.192300006747246	0.174229994416237	0.151869997382164	0.154709994792938	0.125149995088577	0.175559997558594	0.163450002670288	0.186619997024536	0.0744279995560646	0.188209995627403	0.207760006189346	0.173179998993874	0.163560003042221	0.194949999451637	0.0738589987158775	0.192969992756844	0.208619996905327	0.176070004701614
	0	0	0	0	0	0	0	0	0	0	0	0	0	0	0	0	0	0	0.208509996533394	0.186609998345375	0.158730000257492	0.152840003371239	0.151429995894432	0.141870006918907	0	0	0	0	0	0	0.200890004634857	0.167229995131493	0.171470001339912	0.155239999294281	0.162340000271797	0.142820000648499	0.16414999961853	0.131520003080368	0.2223100066185	0.0859630033373833	0.174009993672371	0.222049996256828	0.180480003356934	0.16032999753952	0.192959994077682	0.0760260000824928	0.189160004258156	0.201039999723434	0
	0.166419997811317	0.11693000048399	0.168589994311333	0.136130005121231	0.207640007138252	0.203240007162094	0.161880001425743	0.116669997572899	0.168029993772507	0.128120005130768	0.214340001344681	0.200029999017715	0.168689996004105	0.118369996547699	0.165299996733665	0.130850002169609	0.207670003175735	0.206550002098083	0.204940006136894	0.177320003509521	0.173280000686646	0.156289994716644	0.158899992704391	0.133609995245934	0.202800005674362	0.177039995789528	0.171609997749329	0.160009995102882	0.154540002346039	0.134770005941391	0.203370004892349	0.173629999160767	0.169479995965958	0.152820006012917	0.157490000128746	0.13493999838829	0.178189992904663	0.163369998335838	0.187130004167557	0.0741709992289543	0.194710001349449	0.203280001878738	0.179790005087852	0.159639999270439	0.18724000453949	0.0726319998502731	0.194590002298355	0.202439993619919	0.17824000120163
	0	0	0	0	0	0	0	0	0	0	0	0	0	0	0	0	0	0	0	0	0	0	0	0	0	0	0	0	0	0	0	0	0	0	0	0	0	0	0	0	0	0	0	0	0	0	0	0	0
	0.159960001707077	0.109449997544289	0.154359996318817	0.13136999309063	0.213949993252754	0.230910003185272	0.131080001592636	0.178589999675751	0.181630000472069	0.127389997243881	0.18953999876976	0.191770002245903	0	0	0	0	0	0	0.211429998278618	0.196470007300377	0.171059995889664	0.142900004982948	0.149120002985001	0.129010006785393	0.19888000190258	0.182089999318123	0.161899998784065	0.163440003991127	0.152700006961823	0.140990003943443	0	0	0	0	0	0	0.180040001869202	0.169799998402596	0.185550004243851	0.0833650007843971	0.19845999777317	0.182779997587204	0.185019999742508	0.158690005540848	0.192809998989105	0.0722149983048439	0.189779996871948	0.201489999890327	0.182589992880821
	0	0	0	0	0	0	0	0	0	0	0	0	0	0	0	0	0	0	0	0	0	0	0	0	0	0	0	0	0	0	0	0	0	0	0	0	0.165309995412827	0.152759999036789	0.194169998168945	0.0896769985556602	0.190870001912117	0.207210004329681	0	0	0	0	0	0	0
	0	0	0	0	0	0	0.143910005688667	0.119630001485348	0.143370002508163	0.134059995412827	0.233089998364449	0.225930005311966	0.148729994893074	0.126750007271767	0.152999997138977	0.150910004973412	0.208680003881454	0.211940005421638	0.181109994649887	0.182420000433922	0.169339999556541	0.162479996681213	0.163450002670288	0.141200006008148	0	0	0	0	0	0	0	0	0	0	0	0	0.164550006389618	0.178430005908012	0.189769998192787	0.0807219967246056	0.187010005116463	0.199520006775856	0.177379995584488	0.167469993233681	0.170660004019737	0.0867249965667725	0.192249998450279	0.205510005354881	0
	0.149140000343323	0.113930001854897	0.163629993796349	0.146799996495247	0.200430005788803	0.212730005383492	0.156189993023872	0.117389999330044	0.161970004439354	0.138180002570152	0.197760000824928	0.209179997444153	0.156360000371933	0.118639998137951	0.167180001735687	0.143419995903969	0.206300005316734	0.210590004920959	0.205439999699593	0.179509997367859	0.169709995388985	0.141599997878075	0.157470002770424	0.148530006408691	0.199619993567467	0.171340003609657	0.16805000603199	0.145280003547668	0.161200001835823	0.159869998693466	0.200470000505447	0.172319993376732	0.165450006723404	0.14699000120163	0.152750000357628	0.14274999499321	0.182359993457794	0.165299996733665	0.186700001358986	0.0753839984536171	0.193949997425079	0.205540001392365	0.176929995417595	0.159299999475479	0.182909995317459	0.0789700001478195	0.197549998760223	0.207890003919601	0.181409999728203
	0.134770005941391	0.0981009975075722	0.179460003972054	0.096732996404171	0.261059999465942	0.229880005121231	0	0	0	0	0	0	0	0	0	0	0	0	0	0	0	0	0	0	0.241400003433228	0.120290003716946	0.166170001029968	0.13638000190258	0.196970000863075	0.138799995183945	0	0	0	0	0	0	0	0	0	0	0	0	0.148629993200302	0.178680002689362	0.186120003461838	0.101080000400543	0.220159992575645	0.165329992771149	0.185430005192757
	0	0	0	0	0	0	0	0	0	0	0	0	0	0	0	0	0	0	0.195749998092651	0.178350001573563	0.17247000336647	0.147400006651878	0.163870006799698	0.14214999973774	0	0	0	0	0	0	0	0	0	0	0	0	0	0	0	0	0	0	0	0	0	0	0	0	0
	0.152889996767044	0.107969999313354	0.163560003042221	0.13213999569416	0.223039999604225	0.220410004258156	0.168029993772507	0.115160003304482	0.168290004134178	0.131919994950294	0.216230005025864	0.200369998812675	0.161669999361038	0.113269999623299	0.156420007348061	0.13604000210762	0.212070003151894	0.22053000330925	0.192660003900528	0.185220003128052	0.168170005083084	0.161249995231628	0.155169993638992	0.137529999017715	0.208450004458427	0.169200003147125	0.173500001430511	0.155200004577637	0.14724999666214	0.14640000462532	0.201489999890327	0.178200006484985	0.163939997553825	0.165839999914169	0.160779997706413	0.129749998450279	0.170699998736382	0.16695000231266	0.189840003848076	0.0656130015850067	0.187309995293617	0.219589993357658	0.168830007314682	0.156189993023872	0.18359999358654	0.0815429985523224	0.188559994101524	0.221279993653297	0.171930000185966
	0.174270004034042	0.106449998915195	0.174919992685318	0.130140006542206	0.21399000287056	0.199919998645782	0.17272000014782	0.125290006399155	0.165779992938042	0.140049993991852	0.223360002040863	0.197889998555183	0.166600003838539	0.120909996330738	0.16881999373436	0.134639993309975	0.21297000348568	0.196060001850128	0.209010004997253	0.166319996118546	0.17391000688076	0.148450002074242	0.154599994421005	0.147709995508194	0.201140001416206	0.151299998164177	0.176579996943474	0.158040001988411	0.159040004014969	0.146170005202293	0.198719993233681	0.173010006546974	0.170279994606972	0.153919994831085	0.15081000328064	0.153259992599487	0.167490005493164	0.170619994401932	0.190160006284714	0.066711999475956	0.199269995093346	0.205740004777908	0.17425000667572	0.172089993953705	0.197270005941391	0.0675309970974922	0.195570006966591	0.19327999651432	0.175150007009506
	0	0	0	0	0	0	0.157460004091263	0.129830002784729	0.168099999427795	0.123319998383522	0.199919998645782	0.221359997987747	0.166339993476868	0.115680001676083	0.161530002951622	0.148410007357597	0.199990004301071	0.208059996366501	0.202289998531342	0.189219996333122	0.151940003037453	0.164939999580383	0.148149996995926	0.143450006842613	0.197850003838539	0.184870004653931	0.165110006928444	0.160290002822876	0.151810005307198	0.140080004930496	0.193790003657341	0.190809994935989	0.158759996294975	0.162880003452301	0.158230006694794	0.1355299949646	0.180089995265007	0.17297999560833	0.18113000690937	0.0693859979510307	0.194700002670288	0.201710000634193	0.181370005011559	0.168459996581078	0.177729994058609	0.0789439976215363	0.187230005860329	0.20626999437809	0
	0.15429000556469	0.105570003390312	0.169530004262924	0.139750003814697	0.21340000629425	0.210700005292892	0.150059998035431	0.111299999058247	0.173649996519089	0.13255999982357	0.219410002231598	0.212339997291565	0.144130006432533	0.10852999985218	0.16686999797821	0.128889992833138	0.229080006480217	0.219270005822182	0.201529994606972	0.176589995622635	0.169170007109642	0.156399995088577	0.152410000562668	0.13926999270916	0.192780002951622	0.172749996185303	0.179120004177094	0.160219997167587	0.16380999982357	0.138139992952347	0.206939995288849	0.169770002365112	0.173979997634888	0.151419997215271	0.160600006580353	0.137239992618561	0.163589999079704	0.177550002932549	0.184689998626709	0.0775109976530075	0.198660001158714	0.193259999155998	0.176239997148514	0.163880005478859	0.189129993319511	0.0689830034971237	0.188360005617142	0.208480000495911	0.182960003614426
	0	0	0	0	0	0	0	0	0	0	0	0	0	0	0	0	0	0	0.194830000400543	0.215029999613762	0.158140003681183	0.148190006613731	0.157230004668236	0.126579999923706	0	0	0	0	0	0	0	0	0	0	0	0	0	0	0	0	0	0	0	0	0	0	0	0	0
	0.170129999518394	0.112899996340275	0.169469997286797	0.130809992551804	0.205880001187325	0.206970006227493	0.168219998478889	0.115840002894402	0.165010005235672	0.131380006670952	0.201660007238388	0.212620005011559	0.168880000710487	0.119149997830391	0.16923999786377	0.129439994692802	0.203189998865128	0.211180001497269	0.207980006933212	0.183290004730225	0.169269993901253	0.152360007166862	0.155630007386208	0.131129994988441	0.209099993109703	0.184719994664192	0.168320000171661	0.152970001101494	0.152659997344017	0.132019996643066	0.208599999547005	0.188390001654625	0.166449993848801	0.150409996509552	0.148169994354248	0.129859998822212	0.18741999566555	0.164130002260208	0.179690003395081	0.0835020020604134	0.191259995102882	0.192499995231628	0.186690002679825	0.168520003557205	0.18197999894619	0.0775429978966713	0.192440003156662	0.192530006170273	0.192619994282722
	0.155389994382858	0.114459998905659	0.164169996976852	0.140469998121262	0.214760005474091	0.21416999399662	0.159180000424385	0.111639998853207	0.164330005645752	0.139310002326965	0.211999997496605	0.208739995956421	0.164629995822906	0.121100001037121	0.167980000376701	0.139970004558563	0.208440005779266	0.203089997172356	0.199520006775856	0.177090004086494	0.170719996094704	0.153630003333092	0.154829993844032	0.135590001940727	0.201629996299744	0.180209994316101	0.170910000801086	0.158069998025894	0.151120007038116	0.140039995312691	0.203150004148483	0.178409993648529	0.162640005350113	0.159769997000694	0.151940003037453	0.137260004878044	0.173700004816055	0.170300006866455	0.186110004782677	0.0704049989581108	0.18843999505043	0.207399994134903	0.177330002188683	0.163980007171631	0.187230005860329	0.0686990022659302	0.194869995117188	0.213499993085861	0.175679996609688
	0	0	0	0	0	0	0.162229999899864	0.129989996552467	0.142959997057915	0.149739995598793	0.200770005583763	0.214310005307198	0.152639999985695	0.109580002725124	0.146439999341965	0.124889999628067	0.221880003809929	0.244570001959801	0.182989999651909	0.150790005922318	0.15514999628067	0.19030000269413	0.160500004887581	0.160270005464554	0	0	0	0	0	0	0	0	0	0	0	0	0.173629999160767	0.182339996099472	0.170849993824959	0.0631129965186119	0.206740006804466	0.203329995274544	0.174260005354881	0.168239995837212	0.167419999837875	0.067950002849102	0.204549998044968	0.217580005526543	0.172340005636215
	0.157769992947578	0.10419999808073	0.169620007276535	0.141619995236397	0.219809994101524	0.205369994044304	0.153830006718636	0.108149997889996	0.171550005674362	0.130799993872643	0.223340004682541	0.216949999332428	0.148039996623993	0.109920002520084	0.172690004110336	0.146109998226166	0.214420005679131	0.208320006728172	0.191459998488426	0.176789999008179	0.16287000477314	0.159409999847412	0.154320001602173	0.147019997239113	0.193389996886253	0.172030001878738	0.176080003380775	0.160339996218681	0.155129998922348	0.148929998278618	0.199599996209145	0.17994000017643	0.167280003428459	0.155599996447563	0.14970999956131	0.142759993672371	0.177540004253387	0.174209997057915	0.182970002293587	0.0764399990439415	0.197329998016357	0.192929998040199	0.176259994506836	0.170619994401932	0.18333999812603	0.0790179967880249	0.18554000556469	0.20576000213623	0.175420001149178
	0.159219995141029	0.115929998457432	0.165820002555847	0.132210001349449	0.217370003461838	0.204559996724129	0.159089997410774	0.115000002086163	0.167170003056526	0.138070002198219	0.205720007419586	0.214949995279312	0.164269998669624	0.112559996545315	0.164930000901222	0.132949993014336	0.216089993715286	0.208169996738434	0.195250004529953	0.184249997138977	0.16991999745369	0.155870005488396	0.152879998087883	0.138630002737045	0.196960002183914	0.185709998011589	0.172529995441437	0.158639997243881	0.15692999958992	0.142539992928505	0.19582000374794	0.188329994678497	0.168559998273849	0.16049000620842	0.15387000143528	0.136989995837212	0.177670001983643	0.159180000424385	0.18444000184536	0.0766230002045631	0.187350004911423	0.214729994535446	0.175870001316071	0.163369998335838	0.185010001063347	0.0740600004792213	0.188909992575645	0.212779998779297	0.176449999213219
	0.15310999751091	0.107189998030663	0.164320006966591	0.130869999527931	0.221839994192123	0.224110007286072	0.152339994907379	0.10513000190258	0.15947000682354	0.132229998707771	0.233480006456375	0.217360004782677	0.150739997625351	0.110440000891685	0.160820007324219	0.133139997720718	0.224570006132126	0.214540004730225	0.198039993643761	0.168809995055199	0.168219998478889	0.151950001716614	0.160589993000031	0.142979994416237	0.201399996876717	0.172869995236397	0.170739993453026	0.15081000328064	0.151260003447533	0.144889995455742	0.195869997143745	0.167280003428459	0.17297999560833	0.163839995861053	0.155919998884201	0.134110003709793	0.172000005841255	0.166700005531311	0.182530000805855	0.0705669969320297	0.200020000338554	0.205190002918243	0.182080000638962	0.175009995698929	0.172969996929169	0.0724769979715347	0.193570002913475	0.190630003809929	0.171829998493195
	0.17323000729084	0.121890000998974	0.169119998812675	0.125389993190765	0.208509996533394	0.222780004143715	0.172030001878738	0.11438000202179	0.166590005159378	0.132919996976852	0.207300007343292	0.201189994812012	0.175260007381439	0.115670002996922	0.169190004467964	0.128570005297661	0.205310001969337	0.207550004124641	0.207059994339943	0.190689995884895	0.16601000726223	0.149519994854927	0.150409996509552	0.13740000128746	0.214210003614426	0.186660006642342	0.172189995646477	0.149959996342659	0.155640006065369	0.12542000412941	0.200139999389648	0.18079000711441	0.171269997954369	0.154249995946884	0.155819997191429	0.134550005197525	0.185560002923012	0.153650000691414	0.189099997282028	0.0743290036916733	0.191110000014305	0.205990001559258	0.183850005269051	0.151700004935265	0.195069998502731	0.0730049982666969	0.190669998526573	0.201110005378723	0.180480003356934
	0.144569993019104	0.117150001227856	0.156059995293617	0.131469994783401	0.229650005698204	0.226669996976852	0.144459992647171	0.112470000982285	0.153559997677803	0.124750003218651	0.233909994363785	0.229010000824928	0.147939994931221	0.118280000984669	0.166960000991821	0.131720006465912	0.209839999675751	0.22316999733448	0.199939996004105	0.183819994330406	0.177430003881454	0.152710005640984	0.153799995779991	0.12635999917984	0.193759992718697	0.182420000433922	0.171700000762939	0.165810003876686	0.155129998922348	0.135769993066788	0.207980006933212	0.200780004262924	0.177499994635582	0.154070004820824	0.141599997878075	0.128879994153976	0.178310006856918	0.158020004630089	0.188030004501343	0.0779369994997978	0.188769996166229	0.202559992671013	0.178929999470711	0.166659995913506	0.189899995923042	0.0815410017967224	0.190520003437996	0.187720000743866	0.171849995851517
	0.149179995059967	0.107809998095036	0.164660006761551	0.139919996261597	0.218869999051094	0.219549998641014	0.151960000395775	0.110179997980595	0.177530005574226	0.12941999733448	0.219589993357658	0.211319997906685	0.151539996266365	0.118239998817444	0.157590001821518	0.137529999017715	0.222949996590614	0.219720005989075	0.206919997930527	0.165629997849464	0.178450003266335	0.160199999809265	0.161449998617172	0.131090000271797	0.199000000953674	0.177839994430542	0.171079993247986	0.151360005140305	0.15905000269413	0.141670003533363	0.207499995827675	0.181520000100136	0.151620000600815	0.159590005874634	0.153559997677803	0.146209999918938	0.176789999008179	0.155709996819496	0.192230001091957	0.0809459984302521	0.189809992909431	0.204510003328323	0.180399999022484	0.146359995007515	0.187539994716644	0.0752229988574982	0.187680006027222	0.215910002589226	0.195289999246597
	0.151419997215271	0.119470000267029	0.171409994363785	0.136219993233681	0.203730002045631	0.20406000316143	0.154149994254112	0.123759999871254	0.165130004286766	0.136160001158714	0.203439995646477	0.214200004935265	0.160579994320869	0.119340002536774	0.162229999899864	0.140180006623268	0.20320999622345	0.212599992752075	0.143130004405975	0.431549996137619	0.14486999809742	0.0959729999303818	0.100660003721714	0.0838209986686707	0.1908999979496	0.176129996776581	0.153960004448891	0.155330002307892	0.16177000105381	0.139530003070831	0.205880001187325	0.179379999637604	0.152730002999306	0.152830004692078	0.153620004653931	0.137459993362427	0.15200999379158	0.30689999461174	0.183970004320145	0.0586850009858608	0.15259000658989	0.145840004086494	0.172240003943443	0.162080004811287	0.174480006098747	0.0805749967694283	0.187230005860329	0.191640004515648	0.181580007076263
	0.159979999065399	0.117579996585846	0.166030004620552	0.137239992618561	0.209429994225502	0.20736999809742	0.162660002708435	0.11727000027895	0.166700005531311	0.13782000541687	0.212099999189377	0.205860003829002	0.160870000720024	0.118790000677109	0.167950004339218	0.133959993720055	0.208739995956421	0.209720000624657	0.208120003342628	0.179159998893738	0.161699995398521	0.156580001115799	0.154440000653267	0.131579995155334	0.20618000626564	0.17892000079155	0.163479998707771	0.15752999484539	0.155410006642342	0.134920001029968	0.212170004844666	0.185169994831085	0.165240004658699	0.156179994344711	0.152679994702339	0.128720000386238	0.179890006780624	0.160300001502037	0.183709993958473	0.0788739994168282	0.195230007171631	0.199430003762245	0.181789994239807	0.160870000720024	0.181850001215935	0.0787810012698174	0.192479997873306	0.202240005135536	0.184990003705025
	0.145160004496574	0.108379997313023	0.169149994850159	0.130360007286072	0.221379995346069	0.225569993257523	0.161929994821548	0.112099997699261	0.161760002374649	0.158480003476143	0.204239994287491	0.208090007305145	0.158120006322861	0.129270002245903	0.163880005478859	0.137799993157387	0.193489998579025	0.207530006766319	0.202209994196892	0.177300006151199	0.173859998583794	0.158109992742538	0.16729000210762	0.13034999370575	0.183750003576279	0.187130004167557	0.168290004134178	0.164220005273819	0.156609997153282	0.139990001916885	0.199430003762245	0.173610001802444	0.167960003018379	0.149890005588531	0.159580007195473	0.143059998750687	0.173639997839928	0.157890006899834	0.189480006694794	0.0806690007448196	0.197119995951653	0.201910004019737	0.172529995441437	0.164220005273819	0.185929998755455	0.0727299973368645	0.198349997401237	0.202680006623268	0.172330006957054
	0.166909992694855	0.112170003354549	0.127309992909431	0.164130002260208	0.243059992790222	0.186409994959831	0.160879999399185	0.0839470028877258	0.138109996914864	0.145579993724823	0.239429995417595	0.232060000300407	0.152639999985695	0.12355999648571	0.191479995846748	0.138400003314018	0.190950006246567	0.202969998121262	0.188610002398491	0.188360005617142	0.161750003695488	0.152700006961823	0.154400005936623	0.154180005192757	0.193709999322891	0.192770004272461	0.171570003032684	0.149990007281303	0.158669993281364	0.133279994130135	0	0	0	0	0	0	0.180500000715256	0.179169997572899	0.171719998121262	0.0725969970226288	0.1997299939394	0.196280002593994	0.162799999117851	0.183019995689392	0.146799996495247	0.0922930017113686	0.201949998736382	0.213139995932579	0.200420007109642
	0.145160004496574	0.116709999740124	0.164700001478195	0.126949995756149	0.231769993901253	0.214699998497963	0.150429993867874	0.111529998481274	0.163660004734993	0.141010001301765	0.212669998407364	0.22070999443531	0	0	0	0	0	0	0.213809996843338	0.16899000108242	0.171010002493858	0.158500000834465	0.149619996547699	0.138070002198219	0.197080001235008	0.18333999812603	0.16839000582695	0.155799999833107	0.145830005407333	0.149560004472733	0.201049998402596	0.180219992995262	0.167960003018379	0.159020006656647	0.146209999918938	0.14554999768734	0.175840005278587	0.155699998140335	0.195130005478859	0.0813449993729591	0.189899995923042	0.202089995145798	0.167759999632835	0.159409999847412	0.193269997835159	0.0856050029397011	0.191699996590614	0.202250003814697	0.159500002861023
	0	0	0	0	0	0	0.176269993185997	0.146929994225502	0.161039993166924	0.0464010015130043	0.251379996538162	0.217979997396469	0.175530001521111	0.112020000815392	0.166559994220734	0.118210002779961	0.225820004940033	0.201859995722771	0	0	0	0	0	0	0	0	0	0	0	0	0	0	0	0	0	0	0	0	0	0	0	0	0	0	0	0	0	0	0
	0.159529998898506	0.118409998714924	0.15047000348568	0.130700007081032	0.22282999753952	0.221230000257492	0.171499997377396	0.114119999110699	0.158759996294975	0.12576000392437	0.219980001449585	0.213579997420311	0.157199993729591	0.122830003499985	0.169660001993179	0.133269995450974	0.211380004882813	0.204579994082451	0.198440000414848	0.177709996700287	0.172609999775887	0.150720000267029	0.153909996151924	0.146610006690025	0.1980299949646	0.167239993810654	0.168760001659393	0.163929998874664	0.153060004115105	0.135069996118546	0.197750002145767	0.179150000214577	0.172490000724792	0.16083000600338	0.162520006299019	0.130679994821548	0.175319999456406	0.155660003423691	0.200790002942085	0.0736169964075089	0.194079995155334	0.197760000824928	0.175410002470016	0.165439993143082	0.18002000451088	0.0785470008850098	0.192149996757507	0.208430007100105	0.184029996395111
	0.135969996452332	0.137109994888306	0.179319992661476	0.123180001974106	0.25848001241684	0.16593000292778	0	0	0	0	0	0	0	0	0	0	0	0	0.175709992647171	0.140420004725456	0.186570003628731	0.18147000670433	0.189999997615814	0.125829994678497	0.181920006871223	0.200039997696877	0.18265999853611	0.149729996919632	0.178169995546341	0.107459999620914	0.180549994111061	0.192619994282722	0.176620006561279	0.169249996542931	0.149990007281303	0.130970001220703	0.193839997053146	0.105829998850822	0.199699997901917	0.0686039999127388	0.204280003905296	0.227760002017021	0.177190005779266	0.143639996647835	0.189219996333122	0.079706996679306	0.193090006709099	0.217170000076294	0
	0.141000002622604	0.123779997229576	0.142079994082451	0.11744000017643	0.229399994015694	0.246299996972084	0.151690006256104	0.134639993309975	0.170709997415543	0.117650002241135	0.198630005121231	0.226669996976852	0	0	0	0	0	0	0	0	0	0	0	0	0	0	0	0	0	0	0.189740002155304	0.192560002207756	0.169349998235703	0.164399996399879	0.147450000047684	0.136509999632835	0.192890003323555	0.183889999985695	0.165570005774498	0.0786489993333817	0.190970003604889	0.188030004501343	0.194069996476173	0.186199992895126	0.181089997291565	0.0690080001950264	0.180429995059967	0.1891999989748	0.182689994573593
	0.162719994783401	0.111319996416569	0.163399994373322	0.117749996483326	0.218759998679161	0.211779996752739	0.168459996581078	0.112470000982285	0.164599999785423	0.113009996712208	0.222470000386238	0.220559999346733	0.15633000433445	0.112450003623962	0.158390000462532	0.122989997267723	0.218140006065369	0.223619997501373	0.207800000905991	0.181529998779297	0.170279994606972	0.149330005049706	0.158600002527237	0.130579993128777	0.209220007061958	0.178069993853569	0.17272000014782	0.140210002660751	0.162119999527931	0.138109996914864	0.207599997520447	0.175769999623299	0.1649100035429	0.144429996609688	0.163619995117188	0.132789999246597	0.191890001296997	0.147379994392395	0.194810003042221	0.0902760028839111	0.185389995574951	0.187069997191429	0.195580005645752	0.146760001778603	0.194279998540878	0.087117001414299	0.182380005717278	0.190339997410774	0.192129999399185
	0.153779998421669	0.116700001060963	0.166390001773834	0.133560001850128	0.213599994778633	0.205990001559258	0.168789997696877	0.121930003166199	0.163399994373322	0.135159999132156	0.207129999995232	0.207589998841286	0.162330001592636	0.122969999909401	0.171440005302429	0.128209993243217	0.207680001854897	0.20736999809742	0.206210002303123	0.184009999036789	0.172340005636215	0.156350001692772	0.149020001292229	0.134440004825592	0.203280001878738	0.183439999818802	0.168669998645782	0.155980005860329	0.15081000328064	0.143560007214546	0.200839996337891	0.186419993638992	0.167089998722076	0.159970000386238	0.15208999812603	0.140780001878738	0.181580007076263	0.153200000524521	0.192359998822212	0.0760419964790344	0.189850002527237	0.203219994902611	0.190929993987083	0.168190002441406	0.175540000200272	0.0722369998693466	0.194399997591972	0.19870999455452	0.18172000348568
	0	0	0	0	0	0	0	0	0	0	0	0	0.213009998202324	0.119429998099804	0.161050006747246	0.138449996709824	0.222639992833138	0.145429998636246	0.214350000023842	0.191530004143715	0.151730000972748	0.139840006828308	0.178650006651878	0.12389999628067	0.184679999947548	0.244959995150566	0.172999992966652	0.126379996538162	0.162149995565414	0.108829997479916	0	0	0	0	0	0	0.149869993329048	0.153510004281998	0.210439994931221	0.0697230026125908	0.211930006742477	0.204539999365807	0.185699999332428	0.192129999399185	0.179100006818771	0.0706499963998795	0.178200006484985	0.19420999288559	0.150920003652573
	0	0	0	0	0	0	0	0	0	0	0	0	0	0	0	0	0	0	0.18554000556469	0.209920004010201	0.18189999461174	0.121610000729561	0.145779997110367	0.155249997973442	0.190420001745224	0.180169999599457	0.167720004916191	0.151730000972748	0.156550005078316	0.153410002589226	0.195749998092651	0.15132999420166	0.190929993987083	0.173350006341934	0.141279995441437	0.147349998354912	0	0	0	0	0	0	0	0	0	0	0	0	0
	0	0	0	0	0	0	0.141890004277229	0.117820002138615	0.15879000723362	0.160109996795654	0.223360002040863	0.1980299949646	0	0	0	0	0	0	0.20168000459671	0.155090004205704	0.163489997386932	0.16049000620842	0.158989995718002	0.160260006785393	0.194729998707771	0.157900005578995	0.156179994344711	0.175889998674393	0.162860006093979	0.152439996600151	0	0	0	0	0	0	0	0	0	0	0	0	0	0	0	0	0	0	0
	0	0	0	0	0	0	0.160319998860359	0.123450003564358	0.156210005283356	0.151360005140305	0.202319994568825	0.206340000033379	0.157590001821518	0.117190003395081	0.171599999070168	0.140159994363785	0.210280001163483	0.203180000185966	0.184320002794266	0.164869993925095	0.166639998555183	0.184190005064011	0.151979997754097	0.14801000058651	0	0	0	0	0	0	0.195419996976852	0.171880006790161	0.164770007133484	0.154119998216629	0.151480004191399	0.162330001592636	0.175659999251366	0.165900006890297	0.18027999997139	0.0658759996294975	0.193770006299019	0.218500003218651	0.180069997906685	0.172480002045631	0.189400002360344	0.06631900370121	0.183950006961823	0.207780003547668	0.185629993677139
	0.156540006399155	0.111440002918243	0.160040006041527	0.136629998683929	0.222110003232956	0.211170002818108	0.155120000243187	0.1146399974823	0.160080000758171	0.13774000108242	0.220300003886223	0.20184999704361	0.154100000858307	0.112159997224808	0.162349998950958	0.140900000929832	0.219909995794296	0.20788000524044	0.205950006842613	0.164399996399879	0.183280006051064	0.154459998011589	0.146699994802475	0.1387600004673	0.203850001096725	0.169009998440742	0.177890002727509	0.158280000090599	0.147339999675751	0.136959999799728	0.203280001878738	0.168830007314682	0.177330002188683	0.162780001759529	0.150260001420975	0.13527999818325	0.17365999519825	0.177129998803139	0.188979998230934	0.0629770010709763	0.199870005249977	0.198870003223419	0.173079997301102	0.176359996199608	0.189099997282028	0.0640340000391006	0.196370005607605	0.198559999465942	0.17272000014782
	0.153339996933937	0.129649996757507	0.17407999932766	0.127629995346069	0.210690006613731	0.203319996595383	0.149930000305176	0.144140005111694	0.16745999455452	0.123949997127056	0.207479998469353	0.204919993877411	0.154170006513596	0.141190007328987	0.173130005598068	0.120889998972416	0.20600999891758	0.204610005021095	0.198860004544258	0.17035000026226	0.16338999569416	0.180250003933907	0.15336999297142	0.13154000043869	0.194869995117188	0.170839995145798	0.170110002160072	0.172680005431175	0.156350001692772	0.134010002017021	0.196679994463921	0.1632100045681	0.169890001416206	0.181869998574257	0.156389996409416	0.1319600045681	0.196050003170967	0.14690999686718	0.175819993019104	0.0711259990930557	0.18682000041008	0.224629998207092	0.178529992699623	0.154119998216629	0.176559999585152	0.0729710012674332	0.187220007181168	0.226630002260208	0.202120006084442
	0	0	0	0	0	0	0	0	0	0	0	0	0.159799993038177	0.143309995532036	0.177589997649193	0.114249996840954	0.183779999613762	0.221269994974136	0	0	0	0	0	0	0	0	0	0	0	0	0	0	0	0	0	0	0.187649995088577	0.150150001049042	0.19174000620842	0.0872080028057098	0.180649995803833	0.202590003609657	0.187969997525215	0.148029997944832	0.192289993166924	0.0728000029921532	0.179140001535416	0.219779998064041	0
	0.168740004301071	0.128419995307922	0.175129994750023	0.108510002493858	0.202010005712509	0.198899999260902	0.154990002512932	0.137679994106293	0.186370000243187	0.121320001780987	0.208340004086494	0.195089995861053	0.161119997501373	0.138050004839897	0.174500003457069	0.114710003137589	0.205190002918243	0.19514000415802	0.209700003266335	0.179609999060631	0.170719996094704	0.164989992976189	0.162210002541542	0.120310001075268	0.201330006122589	0.177499994635582	0.170169994235039	0.167820006608963	0.158959999680519	0.116470001637936	0.203199997544289	0.169430002570152	0.161929994821548	0.179379999637604	0.162860006093979	0.122900001704693	0.205489993095398	0.137659996747971	0.181099995970726	0.0725229978561401	0.189319998025894	0.210319995880127	0.198410004377365	0.131679996848106	0.186020001769066	0.0699039995670319	0.1925999969244	0.215409994125366	0.205219998955727
	0.0193169992417097	0.564429998397827	0.298409998416901	0.0357390008866787	0.0300120003521442	0.0520850010216236	0.019598999992013	0.555710017681122	0.275790005922318	0.0460450015962124	0.0456589981913567	0.0571979992091656	0.116870000958443	0.223529994487762	0.22002999484539	0.108309999108315	0.168439999222755	0.162819996476173	0.033015001565218	0.0308689996600151	0.025755999609828	0.627579987049103	0.227720007300377	0.0550599992275238	0.0374860018491745	0.0340319983661175	0.0325240008533001	0.611899971961975	0.224250003695488	0.0598100014030933	0.0344920009374619	0.0323040001094341	0.0330940000712872	0.6042799949646	0.232289999723434	0.0635439977049828	0.272489994764328	0.0527650006115437	0.0413560010492802	0.0178849995136261	0.0201660003513098	0.595329999923706	0.28303000330925	0.0503370016813278	0.027963999658823	0.0139039997011423	0.0109679996967316	0.61379998922348	0.283089995384216
	0.157979995012283	0.108759999275208	0.169880002737045	0.13604000210762	0.212180003523827	0.21186999976635	0.157399997115135	0.112700000405312	0.164450004696846	0.134900003671646	0.214870005846024	0.208350002765656	0.162589997053146	0.118189997971058	0.166569992899895	0.126010000705719	0.221379995346069	0.208079993724823	0.19938999414444	0.179020002484322	0.187380000948906	0.153390005230904	0.151590004563332	0.132990002632141	0.196820005774498	0.177809998393059	0.163499996066093	0.164240002632141	0.162019997835159	0.12890000641346	0.201189994812012	0.184340000152588	0.172800004482269	0.159659996628761	0.150969997048378	0.134589999914169	0.178090006113052	0.154730007052422	0.194940000772476	0.0768439993262291	0.197679996490479	0.203940004110336	0.18121999502182	0.148080006241798	0.197070002555847	0.0704019963741302	0.190599992871284	0.210490003228188	0.180989995598793
	0.152869999408722	0.104560002684593	0.133410006761551	0.142629995942116	0.238289996981621	0.228220000863075	0.177330002188683	0.0853139981627464	0.139530003070831	0.159189999103546	0.237700000405312	0.200929999351501	0	0	0	0	0	0	0.182860001921654	0.191180005669594	0.173620000481606	0.1683100014925	0.149819999933243	0.134210005402565	0.194199994206429	0.179570004343987	0.179150000214577	0.152730002999306	0.159030005335808	0.135319992899895	0.208020001649857	0.169550001621246	0.18384000658989	0.158529996871948	0.15879000723362	0.121270000934601	0.173130005598068	0.162850007414818	0.206129997968674	0.0750629976391792	0.186340004205704	0.19650000333786	0	0	0	0	0	0	0
	0	0	0	0	0	0	0	0	0	0	0	0	0	0	0	0	0	0	0.205170005559921	0.185690000653267	0.182970002293587	0.150969997048378	0.147880002856255	0.127320006489754	0	0	0	0	0	0	0.18486000597477	0.18945999443531	0.18376000225544	0.145950004458427	0.145940005779266	0.150020003318787	0.170739993453026	0.187279999256134	0.205569997429848	0.0745040029287338	0.179250001907349	0.18265999853611	0	0	0	0	0	0	0
	0.156029999256134	0.121299996972084	0.157079994678497	0.136959999799728	0.217570006847382	0.207179993391037	0.161229997873306	0.117320001125336	0.162780001759529	0.137079998850822	0.219919994473457	0.205050006508827	0.156020000576973	0.123120002448559	0.164059996604919	0.136759996414185	0.201199993491173	0.208250001072884	0.197919994592667	0.181779995560646	0.168549999594688	0.161640003323555	0.155220001935959	0.131840005517006	0.200479999184608	0.178420007228851	0.164820000529289	0.159099996089935	0.157649993896484	0.138109996914864	0.194820001721382	0.176219999790192	0.162560001015663	0.162970006465912	0.155440002679825	0.137970000505447	0.183880001306534	0.166370004415512	0.192200005054474	0.0676440000534058	0.191699996590614	0.206660002470016	0.186030000448227	0.16754999756813	0.182170003652573	0.0725509971380234	0.189989998936653	0.205559998750687	0.18427999317646
	0.16737000644207	0.108549997210503	0.172700002789497	0.116680003702641	0.222139999270439	0.219469994306564	0.162880003452301	0.116860002279282	0.178870007395744	0.113009996712208	0.212620005011559	0.212850004434586	0.163440003991127	0.108759999275208	0.170410007238388	0.118989996612072	0.217189997434616	0.214530006051064	0.209950000047684	0.179829999804497	0.165979996323586	0.149489998817444	0.157680004835129	0.124889999628067	0.209879994392395	0.183889999985695	0.172289997339249	0.145490005612373	0.161660000681877	0.120090000331402	0.207870006561279	0.177719995379448	0.179580003023148	0.144930005073547	0.157649993896484	0.133799999952316	0.187680006027222	0.141920000314713	0.195620000362396	0.0739160031080246	0.204160004854202	0.195069998502731	0.186570003628731	0.141800001263618	0.194350004196167	0.077225998044014	0.196569994091988	0.191949993371964	0.179079994559288
	0.162269994616508	0.119869999587536	0.165389999747276	0.131630003452301	0.208790004253387	0.206129997968674	0.159409999847412	0.122479997575283	0.162359997630119	0.127859994769096	0.205379992723465	0.215929999947548	0.152799993753433	0.120690003037453	0.167150005698204	0.133230000734329	0.212109997868538	0.205200001597404	0.207990005612373	0.186309993267059	0.171749994158745	0.155239999294281	0.149819999933243	0.133359998464584	0.206740006804466	0.180470004677773	0.173160001635551	0.162919998168945	0.147560000419617	0.125829994678497	0.204630002379417	0.175170004367828	0.174659997224808	0.159020006656647	0.145710006356239	0.127759993076324	0.179550006985664	0.172940000891685	0.187570005655289	0.0725509971380234	0.189070001244545	0.196950003504753	0.182950004935265	0.171289995312691	0.185249999165535	0.0706970021128654	0.191269993782043	0.198530003428459	0.177279993891716
	0.146720007061958	0.10928999632597	0.174879997968674	0.126859992742538	0.2048200070858	0.234129995107651	0.163939997553825	0.117990002036095	0.17247000336647	0.138799995183945	0.201010003685951	0.201069995760918	0.150429993867874	0.103990003466606	0.173370003700256	0.124540001153946	0.207430005073547	0.221799999475479	0.204860001802444	0.169389992952347	0.17349000275135	0.155540004372597	0.154620006680489	0.146500006318092	0.205829992890358	0.170489996671677	0.168950006365776	0.155980005860329	0.159170001745224	0.142810001969337	0.214159995317459	0.174109995365143	0.160099998116493	0.154559999704361	0.160559996962547	0.144909992814064	0.191280007362366	0.161909997463226	0.179409995675087	0.0806889981031418	0.191200003027916	0.202930003404617	0.176550000905991	0.167439997196198	0.187869995832443	0.0774900019168854	0.189510002732277	0.19302000105381	0.180390000343323
	0.159840002655983	0.117020003497601	0.165519997477531	0.137170001864433	0.207430005073547	0.19922000169754	0.16024999320507	0.119489997625351	0.173940002918243	0.135680004954338	0.199809998273849	0.206469997763634	0.158040001988411	0.119970001280308	0.175319999456406	0.140890002250671	0.203529998660088	0.21288999915123	0.206569999456406	0.175050005316734	0.17035000026226	0.160539999604225	0.154719993472099	0.13808000087738	0.194150000810623	0.177890002727509	0.16771000623703	0.157959997653961	0.147190004587173	0.148859992623329	0.199459999799728	0.175380006432533	0.164430007338524	0.161640003323555	0.150230005383492	0.137799993157387	0.184450000524521	0.162970006465912	0.183129996061325	0.0724899992346764	0.195690006017685	0.198129996657372	0.178080007433891	0.167960003018379	0.182710006833076	0.0745949968695641	0.189429998397827	0.206479996442795	0.188240006566048
	0.150959998369217	0.0956080034375191	0.152860000729561	0.127949997782707	0.22877000272274	0.243849992752075	0.149690002202988	0.0962039977312088	0.157210007309914	0.133249998092651	0.242990002036095	0.220650002360344	0.168520003557205	0.117629997432232	0.158509999513626	0.133540004491806	0.203409999608994	0.218390002846718	0.211439996957779	0.179440006613731	0.172509998083115	0.142299994826317	0.160600006580353	0.133699998259544	0	0	0	0	0	0	0.195899993181229	0.162469998002052	0.164700001478195	0.172040000557899	0.159769997000694	0.145119994878769	0	0	0	0	0	0	0.178259998559952	0.1613499969244	0.185149997472763	0.073744997382164	0.192059993743896	0.209439992904663	0.178010001778603
	0.15956999361515	0.110679998993874	0.169430002570152	0.157110005617142	0.199849992990494	0.214320003986359	0.168549999594688	0.107950001955032	0.163540005683899	0.152919992804527	0.201739996671677	0.219380006194115	0.152469992637634	0.108089998364449	0.167960003018379	0.156619995832443	0.202230006456375	0.211219996213913	0.190390005707741	0.181539997458458	0.159380003809929	0.145019993185997	0.152390003204346	0.165020003914833	0.201829999685287	0.181459993124008	0.167480006814003	0.148729994893074	0.153929993510246	0.161479994654655	0.191789999604225	0.187959998846054	0.164030000567436	0.144730001688004	0.145840004086494	0.164079993963242	0.182960003614426	0.19055999815464	0.179759994149208	0.073352999985218	0.183029994368553	0.194700002670288	0.182139992713928	0.182420000433922	0.179220005869865	0.0752850025892258	0.181160002946854	0.197290003299713	0.186309993267059
	0.150509998202324	0.113190002739429	0.156949996948242	0.140330001711845	0.222430005669594	0.216590002179146	0.157509997487068	0.123539999127388	0.15760999917984	0.133399993181229	0.208480000495911	0.219459995627403	0.156460002064705	0.120509997010231	0.163340002298355	0.141369998455048	0.204840004444122	0.213469997048378	0.191709995269775	0.197070002555847	0.166150003671646	0.153300002217293	0.147829994559288	0.143940001726151	0.200699999928474	0.191799998283386	0.17179000377655	0.15022000670433	0.155530005693436	0.129960000514984	0.200929999351501	0.189109995961189	0.166749998927116	0.15353000164032	0.155430004000664	0.13425999879837	0.177670001983643	0.172690004110336	0.19174000620842	0.0729739964008331	0.183789998292923	0.201130002737045	0.175429999828339	0.180160000920296	0.179570004343987	0.0768809989094734	0.184839993715286	0.203119993209839	0.176949992775917
	0.106299996376038	0.133729994297028	0.12143000215292	0.0707829967141151	0.237039998173714	0.330729991197586	0.102729998528957	0.136280000209808	0.123989999294281	0.0679489970207214	0.233150005340576	0.335900008678436	0.106780000030994	0.125410005450249	0.122759997844696	0.070871002972126	0.243019998073578	0.331160008907318	0.214460000395775	0.424059987068176	0.0524669997394085	0.151840001344681	0.0956659987568855	0.0614960007369518	0.217700004577637	0.393669992685318	0.0657970011234283	0.156470000743866	0.0977770015597343	0.0685809999704361	0.224120005965233	0.378239989280701	0.0592349991202354	0.160019993782043	0.108989998698235	0.0693989992141724	0.157179996371269	0.0879890024662018	0.221379995346069	0.183610007166862	0.0900430008769035	0.259799987077713	0.155790001153946	0.0968630015850067	0.210789993405342	0.181030005216599	0.09808299690485	0.257440000772476	0.163849994540215
	0.231069996953011	0.103419996798038	0.108379997313023	0.148029997944832	0.237169995903969	0.171930000185966	0.227229997515678	0.109080001711845	0.115209996700287	0.145119994878769	0.240119993686676	0.163240000605583	0.272810012102127	0.0923369973897934	0.0734490007162094	0.158099994063377	0.245550006628036	0.157759994268417	0.283809989690781	0.169900000095367	0.124880000948906	0.11005000025034	0.0627899989485741	0.240730002522469	0.284480005502701	0.170410007238388	0.117559999227524	0.112139999866486	0.059153001755476	0.256740003824234	0.282079994678497	0.170340001583099	0.122689999639988	0.105679996311665	0.0538490004837513	0.248229995369911	0.100400000810623	0.142250001430511	0.115539997816086	0.0789360031485558	0.100299999117851	0.508979976177216	0.103220000863075	0.137360006570816	0.106090001761913	0.0800329968333244	0.0942289978265762	0.51349002122879	0.119740001857281
	0.165749996900558	0.11497999727726	0.165409997105598	0.130219995975494	0.20890000462532	0.213679999113083	0.161160007119179	0.11514999717474	0.160970002412796	0.129060000181198	0.209600001573563	0.212750002741814	0.166309997439384	0.114309996366501	0.164330005645752	0.130730003118515	0.208069995045662	0.213129997253418	0.207210004329681	0.183730006217957	0.174820005893707	0.150529995560646	0.151470005512238	0.129470005631447	0.208379998803139	0.1841000020504	0.174300000071526	0.152219995856285	0.152830004692078	0.131270006299019	0.207110002636909	0.188109993934631	0.169129997491837	0.154390007257462	0.151439994573593	0.127259999513626	0.177829995751381	0.165360003709793	0.184970006346703	0.07447200268507	0.19293999671936	0.197990000247955	0.179199993610382	0.163379997014999	0.18724000453949	0.0751399993896484	0.192320004105568	0.200890004634857	0.181520000100136
	0.173069998621941	0.121930003166199	0.158390000462532	0.136020004749298	0.193570002913475	0.217020004987717	0.16609999537468	0.12058000266552	0.157079994678497	0.130850002169609	0.210409998893738	0.214990004897118	0.165830001235008	0.122319996356964	0.161190003156662	0.132009997963905	0.212819993495941	0.205829992890358	0.205750003457069	0.176870003342628	0.170220002532005	0.157399997115135	0.159160003066063	0.13060000538826	0.21272000670433	0.17475999891758	0.16923999786377	0.143460005521774	0.156650006771088	0.14316999912262	0.218050003051758	0.177100002765656	0.177530005574226	0.142089992761612	0.154390007257462	0.12890000641346	0.1771399974823	0.157419994473457	0.194130003452301	0.0756030008196831	0.187000006437302	0.208700001239777	0.170699998736382	0.157399997115135	0.190909996628761	0.0744799971580505	0.198789998888969	0.207729995250702	0.176320001482964
	0.16711999475956	0.125850006937981	0.171269997954369	0.12788000702858	0.20397000014782	0.209000006318092	0.175119996070862	0.126709997653961	0.168880000710487	0.117650002241135	0.204150006175041	0.207430005073547	0.161990001797676	0.131630003452301	0.173480004072189	0.115270003676414	0.22112999856472	0.20252999663353	0.209099993109703	0.179759994149208	0.169200003147125	0.155450001358986	0.162379994988441	0.124269999563694	0.202010005712509	0.171949997544289	0.168809995055199	0.167669996619225	0.158820003271103	0.124240003526211	0.209539994597435	0.183829993009567	0.174860000610352	0.14996999502182	0.156880006194115	0.12168999761343	0.187360003590584	0.157330006361008	0.178540006279945	0.0722490027546883	0.1910600066185	0.203960001468658	0.17824000120163	0.157059997320175	0.183109998703003	0.0682270005345345	0.199630007147789	0.207149997353554	0.173519998788834
	0.160699993371964	0.135849997401237	0.174899995326996	0.124049998819828	0.201269999146461	0.203219994902611	0.162990003824234	0.124779999256134	0.158240005373955	0.120279997587204	0.215849995613098	0.217849999666214	0.160459995269775	0.114780001342297	0.165500000119209	0.124899998307228	0.211539998650551	0.222819998860359	0.192489996552467	0.175720006227493	0.172409996390343	0.16253000497818	0.155530005693436	0.141320005059242	0.198500007390976	0.18911999464035	0.167500004172325	0.154070004820824	0.159250006079674	0.131559997797012	0.208320006728172	0.199599996209145	0.163589999079704	0.140180006623268	0.157450005412102	0.13086000084877	0	0	0	0	0	0	0.182080000638962	0.157409995794296	0.185499995946884	0.0642199963331223	0.194690003991127	0.216100007295609	0
	0.158120006322861	0.112420000135899	0.16117000579834	0.13774000108242	0.21288999915123	0.208890005946159	0.156310006976128	0.115960001945496	0.162770003080368	0.138129994273186	0.211469992995262	0.211689993739128	0.160649999976158	0.116860002279282	0.166700005531311	0.138270005583763	0.20915000140667	0.209759995341301	0.203600004315376	0.17569999396801	0.16881999373436	0.152030006051064	0.152410000562668	0.137679994106293	0.203180000185966	0.172769993543625	0.169850006699562	0.155059993267059	0.15242999792099	0.137979999184608	0.203199997544289	0.179079994559288	0.167579993605614	0.153640002012253	0.14826999604702	0.143989995121956	0.179240003228188	0.174549996852875	0.184839993715286	0.0702669993042946	0.189449995756149	0.199579998850822	0.177440002560616	0.173409998416901	0.189180001616478	0.0734660029411316	0.1891999989748	0.198630005121231	0.176559999585152
	0.154180005192757	0.111180000007153	0.159559994935989	0.138699993491173	0.220420002937317	0.211889997124672	0.157810002565384	0.11099000275135	0.164660006761551	0.13298000395298	0.225219994783401	0.202390000224113	0.147420004010201	0.117009997367859	0.161290004849434	0.134609997272491	0.219600006937981	0.205469995737076	0.201790004968643	0.178870007395744	0.164340004324913	0.157429993152618	0.146970003843307	0.144920006394386	0.202250003814697	0.169890001416206	0.170420005917549	0.155520007014275	0.150979995727539	0.144710004329681	0.201330006122589	0.173849999904633	0.170619994401932	0.151299998164177	0.14902999997139	0.149230003356934	0.175530001521111	0.171169996261597	0.19157999753952	0.0753099992871284	0.187000006437302	0.197879999876022	0.185650005936623	0.172600001096725	0.189930006861687	0.0799430012702942	0.186350002884865	0.193409994244576	0.177939996123314
	0.16355000436306	0.11031000316143	0.162850007414818	0.14282999932766	0.212449997663498	0.211590006947517	0.155670002102852	0.112219996750355	0.162499994039536	0.13264000415802	0.22409999370575	0.212860003113747	0.143529996275902	0.143879994750023	0.168840005993843	0.167339995503426	0.196720004081726	0.179690003395081	0.203370004892349	0.177839994430542	0.166309997439384	0.152239993214607	0.155630007386208	0.144620001316071	0.182500004768372	0.152309998869896	0.161809995770454	0.159820005297661	0.163969993591309	0.155039995908737	0.183329999446869	0.17145000398159	0.168549999594688	0.167500004172325	0.157629996538162	0.149509996175766	0.171990007162094	0.16202999651432	0.195869997143745	0.0760060027241707	0.195429995656013	0.209470003843307	0.183740004897118	0.155689999461174	0.19132000207901	0.079805999994278	0.18792000412941	0.201519995927811	0.189610004425049
	0.157600000500679	0.109750002622604	0.157879993319511	0.141969993710518	0.214479997754097	0.219070002436638	0.162499994039536	0.110590003430843	0.159500002861023	0.145980000495911	0.214780002832413	0.212709993124008	0.159749999642372	0.110639996826649	0.160510003566742	0.144339993596077	0.210869997739792	0.213440001010895	0.205650001764297	0.179869994521141	0.168249994516373	0.153329998254776	0.148579999804497	0.141829997301102	0.20092000067234	0.176090002059937	0.170560002326965	0.156039997935295	0.153600007295609	0.143250003457069	0.20354999601841	0.174329996109009	0.171340003609657	0.151199996471405	0.151309996843338	0.143490001559258	0.17161999642849	0.178210005164146	0.185969993472099	0.0725260004401207	0.191799998283386	0.19820000231266	0.172169998288155	0.1735700070858	0.186770007014275	0.0721750035881996	0.193120002746582	0.200499996542931	0.175960004329681
	0.16193999350071	0.128250002861023	0.166360005736351	0.133770003914833	0.234559997916222	0.175129994750023	0.169269993901253	0.09774100035429	0.158360004425049	0.131679996848106	0.218040004372597	0.22698999941349	0.179460003972054	0.124279998242855	0.173500001430511	0.139980003237724	0.206579998135567	0.17620000243187	0.204260006546974	0.17339999973774	0.17645999789238	0.162699997425079	0.148389995098114	0.134780004620552	0.168270006775856	0.183160006999969	0.196290001273155	0.141289994120598	0.146789997816086	0.164189994335175	0.201959997415543	0.186379998922348	0.165669992566109	0.149100005626678	0.148540005087852	0.138429999351501	0.182679995894432	0.160119995474815	0.193969994783401	0.0724819973111153	0.204789996147156	0.193330004811287	0.179560005664825	0.165389999747276	0.214640006422997	0.0662640035152435	0.164450004696846	0.209690004587173	0.188610002398491
	0.15854999423027	0.122359998524189	0.16389000415802	0.132839992642403	0.213410004973412	0.208869993686676	0.136940002441406	0.136160001158714	0.164729997515678	0.137590005993843	0.202429994940758	0.222159996628761	0.157220005989075	0.121250003576279	0.169200003147125	0.138520002365112	0.223800003528595	0.205219998955727	0.199059993028641	0.185069993138313	0.168510004878044	0.167669996619225	0.151820003986359	0.12788000702858	0.20736999809742	0.175300002098083	0.171700000762939	0.158800005912781	0.157989993691444	0.128839999437332	0.200350001454353	0.181989997625351	0.170149996876717	0.164169996976852	0.150140002369881	0.133210003376007	0.16797000169754	0.173470005393028	0.185080006718636	0.072454996407032	0.190070003271103	0.208320006728172	0.176589995622635	0.17467999458313	0.174940004944801	0.0740090012550354	0.182040005922318	0.217749997973442	0.174710005521774
	0.171360000967979	0.0960370004177094	0.15905000269413	0.127519994974136	0.219080001115799	0.227400004863739	0.178020000457764	0.102040000259876	0.143940001726151	0.13018000125885	0.217859998345375	0.231220006942749	0.167730003595352	0.0880810022354126	0.160730004310608	0.130140006542206	0.217710003256798	0.235599994659424	0.22282999753952	0.196490004658699	0.178249999880791	0.114749997854233	0.151089996099472	0.136600002646446	0.222560003399849	0.184110000729561	0.18427999317646	0.137459993362427	0.141130000352859	0.124250002205372	0.221849992871284	0.19004000723362	0.190160006284714	0.119379997253418	0.14656999707222	0.123609997332096	0.174270004034042	0.150209993124008	0.202179998159409	0.0844350010156631	0.218889996409416	0.16448999941349	0.174050003290176	0.170389994978905	0.187450006604195	0.0817909985780716	0.199650004506111	0.179250001907349	0.16949999332428
	0.149480000138283	0.122239999473095	0.163699999451637	0.127169996500015	0.231199994683266	0.211089998483658	0.147679999470711	0.123709999024868	0.164240002632141	0.125520005822182	0.224480003118515	0.213469997048378	0.142570003867149	0.120750002563	0.162550002336502	0.131050005555153	0.225480005145073	0.207650005817413	0.209020003676414	0.171000003814697	0.177619993686676	0.156529992818832	0.152899995446205	0.129250004887581	0.210679993033409	0.170080006122589	0.173020005226135	0.154139995574951	0.152539998292923	0.129449993371964	0.226429998874664	0.177300006151199	0.166769996285439	0.147650003433228	0.153569996356964	0.132750004529953	0.179890006780624	0.166820004582405	0.193499997258186	0.0646239966154099	0.19234000146389	0.191699996590614	0.186049997806549	0.165800005197525	0.191589996218681	0.0670860037207603	0.190510004758835	0.195879995822906	0.194849997758865
	0.150209993124008	0.110890001058578	0.176440000534058	0.114770002663136	0.231879994273186	0.215819999575615	0.146589994430542	0.123099997639656	0.157319992780685	0.134399995207787	0.217500001192093	0.221100002527237	0.151449993252754	0.113329999148846	0.162630006670952	0.137930005788803	0.215330004692078	0.219339996576309	0.214100003242493	0.179989993572235	0.174380004405975	0.15879000723362	0.14631000161171	0.12644000351429	0.20456999540329	0.184569999575615	0.176440000534058	0.166040003299713	0.141509994864464	0.126859992742538	0.191719993948936	0.184689998626709	0.169459998607635	0.166240006685257	0.145400002598763	0.1424899995327	0.166920006275177	0.16159999370575	0.192530006170273	0.0680800005793571	0.205439999699593	0.205430001020432	0.173549994826317	0.175150007009506	0.19684000313282	0.0777769982814789	0.188749998807907	0.187930002808571	0.179059997200966
	0.161300003528595	0.112290002405643	0.1701799929142	0.134650006890297	0.215320006012917	0.20354999601841	0.164460003376007	0.107139997184277	0.168320000171661	0.138520002365112	0.219109997153282	0.200519993901253	0.160459995269775	0.107840001583099	0.164930000901222	0.138600006699562	0.218459993600845	0.214359998703003	0.205540001392365	0.173010006546974	0.170489996671677	0.145710006356239	0.153429999947548	0.150159999728203	0.20940999686718	0.1754399985075	0.16881999373436	0.151109993457794	0.152410000562668	0.14877000451088	0.21017000079155	0.18027999997139	0.166290000081062	0.152789995074272	0.150199994444847	0.14436000585556	0.17663000524044	0.175119996070862	0.189610004425049	0.0730400010943413	0.195989996194839	0.188299998641014	0.17331999540329	0.183160006999969	0.186749994754791	0.0734570026397705	0.193739995360374	0.195030003786087	0.176709994673729
	0.12576000392437	0.109149999916553	0.144600003957748	0.143189996480942	0.244289994239807	0.233009994029999	0	0	0	0	0	0	0	0	0	0	0	0	0	0	0	0	0	0	0.174779996275902	0.156110003590584	0.187940001487732	0.166629999876022	0.174919992685318	0.139620006084442	0.199169993400574	0.167319998145103	0.180600002408028	0.154860004782677	0.165010005235672	0.133039996027946	0.172309994697571	0.150000005960464	0.178739994764328	0.0936520025134087	0.203700006008148	0.20160000026226	0.189789995551109	0.179379999637604	0.193680003285408	0.0820659995079041	0.188309997320175	0.166769996285439	0.181759998202324
	0.158739998936653	0.114589996635914	0.168090000748634	0.123499996960163	0.219679996371269	0.215389996767044	0.166979998350143	0.0973289981484413	0.16075000166893	0.136879995465279	0.213159993290901	0.224900007247925	0.166490003466606	0.108800001442432	0.166480004787445	0.125119999051094	0.215759992599487	0.217340007424355	0.193770006299019	0.183489993214607	0.181170001626015	0.152889996767044	0.154139995574951	0.134529992938042	0.198640003800392	0.18325999379158	0.176689997315407	0.153080001473427	0.157020002603531	0.131310001015663	0.202490001916885	0.176210001111031	0.172920003533363	0.157729998230934	0.152810007333755	0.137850001454353	0.188979998230934	0.168929994106293	0.183090001344681	0.0732249990105629	0.184300005435944	0.201470002532005	0.19472000002861	0.160999998450279	0.18571999669075	0.070812001824379	0.189569994807243	0.198190003633499	0.191170006990433
	0.153070002794266	0.116750001907349	0.162059992551804	0.132799997925758	0.216989994049072	0.21832999587059	0.154039993882179	0.101070001721382	0.166089996695518	0.168709993362427	0.219650000333786	0.190439999103546	0.144240006804466	0.111900001764297	0.175809994339943	0.125530004501343	0.226260006427765	0.216260001063347	0.199210003018379	0.195120006799698	0.154339998960495	0.170190006494522	0.167510002851486	0.136099994182587	0.194100007414818	0.175090000033379	0.181189998984337	0.158460006117821	0.158519998192787	0.13264000415802	0.187739998102188	0.17493000626564	0.168459996581078	0.18342000246048	0.149069994688034	0.13638000190258	0.13986000418663	0.156609997153282	0.202370002865791	0.0938170030713081	0.236699998378754	0.170640006661415	0.164430007338524	0.193660005927086	0.157309994101524	0.0915810018777847	0.194499999284744	0.198510006070137	0.164719998836517
[truncated: 2,656 more rows]
[truncated: 40 more columns]
