# Supplementary material for: Towards a harmonized testing strategy for nanofibers by integrating toxicological screening and proteomic profiling
Source: Sci Rep. 2025 Sep 12;15:32430. doi: 10.1038/s41598-025-15423-9 (PMC12432259; doi:10.1038/s41598-025-15423-9)
Supplement: Supplementary file 14 — Supplementary Material 14 [file 41598_2025_15423_MOESM14_ESM.xlsx]

## Sheet: Tabelle1
Supplementary Table 2 II: TMT 6-plex reporter ion intensities of all filtered proteins in dTHP-1 M0 cells untreated or incubated with 25 µg/mL of Printex-90, NM-400, Mitsui-7, SiC Sphere or SiC Thin
Cell	dTHP1 M0	dTHP1 M0	dTHP1 M0	dTHP1 M0	dTHP1 M0	dTHP1 M0	dTHP1 M0	dTHP1 M0	dTHP1 M0	dTHP1 M0	dTHP1 M0	dTHP1 M0	dTHP1 M0	dTHP1 M0	dTHP1 M0	dTHP1 M0	dTHP1 M0	dTHP1 M0	dTHP1 M0	dTHP1 M0	dTHP1 M0	dTHP1 M0	dTHP1 M0	dTHP1 M0	dTHP1 M0	dTHP1 M0	dTHP1 M0	dTHP1 M0	dTHP1 M0	dTHP1 M0	dTHP1 M0	dTHP1 M0	dTHP1 M0	dTHP1 M0	dTHP1 M0	dTHP1 M0	dTHP1 M0	dTHP1 M0	dTHP1 M0	dTHP1 M0	dTHP1 M0	dTHP1 M0	dTHP1 M0	dTHP1 M0	dTHP1 M0	dTHP1 M0	dTHP1 M0	dTHP1 M0	dTHP1 M0
Sample lD	control	Printex-90	NM-400	Mitsui-7	SiC sphere	SiC thin	control	Printex-90	NM-400	Mitsui-7	SiC sphere	SiC thin	control	Printex-90	NM-400	Mitsui-7	SiC sphere	SiC thin	SiC sphere	SiC thin	control	Printex-90	NM-400	Mitsui-7	SiC sphere	SiC thin	control	Printex-90	NM-400	Mitsui-7	SiC sphere	SiC thin	control	Printex-90	NM-400	Mitsui-7	NM-400	Mitsui-7	SiC sphere	SiC thin	control	Printex-90	NM-400	Mitsui-7	SiC sphere	SiC thin	control	Printex-90	NM-400
Label	126	127	128	129	130	131	126	127	128	129	130	131	126	127	128	129	130	131	126	127	128	129	130	131	126	127	128	129	130	131	126	127	128	129	130	131	126	127	128	129	130	131	126	127	128	129	130	131	126
Biolog Rep	1	1	1	1	1	1	1	1	1	1	1	1	1	1	1	1	1	1	2	2	2	2	2	2	2	2	2	2	2	2	2	2	2	2	2	2	3	3	3	3	3	3	3	3	3	3	3	3	3
Tech. Rep	1	1	1	1	1	1	2	2	2	2	2	2	3	3	3	3	3	3	1	1	1	1	1	1	2	2	2	2	2	2	3	3	3	3	3	3	1	1	1	1	1	1	2	2	2	2	2	2	3
	Reporter intensity corrected 1 TMT_dTHP1_M0_25ug_RL_400ng_R1_1	Reporter intensity corrected 2 TMT_dTHP1_M0_25ug_RL_400ng_R1_1	Reporter intensity corrected 3 TMT_dTHP1_M0_25ug_RL_400ng_R1_1	Reporter intensity corrected 4 TMT_dTHP1_M0_25ug_RL_400ng_R1_1	Reporter intensity corrected 5 TMT_dTHP1_M0_25ug_RL_400ng_R1_1	Reporter intensity corrected 6 TMT_dTHP1_M0_25ug_RL_400ng_R1_1	Reporter intensity corrected 1 TMT_dTHP1_M0_25ug_RL_400ng_R1_2	Reporter intensity corrected 2 TMT_dTHP1_M0_25ug_RL_400ng_R1_2	Reporter intensity corrected 3 TMT_dTHP1_M0_25ug_RL_400ng_R1_2	Reporter intensity corrected 4 TMT_dTHP1_M0_25ug_RL_400ng_R1_2	Reporter intensity corrected 5 TMT_dTHP1_M0_25ug_RL_400ng_R1_2	Reporter intensity corrected 6 TMT_dTHP1_M0_25ug_RL_400ng_R1_2	Reporter intensity corrected 1 TMT_dTHP1_M0_25ug_RL_400ng_R1_3	Reporter intensity corrected 2 TMT_dTHP1_M0_25ug_RL_400ng_R1_3	Reporter intensity corrected 3 TMT_dTHP1_M0_25ug_RL_400ng_R1_3	Reporter intensity corrected 4 TMT_dTHP1_M0_25ug_RL_400ng_R1_3	Reporter intensity corrected 5 TMT_dTHP1_M0_25ug_RL_400ng_R1_3	Reporter intensity corrected 6 TMT_dTHP1_M0_25ug_RL_400ng_R1_3	Reporter intensity corrected 1 TMT_dTHP1_M0_25ug_RL_400ng_R2_1	Reporter intensity corrected 2 TMT_dTHP1_M0_25ug_RL_400ng_R2_1	Reporter intensity corrected 3 TMT_dTHP1_M0_25ug_RL_400ng_R2_1	Reporter intensity corrected 4 TMT_dTHP1_M0_25ug_RL_400ng_R2_1	Reporter intensity corrected 5 TMT_dTHP1_M0_25ug_RL_400ng_R2_1	Reporter intensity corrected 6 TMT_dTHP1_M0_25ug_RL_400ng_R2_1	Reporter intensity corrected 1 TMT_dTHP1_M0_25ug_RL_400ng_R2_2	Reporter intensity corrected 2 TMT_dTHP1_M0_25ug_RL_400ng_R2_2	Reporter intensity corrected 3 TMT_dTHP1_M0_25ug_RL_400ng_R2_2	Reporter intensity corrected 4 TMT_dTHP1_M0_25ug_RL_400ng_R2_2	Reporter intensity corrected 5 TMT_dTHP1_M0_25ug_RL_400ng_R2_2	Reporter intensity corrected 6 TMT_dTHP1_M0_25ug_RL_400ng_R2_2	Reporter intensity corrected 1 TMT_dTHP1_M0_25ug_RL_400ng_R2_3	Reporter intensity corrected 2 TMT_dTHP1_M0_25ug_RL_400ng_R2_3	Reporter intensity corrected 3 TMT_dTHP1_M0_25ug_RL_400ng_R2_3	Reporter intensity corrected 4 TMT_dTHP1_M0_25ug_RL_400ng_R2_3	Reporter intensity corrected 5 TMT_dTHP1_M0_25ug_RL_400ng_R2_3	Reporter intensity corrected 6 TMT_dTHP1_M0_25ug_RL_400ng_R2_3	Reporter intensity corrected 1 TMT_dTHP1_M0_25ug_RL_400ng_R3_1	Reporter intensity corrected 2 TMT_dTHP1_M0_25ug_RL_400ng_R3_1	Reporter intensity corrected 3 TMT_dTHP1_M0_25ug_RL_400ng_R3_1	Reporter intensity corrected 4 TMT_dTHP1_M0_25ug_RL_400ng_R3_1	Reporter intensity corrected 5 TMT_dTHP1_M0_25ug_RL_400ng_R3_1	Reporter intensity corrected 6 TMT_dTHP1_M0_25ug_RL_400ng_R3_1	Reporter intensity corrected 1 TMT_dTHP1_M0_25ug_RL_400ng_R3_2	Reporter intensity corrected 2 TMT_dTHP1_M0_25ug_RL_400ng_R3_2	Reporter intensity corrected 3 TMT_dTHP1_M0_25ug_RL_400ng_R3_2	Reporter intensity corrected 4 TMT_dTHP1_M0_25ug_RL_400ng_R3_2	Reporter intensity corrected 5 TMT_dTHP1_M0_25ug_RL_400ng_R3_2	Reporter intensity corrected 6 TMT_dTHP1_M0_25ug_RL_400ng_R3_2	Reporter intensity corrected 1 TMT_dTHP1_M0_25ug_RL_400ng_R3_3
	-0.00299382209777832	-0.0468952655792236	0.0493612289428711	-0.0308370590209961	0.00817990303039551	0.0100977420806885	0.0010836124420166	-0.0324299335479736	-0.0102202892303467	-0.0536527633666992	-0.0162203311920166	0.00475239753723145	0.0126395225524902	-0.0813677310943604	-0.0422863960266113	-0.0144174098968506	0.0400466918945313	0.00893497467041016	0.033210277557373	-0.0157146453857422	-0.0428564548492432	-0.0460522174835205	-0.0247561931610107	0.0557475090026855	-0.026710033416748	0.024040699005127	-0.00169157981872559	0.0173342227935791	0.0489659309387207	-0.0296177864074707	-0.082073450088501	-0.00307774543762207	0.000424623489379883	0.0841920375823975	0.0378053188323975	0.0329210758209229	0.0519571304321289	-0.0461294651031494	0.0463137626647949	0.141122817993164	-0.0496819019317627	-0.04278564453125	0.0938436985015869	-0.00660967826843262	0.0536401271820068	0.0633163452148438	-0.0118327140808105	-0.0239310264587402	0.0847427845001221
	-0.0391333103179932	-0.0245847702026367	0.0637366771697998	0.174541473388672	-0.0986835956573486	0.00358009338378906	0.0226762294769287	0.049360990524292	-0.0660152435302734	0.122098207473755	-0.0796902179718018	0.0296347141265869	0.0656750202178955	-0.00197291374206543	-0.0163917541503906	0.0793540477752686	-0.180472373962402	0.105525970458984	-0.00292134284973145	-0.153424024581909	-0.0869350433349609	-0.0529732704162598	0.168450832366943	0.183626890182495	-0.0186667442321777	-0.0873148441314697	-0.117232322692871	-0.00352931022644043	0.10742449760437	0.187336206436157	-0.195980310440063	-0.195424556732178	-0.221946716308594	-0.193824052810669	-0.180842399597168	-0.238707780838013	0.0505390167236328	0.0991668701171875	-0.103669881820679	0.267364740371704	-0.0133945941925049	-0.111559391021729	-0.0170776844024658	0.165071249008179	-0.184902667999268	0.216611623764038	0.012108325958252	-0.0398886203765869	0.0271053314208984
	-0.137285947799683	0.0211122035980225	-0.00572752952575684	-0.0329310894012451	-0.0788576602935791	0.106920003890991	-0.0270829200744629	-0.133655548095703	-0.0722782611846924	0.05422043800354	-0.0181405544281006	0.0454974174499512	-0.168010711669922	0.0436956882476807	-0.0525748729705811	0.00534296035766602	0.0108423233032227	0.148268699645996	-0.0555050373077393	-0.117921352386475	-0.0124683380126953	-0.0154070854187012	0.139545202255249	0.12912917137146	-0.0922679901123047	-0.147701501846313	0.079509973526001	-0.0105202198028564	-0.0165083408355713	0.158904075622559	-0.0415129661560059	-0.124038457870483	0.0450682640075684	0.0467104911804199	-0.0719261169433594	0.0976822376251221	-0.00556230545043945	0.137990474700928	-0.0136318206787109	0.164774894714355	-0.0127899646759033	-0.0317327976226807	-0.0877435207366943	-0.0500075817108154	0.0442917346954346	0.00106143951416016	0.0153796672821045	0.0795173645019531	-0.120601415634155
	-0.040064811706543	0.136372566223145	-0.0615344047546387	0.0694549083709717	-0.0287575721740723	0.0147449970245361	-0.178237438201904	0.198057174682617	-0.068774938583374	0.0381567478179932	0	0.064028263092041	-0.0872817039489746	0.00786566734313965	-0.0121209621429443	0.0142745971679688	-0.0290629863739014	0.0283989906311035	0.0199337005615234	0.0784950256347656	0.0163748264312744	-0.144458293914795	-0.00631475448608398	0.0466897487640381	-0.163022518157959	-0.110303401947021	-0.171034812927246	0.293430805206299	0.114806175231934	0.102365970611572	-0.0473008155822754	0.00750494003295898	0.0220828056335449	0.222697019577026	-0.056363582611084	-0.0660741329193115	-0.178358554840088	-0.0113725662231445	0.166812896728516	-0.397455215454102	0.128617286682129	0.0095977783203125	-0.0061345100402832	0.00579142570495605	0.0213329792022705	0.0274407863616943	0.00658988952636719	0.0424880981445313	0.0438995361328125
	-0.00145077705383301	-0.0461246967315674	0.0316610336303711	-0.0789909362792969	0.00182938575744629	0.0284624099731445	-0.0544965267181396	0.0806102752685547	0.00552034378051758	0.0117990970611572	0.0410220623016357	-0.0822594165802002	0.0730209350585938	-0.0705864429473877	-0.0130095481872559	0.00896477699279785	-0.019723653793335	0.00598573684692383	-0.0309357643127441	-0.0190925598144531	-0.0145142078399658	0.0109183788299561	-0.00235295295715332	0.0267462730407715	-0.0101649761199951	0.00252819061279297	-0.0169205665588379	-0.0309402942657471	-0.000187397003173828	0.035621166229248	0.0125205516815186	0.0194482803344727	0.038632869720459	0.0621576309204102	-0.0351264476776123	0.0249173641204834	-0.0309450626373291	0.0332467555999756	-0.00214791297912598	0.0383009910583496	-0.0215067863464355	-0.00435805320739746	-0.124552011489868	-0.0163588523864746	-0.0388185977935791	0.0435359477996826	0.0322861671447754	0.0900013446807861	-0.0330970287322998
	0.12160587310791	-0.301030397415161	-0.221205711364746	0.137288093566895	0.143401861190796	0.0028233528137207	-0.000361442565917969	-0.0602824687957764	-0.00624680519104004	0.133434295654297	-0.11492395401001	0.085383415222168	0.212122201919556	-0.169262647628784	-0.124898195266724	0.148208379745483	-0.0991711616516113	0.0327186584472656	0.026517391204834	0.14154577255249	-0.0807592868804932	-0.181371212005615	-0.0709302425384521	0.165971040725708	0.0820777416229248	-0.0465331077575684	0.143278360366821	0.0402476787567139	-0.167394638061523	-0.0805590152740479	-0.0500931739807129	0.268203258514404	-0.0848321914672852	-0.138273239135742	0.0208032131195068	-0.0303285121917725	-0.0487377643585205	-0.0212306976318359	0.142227411270142	0.271678924560547	0.0372653007507324	-0.21854567527771	-0.0475425720214844	0.046375036239624	0.0282740592956543	0.157797574996948	0.105343341827393	-0.175700426101685	-0.163969755172729
	-0.364254236221313	0.871367931365967	-0.9295814037323	0.228816032409668	0.363240361213684	-0.505473375320435	0.0941536426544189	-0.559570074081421	0.219391822814941	0.375982522964478	0.0876221656799316	-0.391588926315308	-0.0926861763000488	0.309775590896606	-0.0993781089782715	0.123950958251953	-0.127944469451904	0.0180189609527588	0.0996825695037842	-0.11571478843689	-0.151224374771118	-0.0771667957305908	0.213268280029297	0.0365469455718994	-0.336896181106567	0.195214033126831	0.178362846374512	-0.0224361419677734	0.0574636459350586	-0.0606260299682617	-0.116626262664795	0.0704240798950195	-0.00561666488647461	0.0969929695129395	-0.0714278221130371	0.0925195217132568	-0.0134515762329102	0.0606174468994141	-0.0389237403869629	0.339333534240723	-0.0499923229217529	-0.0748081207275391	-0.108272075653076	0.085848331451416	0.20773458480835	0.0294456481933594	0.0289795398712158	-0.219923496246338	-0.470291137695313
	-0.279201984405518	0.188924789428711	0.0485110282897949	-0.077625036239624	0.172205686569214	-0.0631968975067139	0.0366590023040771	0.0450303554534912	-0.0102202892303467	-0.0709710121154785	0.0207903385162354	0.0571484565734863	-0.0355265140533447	0.286725759506226	-0.101078271865845	-0.0936520099639893	-0.0103759765625	0.0216910839080811	-0.00849509239196777	0.0186021327972412	0.0761566162109375	0.10399317741394	-0.154188632965088	-0.0289721488952637	-0.255297183990479	-0.22690486907959	-0.212504148483276	-0.21540379524231	-0.148475885391235	-0.159296274185181	-0.0285563468933105	-0.0740389823913574	-0.169988870620728	0.025458812713623	0.0994596481323242	0.226356267929077	-0.0426702499389648	-0.0168707370758057	0.0373036861419678	-0.0487227439880371	0.0849359035491943	-0.0299837589263916	-0.0913040637969971	-0.0184056758880615	-0.132133007049561	0.135256767272949	0.021012544631958	0.0711290836334229	-0.142188310623169
	0.0177440643310547	0.0316143035888672	0.0402388572692871	0.0265977382659912	-0.0233733654022217	-0.0236296653747559	0.0858356952667236	0.18171238899231	-0.0139384269714355	-0.0349938869476318	-0.11023473739624	-0.0066382884979248	0.0914366245269775	-0.0219788551330566	0.148315906524658	0.0215704441070557	-0.0989527702331543	-0.0733983516693115	0.10147500038147	0.0224542617797852	0.0361943244934082	0.0378580093383789	-0.0112347602844238	-0.242034196853638	0.0502593517303467	0.0878708362579346	-0.0243809223175049	0.0177924633026123	-0.0674936771392822	-0.0661354064941406	0.0957846641540527	-0.04203200340271	0.0526220798492432	0.0589568614959717	-0.0389201641082764	-0.140220880508423	0.0950930118560791	-0.0605263710021973	-0.0541236400604248	-0.107112884521484	-0.0256180763244629	0.0913472175598145	0.0683045387268066	-0.0115644931793213	-0.0881443023681641	-0.153541803359985	0.0630757808685303	0.0413804054260254	-0.0162482261657715
	0.156256198883057	-0.0699477195739746	-0.0866219997406006	0.00752687454223633	0.163697481155396	-0.180319547653198	0.293205738067627	-0.153841018676758	0.0599291324615479	-0.184008598327637	-0.0221953392028809	-0.05613112449646	-0.125250577926636	-0.0594995021820068	-0.186327934265137	0.106356859207153	0.138369083404541	0.0679380893707275	-0.286007404327393	-0.0204954147338867	-0.0493087768554688	0.298840284347534	-0.0570690631866455	0.183812618255615	0.00178217887878418	-0.0971472263336182	0.0805494785308838	0.135706186294556	-0.0933780670166016	-0.000738382339477539	-0.197087049484253	0.174170970916748	-0.0517063140869141	0.299519777297974	-0.195573806762695	-0.0278396606445313	0.112264633178711	-0.152891159057617	0.00283336639404297	0.220278024673462	-0.0983269214630127	0.0385003089904785	-0.453973531723022	0.056218147277832	0.11955714225769	0.0202271938323975	0.162525177001953	0.0296981334686279	-0.378771543502808
	-0.155037403106689	-0.0470237731933594	-0.154692649841309	0.0125589370727539	0.249685525894165	0.000551223754882813	-0.166935682296753	-0.0310323238372803	-0.087122917175293	-0.0468499660491943	0.179890394210815	0.0640943050384521	-0.141862630844116	-0.0818893909454346	-0.103064060211182	-0.0270156860351563	0.165853261947632	0.0887033939361572	-0.170720338821411	-0.201885938644409	-0.21965765953064	-0.298287630081177	-0.178282499313354	-0.238751888275146	-0.0667915344238281	-0.0648577213287354	0.0834245681762695	0.152244091033936	-0.0566246509552002	-0.00475311279296875	-0.0396132469177246	-0.156045198440552	0.12224292755127	0.228090286254883	-0.0603127479553223	-0.0727508068084717	0.00301766395568848	0.157726287841797	0.0158565044403076	-0.143757104873657	-0.132732629776001	0.0379445552825928	-0.00588870048522949	0.103060007095337	0.0252604484558105	-0.125108957290649	0.0190138816833496	-0.0582492351531982	-0.120601415634155
	0.0581719875335693	-0.112205743789673	-0.0927047729492188	-0.000323295593261719	0.00358867645263672	0.0582952499389648	0.0656063556671143	-0.170111417770386	-0.0934782028198242	0.0126533508300781	0.0582427978515625	0.0708096027374268	0.0321030616760254	-0.163316249847412	-0.115513801574707	0.0415754318237305	0.0978841781616211	0.0491371154785156	0.0651295185089111	0.0977926254272461	0.0555827617645264	-0.124070882797241	-0.0384056568145752	-0.0449843406677246	0.0484671592712402	0.0549345016479492	0.0703611373901367	-0.130388021469116	-0.0959823131561279	-0.0118594169616699	0.0148427486419678	0.0521235466003418	0.105051517486572	-0.168384313583374	-0.0492825508117676	0.0397462844848633	-0.0867280960083008	0.0910279750823975	0.0301899909973145	0.0807056427001953	0.0827450752258301	-0.16790246963501	-0.0645980834960938	0.0124318599700928	0.0356314182281494	0.0677504539489746	0.10380744934082	-0.117248058319092	-0.101224184036255
	-0.049694299697876	-0.0569515228271484	-0.00563931465148926	0.00129318237304688	0.0663127899169922	0.0356760025024414	-0.0841636657714844	0.0503215789794922	-0.0860042572021484	0.0278403759002686	0.0897889137268066	0.0145518779754639	-0.0711874961853027	-0.160696506500244	0.0118453502655029	-0.0946803092956543	0.128944873809814	0.0761363506317139	0.000213384628295898	-0.0107853412628174	0.109729528427124	-0.071202278137207	-0.0193133354187012	0.0106115341186523	0.103017091751099	-0.00629878044128418	-0.0801222324371338	0.0206298828125	0.00384068489074707	-0.0368478298187256	-0.192402362823486	-0.281148433685303	-0.180111408233643	-0.193436622619629	-0.130708694458008	-0.275890350341797	-0.0232086181640625	0.0652410984039307	-0.00545263290405273	-0.198430299758911	0.115402221679688	-0.0565180778503418	-0.0074465274810791	0.0524923801422119	0.00276041030883789	-0.154745101928711	-0.020561695098877	0.0548226833343506	-0.0121486186981201
	0.0914714336395264	-0.451682329177856	0.0235512256622314	-0.00485944747924805	0.132744073867798	0.0194451808929443	0.103685140609741	-0.448951482772827	-0.000439167022705078	0.0785975456237793	0.18466854095459	-0.0958347320556641	-0.0672869682312012	0.0332565307617188	-0.129998922348022	-0.158847093582153	0.154408931732178	0.0848731994628906	0.0978214740753174	-0.132303237915039	0.0861358642578125	-0.202483892440796	0.102710723876953	0.0366497039794922	-0.217467069625854	-0.0612761974334717	0.149998188018799	0.311108827590942	-0.169397354125977	0.0077822208404541	-0.063765287399292	-0.00226736068725586	-0.0779130458831787	0.339860439300537	0.139346837997437	-0.412070989608765	-0.0525429248809814	-0.205586433410645	0.0781760215759277	0.308180093765259	0.086841344833374	-0.0634334087371826	-0.214497089385986	-0.0203661918640137	0.0286502838134766	0.243317365646362	0.0169382095336914	0.0723497867584229	-0.145735025405884
	-0.0769658088684082	0.0351386070251465	-0.0125420093536377	0.0454196929931641	0.00318288803100586	0.00364875793457031	-0.00552129745483398	-0.00835204124450684	-0.0114583969116211	0.0277347564697266	0.0122144222259521	0.0582091808319092	-0.016873836517334	0.105250597000122	-0.0174615383148193	0.0530750751495361	-0.00102043151855469	-0.0305876731872559	0.026237964630127	0.0661075115203857	0.0186276435852051	-0.0479714870452881	-0.0137958526611328	-0.0417242050170898	0.00775408744812012	0.0201823711395264	0.0405080318450928	0.0462789535522461	-0.0674936771392822	-0.038362979888916	0.0546505451202393	0.0248663425445557	-0.0267460346221924	0.0561947822570801	-0.011422872543335	-0.0450239181518555	-0.0108170509338379	0.0307562351226807	0.0068058967590332	-0.0318872928619385	-0.0127143859863281	-0.0275824069976807	-0.0181515216827393	0.0432212352752686	-0.00947213172912598	0.0137176513671875	-0.0225427150726318	-0.0217587947845459	0.0171909332275391
	-0.0136585235595703	0.0610015392303467	0.0483410358428955	0.114664316177368	-0.0142385959625244	-0.0583796501159668	-0.0446794033050537	-0.0508525371551514	0.0588338375091553	0.0231845378875732	0.0169777870178223	0.00907778739929199	0.0183806419372559	0.00344657897949219	-0.0506575107574463	0.0423033237457275	0.0378618240356445	-0.0413315296173096	0.0330016613006592	0.0778782367706299	0.0167088508605957	-0.0765790939331055	0.0339231491088867	-0.0638189315795898	0.0168778896331787	0.0757625102996826	0.0039675235748291	-0.0239443778991699	-0.0122451782226563	-0.0299408435821533	-0.000568389892578125	0.0660252571105957	-0.0137398242950439	-0.0856673717498779	0.0347540378570557	0.00761556625366211	0.0687129497528076	0.0108480453491211	-0.0119304656982422	-0.0775806903839111	-0.0412564277648926	-0.0201849937438965	-0.00359582901000977	0.0639772415161133	-0.0084679126739502	0.060999870300293	-0.0322577953338623	-0.0298852920532227	0.0546493530273438
	-0.221746683120728	-0.283182859420776	-0.220915794372559	-0.261955261230469	-0.107646226882935	-0.183855056762695	-0.106456518173218	0.0268449783325195	-0.143124580383301	-0.131270170211792	0.123773336410522	0.139559030532837	-0.192302465438843	-0.243216753005981	-0.201172113418579	-0.161670207977295	-0.159393310546875	-0.150805234909058	-0.12180233001709	-0.0482556819915771	0.0673177242279053	0.134604454040527	0.0358507633209229	-0.0133485794067383	-0.260568380355835	-0.0675067901611328	0.236057758331299	0.116668224334717	-0.00761747360229492	0.0318095684051514	-0.236635684967041	0.0104801654815674	0.204739809036255	0.105808734893799	0.0880873203277588	-0.143965721130371	0.0439810752868652	0.000702381134033203	-0.121071100234985	0.254294872283936	0.0133457183837891	-0.0235888957977295	0.134933710098267	0.122413396835327	-0.115074396133423	0.184687376022339	-0.166326761245728	-0.024003267288208	0.0401930809020996
	0.021230936050415	0.0387752056121826	-0.0139620304107666	0.109477281570435	-0.0208950042724609	0.0156998634338379	0.0466644763946533	-0.0881545543670654	0.00289416313171387	0.0310063362121582	-0.00291728973388672	-0.0159554481506348	0.0259709358215332	-0.0159852504730225	0.019601583480835	-0.012364387512207	0.00353288650512695	0.0195841789245605	-0.0393960475921631	0.0429058074951172	-0.0277974605560303	-0.0579922199249268	0.01068115234375	0.055037260055542	-0.0688850879669189	0.00830173492431641	-0.0202600955963135	0.0294725894927979	0.0274083614349365	0.00200200080871582	-0.0349471569061279	0.0270118713378906	-0.0764791965484619	0.00111222267150879	0.0786011219024658	0.0523803234100342	-0.0241215229034424	0.0639815330505371	0.0646069049835205	-0.0426409244537354	-0.062218189239502	0.0510857105255127	0.0805518627166748	-0.0268011093139648	-0.0250077247619629	0.0645766258239746	-0.000976085662841797	-0.028430700302124	0.000487089157104492
	-0.274294853210449	-0.208699464797974	-0.228449821472168	-0.242369890213013	-0.250276565551758	-0.223681926727295	-0.0879993438720703	-0.0998287200927734	-0.0707099437713623	0.25853967666626	0.0236599445343018	-0.00552964210510254	0.0014500617980957	-0.149581432342529	-0.254583358764648	0.178227663040161	0.19294261932373	-0.043745756149292	-0.0483477115631104	0.0205292701721191	0.0142858028411865	0.175970077514648	-0.183151245117188	0.0444419384002686	-0.10771107673645	-0.0393016338348389	0.0880444049835205	-0.0486762523651123	-0.106345176696777	0.275790214538574	-0.152319669723511	-0.29545521736145	-0.208410978317261	-0.142872095108032	-0.135165452957153	-0.265007734298706	-0.0691487789154053	0.0864036083221436	0.014491081237793	-0.224552631378174	0.00948143005371094	0.0590505599975586	0.0895545482635498	0.202688694000244	-0.0644340515136719	0.0641252994537354	-0.142435789108276	-0.0726432800292969	-0.169803142547607
	0.110400199890137	0.123643398284912	0.101849794387817	0.0997514724731445	-0.143209218978882	-0.142316102981567	-0.0158050060272217	0.0794343948364258	-0.0616104602813721	0.075636625289917	-0.00441193580627441	-0.00400710105895996	0.179985284805298	0.141229391098022	-0.132990598678589	0.101974487304688	-0.0842397212982178	-0.0898864269256592	-0.0043485164642334	0.0729336738586426	-0.00660252571105957	-0.00493097305297852	0.0122671127319336	-0.0524013042449951	-0.0259835720062256	-0.0370388031005859	-0.06819748878479	0.0394353866577148	0.0173418521881104	0.140462636947632	0.116313219070435	0.00177884101867676	-0.0849223136901855	-0.0659267902374268	0.0523252487182617	-0.0134243965148926	-0.077653169631958	-0.0737738609313965	0.041480541229248	-0.0342340469360352	0.0176434516906738	0.098360538482666	-0.11913013458252	-0.16852331161499	-0.185684680938721	-0.319111824035645	-0.235088109970093	-0.16025972366333	-0.16645336151123
	0.0528526306152344	-0.0465099811553955	-0.0426609516143799	-0.0305066108703613	0.0603437423706055	0.00893354415893555	-0.0284643173217773	-0.0303974151611328	-0.0667505264282227	-0.0230157375335693	0.0223259925842285	0.0385284423828125	0.0946671962738037	-0.0107612609863281	-0.0376670360565186	-0.0248355865478516	-0.0174500942230225	-0.000275611877441406	0.0399417877197266	0.010462760925293	0.0222079753875732	0.00454401969909668	-0.0670828819274902	0.00809717178344727	-0.01859450340271	0.0322854518890381	0.0272142887115479	0.00896954536437988	-0.0451593399047852	0.0160446166992188	0.00694561004638672	0.0327181816101074	0.0206601619720459	-0.020733118057251	-0.00246739387512207	0.0138258934020996	-0.0581419467926025	0.00193071365356445	0.0451254844665527	0.0689914226531982	0.0488247871398926	-0.0547387599945068	0.0026092529296875	-0.0234012603759766	0.0803840160369873	0.00288748741149902	-0.0142562389373779	0.0130550861358643	-0.0100212097167969
	-0.0244948863983154	-0.0304157733917236	0.108798503875732	-0.160870552062988	-0.0457315444946289	0.100054740905762	0.0173306465148926	-0.018765926361084	0.0311779975891113	-0.0278389453887939	0.0217921733856201	0.00234365463256836	0.00876903533935547	0.0573797225952148	0.0173399448394775	-0.00514793395996094	-0.0700321197509766	0.0460686683654785	0.00731253623962402	0.0430638790130615	0.0137841701507568	-0.0648736953735352	0.0371346473693848	-0.0475976467132568	-0.0225741863250732	0.0866415500640869	0.0372166633605957	-0.020176887512207	0.00440192222595215	-0.0221025943756104	-0.0239260196685791	-0.135369062423706	0.0212461948394775	-0.0605983734130859	0.064525842666626	-0.0865349769592285	-0.00400590896606445	-0.0879843235015869	-0.0110032558441162	-0.0694246292114258	0.0194182395935059	0.106002807617188	0.00513267517089844	-0.0412049293518066	-0.0221207141876221	0.0889980792999268	0.0558731555938721	0.0130550861358643	0.00202846527099609
	-0.296572685241699	-0.0448410511016846	0.000527620315551758	-0.0153903961181641	0.0962371826171875	0.160635232925415	-0.103541851043701	-0.204788208007813	-0.0239901542663574	-0.145734071731567	0.0491015911102295	0.244204521179199	-0.138964176177979	-0.0989458560943604	-0.0799713134765625	-0.117378711700439	0.0550522804260254	0.23746132850647	0.0572841167449951	-0.0242159366607666	-0.0975584983825684	0.10779070854187	-0.0407254695892334	0.019169807434082	-0.0164284706115723	0.0221931934356689	0.0153031349182129	0.0584444999694824	0.0417854785919189	-0.0986244678497314	-0.0571718215942383	0.0063776969909668	0.126684188842773	0.104688167572021	-0.0402843952178955	-0.122218132019043	0.00529718399047852	0.0439338684082031	-0.0110032558441162	0.0371837615966797	-0.0278308391571045	-0.00535988807678223	-0.0227875709533691	-0.0311071872711182	0.0234489440917969	0.0607736110687256	0.0248539447784424	-0.0399618148803711	-0.0354249477386475
	-0.0511019229888916	0.0720467567443848	0.119361877441406	-0.234934568405151	0.0114791393280029	0.0380277633666992	-0.00660991668701172	0.288353443145752	-0.0253298282623291	-0.132214069366455	-0.0395040512084961	0.0230638980865479	-0.0511314868927002	0.0580902099609375	0.124025106430054	-0.00708293914794922	0.0232112407684326	-0.102710485458374	0.086738109588623	-0.0361857414245605	0.0315747261047363	0.0516345500946045	-0.131553649902344	-0.0729963779449463	-0.101345777511597	0.0173625946044922	0.0123727321624756	0.00573945045471191	0.0164146423339844	-0.0845789909362793	-0.0389561653137207	0.0895602703094482	0.0589954853057861	-0.0303597450256348	-0.064669132232666	-0.0928547382354736	0.0227611064910889	-0.0812797546386719	-0.0101540088653564	-0.0675172805786133	0.0271570682525635	0.0774204730987549	-0.0349447727203369	0.200011968612671	-0.0305631160736084	0.0524935722351074	0.0329465866088867	-0.0552840232849121	0.0169503688812256
	-0.031702995300293	0.0216021537780762	-0.0322813987731934	-0.0287458896636963	-0.00611424446105957	0.0400404930114746	0.0848140716552734	0.125509977340698	-0.0678544044494629	0.144000053405762	-0.0645155906677246	-0.0960559844970703	0.00126886367797852	0.0861067771911621	-0.0779240131378174	-0.0351099967956543	0.0150892734527588	0.042391300201416	-0.0134439468383789	0.0737848281860352	-0.0203266143798828	0.0331459045410156	0.039332389831543	0.00442194938659668	-0.109556913375854	0.0767691135406494	-0.0318799018859863	0.148985147476196	-0.02707839012146	-0.0109026432037354	-0.0221211910247803	0.0783388614654541	-0.025794506072998	0.0525336265563965	-0.0508530139923096	-0.0927417278289795	-0.020390510559082	-0.047217845916748	0.0434901714324951	-0.00197839736938477	0.0277450084686279	0.0356500148773193	0.00789523124694824	-0.00899648666381836	0.0145862102508545	0.0775845050811768	-0.00232887268066406	0.0724854469299316	0.0196759700775146
	0.0297787189483643	-0.0605788230895996	0.0459575653076172	0.000107765197753906	-0.00237464904785156	0.00907063484191895	-0.0581598281860352	-0.0298898220062256	0.010845422744751	-0.0241105556488037	-0.0243992805480957	0.00736284255981445	0.047276496887207	-0.0327799320220947	0.056837797164917	-0.0481123924255371	-0.0384628772735596	0.0320446491241455	0.0833158493041992	0.083651065826416	-0.0546491146087646	-0.0146563053131104	0.00984072685241699	-0.133133888244629	0.0688087940216064	0.032444953918457	0.00994038581848145	-0.0604290962219238	0.0227069854736328	-0.0754389762878418	0.0505404472351074	0.0163319110870361	0.0225846767425537	0.212490081787109	-0.0202419757843018	-0.108890771865845	0.0422377586364746	-0.116831541061401	-0.00576043128967285	-0.242195129394531	0.0516459941864014	0.10653281211853	0.0551669597625732	-0.0578572750091553	-0.0229003429412842	-0.194263935089111	0.0280964374542236	0.0774924755096436	0.0583968162536621
	-0.0936956405639648	-0.0579869747161865	-0.0445644855499268	-0.109720706939697	0.046165943145752	0.049196720123291	0.00936460494995117	0.0325677394866943	-0.0378930568695068	0.0249850749969482	-0.00427603721618652	0.0586066246032715	0.0295288562774658	-0.0366933345794678	-0.00759673118591309	-0.0215718746185303	0.0343458652496338	0.0117413997650146	0	0.0349030494689941	0.0347936153411865	-0.0417435169219971	0.00197339057922363	0.0329439640045166	-0.0358951091766357	0.0259661674499512	0.00994038581848145	-0.0340712070465088	-0.0408108234405518	0.0326344966888428	-0.00248861312866211	0.0598287582397461	0.0104935169219971	-0.00762343406677246	-0.0387253761291504	-0.0228748321533203	-0.0537288188934326	0.042229175567627	0.0084834098815918	0.0170614719390869	0.00866270065307617	-0.0540721416473389	-0.0408101081848145	-0.0152919292449951	0.0199708938598633	-0.115811347961426	-0.0140290260314941	0.0983474254608154	0.0220768451690674
	-0.0529811382293701	-0.0530755519866943	-0.0924234390258789	0.0945103168487549	0.0707089900970459	0.0354068279266357	-0.117488622665405	0.00198721885681152	-0.123576879501343	-0.0951571464538574	0.118788957595825	0.132086992263794	0.0114705562591553	-0.101191282272339	0.0302526950836182	0.0233621597290039	-0.0235903263092041	0.0567798614501953	0.0218276977539063	-0.0346839427947998	-0.0272810459136963	-0.128023862838745	0.113008260726929	0.0891427993774414	0.0515677928924561	-0.059744119644165	-0.110372304916382	-0.0468544960021973	0.0215985774993896	0.189557313919067	-0.0478882789611816	-0.0986056327819824	-0.00834774971008301	-0.0265769958496094	0.10405445098877	0.158710956573486	-0.0312788486480713	-0.0457665920257568	-0.0259883403778076	0.13905930519104	0.0150513648986816	0.0410678386688232	-0.0415658950805664	-0.0261743068695068	0.00948643684387207	0.203882217407227	-0.0169878005981445	0.00739336013793945	-0.0870113372802734
	0.0239968299865723	0.084650993347168	0.00719332695007324	0.0221457481384277	-0.00291776657104492	0.0264332294464111	0.00891566276550293	-0.0297629833221436	0.00219297409057617	-0.0206103324890137	-0.00264549255371094	-0.00290060043334961	-0.0207324028015137	-0.0705864429473877	-0.0491981506347656	0.0502865314483643	0.0901732444763184	0.0323817729949951	0.0217576026916504	0.00965452194213867	0.00875639915466309	-0.0354475975036621	-0.0545275211334229	0.0408587455749512	-0.000499486923217773	-0.0122957229614258	0.0552270412445068	0.0282907485961914	-0.0557467937469482	0.0844759941101074	-0.00248861312866211	-0.0162732601165771	0.00457906723022461	0.116454124450684	-0.01985764503479	0.00560975074768066	-0.0877687931060791	0.006134033203125	-0.0119304656982422	0.0531847476959229	-0.0187723636627197	0.0512924194335938	0.0085444450378418	-0.00828886032104492	0.0151939392089844	-0.0326712131500244	-0.0272772312164307	0.0164413452148438	-0.000649690628051758
	-0.0740053653717041	0.0567030906677246	-0.0684337615966797	0.0627610683441162	0.0350930690765381	0.0358777046203613	-0.0813891887664795	-0.0747401714324951	-0.0341124534606934	0.108176469802856	0.0185172557830811	0.0436246395111084	-0.0415802001953125	0.0516839027404785	-0.0454654693603516	0.0295636653900146	0.0167038440704346	0.013108491897583	0.00957703590393066	-0.0919215679168701	0.012528657913208	-0.0629317760467529	0.0715487003326416	0.0564577579498291	0.0151848793029785	-0.0407283306121826	0.0412476062774658	0.0481641292572021	0.0268559455871582	0.0447487831115723	-0.0626518726348877	-0.051476001739502	0.0036475658416748	0.139702081680298	0.0358643531799316	0.0508456230163574	-0.0489912033081055	-0.0140302181243896	0.0515005588531494	0.00306153297424316	-0.0108263492584229	0.0142669677734375	-0.00294137001037598	-0.0201878547668457	0.0575544834136963	0.046318531036377	-0.034562349319458	0.00647139549255371	0.00696563720703125
	0.0552966594696045	0.028569221496582	-0.030933141708374	-0.0255601406097412	0.00419712066650391	0.0550475120544434	0.0471017360687256	-0.013737678527832	0.0316934585571289	-0.117767810821533	-0.0388076305389404	0.0821285247802734	0.0467498302459717	-0.0633573532104492	-0.0652399063110352	-0.0699717998504639	0.0344789028167725	0.0820102691650391	0.0677804946899414	0.0949752330780029	0.000253438949584961	-0.15032172203064	0.0752131938934326	-0.120697975158691	0.119985818862915	0.103985548019409	-0.0217182636260986	-0.134047985076904	-0.0220217704772949	-0.0856976509094238	0.0686054229736328	0.129678249359131	0.0190684795379639	-0.133281469345093	0.0659759044647217	-0.0522630214691162	0.0920324325561523	-0.104316711425781	0.0447540283203125	0.226662635803223	-0.0493719577789307	-0.0808310508728027	0.0813233852386475	-0.0945639610290527	0.0675501823425293	0.152447462081909	0.0911798477172852	-0.145350456237793	0.0674130916595459
	0.0876386165618896	0.00285768508911133	-0.0177855491638184	0.0610053539276123	-0.023442268371582	-0.0397658348083496	0.0211637020111084	0.0385100841522217	0.00219297409057617	0.02984619140625	0.0118112564086914	-0.0444869995117188	0.0688772201538086	-0.0369460582733154	0.0163822174072266	0.000428199768066406	-0.026843786239624	0.00776958465576172	0.056326150894165	0.0603418350219727	-0.0571072101593018	-0.0804038047790527	0.0155270099639893	0.0151057243347168	-0.102953672409058	-0.000734806060791016	-0.24053955078125	0.352527379989624	-0.0502004623413086	0.0682735443115234	-0.0743482112884521	-0.0795855522155762	-0.130589485168457	0.281934022903442	-0.0776181221008301	0.139680624008179	-0.0148532390594482	0.191338300704956	-0.143163919448853	0.0124425888061523	-0.12699556350708	0.102352857589722	-0.0750494003295898	0.0805363655090332	-0.0992836952209473	-0.00255823135375977	-0.0806488990783691	0.173136711120605	-0.102356910705566
	-0.198885917663574	0.0729928016662598	-0.032461404800415	0.0987448692321777	0.142972230911255	0.0125598907470703	-0.0461709499359131	-0.0674278736114502	0.0771751403808594	0.0150003433227539	-0.0288171768188477	-0.0354084968566895	-0.0581004619598389	0.0488276481628418	0.0630919933319092	-0.0759401321411133	0.0669195652008057	-0.029742956161499	0.0284028053283691	-0.040114164352417	0.00925993919372559	0.0410213470458984	-0.0343549251556396	0.0267462730407715	0.0827512741088867	0.0482401847839355	-0.0862114429473877	-0.101538181304932	0.0471515655517578	0.0167744159698486	0.00814723968505859	-0.0197961330413818	0.0451505184173584	-0.0616626739501953	0.0293755531311035	0.0441756248474121	0.0209918022155762	0.0920991897583008	-0.0522148609161377	-0.085845947265625	-0.00397515296936035	0.00704455375671387	0.0344369411468506	-0.0332651138305664	0.0211060047149658	0.0357315540313721	0.0337533950805664	-0.00778937339782715	0.0209569931030273
	0.0252439975738525	0.0290567874908447	0.0348410606384277	0.0417587757110596	-0.0727841854095459	-0.0425319671630859	-0.00171732902526855	-0.006103515625	0.014761209487915	0.0582602024078369	-0.0397825241088867	-0.000690221786499023	-0.00636148452758789	0.0100700855255127	-0.00458860397338867	0.0379302501678467	-0.0522909164428711	0.00130939483642578	0.072526216506958	0.0290112495422363	-0.0296065807342529	-0.0729596614837646	-0.0273416042327881	0	0.0246825218200684	0.0874102115631104	-0.0202600955963135	-0.031888484954834	-0.0204036235809326	-0.0241384506225586	0.0560178756713867	0.0794112682342529	-0.025794506072998	-0.0889179706573486	-0.0238041877746582	-0.0376029014587402	0.0470662117004395	0.0469119548797607	0.0063481330871582	0.04827880859375	-0.040177583694458	-0.0350909233093262	0.0273265838623047	-0.00731635093688965	-0.00893115997314453	0.029695987701416	-0.0166082382202148	-0.017784595489502	0.0249524116516113
	-0.0342991352081299	-0.0957651138305664	0.00631809234619141	0.0730462074279785	0.00237083435058594	-0.0312173366546631	-0.0685431957244873	-0.0562703609466553	0.0903468132019043	0.0912907123565674	-0.0314469337463379	0.0135953426361084	-0.0395283699035645	0.0992810726165771	-0.00352835655212402	0.0450038909912109	-0.0207583904266357	-0.010725736618042	0.0325844287872314	0.0565898418426514	-0.0787065029144287	-0.0047447681427002	0.0266482830047607	-0.00443601608276367	0.0143375396728516	-0.0194754600524902	-0.0769979953765869	0.00795531272888184	0.00318574905395508	0.0861656665802002	-0.000355005264282227	0.0253434181213379	-0.0950472354888916	-0.00930237770080566	-0.0324084758758545	0.0851404666900635	-0.00909066200256348	0.0545423030853271	-0.152931928634644	-0.105069875717163	-0.0241701602935791	0.13012433052063	0.00659584999084473	0.122009515762329	-0.0770094394683838	0.0441844463348389	-0.0619587898254395	0.0911393165588379	-0.00757050514221191
	0.107963562011719	0.0102860927581787	-0.0436575412750244	0.120626449584961	-0.0441226959228516	-0.061469554901123	0.150990962982178	-0.108378887176514	0.0506350994110107	0.000323057174682617	0.000880718231201172	-0.0802156925201416	0.00885915756225586	0.06870436668396	-0.0510225296020508	-0.135492324829102	0.117391109466553	-0.0204827785491943	-0.0453331470489502	0.0277340412139893	0.0609359741210938	-0.0776567459106445	-0.00962424278259277	0.0852713584899902	-0.0175831317901611	0.0280489921569824	-0.0235214233398438	-0.0507886409759521	0.0456984043121338	0.0653538703918457	-0.0276868343353271	0.0366673469543457	0.0331649780273438	0.0377054214477539	0.0222978591918945	-0.0671849250793457	-0.13083291053772	-0.179640531539917	-0.16175365447998	-0.335761070251465	-0.205413818359375	-0.184928894042969	0.0597944259643555	-0.0120079517364502	-0.0278217792510986	0.0163636207580566	0.0474727153778076	-0.0478236675262451	-0.0498924255371094
	-0.0369000434875488	0.000994682312011719	0.0628948211669922	-0.0213959217071533	0.0218660831451416	0.0451271533966064	-0.0473840236663818	0.00620126724243164	0.0397441387176514	0.0103027820587158	-0.0259854793548584	0.0347621440887451	-0.00927901268005371	-0.0286257266998291	0.0251533985137939	0.0613067150115967	0.0136077404022217	0.0246760845184326	0.00653338432312012	-0.0258724689483643	-0.00389003753662109	0.0211141109466553	0.00046992301940918	0.0733940601348877	-0.0019989013671875	-0.0237011909484863	-0.0145277976989746	-0.00250697135925293	0.0141873359680176	0.0302615165710449	0.0265381336212158	0.0208845138549805	-0.109360694885254	0.00536799430847168	0.0111448764801025	0.0830395221710205	-0.0352890491485596	-0.030707836151123	0.00909304618835449	0.0657835006713867	0.0368273258209229	-0.0282368659973145	-0.0241978168487549	0.0313112735748291	0.0112390518188477	0.0289254188537598	-0.0206379890441895	0.0298376083374023	0.00938773155212402
	0.0352723598480225	0.0217249393463135	-0.00952911376953125	0.0153350830078125	0.0157098770141602	-0.0515053272247314	0.000903129577636719	-0.0437884330749512	0.00883984565734863	-0.00766730308532715	0.0251259803771973	-0.00546050071716309	-0.0289428234100342	0.0121488571166992	0.0305116176605225	0.05832839012146	0.0167710781097412	-0.0718758106231689	0.0593347549438477	-0.0742449760437012	0.0232887268066406	-0.0596368312835693	-0.0337772369384766	0.11069130897522	0.0811338424682617	-0.0674211978912354	-0.0164074897766113	-0.0614933967590332	0.0185461044311523	0.0438282489776611	-0.0300788879394531	-0.0544974803924561	-0.00544619560241699	-0.00185561180114746	0.00350379943847656	-0.0057380199432373	-0.0626540184020996	-0.0143849849700928	-0.0400266647338867	-0.185960531234741	0.0135681629180908	0.122150421142578	-0.0261080265045166	0.0138258934020996	-0.0226664543151855	-0.0135712623596191	-0.0104711055755615	0.0934791564941406	0.0434269905090332
	-0.169030427932739	-0.0259771347045898	-0.0554897785186768	0.0115966796875	0.141067504882813	0.0525903701782227	0.0483253002166748	0.0283081531524658	0.143929958343506	0.217074394226074	-0.196989059448242	-0.111997604370117	0.0473642349243164	-0.373487234115601	-0.00167465209960938	0.22046422958374	0.0489504337310791	-0.027984619140625	-0.0750911235809326	-0.0453128814697266	0.0285143852233887	-0.0303163528442383	0.175879001617432	-0.00655293464660645	-0.0738317966461182	0.169752597808838	-0.0534727573394775	0.107915163040161	-0.110389709472656	-0.0247821807861328	-0.0281939506530762	-0.161011934280396	-0.0289106369018555	0.100543022155762	0.195486545562744	-0.0235214233398438	0.0439019203186035	-0.102524280548096	0.110769987106323	-0.0768923759460449	-0.0530195236206055	0.0316078662872314	0.0988061428070068	-0.0371394157409668	0.0670373439788818	-0.151138067245483	0.0150082111358643	-0.0642726421356201	0.0264678001403809
	0.0521533489227295	-0.0276241302490234	0.0290780067443848	-0.0450038909912109	0.0144352912902832	0.0160408020019531	-0.0405852794647217	0.0174200534820557	-0.00633502006530762	0.0409860610961914	0.0309748649597168	0.00475239753723145	-0.0341331958770752	0.0799407958984375	0.00843334197998047	-0.00891327857971191	-0.00558829307556152	0.0104415416717529	-0.109079599380493	-0.102282762527466	0.00783276557922363	-0.0793240070343018	0.165015935897827	0.025503396987915	-0.0356757640838623	-0.00580692291259766	-0.0107755661010742	0.00203919410705566	0.0366737842559814	0.0251927375793457	-0.00106596946716309	0.0136895179748535	0.0589954853057861	0.067476749420166	-0.0119962692260742	-0.0499558448791504	0.0819633007049561	-0.0903193950653076	0.0605697631835938	0.146706342697144	-0.0158157348632813	-0.0818874835968018	-0.0304362773895264	-0.0786914825439453	0.0616786479949951	0.0826807022094727	0.0586142539978027	0.0263426303863525	-0.0637428760528564
	-0.17464542388916	0.239735126495361	-0.155574083328247	0.0260684490203857	0.0730953216552734	0.0360121726989746	0.285888671875	-0.147631883621216	-0.726236343383789	-0.179366588592529	0.244985342025757	0.14112401008606	-0.24018406867981	0.23310923576355	-0.240359306335449	0.306775331497192	-0.189674615859985	0.176055669784546	-0.0679111480712891	0.0915415287017822	0.0251157283782959	0.278921842575073	-0.118324756622314	-0.261116504669189	-0.0893054008483887	-0.00204205513000488	-0.032052755355835	0.0434014797210693	-0.00658059120178223	0.201620101928711	-0.1668701171875	-0.187201261520386	-0.196391344070435	-0.205904483795166	-0.167574405670166	-0.177489280700684	-0.383197069168091	0.660490393638611	-0.223849534988403	-0.527791023254395	-0.127895593643188	0.100158452987671	0.0365073680877686	-0.0291321277618408	0.0413858890533447	-0.0867476463317871	-0.0557823181152344	0.0295584201812744	-0.310726642608643
	0.116264581680298	0.0467438697814941	0.0428023338317871	0.026386022567749	-0.0725703239440918	-0.0876007080078125	0.15196704864502	0.0245249271392822	0.0177125930786133	-0.00658488273620605	-0.0406885147094727	-0.0728683471679688	0.168896913528442	0.00246262550354004	0.0321495532989502	0.0204098224639893	-0.0420300960540771	-0.0704996585845947	0.0440897941589355	-0.00930976867675781	-0.0109357833862305	-0.0391645431518555	-0.00546479225158691	0.0339741706848145	0.0751876831054688	-0.00081634521484375	-0.0117981433868408	-0.0574336051940918	0.0252900123596191	0.00168609619140625	0.10254979133606	-0.03041672706604	0.0184817314147949	-0.142770528793335	0.0231378078460693	0.0717823505401611	0.0679342746734619	0.0279166698455811	-0.0472955703735352	-0.179519176483154	-0.0884182453155518	0.0398886203765869	0.0507609844207764	-0.0143148899078369	0.00168752670288086	-0.057889461517334	-0.0591409206390381	0.0257828235626221	0.112870454788208
	0.0251550674438477	0.0251510143280029	-0.00652217864990234	-0.00129413604736328	-0.0479023456573486	-0.00255274772644043	0.007568359375	-0.0219173431396484	-0.142736911773682	-0.0113534927368164	0.0926518440246582	0.0493025779724121	0.00135946273803711	-0.00271344184875488	-0.0188889503479004	-0.0543243885040283	0.0859496593475342	0.00557374954223633	0.000640392303466797	-0.0248782634735107	0.0528173446655273	-0.00969195365905762	-0.0383090972900391	0.0370607376098633	0.0487430095672607	0.0223541259765625	0.0803096294403076	-0.0343561172485352	-0.0304274559020996	-0.0143067836761475	0.0368244647979736	0.0450830459594727	-0.00365686416625977	-0.0948474407196045	-0.0118052959442139	0.0582997798919678	-0.0143585205078125	0.00517177581787109	0.0289883613586426	0.182864189147949	-0.00329947471618652	-0.0135452747344971	0.00813889503479004	-0.0749819278717041	0.026165246963501	0.0785157680511475	0.0318458080291748	-0.0434832572937012	-0.0234096050262451
	0.0295124053955078	-0.0151278972625732	-0.00299310684204102	0.0697629451751709	-0.0313878059387207	0.00721979141235352	-0.0391921997070313	0.0259907245635986	-0.114899396896362	0.0644533634185791	0.0427336692810059	0.0420172214508057	0.000725269317626953	0.0181243419647217	-0.0261375904083252	0.0609989166259766	0.00231099128723145	0.0427260398864746	0.0161378383636475	0.00178980827331543	0.013031005859375	0.00185656547546387	-0.0126569271087646	0.143807172775269	-0.0395562648773193	0.0164752006530762	-0.0512814521789551	0.0375387668609619	0.112031698226929	0.0361354351043701	0.0261197090148926	-0.0243971347808838	-0.021822452545166	0.0470695495605469	-0.0213963985443115	0.0665261745452881	0.00732922554016113	0.105384111404419	-0.0620238780975342	-0.107347249984741	0.0347082614898682	-0.0370657444000244	0.0266857147216797	0.0338900089263916	0.0179257392883301	0.00253415107727051	-0.0330257415771484	0.024031400680542	-0.00251913070678711
	-0.0924389362335205	0.0664751529693604	-0.128211498260498	0.0410254001617432	0.12069845199585	0.00529813766479492	0.278161764144897	0.542454719543457	-0.919267416000366	-132200884819031	0.282354354858398	0.186145544052124	-0.207043886184692	0.393402814865112	-0.0977745056152344	-0.0470061302185059	-0.129878282546997	0.143220663070679	-0.0751662254333496	0.0466938018798828	-0.0605380535125732	-0.0119378566741943	0.0806479454040527	0.078296422958374	-0.0527396202087402	-0.0091707706451416	-0.0428972244262695	0.251735210418701	0.0746665000915527	-0.231224775314331	-0.180817604064941	-0.251086711883545	-0.239753723144531	-0.186873197555542	-0.158185243606567	-0.179829359054565	0.0362789630889893	-0.0401577949523926	-0.0482463836669922	-0.0135283470153809	0.0244348049163818	0.0459818840026855	0.116907835006714	-0.0830621719360352	0.069965124130249	-0.445799350738525	0.00673937797546387	0.0471863746643066	0.0172712802886963
	-0.279274702072144	-0.224329710006714	-0.288349628448486	-0.245659589767456	-0.208766937255859	-0.144485235214233	-0.249229907989502	-0.325999021530151	-0.175913572311401	-0.214607954025269	-0.252764940261841	-0.157202005386353	-0.430902481079102	-0.0208530426025391	0.290451526641846	0.0195651054382324	0.10409951210022	-0.0527279376983643	-0.219319105148315	-0.219900131225586	-0.194836378097534	-0.229079961776733	-0.170720815658569	-0.184397220611572	-0.135728597640991	0.172000408172607	0.0992143154144287	0.056929349899292	-0.0728111267089844	-0.11955189704895	-0.16447377204895	0.0193686485290527	0.0318362712860107	0.130498647689819	-0.0348348617553711	0.0978806018829346	-0.147736549377441	0.0601122379302979	-0.00406837463378906	-0.0269029140472412	0.0963313579559326	0.0125000476837158	-0.208260297775269	-0.104360818862915	-0.364951372146606	0.573724985122681	0.194229602813721	0.115554094314575	-0.234049797058105
	-0.178640127182007	0.054309606552124	0.102259397506714	0.034092903137207	0.132991552352905	-0.121244668960571	0.0303924083709717	-0.188124418258667	0.147500991821289	0.19522762298584	-0.0786163806915283	-0.0784664154052734	-0.197654008865356	-0.0691635608673096	0.120706558227539	0.0488383769989014	0.122273683547974	-0.0553760528564453	0.0398032665252686	-0.121636152267456	-0.120602607727051	-0.0277576446533203	0.0490913391113281	0.230579376220703	-0.0118181705474854	-0.0372898578643799	-0.0288584232330322	-0.00799965858459473	-0.012150764465332	0.158337354660034	-0.0185186862945557	-0.0831809043884277	-0.120028495788574	0.0040740966796875	0.128632783889771	0.165062189102173	-0.326404809951782	0.257844209671021	0.0765049457550049	0.00304174423217773	0.0249502658843994	-0.0520000457763672	-0.187291622161865	0.196256399154663	-0.0682110786437988	0.11443042755127	0.0665919780731201	-0.0408413410186768	-0.119983673095703
	-0.0327222347259521	0.19849419593811	-0.217724323272705	0.0487587451934814	-0.0173227787017822	0.0819985866546631	0.0441257953643799	0.0364511013031006	-0.0660152435302734	-0.0532057285308838	-0.14226222038269	0.182502508163452	-0.0807456970214844	0.247921228408813	-0.0294609069824219	-0.0703089237213135	-0.101942539215088	0.0989105701446533	-0.0404937267303467	0.0605759620666504	-0.0727431774139404	0.124586343765259	0.0709218978881836	-0.128284931182861	-0.00500202178955078	0.129504680633545	-0.0788717269897461	-0.0491561889648438	-0.0130023956298828	0.0410637855529785	-0.0102667808532715	0.118765830993652	-0.0329022407531738	0.0739219188690186	-0.0365843772888184	-0.103639602661133	0.0756244659423828	-0.0795154571533203	-0.00429916381835938	0.129167795181274	0.0134940147399902	-0.0420510768890381	0.0866367816925049	0.043562650680542	0.00421524047851563	0.0811946392059326	-0.099825382232666	-0.034038782119751	-0.00691771507263184
	-0.0558986663818359	0.0192725658416748	0.0456168651580811	-0.0909976959228516	-0.0247519016265869	-0.04026198387146	0.118822813034058	-0.0464816093444824	-0.0396966934204102	-0.00140094757080078	0.0541365146636963	-0.0337831974029541	-0.00463199615478516	0.111309766769409	-0.0061802864074707	-0.0621268749237061	-0.0166239738464355	-0.0470895767211914	-0.0918335914611816	0.0538477897644043	0.108006715774536	0.149837493896484	0.0673363208770752	-0.040313720703125	0.0134189128875732	-0.093397855758667	0.0463318824768066	0.140763282775879	-0.0310981273651123	0.0158360004425049	-0.00377011299133301	-0.291584730148315	0.110411405563354	0.0139338970184326	-0.0127613544464111	0.238542556762695	-0.0412414073944092	0.188027620315552	-0.0645067691802979	-0.121667861938477	0.00164699554443359	-0.00722265243530273	-0.0201365947723389	-0.00281643867492676	0.00053715705871582	-0.0955443382263184	0.036463737487793	0.0106515884399414	-0.0889961719512939
	-0.0399713516235352	0.00471830368041992	-0.0188543796539307	0.0239493846893311	0.00500798225402832	-0.0182442665100098	0.0394747257232666	0.00916862487792969	-0.00422024726867676	0.0520403385162354	0.0267899036407471	-0.0368938446044922	-0.0144903659820557	-0.0189788341522217	-0.0177290439605713	-0.0186407566070557	0.00237870216369629	-0.00248384475708008	-0.0043485164642334	0.00178980827331543	0.0470249652862549	0.0149686336517334	-0.0272457599639893	-0.0749945640563965	-0.0318055152893066	0.0216305255889893	0.0354032516479492	-0.0138881206512451	-0.0362827777862549	-0.0236024856567383	-0.0132749080657959	0.0352470874786377	0.0124316215515137	0.0175108909606934	-0.0409672260284424	-0.0180344581604004	-0.026364803314209	-0.0115494728088379	0.0489835739135742	-0.0969688892364502	0.0072472095489502	-0.00772476196289063	-0.00212383270263672	0.0368928909301758	0.0424296855926514	-0.0728669166564941	0.00195002555847168	7.12872e+09	0.0481462478637695
	0.0458462238311768	0.0390174388885498	0.0900006294250488	-0.00995254516601563	-0.138425588607788	0.043121337890625	0.0852398872375488	-0.0171298980712891	-0.00554156303405762	-0.0621733665466309	-0.057375431060791	0.0685746669769287	0.108274698257446	-0.0122518539428711	0.00676822662353516	-0.423914670944214	0.0132033824920654	0.157446384429932	0.0800201892852783	0.0353002548217773	-0.0347881317138672	-0.112678050994873	-0.014650821685791	0.052192211151123	-0.0153465270996094	-0.0371224880218506	-0.119710206985474	0.172056674957275	0.11116361618042	-0.0826795101165771	0.030717134475708	0.0481381416320801	0.0375573635101318	-0.109678030014038	0.0827252864837646	-0.0821502208709717	-0.125288724899292	-0.211618900299072	-0.160789728164673	-0.326754570007324	-0.188741683959961	-0.173733711242676	0.123441219329834	-0.235272169113159	0.0377264022827148	0.12494421005249	-0.112428188323975	0.102336406707764	0.208441495895386
	-0.0643074512481689	-0.280370712280273	-0.0144948959350586	0.239174365997314	-0.0406322479248047	0.104293346405029	0.0415825843811035	-0.0773606300354004	-0.00457262992858887	0.0334286689758301	0.0473973751068115	-0.0306086540222168	0.0803296566009521	-0.088425874710083	-0.00141024589538574	0.284973859786987	-0.0914685726165771	-0.103080749511719	-0.0753161907196045	-0.125449419021606	-0.0635354518890381	0.261749029159546	-0.0579497814178467	0.114105463027954	-0.0348715782165527	-0.00097966194152832	-0.155981540679932	0.0602250099182129	0.080000638961792	0.113715887069702	-0.153843402862549	-0.0494649410247803	-0.132822751998901	0.164402723312378	0.113550424575806	0.152904272079468	-0.0514426231384277	-0.0198056697845459	0.0244736671447754	0.275979995727539	-0.0265333652496338	-0.0265648365020752	-0.0920870304107666	0.00771689414978027	-0.102246761322021	0.313409090042114	0.124060153961182	-0.0653164386749268	-0.115402698516846
	0.0351839065551758	0.0144784450531006	-0.0128970146179199	-0.0065913200378418	0.0118825435638428	-0.0164999961853027	-0.0712931156158447	-0.0156211853027344	0.0190129280090332	-0.0205008983612061	0.0536794662475586	0.0109961032867432	0.0567231178283691	-0.0456962585449219	0.0437345504760742	-0.0474483966827393	-0.0179319381713867	0.0293450355529785	0.0266571044921875	0.0413246154785156	-0.00355124473571777	-0.036304235458374	-0.0288758277893066	-0.0095221996307373	-0.0153465270996094	0.0396099090576172	0.0303630828857422	-0.0777502059936523	-0.0112996101379395	-0.0251040458679199	0.0275840759277344	0.0831587314605713	0.0135259628295898	-0.0866515636444092	-0.0191848278045654	-0.0414178371429443	0.0433473587036133	-0.00114202499389648	0.0395429134368896	-0.0275275707244873	-0.0255417823791504	-0.000856399536132813	0.0296473503112793	-0.0289525985717773	-0.0158989429473877	0.112030982971191	0.020716667175293	0.00561976432800293	0.0731356143951416
	-0.0516655445098877	0.0522720813751221	0.0291640758514404	-0.0398967266082764	-0.00720381736755371	-0.00697922706604004	-0.242939472198486	-0.101428031921387	0.0554585456848145	0.149739503860474	0.023193359375	0.0807592868804932	-0.012293815612793	-0.0339150428771973	-0.255003929138184	0.197307825088501	-0.0362989902496338	0.132254362106323	-0.127622365951538	-0.00873661041259766	0.00219416618347168	0.241779565811157	0.0335557460784912	-0.112580299377441	-0.210929870605469	-0.136712074279785	-0.0273070335388184	0.155745506286621	0.0223376750946045	0.147239208221436	-0.0161459445953369	0.0590522289276123	-0.0186355113983154	0.0594017505645752	-0.0637772083282471	0.100751161575317	-0.0732657909393311	-0.0327725410461426	-0.0557160377502441	0.148794412612915	0.0655984878540039	-0.070981502532959	0.00301671028137207	-0.0375001430511475	-0.0449028015136719	0.0796511173248291	0.0631475448608398	-0.01749587059021	-0.0582375526428223
	0.0706524848937988	-0.0240788459777832	0.0596921443939209	0.118244409561157	-0.057253360748291	-0.0801486968994141	0.0515539646148682	-0.0601527690887451	0.071505069732666	0.0965385437011719	-0.03790283203125	-0.0651969909667969	0.0575945377349854	0.0159320831298828	0.0683112144470215	-0.0041813850402832	-0.0580153465270996	-0.0209023952484131	-0.151262044906616	-0.263268947601318	-0.178988695144653	-0.232592105865479	-0.156688451766968	-0.266852140426636	-0.0847594738006592	0.0645668506622314	-0.0407216548919678	0.0786125659942627	0.0275924205780029	0.00736284255981445	-0.0721807479858398	-0.00632476806640625	0.0241725444793701	0.0319125652313232	0.131751537322998	-0.0566682815551758	0.0300557613372803	0.03238844871521	0.0461654663085938	0.110186815261841	-0.0439565181732178	-0.0777411460876465	-0.0187301635742188	-0.0026402473449707	0.0467460155487061	0.0409581661224365	-0.0129683017730713	-0.00578451156616211	-0.0141968727111816
	-0.047163724899292	-0.0170142650604248	-0.00616908073425293	0.0748898983001709	-0.0622701644897461	0.0925750732421875	-0.243153095245361	-0.125090360641479	-0.0575847625732422	0.0647623538970947	0.105244159698486	0.147553205490112	-0.0399012565612793	0.0266180038452148	-0.0485601425170898	-0.172295570373535	0.0496735572814941	0.1272132396698	0.0492582321166992	-0.216057062149048	-0.00600862503051758	0.00361776351928711	0.0609498023986816	0.150093078613281	-0.0230815410614014	0.0788571834564209	0.0305285453796387	-0.0500199794769287	-0.0173625946044922	0.00998330116271973	-0.0551774501800537	-0.111309766769409	-0.0893433094024658	0.1722412109375	0.13062596321106	0.0199055671691895	0.0108988285064697	-0.12074089050293	0.0511307716369629	-0.0136880874633789	0.0772178173065186	-0.0134012699127197	-0.05362868309021	-0.0878200531005859	0.077622652053833	0.126926183700562	-0.0672180652618408	0.0759379863739014	-0.140331745147705
	-0.0679128170013428	0.0919041633605957	-0.104664325714111	0.0754015445709229	0.0699341297149658	-0.0119054317474365	0.00378918647766113	0.139005422592163	-0.295871019363403	-0.20533275604248	0.0320358276367188	0.22479510307312	-0.101415157318115	-0.202342510223389	-0.0112326145172119	0.00278091430664063	0.111358880996704	0.287518501281738	-0.121879577636719	-0.100274324417114	-0.00194382667541504	0.249613046646118	-0.0260002613067627	-0.0631577968597412	-0.174327611923218	-0.0895712375640869	0.137449741363525	0.242591142654419	0.0188238620758057	-0.0878255367279053	-0.0127732753753662	-0.145535945892334	0.132894277572632	0.130498647689819	0.0189328193664551	-0.127885103225708	-0.0556790828704834	0.126211404800415	-0.0665924549102783	-0.0995299816131592	0.0470132827758789	0.0232090950012207	-0.145614862442017	0.0196490287780762	0.0176982879638672	0.265454053878784	0.0176799297332764	-0.0760200023651123	0.00583386421203613
	0.0341222286224365	-0.115435838699341	-0.0320117473602295	-0.00172591209411621	0.0266659259796143	0.043121337890625	0.0310113430023193	-0.0142397880554199	0.0829887390136719	-0.0640861988067627	-0.00665688514709473	0.0396027565002441	0.0182015895843506	-0.08921217918396	0.042280912399292	-0.0697472095489502	0.00624442100524902	0.080380916595459	0.116653680801392	-0.0214040279388428	-0.0515825748443604	-0.103668212890625	0.0210056304931641	0.0439305305480957	0.0673117637634277	-0.0146851539611816	0.0446116924285889	-0.156824350357056	0.0718135833740234	0.0434191226959229	0.126371383666992	-0.0633471012115479	0.00762391090393066	-0.0775234699249268	-0.0227441787719727	-0.000211954116821289	0.03548264503479	-0.0159823894500732	0.0308654308319092	-0.00487232208251953	0.062732458114624	-0.038090705871582	0.0905513763427734	-0.0325453281402588	-0.00692462921142578	-0.0131146907806396	-0.00971531867980957	-0.035499095916748	0.0499513149261475
	0.0889174938201904	0.111376762390137	0.0543665885925293	0.0607986450195313	-0.0777125358581543	0.032646656036377	0.12380576133728	-0.115363359451294	0.0133700370788574	0.0306899547576904	-0.0355393886566162	0.013322114944458	0.034052848815918	0.0628170967102051	-0.0664386749267578	0.00384902954101563	0.00502490997314453	0.00674080848693848	0.0923571586608887	0.101287364959717	0.00842046737670898	0.0338718891143799	-0.0200760364532471	-0.045419454574585	-0.0211257934570313	0.0343592166900635	0.0260524749755859	0.0345532894134521	-0.0374376773834229	-0.0833494663238525	0.121546983718872	0.0295507907867432	-0.00868940353393555	-0.0156624317169189	-0.0920984745025635	-0.0323877334594727	0.0180118083953857	-0.0112841129302979	-0.021857738494873	0.0817711353302002	0.0311210155487061	0.00206708908081055	-0.0483019351959229	-0.0202770233154297	0.0282740592956543	-0.0920190811157227	0.0362441539764404	0.050631046295166	-0.0518271923065186
	-0.0601441860198975	-0.191224336624146	-0.151660919189453	0.0222518444061279	0.155808210372925	0.104742050170898	-0.109572172164917	-0.0853824615478516	0.109921932220459	-0.200993061065674	0.0755820274353027	0.101677179336548	0.0703461170196533	-0.37232232093811	0.111602306365967	-0.199451446533203	0.0788185596466064	0.0996184349060059	-0.120718479156494	-0.205317974090576	0.107928276062012	0.207441329956055	0.157447099685669	-0.126672267913818	-0.0261287689208984	-0.00925302505493164	0.00303983688354492	0.109807729721069	-0.0381114482879639	0.0161488056182861	-0.0216884613037109	-0.021848201751709	0.057445764541626	-0.0150063037872314	-0.0261192321777344	0.0836400985717773	-0.0202248096466064	0.0486960411071777	0.015704870223999	0.134221076965332	-0.0152101516723633	-0.0535538196563721	0.0551669597625732	-0.0639104843139648	-0.011946439743042	0.201541662216187	0.0637223720550537	-0.108922958374023	-0.0955743789672852
	0.103415250778198	-0.0205421447753906	0.0070183277130127	0.0146946907043457	-0.0427954196929932	0.0234522819519043	0.0230319499969482	-0.0752637386322021	0.0342679023742676	0.0804321765899658	-0.0441083908081055	-0.0516910552978516	0.0257036685943604	-0.00234317779541016	-0.00644588470458984	0.03155517578125	-0.0475029945373535	0.0501363277435303	0.0427775382995605	0.103183269500732	-0.0272810459136963	-0.120633602142334	-0.00338959693908691	0.0217690467834473	0.112813472747803	0.0351560115814209	0.0186448097229004	-0.135371685028076	0.00617742538452148	-0.0588674545288086	0.0390386581420898	0.0489985942840576	0.0119261741638184	-0.0878336429595947	-0.015538215637207	0.0899310111999512	0.0773279666900635	0.0154600143432617	0.0078737735748291	0.138107299804688	-0.0155129432678223	-0.0411701202392578	0.00358676910400391	-0.0174262523651123	-0.00515198707580566	-0.00843977928161621	0.00262451171875	-0.00599908828735352	0.0882601737976074
	0.0126323699951172	0.169482707977295	-0.0378680229187012	-0.0991735458374023	-0.0106143951416016	0.0252144336700439	0.0229430198669434	0.12585186958313	0.0329811573028564	-0.0530939102172852	-0.0612592697143555	0.00488972663879395	-0.0691883563995361	0.162966251373291	0.019775390625	-0.0487766265869141	0.0388553142547607	-0.0538723468780518	0.0479505062103271	0.134888887405396	-0.124832391738892	-0.0173797607421875	-0.0713255405426025	0.0302615165710449	0.10022497177124	-0.112154722213745	-0.00152254104614258	0.00804734230041504	-0.0584793090820313	0.0845754146575928	-0.0113403797149658	0.0620005130767822	0.0650975704193115	-0.0498082637786865	-0.132997512817383	0.0979795455932617	0.0350842475891113	0.18385910987854	-0.176388025283813	0.087160587310791	0.00291824340820313	-0.0507433414459229	-0.0633182525634766	0.083775520324707	0.00864744186401367	0.0240802764892578	-0.0565626621246338	0.00163841247558594	0.0329897403717041
	-0.030684232711792	0.0408320426940918	-0.344976186752319	-0.00637459754943848	0.108299493789673	0.155136108398438	-0.040956974029541	-0.054462194442749	-0.156076669692993	-0.0390825271606445	0.131155967712402	0.0862934589385986	-0.00426816940307617	0.158998250961304	-0.187531232833862	-0.257520914077759	0.0387229919433594	0.175139904022217	-0.103945255279541	0.250730991363525	0.0158736705780029	0.106755971908569	-0.105519771575928	-0.213876008987427	-0.0235164165496826	0.169680118560791	-0.0689952373504639	0.130546569824219	-0.0953810214996338	-0.126902341842651	-0.193914175033569	0.224136590957642	-0.166553020477295	0.168616056442261	-0.0479094982147217	0.0495140552520752	-0.111122608184814	0.0209231376647949	-0.0187480449676514	0.262131214141846	-0.0259230136871338	0.0351626873016357	-0.101075649261475	-0.0494616031646729	0.0609431266784668	0.132981538772583	-0.0557823181152344	0.0883264541625977	-0.0973973274230957
	-0.138283252716064	0.082538366317749	-0.168364763259888	-0.0923762321472168	0.183591842651367	0.0524575710296631	-0.000271081924438477	0.0613226890563965	0.0559654235839844	0.0168111324310303	-0.0629572868347168	-0.000276088714599609	-0.0140326023101807	0.028069019317627	-0.188133478164673	-0.0229852199554443	0.154470205307007	-0.0333366394042969	-0.291920900344849	-0.117303133010864	0.562864661216736	0.165076971054077	-0.184433221817017	-0.320584297180176	-0.0335566997528076	-0.0284385681152344	0.053680419921875	0.24713134765625	-0.132120132446289	-0.0919780731201172	-0.23538064956665	0.00855112075805664	-0.0621318817138672	0.165808439254761	0.0437042713165283	0.00137805938720703	-0.0423340797424316	-0.214117765426636	-0.0129356384277344	0.143111705780029	0.0207479000091553	-0.0220670700073242	0.0900146961212158	-0.199494361877441	0.027897834777832	0.14434027671814	-0.00338172912597656	-0.000427484512329102	0.0275833606719971
	0.1291663646698	-0.0871517658233643	0.0036013126373291	0.0470902919769287	-0.0418879985809326	-0.0208995342254639	0.0550365447998047	0.00335192680358887	0.0165848731994629	0.123087406158447	-0.0255715847015381	-0.0744655132293701	-0.0908503532409668	0.0105595588684082	-0.238383293151855	0.0185086727142334	0.203495979309082	0.0265724658966064	0.0295889377593994	-0.0622961521148682	0.00858855247497559	0.0294194221496582	-0.0230352878570557	-0.00422430038452148	-0.04624342918396	-0.151413679122925	0.0869307518005371	0.171727418899536	-0.0326323509216309	0.0142707824707031	0.0150537490844727	-0.0275273323059082	-0.105974674224854	0.0169610977172852	0.0753650665283203	0.0164496898651123	0.00976395606994629	-0.0263192653656006	0.0122888088226318	-0.0274872779846191	0.0700290203094482	-0.0366997718811035	-0.012789249420166	0.0251893997192383	-0.0288393497467041	0.0735917091369629	0.0139679908752441	-0.0735428333282471	-0.203969478607178
	0.0693576335906982	-0.103761434555054	0.166354179382324	-0.285021543502808	0.0757350921630859	-0.0171976089477539	0.239582777023315	-0.152873516082764	0.0168452262878418	0.337972640991211	-0.11023473739624	-0.263006925582886	-0.433104515075684	0.229540109634399	0.0497052669525146	0.226698875427246	-0.0254585742950439	0.000413656234741211	-0.12095046043396	0.184010982513428	0.0847029685974121	-0.254717826843262	-0.17431640625	0.270029783248901	0.166425466537476	0.111258029937744	0.00666260719299316	-0.293273687362671	-0.119225978851318	0.0548343658447266	-0.148636341094971	0.203978300094604	-0.141509532928467	0.0521759986877441	0.0252821445465088	0.0543222427368164	-0.132580995559692	-0.249220848083496	-0.191629648208618	-0.302527904510498	-0.215216159820557	-0.140023708343506	0.344409227371216	0.101995468139648	-0.268047571182251	0.338428020477295	-0.0423481464385986	-0.304007768630981	-0.20175576210022
	0.00759267807006836	0.000373125076293945	-0.0186760425567627	0.0018317699432373	0.0254008769989014	0.042586088180542	0.0224094390869141	-0.0310323238372803	0.0477502346038818	-0.0174453258514404	-0.0406885147094727	0.0410118103027344	0.0699141025543213	-0.0749931335449219	0.100305080413818	-0.0294172763824463	-0.0560340881347656	0.0117413997650146	0.0209863185882568	0.0144174098968506	-0.0137465000152588	-0.0314550399780273	-0.0180747509002686	-0.0515265464782715	0.0969605445861816	-0.00867819786071777	0.00674676895141602	-0.078533411026001	0.00925636291503906	0.0252962112426758	0.0073697566986084	0.0329554080963135	0.0159637928009033	0.00629162788391113	-0.0173602104187012	-0.0361886024475098	0.00651669502258301	-0.0597023963928223	0.0601286888122559	-0.188887357711792	0.0239191055297852	0.0232794284820557	-0.0179038047790527	-0.0981357097625732	0.0463743209838867	-0.0226101875305176	0.0393881797790527	0.0843656063079834	0.00275778770446777
	0.170337677001953	0.00397443771362305	0.00509166717529297	-0.0759196281433105	0.0168495178222656	-0.0826284885406494	0.0992224216461182	-0.153149843215942	-0.00501298904418945	-0.0647621154785156	0.0443775653839111	0.027808666229248	0.0287292003631592	0.0914371013641357	0.00922155380249023	0.0208320617675781	0.0557069778442383	0.0225057601928711	-0.0198521614074707	-0.00538253784179688	0.0559890270233154	0.0702433586120605	-0.031853199005127	-0.0468349456787109	0.060556173324585	0.0220324993133545	-0.037247896194458	-0.118053913116455	0.0197494029998779	0.0743958950042725	0.0308561325073242	0.0616905689239502	-0.00280547142028809	0.0117282867431641	-0.0295026302337646	0.0546283721923828	-0.0203077793121338	0.0383009910583496	0.0233428478240967	-0.049807071685791	-0.0209746360778809	0.0226476192474365	-0.0682730674743652	0.0456936359405518	0.0235245227813721	0.109408855438232	0.0518238544464111	0.0239613056182861	0.00631904602050781
	0.0398638248443604	0.0478272438049316	-0.0657620429992676	-0.0173532962799072	0.0538275241851807	-0.0188028812408447	0.0436875820159912	-0.0238115787506104	0.0242884159088135	-0.156857967376709	0.0841741561889648	-0.00580692291259766	-0.161403894424438	0.0235903263092041	0.097754955291748	-0.0740230083465576	-0.00818538665771484	0.101997137069702	-0.0973055362701416	0.165404558181763	-0.0624768733978271	0.0138649940490723	-0.0431456565856934	0.0583832263946533	0.0933544635772705	0.00553989410400391	0.0505006313323975	-0.0932023525238037	-0.03128981590271	-0.0328507423400879	-0.109250545501709	-0.00990486145019531	0.0419366359710693	0.0929994583129883	0.0962703227996826	-0.052483081817627	0.122800350189209	-0.190977334976196	-0.000996828079223633	0.304470300674438	-0.0656633377075195	-0.00578951835632324	-0.0355300903320313	0.0323431491851807	0.0361554622650146	0.216171503067017	-0.0385656356811523	-0.0565435886383057	0.0416138172149658
	-0.0436098575592041	-0.192076683044434	0.0106894969940186	0.076322078704834	0.056567907333374	0.0477304458618164	0.0586841106414795	-0.197358369827271	0.0868790149688721	0.0592942237854004	0.0275216102600098	-0.0546255111694336	0.0493810176849365	-0.0242328643798828	-0.00246882438659668	0.0525591373443604	0.055837869644165	-0.090400218963623	0.14859676361084	-0.0596640110015869	-0.0134909152984619	-0.189927577972412	-0.0864229202270508	0.183441400527954	-0.224619388580322	-0.246899366378784	-0.180439949035645	-0.218559503555298	-0.170731544494629	-0.21975302696228	0.112572431564331	-0.0444498062133789	0.0517210960388184	-0.143692255020142	-0.0448744297027588	0.0734968185424805	-0.105665922164917	0.147218227386475	0.0705316066741943	-0.107368469238281	0.0322201251983643	-0.0787954330444336	-0.066648006439209	0.0677573680877686	0.0554139614105225	-0.164496421813965	0.0140421390533447	0.0138318538665771	0.0117249488830566
	0.0654654502868652	0.0936534404754639	0.0157434940338135	-0.0322694778442383	-0.0818679332733154	0.0176076889038086	-0.0973434448242188	0.086592435836792	-0.0197117328643799	0.0432872772216797	0.00682854652404785	0.0294995307922363	-0.23088526725769	-0.222339630126953	-0.155646324157715	-0.191489696502686	-0.131468772888184	-0.153554201126099	0.0375165939331055	0.0460631847381592	-0.106441020965576	-0.0142810344696045	0.00394439697265625	0.0606093406677246	-0.254362106323242	-0.237498998641968	-0.13855504989624	-0.213144540786743	-0.159701824188232	-0.190106391906738	0.0650784969329834	-0.0159461498260498	0.0249240398406982	-0.0194165706634521	0.0125555992126465	-0.0502851009368896	-0.0197281837463379	-0.0632762908935547	-0.0939836502075195	0.166203022003174	0.031780481338501	0.0768795013427734	-0.0025324821472168	-0.130110263824463	-0.0126430988311768	-0.17180871963501	0.0390229225158691	0.150520086288452	-0.0449421405792236
	-0.275467395782471	-0.182447195053101	0.12291955947876	0.201699495315552	0.133671283721924	-0.063629150390625	0.173754215240479	0.0815503597259521	-0.0863769054412842	-0.256908416748047	0.0973472595214844	-0.0470504760742188	0.0040748119354248	0.151584148406982	-0.0600872039794922	0.0367827415466309	-0.0517973899841309	0.00845527648925781	-0.124205112457275	-0.108061552047729	0.0507802963256836	0.154017210006714	0.172211408615112	-0.107913494110107	-0.0591166019439697	0.0484769344329834	0.0335874557495117	0.073420524597168	0.0226147174835205	-0.0904054641723633	-0.0258774757385254	-0.0136570930480957	0.00838398933410645	-0.0758609771728516	0.0212705135345459	0.150708913803101	-0.0922877788543701	0.0902032852172852	0.0298144817352295	0.240252017974854	-0.00217366218566895	-0.0999689102172852	0.00277233123779297	0.0252759456634521	0.128572225570679	5.91278e+09	-0.0880494117736816	-0.0448060035705566	0.0584747791290283
	0.0586073398590088	-0.0160079002380371	0.0676019191741943	-0.0458939075469971	-0.0289649963378906	-0.0330498218536377	-0.0103354454040527	0.0161914825439453	0.0601818561553955	0.013080358505249	-0.0405490398406982	-0.0499758720397949	-0.0255236625671387	0.0177593231201172	0.0841059684753418	0.07438063621521	-0.0444831848144531	-0.0727455615997314	0.0254688262939453	-0.0256237983703613	0.00547885894775391	-0.0312652587890625	0.0192434787750244	0.00841164588928223	0.0378749370574951	-0.0143551826477051	-0.0110311508178711	-0.037304162979126	0.0321860313415527	-0.0358743667602539	0.0554711818695068	-0.0304994583129883	-0.0340323448181152	-0.0543265342712402	0.049579381942749	-0.0123543739318848	0.00578522682189941	-0.0699896812438965	0.0568900108337402	-0.0760166645050049	-0.0155887603759766	0.0652680397033691	0.0679929256439209	-0.0623488426208496	-0.0165200233459473	-0.0693759918212891	-0.0252900123596191	0.030954122543335	0.0352892875671387
	-0.00490236282348633	0.0321009159088135	0.0347552299499512	-0.0332620143890381	-0.00856709480285645	0.0376920700073242	0.0277364253997803	0.012376070022583	-0.0362715721130371	-0.0618360042572021	-0.0420136451721191	0.0359737873077393	-0.111274242401123	0.0149567127227783	0.0224668979644775	0.00406241416931152	-0.0529963970184326	0.000895977020263672	-0.0233924388885498	0.00284624099731445	-0.0134055614471436	-0.0056767463684082	0.0185937881469727	0.00536799430847168	-0.0349447727203369	0.0308480262756348	-0.0199172496795654	0.0625362396240234	0.00804424285888672	0.0529041290283203	0.0404901504516602	0.00613594055175781	0.0104093551635742	0.00610685348510742	-0.023418664932251	0.0116186141967773	0.026132345199585	-0.0156271457672119	-0.000306606292724609	0.0613939762115479	-0.0159673690795898	-0.0116744041442871	-0.0309364795684814	-0.000175952911376953	0.0260896682739258	0.0872592926025391	0.0195322036743164	-0.019878625869751	0.0337038040161133
	0.11509370803833	0.122844219207764	0.114495992660522	-0.631056785583496	-0.114302396774292	0.201552867889404	0.0927140712738037	0.264235496520996	-0.127024173736572	0.083383321762085	-0.108991622924805	0.0424191951751709	0.171878337860107	0.344936370849609	0.0614888668060303	-0.094109058380127	-0.188588857650757	-0.148132085800171	-0.301889181137085	0.102425336837769	0.00732874870300293	0.146149158477783	0.0656299591064453	0.0452597141265869	0.153400421142578	0.238821506500244	-0.10399866104126	-0.0795133113861084	-0.155540227890015	-0.160452365875244	-0.0121283531188965	0.0765752792358398	-0.00774979591369629	0.0413141250610352	-0.0792198181152344	0.0155057907104492	-0.071120023727417	-0.0515797138214111	0.0998678207397461	-0.0609433650970459	0.0383598804473877	0.0111558437347412	-0.227339029312134	0.107229232788086	-0.155452728271484	0.484493970870972	0.108061790466309	-0.0635278224945068	0.120209932327271
	-0.10310697555542	-0.0420212745666504	0.0384418964385986	-0.00962686538696289	0.0622279644012451	0.0423183441162109	-0.0858883857727051	-0.0253288745880127	0.0474104881286621	0.0205323696136475	0.0475285053253174	0.00454592704772949	-0.0827608108520508	-0.0560364723205566	-0.0273942947387695	-0.0190744400024414	0.107512712478638	0.0390400886535645	0.0518012046813965	-0.0558512210845947	0.000253438949584961	-0.0374476909637451	0.00497555732727051	0.0664620399475098	-0.00092768669128418	0.0186524391174316	-0.0773546695709229	0.0572860240936279	0.0525882244110107	-0.011540412902832	-0.108943939208984	-0.0111274719238281	0.00981879234313965	0.0614469051361084	0.0682384967803955	0.0602335929870605	-0.0965585708618164	-0.0464015007019043	0.0147945880889893	-0.105303764343262	0.0442557334899902	0.1143958568573	-0.158019781112671	-0.183781147003174	-0.179068565368652	-0.141451358795166	-0.24351692199707	-0.137799978256226	-0.0719978809356689
	0.143923759460449	-0.158373832702637	0.00955414772033691	0.0611088275909424	-0.223963737487793	0.156188011169434	-0.469846725463867	-0.183741092681885	-0.284171104431152	0.534436464309692	0.0227930545806885	0.182198524475098	-0.284668445587158	-0.163592338562012	-0.262593746185303	0.56186842918396	-0.0446236133575439	0.0969779491424561	-0.224588871002197	0.0564332008361816	0.0235378742218018	-0.0649707317352295	0.0528132915496826	0.234618186950684	-0.344121932983398	0.117441177368164	-0.200843811035156	0.498013496398926	0.00271773338317871	-0.110985040664673	-0.31728196144104	0.0141701698303223	-0.30040979385376	0.47027325630188	0.0387284755706787	0.113550901412964	-0.333382844924927	0.0921816825866699	-0.259283304214478	0.762288331985474	0.00254440307617188	0.058845043182373	-0.108960151672363	-0.22156810760498	-0.227329015731812	-0.232900142669678	-0.197853088378906	-0.201486587524414	-0.507434368133545
	0.0764229297637939	0.0499913692474365	0.036299467086792	0.0139477252960205	-0.0500063896179199	-0.0429580211639404	0.00666952133178711	0.095693826675415	0.0067441463470459	0.0521442890167236	-0.0710504055023193	-0.00151848793029785	0.0725898742675781	-0.0378313064575195	-0.0196926593780518	0.121492624282837	-0.0791289806365967	0.00330543518066406	0.0645849704742432	0.108402967453003	-0.061506986618042	-0.159525156021118	0.0635616779327393	-0.0312333106994629	0.182291507720947	-0.0279390811920166	-0.045250415802002	-0.118154525756836	0.00421476364135742	-0.0280041694641113	0.0591580867767334	-0.0411159992218018	0.0654220581054688	-0.122743368148804	-0.0207228660583496	0.0870387554168701	0.13764476776123	0.15315318107605	0.0174477100372314	0.069481372833252	-0.0582351684570313	-0.243324995040894	0.158013820648193	0.101258039474487	-0.0157437324523926	0.142560243606567	-0.158766031265259	-0.108999967575073	0.119910955429077
	-0.0303139686584473	-0.0655159950256348	-0.11691427230835	0.0387182235717773	0.0240678787231445	0.124415874481201	-0.0331711769104004	-0.05523681640625	-0.0289976596832275	0.00773406028747559	0.0108025074005127	0.086228609085083	-0.0379447937011719	-0.106223344802856	0.0418529510498047	-0.00139236450195313	0.0212686061859131	0.0578398704528809	-0.0876674652099609	-0.0824956893920898	-0.0154528617858887	0.00204205513000488	0.111703157424927	0.147715091705322	-0.0527396202087402	-0.00736474990844727	-0.0514564514160156	0.0152246952056885	0.00851058959960938	0.157297372817993	-0.0499460697174072	-0.050051212310791	0.0151238441467285	-0.017913818359375	-0.00104331970214844	0.181146144866943	-0.00179719924926758	-0.0188264846801758	-0.0453958511352539	0.051201343536377	-0.00359988212585449	0.0627431869506836	-0.153447866439819	-0.148505687713623	-0.158853769302368	-0.31719446182251	-0.189784288406372	-0.157202005386353	-0.0229146480560303
	-0.101064205169678	0.042161226272583	-0.232939958572388	0.192294836044312	-0.0934662818908691	0.198672771453857	-0.051591157913208	0.0783753395080566	-0.19755744934082	-0.0538761615753174	0.147462129592896	0.0414810180664063	-0.122582912445068	-0.0248594284057617	0.0604753494262695	0.0998780727386475	-0.0979330539703369	0.107383012771606	0.0158560276031494	0.0128853321075439	-0.0531589984893799	0.012392520904541	0.0422580242156982	0.00168609619140625	-0.197534561157227	0.185054540634155	-0.387602090835571	0.305790662765503	-0.0310022830963135	0.127392530441284	0.0314123630523682	-0.100252628326416	-0.183429002761841	0.159927845001221	-0.0734219551086426	0.216806411743164	-0.123698711395264	-0.114357948303223	0.0062718391418457	0.392509698867798	0.137088060379028	-0.0944750308990479	-0.0584652423858643	-0.050189733505249	0.0905117988586426	0.0307936668395996	0.0289795398712158	-0.0131738185882568	-0.109325408935547
	-0.167604684829712	-0.0449693202972412	-0.0429327487945557	0.12270712852478	0.0672190189361572	0.0722622871398926	-0.0476641654968262	0.0858900547027588	0.0113680362701416	0.0780875682830811	-0.0640904903411865	0.0172812938690186	-0.0515072345733643	0.171635627746582	-0.0393862724304199	-0.0534353256225586	0.00637984275817871	0.0213515758514404	0.0218276977539063	0.0369675159454346	-0.0585136413574219	0.161925554275513	0.0690405368804932	-0.0492334365844727	0.0541121959686279	0.00326132774353027	-0.157583713531494	-0.0145437717437744	0.0201194286346436	0.13201904296875	-0.0263116359710693	0.0571093559265137	-0.0355114936828613	0.104688167572021	0.00935626029968262	-0.0777785778045654	-0.0491600036621094	0.0772767066955566	-0.00583744049072266	-0.089186429977417	0.0291402339935303	-0.0047156810760498	-0.0311868190765381	-0.000527620315551758	0.0315818786621094	0.0438792705535889	0.0204205513000488	-0.0188672542572021	0.0591762065887451
	0.0591292381286621	0.0504717826843262	-0.115008115768433	-0.00821685791015625	0.06001877784729	-0.011488676071167	0.030569314956665	0.0191380977630615	-0.0952589511871338	0.00387215614318848	0.0493636131286621	0.0117490291595459	-0.0656726360321045	-0.0167331695556641	-0.0398390293121338	-0.0224413871765137	0.0614545345306396	0.0653049945831299	-0.278898000717163	-0.254389762878418	-0.137376308441162	-0.251078605651855	-0.150014638900757	-0.287429332733154	0.0562403202056885	-0.0491487979888916	0.0680243968963623	0.140005826950073	-0.101204633712769	-0.127824068069458	0.0349533557891846	-0.124832153320313	0.0596475601196289	0.118590831756592	-0.00903582572937012	-0.0514934062957764	0.0149445533752441	0.054119348526001	0.0377519130706787	-0.182590484619141	0.0206739902496338	-0.0306394100189209	-0.0105676651000977	0.034233570098877	0.0350320339202881	-0.323373794555664	0.0312583446502686	0.0452535152435303	-0.034177303314209
	0.0739281177520752	-0.122188091278076	0.0443382263183594	-0.0659544467926025	-0.0106143951416016	0.0561752319335938	0.13314414024353	0.0296483039855957	-0.0216712951660156	-0.105548858642578	-0.025916576385498	0.026996374130249	0.0825579166412354	-0.000739574432373047	0.00431084632873535	-0.0601162910461426	-0.0393013954162598	0.0521326065063477	-0.0186259746551514	-0.00162911415100098	0.0644130706787109	-0.0258653163909912	0.00853252410888672	-0.061176061630249	0.0834245681762695	-0.00621676445007324	0.10221004486084	-0.142419099807739	0.0135369300842285	-0.0698938369750977	0.109085559844971	0.0212831497192383	0.0551583766937256	-0.0524983406066895	-0.0443851947784424	-0.111179828643799	-0.0259490013122559	-0.0625424385070801	0.0292136669158936	0.00513172149658203	0.0646677017211914	0.0316078662872314	0.0104093551635742	-0.0735933780670166	0.0188350677490234	-0.0541081428527832	0.00464606285095215	0.0673928260803223	-0.0173983573913574
	0.0462851524353027	0.0850026607513428	-0.0478332042694092	-0.0906534194946289	0.0398490428924561	-0.0391991138458252	0.0250754356384277	0.0498414039611816	0.00997376441955566	-0.06927490234375	0.017848014831543	-0.0274410247802734	0.034052848815918	0.0347011089324951	0.0490243434906006	-0.112162351608276	0.00163173675537109	-0.0702099800109863	-0.00484824180603027	-0.00865459442138672	0.0377583503723145	0.0719232559204102	-0.0053703784942627	-0.0694510936737061	-0.00242733955383301	0.00138688087463379	0.0918567180633545	0.0226402282714844	-0.0120561122894287	-0.0751056671142578	0.0218572616577148	-0.0123510360717773	0.0332479476928711	0.00832128524780273	-0.079319953918457	-0.0618617534637451	0.0157523155212402	0.0210096836090088	0.0084834098815918	0.044947624206543	0.0274510383605957	-0.0369193553924561	0.0369052886962891	-0.0234012603759766	0.0237510204315186	-0.00114083290100098	0.0419423580169678	-0.0581750869750977	0.0429542064666748
	0.00072479248046875	0.149887323379517	0.054027795791626	-0.0478987693786621	0.0552637577056885	-0.0406873226165771	-0.0928084850311279	0.0212218761444092	-0.0230979919433594	-0.160223960876465	0.0805895328521729	0.0842125415802002	0.0718135833740234	0.182644128799438	0.00562787055969238	-0.0670530796051025	-0.00832223892211914	-0.0683293342590332	-0.0265066623687744	0.11811089515686	-0.0642416477203369	-0.0649707317352295	0.0301523208618164	-0.0472705364227295	0.0237705707550049	-0.000408172607421875	-0.00228428840637207	-0.0758912563323975	0.0227994918823242	-0.0203902721405029	-0.0772686004638672	0.0114436149597168	-0.0469603538513184	-0.013601541519165	0.024909496307373	0.00814294815063477	-0.0260322093963623	0.0632255077362061	-0.11765718460083	0.17622971534729	0.0284795761108398	-0.0726308822631836	-0.0163345336914063	-0.00131940841674805	-0.0182290077209473	0.210490465164185	-0.0436625480651855	-0.00714468955993652	-0.0195364952087402
	-0.255411148071289	-0.373998641967773	-0.265919208526611	-0.23145055770874	-0.225869178771973	-0.215110301971436	-0.364485263824463	-0.246455907821655	-0.174476861953735	-0.171908140182495	-0.204497814178467	-0.182845115661621	-0.0568737983703613	0.157231092453003	0.0904088020324707	0.0797593593597412	-0.165900230407715	0.00982546806335449	-0.330423355102539	-0.257688045501709	-0.140013933181763	0.742953181266785	-0.03753662109375	-0.117491006851196	-0.0631353855133057	-0.121092796325684	-0.0741474628448486	0.140931367874146	0.161343336105347	0.0152101516723633	-0.187994003295898	0.0108816623687744	-0.116064786911011	0.342056512832642	-0.0262160301208496	0.0279369354248047	-0.196712732315063	-0.252862930297852	-0.171083688735962	-0.285268783569336	-0.226995944976807	-0.185683012008667	0.00586438179016113	0.132956266403198	-0.407280683517456	-0.231290340423584	-0.360994815826416	0.512219429016113	-0.0524163246154785
	0.115595817565918	0.173458337783813	-0.0100603103637695	-0.0602102279663086	-0.0446820259094238	-0.0718653202056885	0.000271081924438477	0.0948793888092041	0.00429534912109375	0.0778834819793701	0.0326321125030518	-0.120522260665894	-0.0729987621307373	0.262788057327271	-0.0389335155487061	0.107251644134521	-0.0810704231262207	-0.0422542095184326	-0.028174877166748	0.0524353981018066	-0.0725655555725098	0.0886151790618896	-0.0131313800811768	0.0104019641876221	0.0157492160797119	0.03324294090271	-0.0987389087677002	0.0524640083312988	0.0071110725402832	0.027263879776001	-0.0104098320007324	0.110470771789551	-0.0774648189544678	0.0251853466033936	0.0565252304077148	-0.0840599536895752	-0.00318741798400879	0.0723576545715332	-0.0780367851257324	0.177454233169556	-0.0295882225036621	-0.00586128234863281	-0.0729012489318848	0.157286643981934	-0.0372424125671387	0.174932241439819	-0.143347501754761	0.0457370281219482	0.00397300720214844
	-0.00690412521362305	-0.0170142650604248	-0.0226013660430908	-0.0548250675201416	0.0183227062225342	0.0462625026702881	0.0628414154052734	0.141711950302124	-0.0184664726257324	0.0578465461730957	-0.0714774131774902	-0.0533366203308105	0.0515701770782471	0.0498993396759033	-0.034144401550293	0.0624349117279053	0.00908613204956055	-0.0434613227844238	0.00865745544433594	0.0400583744049072	-0.00194382667541504	-0.0484516620635986	0.0036628246307373	-0.0363068580627441	0.0391252040863037	-0.000898122787475586	-0.037161111831665	-0.0145437717437744	0.0313601493835449	0.0180246829986572	0.0594308376312256	0.028519868850708	-0.00314617156982422	-0.0214855670928955	-0.00265741348266602	0.0106716156005859	0.00456476211547852	0.0575830936431885	0.0118324756622314	0.209220409393311	-0.0258467197418213	-0.0760858058929443	0.00301671028137207	-0.00943899154663086	0.0415351390838623	0.162583589553833	-0.0103199481964111	-0.0585460662841797	0.0130934715270996
	-0.323878049850464	-0.0927114486694336	0.164786100387573	-0.0929512977600098	0.148670673370361	0.0639114379882813	0.0392987728118896	-0.29346752166748	0.0361526012420654	-0.435203552246094	0.233387231826782	0.0950398445129395	-0.217865467071533	0.334712505340576	-0.0243444442749023	0.126698970794678	-0.0943706035614014	-0.00358939170837402	-0.132451772689819	-0.334744691848755	-0.13573956489563	0.265153646469116	0.10943865776062	0.286723613739014	-0.200318574905396	0.0676076412200928	0.28009295463562	-0.234143495559692	0.0655531883239746	0.0157315731048584	0.0911233425140381	-0.194322109222412	-0.060093879699707	-0.0201687812805176	0.180672645568848	0.0313653945922852	0.198176145553589	-0.02435302734375	-0.118322610855103	0.185874462127686	0.0936663150787354	-0.218628644943237	-0.0747053623199463	0.267818450927734	-0.0616276264190674	-0.149545192718506	0.0884292125701904	-0.13772439956665	-0.0556192398071289
	0.0592162609100342	-0.0343589782714844	-0.0199239253997803	-0.0542652606964111	0.0183227062225342	0.0364828109741211	0.167333126068115	0.00855088233947754	0.0319511890411377	-0.0289375782012939	-0.0632405281066895	-0.0582127571105957	0.093477725982666	0.109140634536743	0.106701374053955	-0.0998339653015137	-0.0140116214752197	-0.125242471694946	0.00440621376037598	-0.0744161605834961	0.045961856842041	0.170203685760498	0.00553774833679199	-0.150820255279541	-0.026928186416626	0.0151834487915039	0.139983415603638	-0.0816712379455566	0.0113050937652588	-0.0429186820983887	0.0700950622558594	0.0336668491363525	0.0466315746307373	-0.0967299938201904	-0.00189757347106934	-0.0500655174255371	-0.0444374084472656	-0.0439548492431641	0.071042537689209	-0.0172655582427979	0.040255069732666	-0.00586128234863281	0.125088691711426	-0.0752599239349365	-0.0336239337921143	-0.193184375762939	0.0704572200775146	-0.00413966178894043	-0.0623009204864502
	0.0117337703704834	0.0501112937927246	0.0141768455505371	0.0148015022277832	-0.0601482391357422	0.0348687171936035	0.0337498188018799	0.0313520431518555	0.00595760345458984	0.00901889801025391	-0.044877290725708	0.0178945064544678	-0.23091197013855	-0.232158422470093	-0.18015456199646	-0.205519199371338	-0.130143880844116	-0.112379312515259	-0.11269211769104	0.0276541709899902	0.0691702365875244	0.14362907409668	-0.0118982791900635	-0.0856976509094238	7.12872e+09	0.148407220840454	-0.0252408981323242	-0.110923767089844	-0.000750303268432617	-0.00454163551330566	0.00255537033081055	0.144100904464722	-0.00340151786804199	-0.0471231937408447	-0.0938174724578857	0.00909161567687988	-0.0771362781524658	-0.042959451675415	0.0186588764190674	0.0862109661102295	0.0154962539672852	0.0556914806365967	-0.0756511688232422	0.0253622531890869	-0.0267267227172852	0.0133473873138428	0.0176057815551758	0.0676648616790771	-0.00577616691589355
	-0.00690412521362305	-0.0519146919250488	0.019218921661377	-0.00745797157287598	0.0360190868377686	-0.0258035659790039	-0.0246915817260742	-0.131747722625732	0.0894393920898438	0.0392053127288818	-0.030754566192627	0.0480353832244873	0.00994038581848145	-0.0507931709289551	0.0358495712280273	-0.0821599960327148	0.0175776481628418	0.0518665313720703	-0.0149533748626709	0.0194857120513916	0.00463747978210449	-0.0603146553039551	0.00928020477294922	-0.0661354064941406	0.0464653968811035	0.036907434463501	0.076146125793457	-0.022813081741333	-0.028895378112793	-0.0789988040924072	0.0270960330963135	-0.000323772430419922	0.0178945064544678	-0.090200662612915	0.00803661346435547	0.0785272121429443	0.114981174468994	-0.0908806324005127	-0.0396327972412109	0.151520729064941	0.0101509094238281	-0.0434470176696777	-0.0203850269317627	-0.0170705318450928	0.0358560085296631	0.0204789638519287	-0.0092618465423584	0.0518691539764404	0.0459458827972412
	0.217243432998657	-0.0433022975921631	0.0426316261291504	-0.100906848907471	-0.0666654109954834	-0.0269970893859863	-0.0169928073883057	0.10358190536499	0.0384626388549805	0.0194699764251709	-0.0285408496856689	0.0305130481719971	0.1133131980896	0.088310718536377	-0.0671770572662354	0.0655074119567871	-0.0799195766448975	-0.0264389514923096	0.0147292613983154	0.0372846126556396	-0.01297926902771	-0.013437032699585	-0.00565361976623535	-0.00581169128417969	0.0228581428527832	0.0184106826782227	-0.0435938835144043	0.0294725894927979	0.010188102722168	-0.0181460380554199	-0.0160021781921387	0.0884191989898682	-0.0802457332611084	0.000370979309082031	-0.0202419757843018	0.0745043754577637	0.0488824844360352	-0.0378119945526123	-0.00891947746276855	0.100371122360229	-0.0318069458007813	0.00619244575500488	-0.0469522476196289	0.0226814746856689	0.0330832004547119	0.0119049549102783	0.00964999198913574	-0.0161979198455811	-0.0160019397735596
	-0.0762968063354492	0.214660882949829	-0.0164506435394287	0.0805084705352783	-0.114889621734619	0.0334551334381104	-0.0550594329833984	0.464428663253784	-0.144191265106201	-0.126794576644897	-0.148558616638184	0.0907704830169678	-0.041393518447876	0.104563236236572	0.0202968120574951	0.108046531677246	-0.030451774597168	-0.0613343715667725	0.0230891704559326	-0.0306041240692139	0.0419480800628662	-0.0328795909881592	0.0766406059265137	-0.062056303024292	-0.0803782939910889	-0.137160778045654	0.156838655471802	0.0887660980224609	0.0570127964019775	-0.0483605861663818	-0.07749342918396	0.0149712562561035	0.161121606826782	0.127870321273804	0.0243501663208008	-0.271671295166016	-0.00876212120056152	-0.0341207981109619	0.0189614295959473	-0.0660674571990967	-0.00577902793884277	0.0656769275665283	-0.013695240020752	-0.0543835163116455	-0.0696604251861572	0.268868684768677	-0.019648551940918	0.100476264953613	-0.129721879959106
	0.0532891750335693	0.0720467567443848	0.0968422889709473	0.0868160724639893	-0.0994095802307129	-0.130873680114746	-0.019554615020752	-0.0487940311431885	-0.0629856586456299	-0.000430822372436523	0.0393743515014648	0.0748109817504883	0.0456082820892334	0.0605738162994385	-0.0204074382781982	0.0242047309875488	-0.0406301021575928	0.0474035739898682	0.112182855606079	0.0258963108062744	-0.10126805305481	-0.0440402030944824	-0.00291824340820313	0.0069432258605957	0.029792308807373	0.0427830219268799	-0.0595383644104004	-0.0770649909973145	0.00318574905395508	0.0656561851501465	-0.0873472690582275	0.0248663425445557	-0.067284107208252	0.105636358261108	0.0436122417449951	0.0525848865509033	-0.110417366027832	-0.0159823894500732	-0.0557959079742432	0.0895037651062012	-0.00683236122131348	0.0296525955200195	-0.0495684146881104	0.084770679473877	0.00475096702575684	0.025007963180542	-0.0473034381866455	0.0139024257659912	-0.00757050514221191
	0.0699620246887207	-0.14442253112793	0.0358707904815674	0.125674724578857	-0.0147864818572998	-0.0431711673736572	-0.032062292098999	-0.0836691856384277	0.0631260871887207	0.236494064331055	-0.0353310108184814	-0.0856962203979492	0.0721585750579834	0.00749778747558594	0.0636823177337646	0.0575056076049805	-0.0310771465301514	-0.0735433101654053	-0.00878167152404785	0.0351414680480957	0.0112724304199219	-0.0189788341522217	-0.0329110622406006	0.0394227504730225	0.0409290790557861	0.021228551864624	0.0898723602294922	-0.111825704574585	0.0244603157043457	-0.0675714015960693	0.0519118309020996	0.103408813476563	-0.0160567760467529	-0.124865055084229	0.0610764026641846	-0.0821502208709717	-0.0882894992828369	0.101951599121094	0.0562267303466797	-0.165103673934937	0.03507399559021	-0.036041259765625	-0.0371205806732178	-0.0152919292449951	0.0214841365814209	-0.102345705032349	0.0369760990142822	0.0426263809204102	-0.00186848640441895
	-0.201453924179077	-0.337186574935913	-0.274476289749146	-0.255199193954468	-0.202678442001343	-0.193809747695923	-0.034928560256958	0.0233025550842285	0.00997376441955566	-0.0445153713226318	0.0724272727966309	-0.0149791240692139	-0.0535762310028076	0.141676425933838	0.0241141319274902	-0.168199777603149	0.0442087650299072	0.0214872360229492	0.0489141941070557	0.170259714126587	0.0475971698760986	-0.106065273284912	-0.047609806060791	-0.170149087905884	0.0637674331665039	-0.0115549564361572	0.0131268501281738	-0.0185785293579102	0.00253057479858398	-0.0361988544464111	-0.063988208770752	-0.0501348972320557	0.0732741355895996	-0.0347223281860352	0.0980432033538818	0.0420141220092773	-0.018404483795166	-0.00466156005859375	0.102725982666016	0.0238842964172363	-0.00758504867553711	-0.060901403427124	0.0128383636474609	-0.0131609439849854	0.0656445026397705	0.0580756664276123	-0.0833499431610107	0.0151019096374512	-0.111537933349609
	-0.15806770324707	-0.137702465057373	-0.0325512886047363	0.00430607795715332	0.0509510040283203	0.135314702987671	-0.219504594802856	-0.285446643829346	-0.134521722793579	-0.066903829574585	0.228710174560547	0.232155561447144	-0.21407413482666	-0.205607175827026	-0.121060371398926	-0.112972497940063	0.184348344802856	0.255419254302979	-0.0613603591918945	0.00495696067810059	0.0236210823059082	0.0137732028961182	-0.0332958698272705	0.0334591865539551	-0.045875072479248	-0.0193102359771729	0.0652801990509033	-0.00986647605895996	-0.044191837310791	0.0180246829986572	-0.0798192024230957	0.0211238861083984	0.083730936050415	-0.0533640384674072	-0.0643718242645264	0.0421171188354492	0.0620808601379395	0.0941574573516846	0.0511307716369629	0.136309385299683	-0.0461201667785645	-0.178438663482666	0.0444433689117432	0.140154838562012	0.00360298156738281	-0.00792574882507324	0.0265498161315918	-0.130294322967529	0.0601110458374023
	-0.307413578033447	-0.324830770492554	-0.176443576812744	-0.276778936386108	-0.210962533950806	-0.228779315948486	-0.254340410232544	-0.255112409591675	-0.235173225402832	-0.169134616851807	-0.139706373214722	-0.216790199279785	-0.460043907165527	-0.182627439498901	0.290883779525757	0.199267387390137	0.216316223144531	-0.219465255737305	-0.208354234695435	-0.206950187683105	-0.213406324386597	-0.267794609069824	-0.160124063491821	-0.263847827911377	-0.146031618118286	-0.121803283691406	-0.0512814521789551	-0.0836358070373535	0.33594822883606	0.124783515930176	0.0663681030273438	0.0846855640411377	0.118649005889893	-0.0608885288238525	-0.25147557258606	0.00898623466491699	-0.205025911331177	0.208083391189575	0.0836837291717529	-0.370748043060303	0.0259804725646973	0.018991231918335	-0.208448886871338	0.20177149772644	-0.0787105560302734	-0.817684650421143	-0.0168359279632568	0.297170877456665	-0.241421461105347
	0.0358030796051025	0.0838296413421631	-0.0250153541564941	-0.0207397937774658	-0.0106143951416016	0.0155634880065918	-0.0707235336303711	-0.0319216251373291	-0.0360915660858154	-0.0429611206054688	0.112533807754517	0.0330774784088135	0.0424418449401855	-0.130030155181885	0.0792772769927979	-0.237062215805054	0.111547708511353	0.0233199596405029	0.040149450302124	-0.00840902328491211	0.0382518768310547	0.0728065967559814	-0.0261919498443604	-0.119208097457886	0.0651998519897461	0.0370664596557617	-0.0566341876983643	-0.00483179092407227	0.010188102722168	-0.0710012912750244	0.0384855270385742	0.0161716938018799	-0.0355985164642334	0.0143930912017822	-0.0206265449523926	-0.032604455947876	0.0158331394195557	-0.0556809902191162	0.0599081516265869	-0.0851535797119141	-0.0142264366149902	0.0450835227966309	-0.00539708137512207	-0.0761864185333252	0.0399680137634277	-0.0818700790405273	0.0433268547058105	0.0172162055969238	0.00971031188964844
	0.0415377616882324	0.0801873207092285	0.0268352031707764	-0.0484559535980225	0.0112771987915039	-0.00628662109375	0.0273818969726563	0.0303788185119629	-0.0380733013153076	-0.00442266464233398	-0.0186896324157715	0.0251669883728027	-0.0617871284484863	0.00455260276794434	-0.0240757465362549	-0.02146315574646	-0.0323286056518555	0.106230735778809	0.0767168998718262	-0.00513768196105957	0.0919318199157715	-0.00772976875305176	-0.0491659641265869	-0.143929481506348	0.0789744853973389	-0.0311882495880127	0.0707635879516602	-0.00343632698059082	-0.0252635478973389	-0.123107671737671	0.0460057258605957	0.00798773765563965	0.0766608715057373	0.0577993392944336	-0.00484371185302734	-0.125222444534302	-0.0225450992584229	-0.0984759330749512	0.0557842254638672	-0.0933361053466797	0.0483176708221436	0.0327937602996826	0.00919342041015625	-0.112797975540161	0.0526783466339111	-0.0587084293365479	0.0821325778961182	0.00661325454711914	-0.106197118759155
	-0.0125610828399658	-0.136744976043701	0.0332949161529541	-0.0133216381072998	0.240016937255859	-0.178914308547974	-0.0520594120025635	0.00533461570739746	0.0455400943756104	0.0918972492218018	0.0685551166534424	-0.0509047508239746	-0.0930731296539307	-0.144396305084229	0.0410826206207275	0.0277795791625977	0.0671143531799316	0.0515339374542236	-0.0544698238372803	-0.0224785804748535	0.0684456825256348	0.029874324798584	-0.0190274715423584	0.0458729267120361	-0.050300121307373	-0.0327739715576172	0.00767183303833008	0.0620031356811523	-0.0131914615631104	0.070183277130127	-0.0442209243774414	0.0996382236480713	0.0196552276611328	0.114571094512939	-0.0326995849609375	-0.149954080581665	-0.14882230758667	-0.099698543548584	-0.00199437141418457	-0.0431704521179199	0.106594085693359	0.128885507583618	-0.0977530479431152	0.0533401966094971	-0.0190064907073975	0.0416841506958008	0.0635066032409668	0.00185203552246094	-0.0167410373687744
	-0.052699089050293	0.0407111644744873	-0.0369656085968018	0.0570728778839111	0.0138311386108398	-0.0361566543579102	-0.015531063079834	-0.0425076484680176	-0.0271179676055908	0.02984619140625	0.00615382194519043	0.0224525928497314	-0.0216524600982666	-0.012749195098877	-0.0410168170928955	0.0711233615875244	-0.00777506828308105	0.0438635349273682	-0.0869870185852051	-0.0518796443939209	-0.0345287322998047	0.0386722087860107	0.0216541290283203	0.0142707824707031	-0.0671653747558594	-0.0210483074188232	-0.0599789619445801	0.0576426982879639	0.0521359443664551	0.0507676601409912	-0.0697925090789795	-0.0342228412628174	0.0315039157867432	0.0340876579284668	-0.0157299041748047	0.0710761547088623	0.0143787860870361	-0.00986886024475098	-0.0258321762084961	-0.0560426712036133	0.00119805335998535	0.0294430255889893	-0.0512588024139404	-0.0152032375335693	-0.0398440361022949	-0.0617423057556152	0.0343399047851563	0.0228393077850342	-0.019207239151001
	0.165659189224243	0.0544295310974121	0.0601139068603516	0.00934910774230957	-0.082442045211792	-0.10736608505249	-0.320348024368286	0.0524806976318359	0.0261001586914063	0.229988574981689	0.149601936340332	-0.129550457000732	0.000997066497802734	0.0343399047851563	0.0835239887237549	0.0584311485290527	-0.0233831405639648	-0.0771026611328125	-0.0238990783691406	0.0743260383605957	-0.0392937660217285	-0.163160562515259	-0.0304117202758789	0.215672969818115	0.0999586582183838	-0.0991566181182861	-0.152782917022705	0.087719202041626	-0.0162239074707031	0.107073307037354	-0.00334286689758301	0.0399765968322754	0.0598106384277344	-0.285103797912598	0.00558304786682129	0.202869176864624	-8.15392e+09	0.249225854873657	0.120110273361206	-0.27199125289917	-0.12323784828186	-0.119131803512573	-0.011554479598999	0.0587530136108398	0.046968936920166	-0.0228896141052246	0.0259602069854736	-0.0788023471832275	-0.159700632095337
	0.00930452346801758	0.146520376205444	0.0472350120544434	-0.098250150680542	-0.0250277519226074	-0.0110023021697998	0.0541667938232422	0.208529233932495	0.00971198081970215	-0.0780024528503418	-0.0920617580413818	-0.00774765014648438	-0.00800204277038574	-0.0695514678955078	0.0361075401306152	-0.0585546493530273	0.0108423233032227	0.0672144889831543	0.0347397327423096	0.0584671497344971	-0.0593054294586182	-0.00941133499145508	0.00581860542297363	0.0478124618530273	0.0269246101379395	0.0839488506317139	-0.0238652229309082	-0.0426445007324219	-0.00959897041320801	0.00294947624206543	0.0525283813476563	0.150602579116821	-0.0832118988037109	-0.0799715518951416	-0.0442874431610107	0.00338983535766602	-0.0319464206695557	0.158198356628418	-0.00622248649597168	-0.0667920112609863	-0.0651144981384277	0.00285029411315918	-0.0361995697021484	0.135039567947388	-0.0322105884552002	0.0958397388458252	-0.0222377777099609	-0.0467925071716309	-0.0098578929901123
	-0.0321660041809082	-0.0221831798553467	-0.0544848442077637	0.0305085182189941	0.0523247718811035	0.00907063484191895	0.0193822383880615	0.0174200534820557	0.000877618789672852	-0.00150871276855469	-0.0483770370483398	0.073369026184082	0.0502569675445557	-0.0792832374572754	0.0740976333618164	0.00320816040039063	0.0324184894561768	-0.0105175971984863	-0.0524754524230957	0.0570592880249023	0.00674033164978027	0.0334179401397705	-0.0144608020782471	0.0371634960174561	0.0310494899749756	-0.0579586029052734	0.0505824089050293	0.0301995277404785	-0.00150132179260254	-0.0655834674835205	0.0298824310302734	-0.126509428024292	-0.0904281139373779	0.0948238372802734	0.150067567825317	-0.0132102966308594	0.00814127922058105	-0.0157160758972168	-0.00622248649597168	0.0779922008514404	-0.0183169841766357	0.0467417240142822	-0.0210473537445068	0.0421969890594482	-0.0162093639373779	0.0101685523986816	-0.00466132164001465	0.0615313053131104	0.0371894836425781
	-0.106810808181763	-0.0315594673156738	0.0155694484710693	0.00161647796630859	0.062812328338623	0.0285298824310303	0.0352492332458496	0.0369358062744141	-0.0161561965942383	-0.0388612747192383	0.0414831638336182	-0.0347723960876465	-0.00145149230957031	0.0218920707702637	-0.0239861011505127	0.0425112247467041	-0.0198616981506348	0.0316400527954102	0.0482947826385498	-0.0127551555633545	0.0112724304199219	-0.0351617336273193	-0.0591249465942383	0.025399923324585	-0.0157792568206787	-0.00515151023864746	0.0301973819732666	-0.00334334373474121	0.00103163719177246	0.0170869827270508	-0.0297162532806396	-0.00599980354309082	0.0521306991577148	0.0444643497467041	-0.00836801528930664	-0.00680303573608398	0.0210723876953125	0.0660803318023682	0.0060429573059082	-0.1175217628479	0.0206003189086914	-0.0168614387512207	-0.0506670475006104	0.0410008430480957	0.0481572151184082	-0.0997097492218018	-0.00277996063232422	0.0415189266204834	-0.0111663341522217
	0.0751328468322754	-0.0121145248413086	-0.0127196311950684	0.131296157836914	-0.0530977249145508	0.00982379913330078	0.0641381740570068	0.149801254272461	-0.0508394241333008	-0.00561141967773438	-0.0302698612213135	-0.0376019477844238	0.0502569675445557	0.177967548370361	-0.108467817306519	0.135497331619263	-0.0613472461700439	-0.0114901065826416	-0.0307903289794922	-0.158048629760742	0.000928640365600586	0.151928901672363	0.0357592105865479	-0.121041774749756	-0.132519006729126	0.0286092758178711	-0.0627133846282959	0.0815958976745605	0.176279067993164	-0.0485787391662598	-0.0247209072113037	0.00999808311462402	-0.0760316848754883	0.0816531181335449	0.0224845409393311	0.0198009014129639	-0.0540676116943359	-0.0563199520111084	-0.0408937931060791	0.16569185256958	0.0454175472259521	0.0807292461395264	0.0137279033660889	-0.0265324115753174	-0.0261013507843018	0.0908639430999756	-0.0259013175964355	0.0351336002349854	-0.0410943031311035
	0.190729379653931	0.0988888740539551	-0.0156502723693848	0.049175500869751	-0.134848356246948	-0.069042444229126	0.0179553031921387	0.0170514583587646	0.128351926803589	0.0621857643127441	-0.181458234786987	0.0309181213378906	-0.298505544662476	-0.188519239425659	-0.154688119888306	-0.18305492401123	-0.156438589096069	-0.184788227081299	-0.0340659618377686	-0.0417053699493408	-0.169439554214478	0.345931768417358	0.139374494552612	-0.29435396194458	0.0309798717498779	0.0438919067382813	-0.0544381141662598	0.0801928043365479	-0.0916781425476074	0.0129127502441406	-0.0584287643432617	0.104763746261597	-0.0691540241241455	0.0260052680969238	0.0206162929534912	0.0265841484069824	-0.0261983871459961	0.0568234920501709	-0.00545263290405273	0.0951051712036133	-0.102341890335083	0.0591874122619629	-0.0250279903411865	0.038520336151123	-0.047121524810791	0.0221066474914551	-0.0777149200439453	0.114896059036255	-0.149313688278198
	0.0718600749969482	0.0985405445098877	0.105777978897095	-0.0422260761260986	-0.0862514972686768	-0.0544371604919434	-0.033078670501709	0.0137310028076172	0.0825741291046143	-0.0893018245697021	0.0427994728088379	-0.010941743850708	-0.0338544845581055	0.0619909763336182	-0.0392050743103027	-0.0771820545196533	0.000544071197509766	0.00674080848693848	-0.00399160385131836	0.0525922775268555	0.0191276073455811	0.0457978248596191	-0.0446970462799072	-0.0637087821960449	0.125816106796265	0.197351217269897	-0.170559167861938	-0.0499241352081299	-0.0757737159729004	-0.0865931510925293	0.0328018665313721	0.105139970779419	-0.0879883766174316	-0.0507683753967285	0.0223910808563232	0.00148391723632813	-0.116245985031128	0.00149226188659668	0.107856512069702	-0.0234017372131348	-0.0180137157440186	0.0382225513458252	0.193134546279907	0.0738687515258789	-0.0469629764556885	-0.0826818943023682	-0.00986647605895996	-0.144798755645752	-0.0178914070129395
	-0.330814123153687	-0.210234642028809	0.110591650009155	0.00280022621154785	0.234784007072449	0.0153589248657227	-0.161772489547729	-0.064955472946167	-0.0929162502288818	0.101465940475464	0.0586984157562256	0.116835117340088	-0.0333905220031738	0.216447591781616	-0.145117998123169	0.159658670425415	-0.174625873565674	0.0851981639862061	0.0249092578887939	0.448430061340332	-0.489587783813477	-0.18960976600647	-0.0932285785675049	0.135383129119873	-0.155613899230957	-0.0293545722961426	0.00767183303833008	0.026925802230835	0.0935139656066895	0.143329858779907	-0.21433687210083	-0.179330825805664	-0.204479455947876	-0.204235315322876	-0.139364242553711	-0.265648603439331	-0.128420829772949	0.0518338680267334	0.0714073181152344	0.0168271064758301	0.095630407333374	-0.0852131843566895	-0.287232160568237	0.254317998886108	-0.0154335498809814	-0.122473955154419	0.0685257911682129	0.014890193939209	-0.199143409729004
	0.089087963104248	0.0185360908508301	0.0832927227020264	-0.0695700645446777	-0.087979793548584	0.0159726142883301	0.0312767028808594	-0.187274932861328	0.0596764087677002	0.0789034366607666	0.0101296901702881	-0.00969099998474121	0.0272171497344971	0.0194623470306396	-0.0782029628753662	0.0632550716400146	0.0132706165313721	-0.000137805938720703	-0.0180492401123047	-0.0417053699493408	0.0202107429504395	0.0146007537841797	0.00741028785705566	0.0668647289276123	-0.0452861785888672	0.0411972999572754	0.0575845241546631	-0.020270824432373	0.0939533710479736	-0.107345342636108	0.0320377349853516	0.0221598148345947	-0.0191519260406494	0.0661487579345703	0.0178093910217285	0.0553431510925293	0.0322129726409912	0.0376167297363281	0.0370795726776123	0.13959789276123	0.0116376876831055	-0.144217252731323	-0.0491461753845215	0.0905628204345703	0.0103249549865723	0.11408519744873	0.00382280349731445	-0.0686759948730469	0.0525369644165039
	-0.117979288101196	-0.218806743621826	0.0224261283874512	-0.00832509994506836	0.104584217071533	-0.00594043731689453	0.0598978996276855	0.0164370536804199	0.0304906368255615	0.0430781841278076	0.0752604007720947	-0.0489761829376221	0.0375025272369385	0.00418400764465332	-0.0621092319488525	0.0702056884765625	0.0728166103363037	-0.0696310997009277	-0.0634415149688721	-0.0614466667175293	-0.0149407386779785	0.0802056789398193	0.0671567916870117	0.0398333072662354	-0.0383837223052979	-0.132590055465698	0.0163900852203369	0.0968554019927979	0.028144359588623	0.0247781276702881	0.064399242401123	-0.0179927349090576	0.0516390800476074	0.00647616386413574	-0.0636777877807617	-0.030003547668457	-0.063762903213501	0.0443596839904785	0.0212292671203613	-0.123497486114502	-0.0259230136871338	0.0334212779998779	0.0408775806427002	-0.0112102031707764	0.0107057094573975	0.0343306064605713	-0.0562503337860107	-0.00242519378662109	-0.0367569923400879
	0.0592162609100342	-0.105365991592407	0.0536887645721436	0.113269805908203	-0.0095221996307373	-0.0663692951202393	-0.0947363376617432	0.125509977340698	-0.0269389152526855	0.0806360244750977	-0.0733304023742676	0.0637643337249756	0.0397098064422607	0.0623452663421631	0.0385115146636963	0.0565793514251709	-0.063833475112915	-0.0439589023590088	-0.00634884834289551	-0.0984430313110352	0.017209529876709	0.0422844886779785	0.00469422340393066	0.107171058654785	-0.120294332504272	-0.113037347793579	-0.203664064407349	0.339463949203491	0.0229840278625488	0.125363826751709	-0.139920949935913	-0.129958391189575	-0.169606447219849	0.339787006378174	0.0448997020721436	0.120201110839844	0.0379500389099121	0.0909454822540283	-0.099393367767334	0.0648951530456543	-0.00871491432189941	-0.0150582790374756	0.00480747222900391	-0.0264430046081543	-0.0716755390167236	-0.12174654006958	-0.0458304882049561	0.132297992706299	-0.00455379486083984
	0.0189073085784912	0.0854716300964355	-0.0932676792144775	-0.0553851127624512	0.0633962154388428	0.00516080856323242	0.0315418243408203	0.0523607730865479	-0.138381958007813	-0.00940084457397461	0.00182843208312988	0.0050959587097168	-0.00563311576843262	0.0176374912261963	-0.0831410884857178	0.0272543430328369	0.0695793628692627	0.0297503471374512	-0.032027006149292	0.00430798530578613	0.0766372680664063	0.112867116928101	-0.0261919498443604	-0.178001642227173	-0.0611991882324219	0.0329239368438721	-0.037161111831665	0.0672361850738525	-0.00620365142822266	0.0458729267120361	-0.078843355178833	0.0172915458679199	0.0209114551544189	0.0621576309204102	0.0121793746948242	0.00349545478820801	-0.0339510440826416	-0.03475022315979	0.0150980949401855	-0.0438022613525391	0.016681432723999	0.0388476848602295	0.0163934230804443	-0.0348854064941406	0.00780773162841797	0.0192184448242188	0.0164189338684082	-0.0460565090179443	0.0163083076477051
	-0.0140247344970703	0.0257620811462402	0.00210905075073242	-0.0290758609771729	0.0257337093353271	0.0151543617248535	0.0231208801269531	0.0269670486450195	0.0407686233520508	-0.0335602760314941	-0.0202009677886963	0.0112013816833496	0.0028083324432373	0.00553488731384277	0.035247802734375	-0.083747386932373	0.033282995223999	-0.00186252593994141	0.0471930503845215	0.0368087291717529	-0.0413782596588135	-0.0705194473266602	0.00703573226928711	-0.0447666645050049	0.0681285858154297	-0.0212967395782471	0.0256373882293701	-0.0719857215881348	0.0140945911407471	-0.0366315841674805	-0.00483894348144531	-0.0167644023895264	-0.0109128952026367	-0.0388123989105225	-0.00246739387512207	-0.0471041202545166	0.0322129726409912	-0.0994164943695068	0.0309402942657471	0.0884814262390137	-0.0315773487091064	-0.0243866443634033	-0.00728249549865723	-0.0629918575286865	0.0295531749725342	0.0886282920837402	-0.0174436569213867	-0.0355720520019531	0.02327561378479
	0.113251686096191	0.208000659942627	0.132899284362793	0.0541684627532959	-0.194573640823364	-0.146735668182373	0.338062047958374	0.116136789321899	0.101027250289917	0.107476711273193	-0.358683347702026	-0.170969009399414	0.229009628295898	0.0380656719207764	0.0630919933319092	0.06601881980896	-0.205979824066162	-0.0847592353820801	-0.0276670455932617	0.110968112945557	-0.117575883865356	0.043276309967041	-0.00593686103820801	0.0277810096740723	0.0155377388000488	0.0428621768951416	-0.0436811447143555	0.106364965438843	-0.0340721607208252	-0.0708904266357422	0.277150392532349	0.171299934387207	-0.164076328277588	-0.295080661773682	-0.0716273784637451	-0.0662961006164551	-0.112269401550293	-0.0531275272369385	0.0842623710632324	0.0636281967163086	-0.0349500179290771	0.0840978622436523	-0.157400131225586	-0.114224672317505	0.00704407691955566	0.173538208007813	-0.0215520858764648	0.177554845809937	-0.134081363677979
	-0.00462937355041504	0.0204992294311523	0.00850534439086914	0.0178928375244141	-0.0739254951477051	0.00474858283996582	0.00324845314025879	0.0846011638641357	-0.0040440559387207	-0.0100514888763428	-0.0024418830871582	-0.00089716911315918	0.0545418262481689	0.00602602958679199	0.0579385757446289	-0.0255980491638184	0.00393986701965332	-0.0532283782958984	0.0849945545196533	0.0263760089874268	-0.0960230827331543	-0.0761873722076416	-0.00839424133300781	0.0572688579559326	0.0383613109588623	0.0262868404388428	-0.0532097816467285	0.00444555282592773	0.0953590869903564	0.0780966281890869	-0.000426292419433594	0.00484633445739746	-0.0493314266204834	0.0012974739074707	0.0444400310516357	0.0396430492401123	-0.0348708629608154	0.0400102138519287	-0.040184497833252	0.0222692489624023	-0.0388689041137695	-0.0369193553924561	0.0400841236114502	-0.00775837898254395	-0.0264921188354492	0.170624017715454	-0.00911092758178711	-0.0102279186248779	0.00324416160583496
	-0.190587997436523	-0.168961524963379	-0.0369656085968018	-0.232019424438477	0.230687618255615	0.159709692001343	-0.0593831539154053	-0.124412775039673	-0.0416834354400635	-0.215426445007324	0.133752584457397	0.147802352905273	-0.120806932449341	0.0340993404388428	-0.0246133804321289	-0.106503486633301	0.0702273845672607	0.0226414203643799	-0.14278769493103	-0.0914008617401123	0.115431785583496	0.224951028823853	-0.0567755699157715	-0.00877928733825684	-0.115572452545166	-0.00564289093017578	0.0771880149841309	0.152828216552734	-0.0795352458953857	-0.0407474040985107	-0.0258052349090576	-0.110697984695435	0.072547435760498	0.179136991500854	-0.109484910964966	0.0369579792022705	0.0298957824707031	-0.0161600112915039	-0.0133998394012451	0.0106184482574463	0.0141618251800537	-0.00578951835632324	0.0473687648773193	-0.138409614562988	-0.044032096862793	0.115991592407227	0.0446372032165527	-0.034841775894165	0.0720548629760742
	-0.0472574234008789	0.061359167098999	0.0116493701934814	0.0544798374176025	-0.0064547061920166	-0.0472254753112793	0.0147397518157959	0.114415407180786	0.00166702270507813	0.00934004783630371	-0.0525879859924316	-0.0110111236572266	-0.0136663913726807	0.0142247676849365	-0.0345053672790527	-0.0491089820861816	-0.00941729545593262	0.00186038017272949	-0.0598015785217285	-0.0846521854400635	-0.0752325057983398	0.0243141651153564	0.00309991836547852	0.110593557357788	-0.0033566951751709	0.0180075168609619	-0.0541746616363525	0.0287454128265381	0.0303502082824707	0.00904035568237305	0.00333523750305176	0.0276470184326172	0.0257585048675537	-0.0201687812805176	-0.0189926624298096	0.0654118061065674	-0.0314457416534424	-0.0280194282531738	-0.00529885292053223	-0.0170855522155762	0.0534515380859375	0.0350930690765381	-0.0424902439117432	-0.0639104843139648	0.00933384895324707	0.0958766937255859	0.00494527816772461	0.0741112232208252	-0.0230796337127686
	0.0327053070068359	-0.0474092960357666	-0.0187652111053467	0.0686326026916504	-0.0242693424224854	0.0279214382171631	0.0150079727172852	-0.0131103992462158	0.0104966163635254	-0.088270902633667	-0.00509190559387207	0.0729100704193115	0.0118303298950195	-0.0779819488525391	-0.0199606418609619	0.135984420776367	0.0393187999725342	-0.000896453857421875	-0.013084888458252	0.119235515594482	0.0740723609924316	-0.0835497379302979	-0.0283002853393555	-0.0761058330535889	0.164644479751587	0.0723507404327393	0.0839827060699463	-0.268927574157715	-0.128937005996704	0.000105381011962891	0.151598215103149	-0.0530698299407959	0.0315039157867432	-0.253920555114746	0.111884355545044	-0.0213673114776611	0.0375523567199707	0.105955362319946	0.0132005214691162	-0.153642892837524	-0.0420272350311279	-0.0219221115112305	0.0939202308654785	-0.115938901901245	0.0742001533508301	-0.0553538799285889	0.118677854537964	-0.147401332855225	-0.0442724227905273
	-0.08780837059021	-0.0247113704681396	-0.017073392868042	-0.140525341033936	0.169314861297607	0.0277187824249268	0.0415825843811035	0.010279655456543	0.00700640678405762	-0.0468499660491943	-0.0199260711669922	0.0331449508666992	-0.0580060482025146	0.0207991600036621	0.0243740081787109	-0.210186243057251	0.195617914199829	-0.0476596355438232	-0.106701850891113	0.0462996959686279	0.000591039657592773	-0.0551910400390625	0.0720853805541992	0.104427337646484	0.105671405792236	0.0342795848846436	0.0297834873199463	-0.225224494934082	-0.0535063743591309	0.0927071571350098	0.0538294315338135	-0.015864372253418	0.0850927829742432	-0.186524868011475	-0.104685306549072	0.183015584945679	-0.153536796569824	0.0364184379577637	0.00932145118713379	-0.265345573425293	0.074019193649292	0.119723320007324	-0.0327723026275635	-0.0979475975036621	0.00780773162841797	0.0785343647003174	0.0441279411315918	0.0479447841644287	-0.107858419418335
	0.0138895511627197	0.0532312393188477	0.180934429168701	0.0909719467163086	-0.120184898376465	-0.105065822601318	0.0631008148193359	0.0439457893371582	-0.0182886123657227	0.00666236877441406	-0.0495688915252686	0.0128433704376221	0.0107505321502686	0.0424995422363281	0.00105714797973633	0.0508031845092773	-0.0513744354248047	0.011946439743042	-0.0463619232177734	0.0256564617156982	-0.0778148174285889	-0.0317397117614746	0.0448129177093506	0.144856691360474	0.108254432678223	0.0565834045410156	-0.0159802436828613	-0.141497850418091	-0.0151808261871338	-0.00655293464660645	-0.0193824768066406	-0.0405333042144775	-0.0462586879730225	-0.124258518218994	0.0975115299224854	0.199548482894897	0.0992908477783203	0.0174567699432373	-0.0277063846588135	0.106610298156738	-0.078972339630127	-0.0243141651153564	0.166474580764771	0.0424530506134033	-0.116072177886963	0.263981342315674	-0.0904450416564941	-0.0870306491851807	0.17251181602478
	0.0302226543426514	-0.00548267364501953	0.0222530364990234	0.186622381210327	-0.128238916397095	-0.00704836845397949	0.0356018543243408	-0.024064302444458	-0.182733774185181	0.127531051635742	-0.0395040512084961	0.0986523628234863	-0.0572512149810791	-0.0734362602233887	0.157902956008911	0.0550343990325928	-0.0422401428222656	-0.0145511627197266	0.0673730373382568	0.00698375701904297	-0.0770127773284912	0.131555318832397	-0.100268125534058	-0.0266070365905762	-0.00765299797058105	-0.0539705753326416	-0.0537359714508057	-0.0616869926452637	0.0558402538299561	0.127778768539429	0.0463497638702393	-0.128365516662598	-0.0912420749664307	-0.0327291488647461	0.00558304786682129	0.193903923034668	-0.0504276752471924	0.0902032852172852	0.0052030086517334	-0.122829914093018	0.0730228424072266	0.00683164596557617	-0.00695443153381348	0.0485870838165283	0.0189108848571777	0.0677316188812256	0.0176799297332764	-0.0569140911102295	-0.026052713394165
	0.0251550674438477	-0.119213104248047	-0.0199239253997803	-0.0345864295959473	0.0791404247283936	0.087458610534668	0.0674178600311279	0.014838695526123	-0.0466620922088623	-0.148715972900391	-0.000203371047973633	0.0901873111724854	-0.0996651649475098	0	-0.00901460647583008	0.098578929901123	-0.0125701427459717	0.053462028503418	-0.0583927631378174	0.0494494438171387	0.0901875495910645	0.0902738571166992	-0.0941317081451416	-0.0619463920593262	-0.044403076171875	-0.0091707706451416	0.00817608833312988	0.0114564895629883	0.0894644260406494	-0.00644707679748535	-0.0655486583709717	-0.00738167762756348	0.0425140857696533	0.121747493743896	0.00775384902954102	-0.0298953056335449	-0.0854282379150391	0.109866619110107	-0.0143284797668457	0.158730030059814	-0.0831716060638428	0.0302813053131104	-0.0577855110168457	-0.0728533267974854	0.0503823757171631	0.135059833526611	0.0344865322113037	-0.00228238105773926	-0.067821741104126
	-0.0395057201385498	-0.000746488571166992	0.0032503604888916	0.0188508033752441	-0.00189924240112305	-0.0318512916564941	0.0174200534820557	-0.054203987121582	0.00621986389160156	0.0770668983459473	-0.00386810302734375	-0.0268082618713379	-0.0401809215545654	-0.00828027725219727	0.020209789276123	0.0361564159393311	0.00468587875366211	-0.00317478179931641	0.0188097953796387	0.0566680431365967	-0.0557899475097656	-0.0436570644378662	-0.0366683006286621	0.0942885875701904	-0.0240964889526367	0.00309848785400391	-0.00228428840637207	0.00101995468139648	-0.00988221168518066	0.105015754699707	0.0079352855682373	0.0402126312255859	-0.0255351066589355	0.0157694816589355	0.0672433376312256	0.105194807052612	0.0447728633880615	0.0817644596099854	-0.0131676197052002	0.00045466423034668	-0.0377151966094971	-0.0139052867889404	0.0189733505249023	0.0597655773162842	-0.027195930480957	0.0138149261474609	-0.00805377960205078	-0.0505521297454834	0.0179128646850586
	-0.255111217498779	-0.287627220153809	-0.175747156143188	-0.180487394332886	-0.2364661693573	-0.19859790802002	0.0504205226898193	-0.0699048042297363	-0.0584073066711426	-0.0137436389923096	0.0248594284057617	0.0532310009002686	-0.0488784313201904	-0.00889992713928223	0.0228137969970703	0.108543157577515	0.000136137008666992	-0.0220918655395508	-0.0175447463989258	-0.0914008617401123	-0.104169845581055	0.0802934169769287	0.113442897796631	0.0768976211547852	-0.148243427276611	0.317955732345581	-0.0629782676696777	-0.0343561172485352	-0.0931780338287354	0.00966906547546387	-0.00869345664978027	-0.0474567413330078	0.0528676509857178	0.00841331481933594	0.10696268081665	-0.0763242244720459	-0.0285282135009766	0.213697910308838	-0.0613038539886475	-0.10173487663269	-0.0963237285614014	0.0382225513458252	-0.0391318798065186	0.210080623626709	-0.0441112518310547	-0.0249886512756348	-0.0599231719970703	-0.0219032764434814	-0.0196187496185303
	-0.153826951980591	-0.0998909473419189	0.0126957893371582	0.00462841987609863	0.0985817909240723	0.0776288509368896	-0.0287408828735352	-0.0301437377929688	0.0389754772186279	0.0661003589630127	-0.140841722488403	0.122422933578491	-0.0831451416015625	-0.0587291717529297	-0.0950429439544678	0.0116221904754639	0.00583791732788086	0.11656928062439	-0.0967726707458496	0.0150618553161621	0.0477604866027832	0.0987119674682617	-0.0309882164001465	-0.0318801403045654	-0.0849106311798096	-0.0269408226013184	0.0272972583770752	0.127577781677246	-0.0207841396331787	0.0540218353271484	-0.0645081996917725	-0.00478148460388184	0.0515570640563965	0.033362865447998	0.00709342956542969	0.0318841934204102	0.0562036037445068	-0.0182039737701416	0.0384235382080078	-0.0345175266265869	0.0467958450317383	-0.0291099548339844	0.00374937057495117	0.0933678150177002	-0.00592231750488281	-0.0107159614562988	0.0124804973602295	-0.0803086757659912	0.026228666305542
	0.0913863182067871	-0.0695562362670898	-0.0260000228881836	0.0766289234161377	0.0709025859832764	-0.108703374862671	0.10880446434021	-0.0716018676757813	0.0299746990203857	-0.0159201622009277	-0.0385291576385498	0.0048210620880127	0.102627515792847	0.0885426998138428	-0.0337834358215332	0.016181468963623	-0.00893807411193848	0.0225057601928711	0.0785379409790039	0.0474028587341309	0.00177240371704102	-0.0475873947143555	-0.024660587310791	-0.0661354064941406	-0.133535861968994	-0.0221254825592041	0.11467719078064	0.118207216262817	-0.0357058048248291	0.0116579532623291	-0.034874439239502	-0.0366275310516357	0.0277595520019531	0.0736575126647949	0.0783317089080811	-0.061086893081665	0.070580005645752	-0.0044853687286377	-0.00253176689147949	0.0567820072174072	-0.0666825771331787	0.0051267147064209	-0.0751352310180664	-0.00581479072570801	-0.00522899627685547	-0.138962984085083	0.0589747428894043	0.0845673084259033	-0.0363404750823975
	-0.0263395309448242	0.0684928894042969	-0.0343513488769531	-0.000107765197753906	0.00237083435058594	0.033522367477417	-0.0745236873626709	-0.0345926284790039	-0.0358214378356934	0.0345859527587891	0.0504763126373291	0.0786705017089844	-0.0776801109313965	0.101465225219727	-0.0599954128265381	-0.0250535011291504	0.024482250213623	0.065436840057373	-0.0199966430664063	-0.00391268730163574	-0.0601856708526611	-0.111573934555054	0.0547158718109131	0.154078960418701	-0.0275824069976807	-0.0953147411346436	0.0244743824005127	0.00148320198059082	-0.00234675407409668	0.0451574325561523	-0.0709860324859619	-0.0471222400665283	-0.0259673595428467	0.0167779922485352	0.0340135097503662	0.0455121994018555	0.00472760200500488	0.00727033615112305	0.0325899124145508	0.00408720970153809	0.00642728805541992	-0.0287461280822754	-0.0512588024139404	0.028900146484375	0.00559234619140625	0.109591007232666	-0.0511088371276855	0.0324881076812744	0.0191152095794678
	0.0751328468322754	-0.108849048614502	0.0547897815704346	0.0100986957550049	-0.0444025993347168	0.0302183628082275	-0.00407099723815918	-0.00136804580688477	0.053260326385498	0.0592942237854004	-0.075899600982666	-0.0873076915740967	-0.000907182693481445	-0.0387172698974609	0.0372240543365479	0.0535910129547119	-0.0160050392150879	0.00082707405090332	-0.178912401199341	-0.334641933441162	-0.0595695972442627	0.000464200973510742	0.162917375564575	0.468957662582397	-0.0447709560394287	-0.167641401290894	-0.115033626556396	-0.179336309432983	0.139369964599609	0.413507461547852	-0.0110540390014648	0.0116844177246094	-0.0326416492462158	-0.116195917129517	0.0326237678527832	0.183575868606567	-0.0506813526153564	-0.0490336418151855	-0.0371136665344238	-0.0512609481811523	0.0320734977722168	-0.0548868179321289	0.028287410736084	0.0117342472076416	0.0258636474609375	-0.189166307449341	0.0229344367980957	0.00632953643798828	-0.0291147232055664
	0.0514538288116455	0.00855612754821777	0.024329662322998	-0.0563936233520508	0.0816409587860107	-0.0730974674224854	0.0131294727325439	0.0141005516052246	-0.0121667385101318	-0.101267576217651	0.106818199157715	-0.0448427200317383	0.0229396820068359	0.0209207534790039	-0.0498363971710205	-0.0854501724243164	0.0874869823455811	-0.0361616611480713	0.0361289978027344	-0.123231410980225	0.118779897689819	0.0409309864044189	-0.0138907432556152	-0.113606691360474	0.0611031055450439	-0.0731630325317383	0.0951049327850342	-0.0266819000244141	0.00281143188476563	-0.10020637512207	0.0311343669891357	-0.105726957321167	0.0967357158660889	0.036801815032959	0.00718784332275391	-0.0889017581939697	-0.0869014263153076	-0.00624823570251465	0.0255281925201416	-0.210596799850464	0.0847947597503662	0.0604193210601807	-0.0681874752044678	-0.025637149810791	0.0431003570556641	-0.198363780975342	0.0849659442901611	0.0396478176116943	-0.0929739475250244
	-0.147087574005127	-0.00336194038391113	-0.0260894298553467	-0.0207397937774658	0.0887346267700195	0.0797827243804932	-0.0720524787902832	-0.0582103729248047	-0.067394495010376	-0.0121135711669922	0.08449387550354	0.0811507701873779	-0.0237712860107422	-0.133810997009277	-0.00326347351074219	-0.0953664779663086	0.152880430221558	0.0150883197784424	-0.0510735511779785	-0.046825647354126	-0.0063478946685791	0.0451679229736328	0.0480000972747803	0.0723915100097656	0.028883695602417	0.00301694869995117	-0.0399394035339355	0.0551447868347168	-0.0211648941040039	0.00578832626342773	-0.00391268730163574	0.0198473930358887	-0.0143399238586426	0.041043758392334	0.0260272026062012	-0.027083158493042	0.0142171382904053	0.0188443660736084	0.0495762825012207	0.0657455921173096	-0.0887367725372314	0.00406002998352051	-0.130704641342163	-0.0113873481750488	0.136135101318359	0.159065961837769	0.0834083557128906	-0.140628337860107	0.0742928981781006
	0.0479516983032227	-0.0263569355010986	0.0344116687774658	0.0425963401794434	0.06001877784729	-0.000275850296020508	0.0150079727172852	-0.0505950450897217	0.0579907894134521	0.023078441619873	-0.00529599189758301	-0.0470504760742188	-0.012293815612793	0.0262551307678223	0.0155978202819824	-0.00697541236877441	-0.0210344791412354	0.00406193733215332	-0.0769670009613037	0.0376019477844238	0.0385806560516357	0.0377676486968994	-0.0114243030548096	0.0210416316986084	0.0143375396728516	-0.0260262489318848	-0.000169038772583008	0.0109043121337891	0.0659115314483643	-0.0648112297058105	0.017512321472168	-0.028022289276123	0.0194876194000244	0.0192503929138184	0.138658046722412	0.016240119934082	-0.0218818187713623	-0.0163376331329346	0.0123646259307861	0.0523269176483154	-0.034029483795166	0.0552797317504883	0.000489473342895508	-0.137151718139648	-0.00245833396911621	0.0720586776733398	0.0886411666870117	0.0441479682922363	-0.0583219528198242
	0.0682342052459717	0.0692043304443359	0.0933842658996582	-0.0388994216918945	-0.0555615425109863	-0.0557262897491455	0.0972814559936523	0.0875284671783447	-0.010662317276001	-0.0425171852111816	-0.0502002239227295	-0.0485482215881348	0.0220468044281006	0.0573797225952148	-0.00335168838500977	0.06601881980896	-0.0566704273223877	-0.0661623477935791	0.060427188873291	0.00690269470214844	0.045961856842041	-0.113582134246826	0.0757486820220947	-0.0853619575500488	0.0372495651245117	-0.0263588428497314	0.0311079025268555	-0.0247933864593506	0.0499629974365234	-0.0471615791320801	0.02101731300354	0.0290751457214355	-0.00127458572387695	-0.0191347599029541	0.0277955532073975	-0.0875489711761475	0.00432062149047852	-0.0899455547332764	-0.00645327568054199	-0.04374098777771	-0.01786208152771	0.0928194522857666	0.0396871566772461	-0.150167465209961	0.021862268447876	0.00455451011657715	-0.01198410987854	0.089599609375	0.0299711227416992
	-0.0085442066192627	-0.0702090263366699	0.0515689849853516	-0.0959439277648926	-0.0561251640319824	0.0716722011566162	-0.0509359836578369	0.0362088680267334	0.0279958248138428	0.0361621379852295	-0.000406742095947266	-0.0228779315948486	0.00226497650146484	0.0473973751068115	0.0235941410064697	-0.0557701587677002	-0.00531530380249023	0.0322468280792236	0.0382792949676514	-0.0107033252716064	-0.00270509719848633	0.0135891437530518	0.0299677848815918	-0.0121784210205078	-0.00829863548278809	0.0134053230285645	0.0344955921173096	0.0425009727478027	0.0078577995300293	-0.0589773654937744	-0.0506081581115723	0.061302661895752	0.0349071025848389	0.0576210021972656	-0.00522422790527344	-0.0811402797698975	0.0385065078735352	-0.0464015007019043	0.0055849552154541	-0.0788331031799316	0.0299475193023682	0.0202579498291016	0.0217900276184082	-0.0575828552246094	-0.0164422988891602	-0.0963008403778076	0.035292387008667	-0.0250909328460693	-0.00708103179931641
	0.0353608131408691	-0.0205421447753906	0.0547897815704346	-0.0514693260192871	0.10338568687439	-0.106846332550049	0.127945423126221	0.044548511505127	0.014847993850708	-0.161548376083374	0.100890398025513	-0.125480890274048	0.0818727016448975	-0.0453147888183594	0.0373959541320801	-0.10731053352356	0.113938331604004	-0.0982754230499268	0.0706298351287842	0.0404543876647949	-0.0551755428314209	-0.0941190719604492	0.067246675491333	-0.0276815891265869	0.00853443145751953	0.0488715171813965	0.0564467906951904	-0.155274152755737	-0.0235464572906494	0.0863642692565918	0.115329742431641	0.0682649612426758	-0.0197544097900391	-0.090101957321167	0.0149033069610596	-0.114964723587036	0.0669991970062256	0.0356476306915283	-0.0331082344055176	-0.0889129638671875	-0.0601081848144531	0.04860520362854	0.0131618976593018	0.00605416297912598	0.0129897594451904	-0.0575008392333984	0.0128524303436279	0.0023500919342041	0.0960292816162109
	0.236294746398926	0.161609888076782	0.365498542785645	-0.777878522872925	-0.305480718612671	0.0794565677642822	0.270692825317383	0.220313310623169	-0.176767110824585	0.132845163345337	-0.275285005569458	-0.0360448360443115	-0.0598008632659912	-0.220750093460083	0.0862653255462646	-0.0446851253509521	0.0517749786376953	0.0888979434967041	-0.11739444732666	-0.405760288238525	0.224405765533447	0.205026149749756	-0.107139587402344	0.210669755935669	-0.106942653656006	-0.164618968963623	0.104020118713379	0.25919508934021	-0.0436115264892578	-0.0116467475891113	0.00885343551635742	-0.00754427909851074	0.0150394439697266	-0.0355772972106934	0.0282604694366455	0.0380945205688477	-0.563648700714111	-0.0343005657196045	-0.379876852035522	0.772279024124146	0.317712545394897	0.0589821338653564	0.0265254974365234	0.032515287399292	0.152801036834717	-0.522860527038574	-0.00368261337280273	-0.014613151550293	-0.0328476428985596
	0.0418901443481445	0.0307624340057373	0.0130443572998047	-0.0426700115203857	-0.0337455272674561	-0.026435375213623	-0.0222125053405762	0.00966262817382813	-0.0162451267242432	0.1566162109375	-0.0447373390197754	-0.00969099998474121	0.0823864936828613	-0.0401103496551514	-0.0344150066375732	-0.212169170379639	0.0945754051208496	0.0389730930328369	0.100280284881592	0.040691614151001	-0.0572829246520996	-0.0355427265167236	0.0303363800048828	-0.0956919193267822	-0.226990699768066	-0.16572093963623	-0.145319223403931	-0.191633701324463	-0.117706537246704	-0.255885601043701	0.0669786930084229	-0.00811362266540527	-0.0142543315887451	0.0234529972076416	0.0361418724060059	-0.0920634269714355	0.0880439281463623	0.117981195449829	-0.0209240913391113	0.0419738292694092	-0.0928847789764404	-0.0700826644897461	0.00537681579589844	-0.0387639999389648	0.0229203701019287	0.0174908638000488	-0.0354852676391602	0.053518533706665	0.0995194911956787
	0.0542497634887695	-0.0214254856109619	0.0633997917175293	0.0834622383117676	-0.120627164840698	0.0024106502532959	0.0461397171020508	-0.0290017127990723	0.0664834976196289	0.065894603729248	-0.0143709182739258	-0.0494046211242676	-0.0210082530975342	-0.0172317028045654	-0.0824878215789795	0.07407546043396	0.0124616622924805	0.00564241409301758	0.0320971012115479	0.0402958393096924	-0.0521953105926514	0.0180904865264893	0.00206732749938965	-0.00390720367431641	-0.0792474746704102	0.110502243041992	0.0137968063354492	0.0429511070251465	-0.100601196289063	-0.0632679462432861	0.00113630294799805	0.00500774383544922	-0.0649724006652832	0.00905847549438477	0.104142665863037	0.0926189422607422	-0.00703811645507813	0.0441040992736816	-0.085418701171875	0.109802007675171	-0.00239896774291992	-0.0259110927581787	-0.00384116172790527	0.0302784442901611	-0.0121011734008789	-0.0502145290374756	-0.0121355056762695	0.00427031517028809	0.0481462478637695
	0.00687122344970703	0.135693550109863	-0.00555086135864258	-0.043447732925415	-0.0123913288116455	0.00742554664611816	0.0288879871368408	-0.0225484371185303	0.0103223323822021	0.000215530395507813	-0.0670690536499023	-0.0265271663665771	-0.0356194972991943	0.0820376873016357	-0.0913777351379395	0.00566291809082031	-0.0671076774597168	0.0356812477111816	0.0101425647735596	0.053612232208252	-0.0139169692993164	-0.0551910400390625	-0.0583412647247314	-0.0178258419036865	-0.0139775276184082	0.0563480854034424	0.0132107734680176	-0.0472378730773926	-0.0626857280731201	-0.0377135276794434	-0.0211117267608643	0.0770354270935059	0.0527858734130859	-0.0052950382232666	-0.0410647392272949	-0.0161030292510986	0.0254106521606445	0.0321307182312012	-0.0388450622558594	-0.0455970764160156	-0.035487174987793	-0.0367729663848877	0.00862550735473633	0.0107746124267578	0.00597453117370605	-0.022350549697876	0.00987362861633301	-0.0095820426940918	-0.00879549980163574
	0.00741219520568848	-0.121917247772217	0.048170804977417	-0.014519214630127	-0.0807921886444092	0.0282595157623291	-0.0271749496459961	0.0017390251159668	0.00166702270507813	-0.0246584415435791	0.066744327545166	-0.00844144821166992	0.0456960201263428	-0.0501549243927002	0.0263650417327881	-0.0246179103851318	0.0270881652832031	-0.0132980346679688	0.0273556709289551	0.0770297050476074	0.0319879055023193	-0.0137181282043457	0.0546252727508545	-0.205704927444458	0.0692169666290283	0.0658152103424072	-0.0696160793304443	-0.0588822364807129	0.0226147174835205	-0.0231738090515137	0.0238852500915527	0.107545137405396	0.0295913219451904	-0.0735173225402832	0.0141525268554688	-0.104665517807007	0.0230021476745605	-0.0425071716308594	0.0304150581359863	0.0584728717803955	-0.0203666687011719	0.00398898124694824	-0.000571489334106445	-0.127995014190674	0.0582916736602783	-0.0856831073760986	0.119990825653076	-0.0216138362884521	-0.0236573219299316
	0.102487087249756	0.14539647102356	-0.00944042205810547	-0.173216819763184	0.0796537399291992	-0.107663154602051	0.0926294326782227	0.134370088577271	0.0585811138153076	-0.214551448822021	0.0126175880432129	-0.0573511123657227	0.0895628929138184	0.15346884727478	-0.000264167785644531	-0.205611228942871	0.0810067653656006	-0.0976853370666504	0.192111015319824	-0.19503116607666	0.0328960418701172	0.0154280662536621	0.037592887878418	-0.137303352355957	0.0513613224029541	-0.073850154876709	0.0943925380706787	0.0921640396118164	0.0299830436706543	-0.220004320144653	0.171794652938843	-0.108690023422241	0.0736777782440186	0.0412240028381348	0.0353093147277832	-0.292431831359863	-0.0416615009307861	-0.267237901687622	0.0913307666778564	0.0242149829864502	-0.000524282455444336	0.15096116065979	-0.00228738784790039	-0.304492473602295	0.141294479370117	0.0540473461151123	-0.00548982620239258	0.0916745662689209	-0.00504255294799805
	0.143923759460449	0.0294225215911865	-0.11034893989563	-0.0780801773071289	-0.0593709945678711	0.0899219512939453	-0.0390992164611816	0.0833110809326172	0.0314359664916992	0.0923013687133789	-0.102064847946167	0.0231318473815918	-0.300551176071167	-0.368403673171997	-0.141809225082397	-0.258673191070557	0.310373067855835	0.291241645812988	-0.17521071434021	-0.0366866588592529	0.166890859603882	0.0790629386901855	-0.0485820770263672	0.0690779685974121	-0.0358219146728516	0.123972415924072	0.0525398254394531	-0.0682852268218994	-0.0249772071838379	-0.0344698429107666	-0.320294857025146	0.0180907249450684	0.19831395149231	0.120297908782959	-0.0554766654968262	0.105588912963867	-0.0344526767730713	-0.00122976303100586	0.0387222766876221	0.0322809219360352	0.0724530220031738	-0.0379443168640137	-0.0258588790893555	-0.0267114639282227	0.00986766815185547	-0.230436563491821	0.0725998878479004	0.0624871253967285	0.00291991233825684
	-0.0730516910552979	0.0246620178222656	-0.0205481052398682	0.0144813060760498	0.00811243057250977	-0.0223689079284668	0.0111587047576904	0.0598926544189453	-0.0281918048858643	-0.0373132228851318	0.0221924781799316	-0.0026240348815918	0.0737104415893555	-0.00493764877319336	-0.0551357269287109	0.0188255310058594	-0.0400006771087646	0.0330557823181152	0.0221080780029297	-0.0296065807342529	0.00421643257141113	0.0638597011566162	0.0158991813659668	-0.0133485794067383	-0.010739803314209	0.0208261013031006	0.0234766006469727	0.0712149143218994	-0.0333042144775391	-0.0624969005584717	0.0196864604949951	-0.0508890151977539	0.0124316215515137	0.00675320625305176	-0.0115184783935547	-0.0446956157684326	-0.0216331481933594	-0.077012300491333	-0.00537586212158203	0.0311782360076904	0.0628042221069336	0.018850564956665	-0.0316038131713867	-0.0625324249267578	0.00207090377807617	-0.0095674991607666	0.0156023502349854	0.0734341144561768	-0.00300717353820801
	-0.481462955474854	0.204766750335693	0.194293260574341	-0.145882844924927	0.0761854648590088	0.0673365592956543	-0.137124300003052	-0.170950889587402	0.178318738937378	0.0791075229644775	-0.0143709182739258	-0.0100383758544922	0.152673959732056	-0.124243021011353	0.0950355529785156	-0.122963905334473	-0.0777645111083984	0.0464694499969482	0.000996112823486328	-0.135161161422729	-0.0841572284698486	0.0424649715423584	-0.219042301177979	0.0896382331848145	-0.10625147819519	0.282290935516357	-0.0554039478302002	-0.213776111602783	-0.0889818668365479	0.172535419464111	-0.197657108306885	-0.201002836227417	-0.0739738941192627	-0.0811481475830078	0.284974098205566	0.354724884033203	0.0137319564819336	0.0421438217163086	-0.0597851276397705	0.306294441223145	-0.180402517318726	0.0657451152801514	-0.278394937515259	0.225805044174194	0.256353855133057	0.179123640060425	-0.132528305053711	-0.173850059509277	0.0647761821746826
	-0.0321660041809082	0.0696785449981689	0.0274393558502197	0.00269269943237305	-0.0121860504150391	0.0233843326568604	-0.0305850505828857	0.0511617660522461	0.036067008972168	0.0632169246673584	0.0660324096679688	-0.016653299331665	-0.0555539131164551	0.0728111267089844	0.0371382236480713	0.0739736557006836	-0.0547616481781006	-0.0103785991668701	0.0211265087127686	0.0414829254150391	-0.0297791957855225	0.00454401969909668	-0.00943493843078613	0.00200200080871582	-0.019244909286499	0.0629267692565918	0.0286238193511963	-0.0246989727020264	-0.0166032314300537	0.0203139781951904	0.00177502632141113	0.0187296867370605	-0.00101947784423828	0.0260963439941406	0.0244433879852295	-0.025139331817627	-0.021798849105835	-0.0136756896972656	0.016765832901001	0.0434520244598389	-0.0194554328918457	0.0168778896331787	0.0133235454559326	-0.0216150283813477	-0.00761890411376953	0.0138149261474609	0.0147111415863037	0.0108637809753418	-0.0401756763458252
	-0.00581192970275879	-0.0388236045837402	0.00421524047851563	0.00913500785827637	0.0607988834381104	0.0155634880065918	-0.0523402690887451	-0.0814316272735596	-0.00809979438781738	-0.0293772220611572	0.0679733753204346	0.0140054225921631	-0.0932667255401611	-0.0152378082275391	0.0137665271759033	-0.00332260131835938	0.0591061115264893	0.0718135833740234	-0.063218355178833	0.0322785377502441	-0.0502703189849854	0.0668778419494629	-0.0222709178924561	0.0127034187316895	-0.0359683036804199	-0.00318694114685059	0.0214793682098389	-0.000278472900390625	-0.00262856483459473	-0.0246748924255371	-0.0576894283294678	-0.0525662899017334	-0.0531156063079834	0.0308237075805664	0.00217914581298828	0.00307226181030273	0.00277328491210938	0.0210096836090088	0.0225129127502441	0.0343868732452393	0.00799250602722168	-0.0198957920074463	-0.0152616500854492	-0.0276074409484863	-0.0170636177062988	0.00676751136779785	0.0147111415863037	0.043179988861084	-0.0257220268249512
	0.0502290725708008	-0.114089012145996	-0.00246429443359375	-0.00475144386291504	-0.0130751132965088	0.0494632720947266	0.091273307800293	-0.050337553024292	-0.0641782283782959	-0.000430822372436523	-0.00305294990539551	-0.0188181400299072	0.0764648914337158	-0.129221200942993	0.013155460357666	0.0246257781982422	-0.00374579429626465	0.00701522827148438	0.0191612243652344	-0.00775408744812012	0.0818333625793457	-0.0422217845916748	-0.025904655456543	-0.0148396492004395	0.0618550777435303	0.0576820373535156	0.0410010814666748	-0.0680909156799316	-0.0448687076568604	-0.00507068634033203	0.0219974517822266	0.0202465057373047	0.0344095230102539	-0.0843887329101563	-0.0151548385620117	0.0338535308837891	-0.0793771743774414	0.0701844692230225	0.0418529510498047	0.0603325366973877	0.00187134742736816	-0.0250396728515625	-0.0473737716674805	0.0579085350036621	0.00933384895324707	-0.0240287780761719	0.0626444816589355	-0.028576135635376	-0.0116574764251709
	0.0872123241424561	0.0984241962432861	0.0899181365966797	-0.108790636062622	-0.0925986766815186	-0.0462996959686279	0.03859543800354	0.046114444732666	-0.0105738639831543	-0.0705184936523438	-0.0476763248443604	-0.0142126083374023	0.0251691341400146	0.0391454696655273	0.136101245880127	-0.059558629989624	-0.00538349151611328	-0.0362324714660645	0.0463662147521973	0.0325968265533447	-0.00549983978271484	-0.0607988834381104	0.0436272621154785	-0.032526969909668	0.0430078506469727	0.0502123832702637	0.00422024726867676	-0.0482926368713379	0.0238146781921387	-0.0704474449157715	0.0411117076873779	-0.00388884544372559	-0.0270919799804688	0.00176072120666504	0.00709342956542969	0.0719842910766602	0.0929512977600098	-0.0553159713745117	-0.0357773303985596	0.11126708984375	-0.0329561233520508	-0.0259110927581787	0.0758357048034668	-0.0760936737060547	-0.00453567504882813	0.163777589797974	-0.0535993576049805	0.0271823406219482	0.0446083545684814
	-0.0234813690185547	-0.00773167610168457	-0.00378632545471191	0.0179991722106934	0.0230677127838135	-0.0430290699005127	0.0144715309143066	0.0136079788208008	-0.0120780467987061	0.0219120979309082	-0.00788283348083496	-0.015885591506958	0.0144360065460205	0.000616073608398438	0.0445890426635742	0.0334393978118896	0.00400757789611816	-0.0188753604888916	0.0218977928161621	-0.0146450996398926	-0.015282154083252	0.0102729797363281	0.00253677368164063	-0.0138809680938721	0.0192024707794189	-0.0367038249969482	-0.00567483901977539	0.0399768352508545	-0.0173625946044922	-0.0139873027801514	-0.0314576625823975	-0.0328149795532227	0.00660967826843262	-0.0162248611450195	0.0316965579986572	0.0134057998657227	-0.00753045082092285	0.0412054061889648	0.0267326831817627	-0.0967152118682861	-0.0276017189025879	-0.0188837051391602	0.0119483470916748	0.055795431137085	-0.00630784034729004	-0.0399904251098633	0.000300168991088867	-0.023496150970459	0.0403511524200439
	-0.399563074111938	-0.135924816131592	-0.243728876113892	-0.252036809921265	0.397097110748291	0.213076114654541	-0.490132093429565	-0.227921724319458	-0.461397409439087	0.0117990970611572	0.411271333694458	0.255806922912598	-0.469931840896606	-0.00357818603515625	-0.399294376373291	-0.127283811569214	0.311305284500122	0.29994809627533	-0.111922740936279	-0.0806007385253906	0.0239534378051758	0.360835313796997	-0.187214374542236	0.0604071617126465	-0.089836597442627	-0.136173486709595	-0.0134181976318359	0.421816110610962	-0.118207693099976	-0.0737731456756592	-0.043342113494873	-0.186658620834351	-0.0873568058013916	0.359073400497437	-0.0432124137878418	0.0326099395751953	0.036517858505249	0.0248124599456787	-0.072545051574707	0.0427994728088379	0.0769338607788086	-0.0577054023742676	-0.0402224063873291	0.157838344573975	-0.0194733142852783	0.0668871402740479	0.0442006587982178	-0.133183717727661	0.00712728500366211
	-0.0442638397216797	-0.0239524841308594	0.0107767581939697	-0.0190999507904053	0.00385904312133789	0.00447368621826172	-0.0158050060272217	0.0591769218444824	-0.0186443328857422	-0.0207195281982422	-0.0473260879516602	0.0206174850463867	0.0568101406097412	-0.0138683319091797	0.0208179950714111	-0.0450165271759033	-0.0365781784057617	-0.0291800498962402	0.0427775382995605	0.0039832592010498	0.0300867557525635	0.0162549018859863	0.0269250869750977	-0.0892832279205322	0.0413451194763184	0.0220324993133545	0.017392635345459	0.0188913345336914	0.0375878810882568	-0.0803360939025879	0.00127840042114258	0.0551638603210449	0.0410287380218506	0.0192503929138184	-0.0159215927124023	-0.122102737426758	0	-0.103561878204346	0.0078737735748291	-0.0557959079742432	0.0242874622344971	0.0818753242492676	0.0313253402709961	-0.0752599239349365	0.041609525680542	-0.0291357040405273	-0.0201811790466309	-0.0550618171691895	-0.00203108787536621
	0.0498790740966797	0.109302997589111	-0.123126268386841	-0.246398687362671	0.138544797897339	0.0211446285247803	0.262582540512085	-0.343246221542358	0.0180594921112061	0.0562934875488281	0.139977931976318	-0.243273973464966	-0.248347043991089	0.0998561382293701	0.357107162475586	-0.129858493804932	-0.237549304962158	0.122534513473511	-0.022958517074585	-0.197269201278687	0.0801565647125244	0.276163339614868	-0.0800468921661377	-0.0504341125488281	-0.056666374206543	-0.0275230407714844	0.00582075119018555	-0.0902369022369385	-0.0430316925048828	0.273611068725586	0.0789332389831543	-0.152263879776001	0.156556844711304	-0.190540313720703	0.0784215927124023	0.0281450748443604	0.0473031997680664	-0.0749759674072266	-0.0677165985107422	-0.0658605098724365	0.0779275894165039	0.0463273525238037	-0.0589754581451416	-0.202425479888916	0.0486025810241699	0.0381653308868408	0.171883344650269	-0.00692987442016602	-0.125331878662109
	0.0624310970306396	0.0182905197143555	-0.0267164707183838	-0.0551609992980957	0.0222001075744629	-0.0241203308105469	0.0124130249023438	0.0787284374237061	0.0397441387176514	-0.0887289047241211	0.015838623046875	-0.0213367938995361	0.0726759433746338	0.0285522937774658	-0.0339639186859131	-0.039724588394165	0.00203919410705566	-0.0152475833892822	0.00568294525146484	0.041245698928833	0.0279347896575928	0.0124845504760742	-0.00338959693908691	-0.119208097457886	0.0346055030822754	0.0213892459869385	0.00143623352050781	-0.00529718399047852	-0.0334961414337158	-0.0641496181488037	0.0721914768218994	0.0493896007537842	0.00677871704101563	-0.00306320190429688	-0.0201458930969238	-0.0973858833312988	0.031494140625	-0.102524280548096	0.0422253608703613	-0.0410327911376953	0.0764365196228027	0.0204689502716064	-0.0169122219085693	-0.0480062961578369	0.00452136993408203	0.00273036956787109	0.0151567459106445	0.0376358032226563	0.000730514526367188
	-0.0123782157897949	0.00707173347473145	-0.069171667098999	0.0222518444061279	0.0409038066864014	0.0347342491149902	0.0457894802093506	0.101961374282837	0.125538110733032	-0.00561141967773438	-0.0960402488708496	-0.0736665725708008	0.104062557220459	-0.0310161113739014	-0.0518441200256348	0.0769202709197998	-0.00729632377624512	-0.0418992042541504	-0.0358161926269531	0.128201007843018	-0.0302102565765381	-0.0401191711425781	0.0157129764556885	-0.017719030380249	-0.0215601921081543	0.00903201103210449	0.102052450180054	-0.0467586517333984	-0.0463211536407471	0.035106897354126	0.0296039581298828	0.111594676971436	0.0238382816314697	-0.0488488674163818	-0.0617964267730713	-0.0522630214691162	-0.0658977031707764	0.129185438156128	0.021531343460083	-0.0386953353881836	0.00194621086120605	-0.0412435531616211	-0.0368692874908447	0.076122522354126	0.0803112983703613	-0.1268470287323	-0.109752893447876	0.057701587677002	-0.0643370151519775
	-0.109643459320068	-0.250177145004272	-0.046379566192627	0.11127495765686	0.0361514091491699	0.0596184730529785	0.116657972335815	0.0439457893371582	0.00735569000244141	-0.0937771797180176	0.039506196975708	-0.0809452533721924	-0.00290465354919434	0.165385723114014	-0.0445563793182373	0.0582256317138672	-0.0584402084350586	-0.0144813060760498	0.0425703525543213	0.0384740829467773	0.0424401760101318	-0.158177137374878	0.00984072685241699	0.0294351577758789	0.0293033123016357	-0.0455219745635986	0.0550644397735596	-0.00287866592407227	0.00533676147460938	0.00147557258605957	-0.0469338893890381	-0.115949392318726	-0.105700492858887	0.127615690231323	0.134949922561646	0.100058794021606	-0.0257828235626221	-0.0495789051055908	0.0231919288635254	0.102232933044434	0.075441837310791	-0.0435206890106201	-0.0385448932647705	-0.153977870941162	0.0242040157318115	0.193706512451172	0.0739552974700928	0.0307450294494629	-0.0933206081390381
	-0.0753417015075684	0.323121547698975	-0.0105030536651611	-0.043781042098999	0.0392553806304932	-0.121169567108154	-0.0628702640533447	0.303539991378784	-0.0519311428070068	0.00751972198486328	-0.083634614944458	0.00475239753723145	-0.0512254238128662	0.121427774429321	-0.031890869140625	-0.0406053066253662	-0.110215187072754	0.0525979995727539	-0.0774924755096436	-0.0328507423400879	-0.0315907001495361	0.0682072639465332	-0.00839424133300781	0.0953748226165771	-0.0568146705627441	-0.0476293563842773	-0.0107755661010742	0.125028133392334	-0.00610947608947754	-0.0640394687652588	-0.0745728015899658	0.0466504096984863	0.0208277702331543	0.219196557998657	-0.0894732475280762	-0.104551315307617	-0.0013883113861084	-0.106584072113037	0.0386476516723633	0.168456792831421	0.00694918632507324	-0.00478720664978027	-0.0571908950805664	0.0287277698516846	0.0431747436523438	0.00239682197570801	-0.00729918479919434	0.0646696090698242	-0.27472448348999
	-0.0460405349731445	-0.109653949737549	0.014002799987793	0.0661633014678955	0.0813846588134766	0.0771059989929199	0.00855660438537598	0.00483942031860352	0.0336675643920898	0.0582602024078369	-0.0509724617004395	-0.00774765014648438	-0.0294053554534912	0.0115377902984619	0.0910706520080566	0.0919647216796875	0.00962662696838379	-0.0319263935089111	-0.0626978874206543	0.0281333923339844	0.0293421745300293	0.129858732223511	-0.00574803352355957	-0.0949034690856934	0.00605034828186035	0.171927928924561	-0.109095096588135	0.0279269218444824	-0.00309848785400391	-0.101789712905884	0.060112476348877	0.0101587772369385	0.0133576393127441	0.0393304824829102	0.0570719242095947	-0.0626366138458252	-0.0555093288421631	0.145948886871338	0.0177505016326904	-0.0752248764038086	0.0470132827758789	-0.0947797298431396	-0.0301861763000488	-0.0219721794128418	0.0167121887207031	-0.00125885009765625	-0.00820469856262207	0.0025637149810791	0.00421595573425293
	-0.0327222347259521	0.0563442707061768	-0.0179636478424072	0.00323081016540527	0.039189338684082	-0.00912809371948242	-0.0947363376617432	0.041773796081543	0.0298888683319092	-0.0238916873931885	0.0722339153289795	0.026996374130249	-0.0130255222320557	0.000246524810791016	0.00685596466064453	-0.00590014457702637	0.0463838577270508	0.0315725803375244	-0.0138750076293945	0.0821907520294189	0.0140349864959717	0.0229434967041016	0.00309991836547852	-0.127824068069458	0.00427341461181641	0.0219521522521973	0.0369694232940674	0.0469074249267578	-0.0112049579620361	-0.166475772857666	0.031620979309082	0.0404486656188965	0.0258419513702393	0.129566669464111	-0.0307612419128418	-0.117493391036987	-0.00744843482971191	-0.00801324844360352	-0.00107359886169434	-0.0214941501617432	-0.0208225250244141	0.0495014190673828	-0.0027778148651123	-0.0567593574523926	0.0283493995666504	-0.036074161529541	0.0409941673278809	0.0340900421142578	0.0479891300201416
	0.0177440643310547	-0.0809557437896729	0.0618000030517578	-0.0525870323181152	0.0568938255310059	-0.0505056381225586	-0.174970149993896	-0.076836109161377	-0.106935501098633	0.00322747230529785	0.0739090442657471	0.157731533050537	-0.0904638767242432	-0.0841085910797119	-0.0502011775970459	-0.028325080871582	0.0763692855834961	0.112366199493408	-0.0428380966186523	-0.0565280914306641	0.0528173446655273	0.0390338897705078	-0.00452113151550293	0.0943872928619385	-0.0956940650939941	-0.00228714942932129	-0.0263595581054688	-0.0357816219329834	0.0727057456970215	0.0704846382141113	-0.0361852645874023	-0.022834300994873	-0.00391221046447754	-0.0414819717407227	-0.00570034980773926	0.194830656051636	0.0476982593536377	-0.0707273483276367	-0.0262224674224854	-0.0459644794464111	0.0610103607177734	0.0237705707550049	0.0130002498626709	0.0734508037567139	0.017167329788208	0.023770809173584	-0.00165224075317383	-0.0748183727264404	0.0243139266967773
	0.0630383491516113	-0.0167624950408936	0.0387842655181885	-0.0432255268096924	-0.0505678653717041	-0.00850391387939453	0.0945765972137451	-0.00985288619995117	0.0281679630279541	-0.0406327247619629	-0.0316548347473145	0.019665002822876	-0.00554203987121582	-0.0116305351257324	0.0474052429199219	-0.0400547981262207	-0.0131878852844238	0.0269110202789307	0.000924825668334961	0.0640063285827637	-0.00753593444824219	0.00851964950561523	-0.0237996578216553	0.00189685821533203	0.0307004451751709	0	0.023726224899292	-0.0209293365478516	-0.0273652076721191	-0.0366315841674805	0.0268170833587646	-0.00194311141967773	0.0104935169219971	0.00739908218383789	0.00728225708007813	0.0102503299713135	0.017850399017334	-0.0408802032470703	0.0203981399536133	0.00312089920043945	-0.0089409351348877	0.045428991317749	-0.00302314758300781	-0.0362374782562256	0.019289493560791	-0.020195484161377	-0.00722384452819824	0.0226991176605225	-0.00219368934631348
	0.053551197052002	-0.00910758972167969	0.0274393558502197	-0.107163906097412	0.0587174892425537	-0.0197808742523193	-0.0525276660919189	0.0549955368041992	-0.0351016521453857	-0.0626232624053955	0.0894069671630859	0.00811767578125	0.0259709358215332	0.00283169746398926	0.077023983001709	0.0177686214447021	-0.0184142589569092	-0.0498702526092529	0.105251789093018	0.083651065826416	0.0725471973419189	0.0363192558288574	-0.126206398010254	-0.254811525344849	0.0047001838684082	0.108837842941284	0.0215625762939453	-0.0616869926452637	0.046515941619873	-0.125866651535034	0.110007524490356	0.0468854904174805	0.08316969871521	-0.0622432231903076	-0.0326025485992432	-0.193918228149414	0.0110609531402588	-0.0439548492431641	0.152608394622803	-0.14277458190918	0.0114891529083252	-0.0667169094085693	0.0968995094299316	-0.134253978729248	-0.027430534362793	0.0485446453094482	0.0247802734375	0.0431108474731445	0.0161476135253906
	0.128586292266846	0.10503077507019	0.014002799987793	-0.0405619144439697	0.0375392436981201	-0.162233829498291	0.160074710845947	0.00879788398742676	0.00630712509155273	-0.0464048385620117	0.0445089340209961	-0.134767293930054	0.165505170822144	0.15833592414856	-0.06736159324646	0.0387642383575439	-0.00129294395446777	-0.183318614959717	0.0526936054229736	0.0729336738586426	0.00295281410217285	0.0128529071807861	-0.187963962554932	0.0413711071014404	0.0906105041503906	-0.0579586029052734	0.029120922088623	0.0178840160369873	-0.144508361816406	0.0746963024139404	0.0769815444946289	-0.00364542007446289	-0.0501227378845215	0.0496697425842285	-0.0992920398712158	0.0496165752410889	-0.0114753246307373	0.255492210388184	-0.0298175811767578	-0.11405086517334	-0.0841240882873535	-0.0520000457763672	0.0189733505249023	0.239424467086792	-0.0858614444732666	-0.172052383422852	-0.0229239463806152	-0.0479707717895508	0.0488526821136475
	0.0530271530151367	0.0731110572814941	-0.158417463302612	0.120626449584961	0.12019944190979	-0.146888256072998	-0.0223960876464844	0.269813060760498	-0.234057426452637	0.034060001373291	0.0328972339630127	-0.00656890869140625	-0.0787332057952881	0.0413026809692383	-0.128264427185059	-0.00385928153991699	0.041964054107666	0.0662271976470947	-0.105399370193481	-0.0381069183349609	0.0778379440307617	0.029874324798584	0.11266040802002	0.0532090663909912	0.0939559936523438	0.0569758415222168	-0.0702371597290039	-0.0248878002166748	-0.0544800758361816	-0.000949382781982422	-0.035529613494873	0.224829196929932	-0.0449438095092773	-0.141338109970093	-0.0889689922332764	0.0891337394714355	-0.162006855010986	0.162127733230591	-0.114168405532837	0.143523454666138	-0.0215826034545898	0.0814034938812256	-0.0731589794158936	0.135439872741699	0.026993989944458	0.0336201190948486	-0.108700513839722	0.0315122604370117	-0.0725953578948975
	0.00642013549804688	-0.0101091861724854	0.00710582733154297	0.0160813331604004	0.0691590309143066	-0.00732541084289551	0.0296845436096191	0.0092921257019043	0.00849080085754395	0.0045163631439209	0.0255255699157715	-0.0419988632202148	0.0327236652374268	-0.052070140838623	-0.0415608882904053	0.013744592666626	0.0530869960784912	-0.0486576557159424	0.0272159576416016	-0.0464053153991699	-0.00753593444824219	-0.0211448669433594	-0.0312764644622803	0.109714508056641	0.0828859806060791	0.000326395034790039	0.0627734661102295	-0.120270252227783	-0.0543825626373291	0.0419857501983643	-0.0417323112487793	-0.0540776252746582	0.1289381980896	-0.087242603302002	0.0242569446563721	0.0281450748443604	-0.0345363616943359	0.126613616943359	-0.0505466461181641	-0.0567004680633545	-0.0495269298553467	-0.0217049121856689	-0.0194745063781738	0.082613468170166	-0.0101675987243652	0.0614900588989258	0.00606679916381836	-0.0181453227996826	-0.0488002300262451
	-0.0608055591583252	0.00422239303588867	0.0253670215606689	0.0176796913146973	0.00602102279663086	-0.00255274772644043	-0.0393779277801514	-0.0939798355102539	0.0224742889404297	0.0306899547576904	0.0130205154418945	0.0432229042053223	-0.0592336654663086	0.0793576240539551	0.0262784957885742	0.0196707248687744	-0.0330939292907715	0.020535945892334	-0.0363271236419678	-0.0741591453552246	0.00202536582946777	0.0145089626312256	0.0451774597167969	0.0472002029418945	0.00171089172363281	0.00146842002868652	-0.00414800643920898	-0.0167005062103271	0.0197494029998779	0.000421762466430664	-0.00576591491699219	-0.0114536285400391	-0.00706696510314941	0.00776791572570801	0.0134949684143066	0.0784265995025635	0.0385861396789551	-0.03106689453125	-0.0258321762084961	0.11820650100708	-0.000824213027954102	0.0086052417755127	0.0270862579345703	-0.00026392936706543	-0.0425293445587158	-0.0291156768798828	-0.00255441665649414	-0.00499749183654785	0.0243139266967773
	0.00551772117614746	0.00694799423217773	0.0387842655181885	0.0198080539703369	-0.0346479415893555	0.0184926986694336	0.0876221656799316	-0.0253288745880127	0.0309202671051025	0.0209569931030273	-0.0855751037597656	0.0271317958831787	0.0265941619873047	-0.0268669128417969	0.0361075401306152	0.0692877769470215	-0.0224156379699707	-0.0523703098297119	0.0422937870025635	-0.00619983673095703	-0.00600862503051758	-0.0782451629638672	-0.014650821685791	0.0285050868988037	0.0330030918121338	0.0563480854034424	-0.00660848617553711	-0.0518457889556885	0.055027961730957	0.0481183528900146	0.0419399738311768	0.0588967800140381	-0.024843692779541	-0.0473148822784424	-0.0461463928222656	-0.0108575820922852	0.119196653366089	0.106281757354736	-0.00776290893554688	-0.0655088424682617	-0.039792537689209	-0.0435206890106201	0.0843288898468018	0.0547800064086914	-0.0329957008361816	-0.0515792369842529	-0.0235342979431152	-0.015981912612915	0.0715138912200928
	-0.0132925510406494	-0.0016176700592041	0.0167000293731689	0.0416538715362549	-0.000271081924438477	0.0327141284942627	0.0583369731903076	0.0311088562011719	-0.086097240447998	0.0839931964874268	0.00655865669250488	-0.0577099323272705	0.013538122177124	-0.035682201385498	0.0348179340362549	0.0666322708129883	-0.035322904586792	-0.0179674625396729	0.0287518501281738	0.0507073402404785	-0.0315907001495361	-0.00838351249694824	-0.0258088111877441	-0.00634121894836426	0.0764734745025635	-0.00081634521484375	-0.00822305679321289	0.00213170051574707	-0.0232603549957275	-0.0119657516479492	0.0589535236358643	-0.00616216659545898	-0.00928759574890137	-0.0680637359619141	-0.0583369731903076	0.0779244899749756	0.033808708190918	0.0267102718353271	0.035808801651001	0.00900793075561523	-0.00367498397827148	-0.030858039855957	0.0176839828491211	0.0524077415466309	-0.0161316394805908	0.0555427074432373	-0.00488710403442383	-0.0453207492828369	-0.00920391082763672
	0.131981134414673	-0.0229411125183105	0.0122599601745605	0.0235252380371094	-0.0458714962005615	-0.0271375179290771	0.120485782623291	-0.0763118267059326	0.0540215969085693	0.123680830001831	-0.106362819671631	-0.0704755783081055	0.0221362113952637	0.114386796951294	0.0385115146636963	0.00171184539794922	-0.0464489459991455	0.0242693424224854	-0.0337746143341064	-0.00890040397644043	-0.140665531158447	0.108996868133545	-0.0016939640045166	-0.145678281784058	-0.060901403427124	-0.0208828449249268	-0.00219941139221191	0.101877212524414	-0.121673107147217	0.141323328018188	-0.0791435241699219	0.0816304683685303	0.127150774002075	0.00435137748718262	-0.0066523551940918	-0.0785622596740723	0.0377113819122314	-0.021052360534668	-0.186820268630981	0.165533304214478	-0.00532793998718262	-0.00157022476196289	-0.00843143463134766	-0.0988888740539551	-0.040870189666748	0.059849739074707	0.0484890937805176	0.0111467838287354	-0.027789831161499
	-0.0054478645324707	0.100861787796021	0.0160913467407227	-0.0115816593170166	-0.00618219375610352	-0.0107245445251465	0.0862612724304199	0.0669107437133789	0.0242884159088135	-0.09688401222229	-0.0732588768005371	0.0182352066040039	0.100091695785522	0.0724594593048096	0.0248069763183594	0.0181915760040283	-0.0386726856231689	-0.0494422912597656	0.0510456562042236	-0.0139052867889404	0.0406348705291748	-0.0738391876220703	0.00375652313232422	-0.0747723579406738	0.00853443145751953	0.0834865570068359	0.0146338939666748	-0.0604290962219238	0.0410563945770264	-0.051417350769043	0.05690598487854	0.0606045722961426	0.00101876258850098	-0.0677721500396729	0	-0.0736432075500488	0.0158331394195557	0.00368356704711914	-0.00668430328369141	-0.00136494636535645	0.00977897644042969	0.0287439823150635	0.0373826026916504	-0.0429248809814453	0.0372030735015869	0.103839159011841	-0.0117568969726563	-0.0545434951782227	-0.00463533401489258
	0.0585200786590576	0.0767714977264404	-0.00255250930786133	-0.112981557846069	-0.0514106750488281	0.0656249523162842	-0.00343704223632813	0.00879788398742676	-0.0740330219268799	-0.00875043869018555	0.0543973445892334	0.0304453372955322	-0.161910772323608	-0.234837055206299	-0.195679903030396	-0.160832643508911	-0.0882766246795654	-0.121583461761475	-0.0941870212554932	-0.0231401920318604	0.0187108516693115	-0.0483555793762207	0.0420753955841064	0.175339698791504	0.0832226276397705	-0.0141079425811768	-0.177138805389404	0.0364539623260498	-0.0488414764404297	0.147810459136963	-0.106417894363403	-0.0358808040618896	-0.0700454711914063	0.148679733276367	-0.0518355369567871	0.20093297958374	-0.127439498901367	-0.0331320762634277	-0.0836305618286133	0.271711587905884	0.052079439163208	0.0698966979980469	-0.158599376678467	-0.215009450912476	-0.209652423858643	-0.267702102661133	-0.19894552230835	-0.169536352157593	-0.116986751556396
	0.0785698890686035	0.0450572967529297	0.00158214569091797	-0.0502409934997559	-0.0255796909332275	-0.0175461769104004	0.0900006294250488	0.0475583076477051	-0.0219385623931885	-0.0309169292449951	-0.00577211380004883	-0.0316660404205322	0.0466620922088623	0.0100700855255127	-0.00370502471923828	-0.0740230083465576	0.0282223224639893	-0.0357377529144287	0.00589561462402344	0.0470089912414551	0.0113561153411865	0.0146007537841797	0.00712943077087402	-0.087937593460083	-0.00278472900390625	0.054069995880127	-0.0305840969085693	0.0211784839630127	-0.0101656913757324	-0.0729963779449463	0.0370321273803711	0.0338249206542969	0.0119261741638184	0.0434751510620117	0.00359845161437988	-0.094212532043457	0.0290958881378174	-0.0255146026611328	-0.0258321762084961	0.0383973121643066	0.0140132904052734	0.000570297241210938	-0.0126245021820068	-0.0930624008178711	0.0291018486022949	0.0515263080596924	0.0358781814575195	0.000997543334960938	0.0271053314208984
	-0.25532341003418	-0.290467023849487	-0.256388664245605	-0.216001987457275	-0.272350788116455	-0.199288129806519	-0.0229465961456299	0.0526003837585449	0.00587010383605957	-0.0570101737976074	0.0122816562652588	0.0331449508666992	0.00786757469177246	-0.16014575958252	-0.0398390293121338	-0.075488805770874	0.146749258041382	0.0273845195770264	-0.0583186149597168	0.0132079124450684	-0.00456762313842773	0.0684731006622314	0.039332389831543	-0.0120720863342285	0.0261542797088623	0.0740578174591064	0.0580718517303467	-0.024510383605957	-0.0413897037506104	-0.0968191623687744	-0.15751314163208	-0.179359197616577	-0.256549596786499	-0.196784973144531	-0.135561943054199	-0.224926948547363	-0.0939579010009766	-0.206761360168457	-0.136307001113892	-0.330385208129883	-0.197218418121338	-0.160236835479736	-0.106337785720825	-0.0553882122039795	0.0214841365814209	-0.019179105758667	0.194295167922974	-0.0554320812225342	0.0332279205322266
	-0.0734331607818604	0.0934202671051025	-0.0622684955596924	0.0275499820709229	0.0032505989074707	0.0085909366607666	-0.160257339477539	-0.0653455257415771	-0.0512032508850098	-0.0949270725250244	0.115852355957031	0.106939792633057	-0.119722604751587	0.0283107757568359	-0.0993781089782715	0.0387642383575439	0.122960805892944	0.0107836723327637	0.0497395992279053	0.0808060169219971	-0.0884609222412109	-0.112376689910889	0.0493638515472412	0.0880520343780518	-0.0292556285858154	-0.0537164211273193	0.0473957061767578	0.0352776050567627	0.00243687629699707	0.036752462387085	-0.065474271774292	-0.0284347534179688	-0.000169992446899414	-0.0138823986053467	0.0442562103271484	0.0954010486602783	-0.0327813625335693	-0.0380825996398926	0.0122125148773193	0.00270628929138184	0.0209693908691406	-0.0340681076049805	0.0110576152801514	-0.0526497364044189	0.0712807178497314	0.167983770370483	-0.029573917388916	-0.086803674697876	-0.0105118751525879
	0.105859518051147	0.117695093154907	0.0411794185638428	-0.0897352695465088	-0.0671625137329102	-0.0288243293762207	0.052077054977417	0.00322794914245605	0.00648188591003418	-0.0941221714019775	-0.0520257949829102	0.0874626636505127	0.129982233047485	0.0745675563812256	0.0310289859771729	-0.048001766204834	-0.06831955909729	-0.0462350845336914	0.023369312286377	0.150300741195679	-0.0762114524841309	-0.0612833499908447	-0.0110452175140381	-0.0281116962432861	0.0656087398529053	0.142059803009033	-0.0356006622314453	-0.035306453704834	-0.111706495285034	-0.0443315505981445	-0.0473742485046387	0.0863630771636963	-0.0120258331298828	0.0356264114379883	-0.0186083316802979	0	-0.00310564041137695	-0.0524899959564209	-0.00930500030517578	0.0739591121673584	0.0473756790161133	0.00106954574584961	0.00757050514221191	0.130388021469116	-0.100599765777588	0.0486016273498535	-0.0519645214080811	0.0260627269744873	-0.00512409210205078
	0.0152351856231689	0.0356240272521973	-0.0816812515258789	-0.0125601291656494	-0.0972325801849365	0.158475160598755	0.154972076416016	0.14845609664917	-0.0189111232757568	-0.0832417011260986	-0.130196094512939	0.0088036060333252	0.134615421295166	0.0272228717803955	0.0678069591522217	0.0584311485290527	-0.0522909164428711	-0.142870187759399	-0.189045667648315	-0.216362237930298	-0.232297897338867	-0.205474376678467	-0.132901430130005	-0.234459638595581	0.244006395339966	-0.0609357357025146	-0.0976531505584717	-0.108221769332886	0.0402357578277588	-0.083796501159668	0.0855100154876709	0.0124866962432861	-0.066394567489624	-0.078404426574707	0.10237717628479	-0.046337366104126	0.0270941257476807	-0.108192205429077	-0.0206129550933838	0.202156543731689	-0.0347964763641357	0.0543868541717529	0.121116638183594	-0.243472099304199	-0.0595462322235107	0.155169248580933	-0.0465278625488281	0.126564025878906	0.121329784393311
	-0.0312397480010986	0.082890510559082	-0.180671691894531	0.0184249877929688	-0.0180091857910156	0.132424831390381	-0.0512166023254395	0.00508713722229004	-0.0875890254974365	-0.0723292827606201	0.0915710926055908	0.0941352844238281	0.0661947727203369	0.101809740066528	0.019775390625	-0.038954496383667	-0.0538434982299805	-0.0275628566741943	-0.00392007827758789	0.00292754173278809	0.0648975372314453	0.0358662605285645	0.0480911731719971	-0.102129220962524	0.00754141807556152	-0.0164177417755127	0.0539247989654541	0.0366346836090088	0.0127935409545898	-0.121730089187622	0.000426292419433594	-0.0317394733428955	-0.00425314903259277	0.164733409881592	0.0425081253051758	-0.150424957275391	-0.00326919555664063	-0.20083475112915	-0.00245499610900879	0.0846080780029297	0.0180134773254395	0.0222964286804199	0.0719585418701172	-0.174570560455322	0.0361554622650146	0.0638997554779053	0.0703856945037842	0.02164626121521	0.0840535163879395
	0.187629222869873	0.125468730926514	-0.015472412109375	0.0536491870880127	-0.0727841854095459	-0.149944305419922	0.153511047363281	-0.131884098052979	0.0636301040649414	-0.0575704574584961	-0.0123872756958008	-0.0292704105377197	0.10524320602417	-0.0425198078155518	0.0401403903961182	0.000642299652099609	0.000136137008666992	-0.0661623477935791	0.0149407386779785	-0.0684289932250977	0.0225405693054199	-0.0530695915222168	0.0281245708465576	0.0987269878387451	0.0108726024627686	-0.0135312080383301	-0.167328119277954	0.0617365837097168	0.124045133590698	0.0248818397521973	0.0567011833190918	-0.0896236896514893	8.4877e+09	-0.0121982097625732	0.0375280380249023	0.0506408214569092	-0.00507044792175293	0.00980186462402344	-0.0127036571502686	-0.152851343154907	0.0103740692138672	0.0701005458831787	-0.000489950180053711	0.0855996608734131	0.0317320823669434	-0.0335161685943604	-0.0969326496124268	0.0227692127227783	0.049480676651001
	0.0478639602661133	-0.0805611610412598	0.12775707244873	-0.0254504680633545	-0.0128698348999023	-0.0363686084747314	-0.0228550434112549	0.0492408275604248	0.06455397605896	-0.0627357959747314	-0.018826961517334	0.026047945022583	0.0628128051757813	-0.012749195098877	-0.024702787399292	-0.0179901123046875	0.0842182636260986	0.0176105499267578	0.00525736808776855	0.0254166126251221	0.0515139102935791	-0.0614774227142334	0.0586040019989014	0.0421907901763916	0.0723409652709961	0.00374984741210938	-0.0058445930480957	-0.0765759944915771	0.0240912437438965	-0.00570583343505859	-0.211575031280518	-0.0193040370941162	0.0359015464782715	0.147675752639771	0.136934518814087	-0.0123543739318848	-0.0513579845428467	0.0771934986114502	-0.0812768936157227	0.449337482452393	-0.0884976387023926	-0.0345063209533691	-0.0343594551086426	-0.179939270019531	-0.0539579391479492	0.174357414245605	0.116464138031006	0.0553028583526611	0.0381386280059814
	0.0681476593017578	0.0147247314453125	0.0392122268676758	0.0888447761535645	-0.102754354476929	-0.016918420791626	0.0514669418334961	0.018402099609375	0.0440933704376221	-0.0092923641204834	0.000541925430297852	-0.0499758720397949	0.0643746852874756	-0.0388438701629639	0.0466377735137939	0.0506999492645264	-0.0619862079620361	-0.0101702213287354	0.0183181762695313	-0.0574595928192139	0.0245347023010254	-0.161289930343628	0.0575199127197266	0.152751445770264	0.0381529331207275	-0.0609357357025146	-0.027393102645874	-0.139044284820557	0.0141873359680176	0.215582132339478	0.0592944622039795	-0.0157005786895752	-0.00442337989807129	-0.0296025276184082	-0.0251543521881104	0.00919699668884277	-0.0510196685791016	0.0316154956817627	-0.0108487606048584	0.0693683624267578	-0.0302000045776367	0.0805268287658691	0.013404369354248	0.0713603496551514	-0.035038948059082	-0.057173490524292	-0.0327951908111572	-0.017784595489502	-0.0207715034484863
	-0.00799727439880371	-0.0985586643218994	0.0128700733184814	-0.0165896415710449	0.0367462635040283	0.046729564666748	0.0326905250549316	0.0266008377075195	0.0509741306304932	-0.0880417823791504	-0.0166316032409668	-0.0345602035522461	-0.390759706497192	-0.35379433631897	-0.232678174972534	-0.448890447616577	0.34559428691864	0.417242050170898	-0.06634521484375	0.0525922775268555	0.114886045455933	0.182041168212891	-0.0570690631866455	-0.164583206176758	-0.152835607528687	-0.00081634521484375	0.00758767127990723	0.28287148475647	-0.109074115753174	-0.132440328598022	-0.152579307556152	0.0406060218811035	0.151748180389404	0.185021638870239	-0.10979175567627	-0.196346282958984	0.0219571590423584	-0.075068473815918	-0.00637626647949219	0.0700654983520508	-0.0496819019317627	0.0222964286804199	0.0833277702331543	-0.036327600479126	-0.00785040855407715	-0.173115968704224	-0.0266654491424561	0.0399253368377686	0.11414647102356
	-0.06734299659729	0.0203766822814941	-0.140954732894897	0.0635867118835449	0.0626175403594971	0.0689804553985596	-0.0640974044799805	0.0664360523223877	-0.093665599822998	-0.00690960884094238	0.117852449417114	-0.012054443359375	-0.0399012565612793	0.0187327861785889	0.0187320709228516	-0.0610096454620361	0.0613892078399658	0.0152931213378906	-0.00649189949035645	0.021812915802002	0.0180437564849854	0.118952512741089	-0.0342586040496826	-0.18290114402771	-0.0229365825653076	-0.0343613624572754	0.131905794143677	0.128511428833008	-0.028895378112793	-0.182422399520874	-0.0114836692810059	-0.00113320350646973	0.101889133453369	0.0292799472808838	-0.0149631500244141	-0.109805822372437	-0.0856881141662598	-0.0478529930114746	0.0790469646453857	-0.318821907043457	0.135793447494507	0.0238409042358398	-0.0372879505157471	0.00570392608642578	0.0304551124572754	-0.165620565414429	0.0386576652526855	0.0333936214447021	-0.0590829849243164
	0.03305983543396	-0.122729539871216	-0.00281691551208496	-0.00908422470092773	0.00932526588439941	0.0301508903503418	0.0687968730926514	0.0137310028076172	0.0189261436462402	0.00537514686584473	0.0201890468597412	0.0158488750457764	0.00885915756225586	-0.033536434173584	0.000528573989868164	0.0212540626525879	-0.0212414264678955	-0.056809663772583	-0.031226634979248	0.0103819370269775	0.0177102088928223	0.108738422393799	0.0145032405853271	-0.0506525039672852	-0.0354564189910889	-0.00564289093017578	-0.0330038070678711	0.0425910949707031	0.0369482040405273	-0.049778938293457	0.0247933864593506	0.0789518356323242	-0.0376021862030029	-0.00762343406677246	0.0576188564300537	-0.0391275882720947	0.0229218006134033	-0.0445888042449951	-0.0331082344055176	0.0896525382995605	0.00291824340820313	0.00796699523925781	0.0254833698272705	-0.0784130096435547	-0.0500588417053223	0.00678706169128418	0.0203466415405273	0.03985595703125	0.0181534290313721
	-0.141478538513184	0.00756669044494629	0.0377566814422607	-0.145644187927246	0.182696342468262	-0.00781059265136719	-0.0776662826538086	-0.0772294998168945	-0.0375325679779053	-0.245244264602661	0.193347930908203	0.0870082378387451	-0.0772018432617188	-0.155059576034546	-0.0397484302520752	-0.190505504608154	0.197280168533325	0.0948493480682373	0.0377938747406006	-0.22716236114502	0.167868614196777	0.0213885307312012	-0.0213160514831543	0.0311906337738037	0.0357890129089355	-0.165351152420044	0.160170793533325	0.0424108505249023	-0.07537841796875	0.0147926807403564	0.0357158184051514	-0.221893548965454	0.161653280258179	0.0529806613922119	-0.0288252830505371	0.024813175201416	0	0.135834217071533	0.066657543182373	-0.124337911605835	7.48634e+09	-0.119984149932861	0.0187315940856934	0.161930799484253	0.0491218566894531	-0.117858171463013	-0.0351006984710693	-0.109076738357544	0.0909309387207031
	0.0812280178070068	0.136598825454712	0.0317471027374268	-0.0804719924926758	-0.0487434864044189	-0.0720102787017822	0.124220371246338	0.136520147323608	0.027909517288208	-0.163597822189331	-0.0372073650360107	-0.0390896797180176	0.0865769386291504	0.0858745574951172	0.0455284118652344	-0.11970329284668	-0.0310771465301514	-0.0303061008453369	0.0510456562042236	0.0790345668792725	-0.0504450798034668	-0.0355427265167236	0.00918674468994141	-0.157979488372803	0.0525310039520264	0.0736699104309082	-0.08935546875	-0.00259971618652344	0.0434246063232422	-0.14649510383606	0.0792696475982666	0.0908522605895996	-0.0266594886779785	-0.0195105075836182	-0.0213000774383545	-0.174877882003784	0.102868318557739	-0.0928459167480469	0.00283336639404297	0.0159862041473389	0.0338306427001953	-0.0167891979217529	0.0913941860198975	-0.131554365158081	0.0286502838134766	0.0556182861328125	0.0680246353149414	-0.041501522064209	0.0659401416778564
	-0.00181365013122559	0.0312492847442627	0.020780086517334	-0.00778293609619141	0.0177872180938721	-0.0123920440673828	-0.000993967056274414	0.0185246467590332	0.0413661003112793	0.00923299789428711	0.0130205154418945	-0.0460531711578369	0.00470757484436035	0.059746265411377	-0.0066227912902832	0.00491619110107422	0.0276219844818115	-0.0244741439819336	0.0142359733581543	-0.0446410179138184	0.0275204181671143	0.0235834121704102	0.0239684581756592	-0.026714563369751	0.0232090950012207	-0.0283553600311279	0.00750374794006348	-0.0190482139587402	0.0342025756835938	-0.040855884552002	0.036201000213623	-0.0333945751190186	0.0202414989471436	0.01521897315979	0.0199618339538574	0.00518703460693359	-0.00613594055175781	-0.00395703315734863	0.0192642211914063	-0.0825760364532471	0.0160887241363525	0.0304210186004639	-0.00670838356018066	0.0225949287414551	0.00712060928344727	-0.0625431537628174	-0.0100932121276855	0.0179905891418457	-0.00138092041015625
	-0.230773210525513	-0.299324035644531	-0.226202964782715	-0.31253719329834	-0.154470443725586	-0.16936206817627	0.119654417037964	-0.312311887741089	-0.207964420318604	0.0300571918487549	0.124084234237671	0.0860335826873779	-0.220972299575806	-0.244722843170166	-0.107921838760376	-0.160615205764771	-0.178589820861816	-0.199060440063477	0.00192046165466309	-0.0907940864562988	-0.0210120677947998	0.2063148021698	-0.118324756622314	0.0508694648742676	-0.13033127784729	-0.368271589279175	0.0196459293365479	0.198730945587158	0.150820970535278	0.189557313919067	-0.0268180370330811	-0.09670090675354	-0.0376021862030029	-0.117603778839111	0.196976184844971	0.146690845489502	-0.00326919555664063	-0.0514886379241943	0.00962615013122559	0.0102651119232178	-0.0232563018798828	0.0725445747375488	0.00138664245605469	-0.210745334625244	0.104001045227051	-0.013174295425415	0.0696706771850586	0.0172162055969238	0.0292551517486572
	0.0785698890686035	0.0728745460510254	0.0596077442169189	-0.0289657115936279	-0.0591590404510498	-0.0214591026306152	0.104273557662964	0.0263569355010986	-0.0021965503692627	0.0287907123565674	-0.0778293609619141	-0.0125412940979004	0.119586706161499	-0.0470960140228271	0.0768568515777588	0.0300881862640381	-0.0393013954162598	-0.0545165538787842	0.0263078212738037	0.047717809677124	-0.0399014949798584	-0.0468196868896484	-0.00301265716552734	0.0552403926849365	0.00498461723327637	0.0254049301147461	-0.0127358436584473	-0.0755002498626709	-0.00234675407409668	0.100695133209229	0.0189154148101807	0.0446908473968506	-0.041792631149292	-0.0461654663085938	0.00841379165649414	0.0710761547088623	0.023564338684082	0.0124161243438721	-0.0154128074645996	0.0285055637359619	-0.0352568626403809	0.0197656154632568	0.0519425868988037	0.0172183513641357	-0.0135726928710938	0.00388789176940918	-0.0459854602813721	0.0023500919342041	0.0491666793823242
	-0.0688631534576416	-0.0582461357116699	-0.0112121105194092	-0.0111472606658936	0.0576105117797852	0.0668759346008301	-0.00579333305358887	-0.0803799629211426	0	-0.0636360645294189	0.0769960880279541	0.05462646484375	-0.0549883842468262	-0.0249848365783691	-0.00132203102111816	-0.0266883373260498	0.0345451831817627	0.0687272548675537	-0.00835204124450684	-0.00808143615722656	0.046043872833252	-0.0565426349639893	-0.0177891254425049	0.0363411903381348	0.00576615333557129	0.0221931934356689	-0.0498807430267334	-0.0196125507354736	-0.03128981590271	0.0534121990203857	-0.0143508911132813	0.0234341621398926	0.0192360877990723	0.0040740966796875	-0.0242862701416016	0.0440728664398193	0.0152678489685059	0.0578362941741943	0.0513527393341064	-0.0204107761383057	0.00665092468261719	-0.0861973762512207	0.0395281314849854	0.0862624645233154	0.0376517772674561	0.0667934417724609	0.00688886642456055	-0.108000993728638	-0.0104300975799561
	-0.0502572059631348	-0.148001194000244	0.047149658203125	0.023313045501709	0.0206637382507324	0.00646519660949707	-0.000271081924438477	-0.0922563076019287	0.00979948043823242	-0.0147225856781006	0.0088505744934082	0.0161900520324707	-0.061692476272583	-0.0279972553253174	0.019601583480835	0.0787460803985596	-0.0201375484466553	0.0408508777618408	-0.00799393653869629	0.0211713314056396	0.0161242485046387	0.00445127487182617	0.00506925582885742	0.0155231952667236	-0.0139775276184082	0.000489711761474609	0.00817608833312988	-0.0562758445739746	-0.0224981307983398	0.0207297801971436	-0.0488433837890625	0.0052495002746582	-0.0400452613830566	0.0195248126983643	0.0378975868225098	0.0579941272735596	-0.0748987197875977	0.0131995677947998	-0.0277845859527588	-0.0199494361877441	0.0113406181335449	0.0341181755065918	0.00399374961853027	0.0193886756896973	0.0108582973480225	0.118239402770996	-0.0548462867736816	0.0116417407989502	-0.00602078437805176
	-0.0496006011962891	0.0502314567565918	0.0115621089935303	-0.0376815795898438	0.0374071598052979	0.0224344730377197	-0.0157136917114258	0.00632500648498535	0.00490808486938477	-0.0626232624053955	0.0105335712432861	-0.0195872783660889	0.0731072425842285	0.0330157279968262	0.0426230430603027	0.030717134475708	0.00326132774353027	-0.0413315296173096	0.0239994525909424	0.021812915802002	-0.0595695972442627	0.00741124153137207	0.0263712406158447	0	-0.0157070159912109	0.0697867870330811	-0.0362939834594727	0.01715087890625	0.0307178497314453	-0.0334980487823486	0.0227668285369873	0.00153636932373047	-0.0303845405578613	0.101494073867798	0.0032200813293457	-0.0596494674682617	-0.00621795654296875	-0.0555896759033203	-0.0189034938812256	-0.0068972110748291	-0.0202908515930176	0.0341877937316895	-0.00506949424743652	-0.0334451198577881	0.0350320339202881	0.0524556636810303	-0.00135183334350586	0.0594809055328369	0.00777339935302734
	0.0668504238128662	-0.0101091861724854	0.0195658206939697	0.0485503673553467	-0.0320808887481689	-0.0548667907714844	-0.0161705017089844	0.046114444732666	0.0243747234344482	0.0105166435241699	-0.0143024921417236	-0.0179100036621094	-0.0188016891479492	-0.00370168685913086	0.0132427215576172	-0.00203537940979004	-0.00606632232666016	0.0242693424224854	-0.0236096382141113	0.0422735214233398	-0.0316770076751709	0.0729832649230957	-0.00367236137390137	0.0626301765441895	-0.0438883304595947	0.0214695930480957	-0.0261874198913574	0.0709500312805176	-0.0579910278320313	0.0564577579498291	-0.0149970054626465	0.0556309223175049	-0.0645279884338379	0.0135664939880371	-0.0122833251953125	0.029496431350708	-0.00712013244628906	0.0179774761199951	0.0283870697021484	0.0676147937774658	-0.0124876499176025	0.0543868541717529	-0.0317707061767578	0.0717787742614746	-0.0105540752410889	-0.202023267745972	0.0117361545562744	0.0306055545806885	0.0338623523712158
	-0.0159475803375244	-0.0668179988861084	0.1777503490448	0.0730462074279785	0.0110082626342773	-0.131628751754761	0.0392987728118896	0.0628705024719238	0.0101480484008789	0.0146803855895996	-0.00189900398254395	-0.0554139614105225	0.0571587085723877	-0.0322756767272949	-0.0118541717529297	0.0932698249816895	-0.00456452369689941	-0.158021211624146	0.00823283195495605	-0.0517952442169189	0.0441610813140869	0.106152057647705	-0.065704345703125	0.0333561897277832	0.00711560249328613	-0.0256938934326172	0.0151360034942627	-0.00995969772338867	0.0223376750946045	0.0329439640045166	-0.00177717208862305	-0.0443663597106934	-0.0285642147064209	0.051192045211792	0.0288181304931641	0.0513575077056885	0.0208311080932617	-0.0373613834381104	0.0073399543762207	-0.0672893524169922	0.00940704345703125	0.0456364154815674	0.0442852973937988	0.06001877784729	-0.0796024799346924	-0.00364184379577637	-0.0292675495147705	0.0340900421142578	0.0356061458587646
	-0.0850181579589844	0.0523920059204102	0.00456595420837402	-0.0159354209899902	0.0429451465606689	0.0208048820495605	-0.0226712226867676	-0.0200257301330566	0.0479199886322021	0.0311117172241211	-0.0713350772857666	0.0128433704376221	-0.0840098857879639	0.0222561359405518	-0.0730037689208984	0.0545191764831543	0.080427885055542	0.0486040115356445	-0.04020094871521	0.00682163238525391	-0.0177593231201172	-0.0164401531219482	0.0139446258544922	0.0286083221435547	-0.0208361148834229	-0.0699894428253174	-0.0637731552124023	0.0690944194793701	0.00823068618774414	0.119551420211792	-0.0407819747924805	-0.0517275333404541	0.0368952751159668	-0.0157561302185059	-0.0169765949249268	0.027728796005249	-0.0160911083221436	0.0668349266052246	-0.0271594524383545	-0.0441691875457764	0.0122320652008057	-0.00421476364135742	0.00513267517089844	0.038520336151123	0.00528645515441895	0.0333125591278076	-0.0483894348144531	0.0010688304901123	0.00162291526794434
	-0.133503437042236	-0.0627853870391846	-0.0826120376586914	-0.055048942565918	0.188597440719604	0.0559098720550537	-0.0714828968048096	-0.0969014167785645	-0.0205130577087402	0.00376462936401367	0.136714696884155	0.000137805938720703	-0.0860297679901123	-0.0416316986083984	-0.0711514949798584	-0.16783881187439	0.154775619506836	0.143470525741577	-0.0225248336791992	-0.0446410179138184	-0.00796031951904297	0.355255365371704	-0.138058423995972	-0.181704759597778	-0.237931251525879	-0.0341105461120605	0.201262474060059	0.278442621231079	-0.106446266174316	-0.0943403244018555	-0.133204698562622	-0.103552103042603	0.14922308921814	0.297785997390747	-0.0952348709106445	-0.101248502731323	-0.00261473655700684	0.0934991836547852	0.0101590156555176	-0.508057117462158	0.0640230178833008	0.0274145603179932	0.0289275646209717	0.101503849029541	-0.0569889545440674	-0.265151500701904	0.0376343727111816	0.0154545307159424	-0.00105571746826172
	-0.0644023418426514	-0.0397183895111084	0.0733804702758789	-0.0477871894836426	0.0541541576385498	0.0177440643310547	0.171269416809082	-0.0680794715881348	-0.0204241275787354	0.0855164527893066	-0.0302698612213135	-0.0873808860778809	0.0927977561950684	-0.133270502090454	-0.0199606418609619	0.0549314022064209	-0.0647580623626709	0.0676093101501465	0.0896842479705811	-0.1309654712677	0.0414557456970215	-0.0308854579925537	0.0380508899688721	0.00305485725402832	0.0121464729309082	-0.0095818042755127	0.0417404174804688	0.0253770351409912	-0.11079478263855	0.0743958950042725	-0.0201747417449951	-0.000404596328735352	0.0104935169219971	-0.0234634876251221	0.0837993621826172	0	-0.0151007175445557	0.0558946132659912	-0.00253176689147949	0.125293731689453	0.0138649940490723	-0.144611597061157	0.0472898483276367	-0.0848329067230225	-0.0634710788726807	0.0736477375030518	0.0476903915405273	0.031442403793335	0.0515971183776855
	-0.157562255859375	-0.162683010101318	-0.128884553909302	-0.0558333396911621	0.142173767089844	0.212481260299683	-0.316293001174927	-0.291807889938354	-0.161270618438721	-0.238493919372559	0.238508820533752	0.34318482875824	-0.00463199615478516	-0.163178205490112	-0.0125651359558105	-0.147063255310059	0.0443406105041504	0.0515339374542236	-0.0655255317687988	-0.120131492614746	0.0828702449798584	0.0777435302734375	0.0105876922607422	-0.0266070365905762	-0.275773525238037	0.0198605060577393	0.312446355819702	0.281574726104736	-0.294726848602295	-0.103148221969604	0.0176527500152588	-0.0757431983947754	0.0365641117095947	0.0295524597167969	-0.0289220809936523	0.0726902484893799	0.121299982070923	-0.0883574485778809	-0.0237267017364502	-0.282751560211182	0.0492591857910156	-0.0328998565673828	0.0312454700469971	0.089571475982666	-0.0197844505310059	-0.236515998840332	0.0623571872711182	-0.00149750709533691	0.11534595489502
	-0.0720987319946289	-0.11381983757019	-0.0243890285491943	0.0165078639984131	0.0716123580932617	0.037020206451416	-0.163997650146484	-0.0421237945556641	0.0418777465820313	-0.0206103324890137	0.122653245925903	0.0326054096221924	-0.0423271656036377	-0.0708451271057129	0.016817569732666	-0.0227675437927246	0.0463838577270508	0.0409178733825684	-0.028247594833374	-0.143499135971069	0.0417020320892334	0.000557184219360352	0.0498182773590088	0.0857682228088379	-0.010021448135376	-0.0997688770294189	0.0285408496856689	-0.0302770137786865	0.0257508754730225	0.0230147838592529	-0.023637056350708	-0.0916054248809814	0.0614395141601563	0.0711884498596191	0.049579381942749	-0.0208292007446289	-0.0467967987060547	0.0122420787811279	0.0781033039093018	-0.0760793685913086	0.0329523086547852	-0.00392866134643555	-0.0531206130981445	0.0537638664245605	0.0408637523651123	-0.0278925895690918	0.0459465980529785	0.0190460681915283	-0.065950870513916
	0.02889084815979	-0.0299079418182373	0.0563976764678955	-0.0243535041809082	-0.0694370269775391	-0.00781059265136719	0.0736980438232422	0.0761368274688721	0.0525834560394287	-0.0742557048797607	-0.0756852626800537	0.0309181213378906	-0.0145821571350098	0.125161409378052	0.0408256053924561	-0.120052337646484	-0.0307297706604004	-0.0726006031036377	0.0324451923370361	0.00503802299499512	0.0101826190948486	-0.0807967185974121	0.013106107711792	0.0137484073638916	-0.00214171409606934	0.0175237655639648	-0.0572497844696045	0.00767850875854492	0.0906100273132324	0.0263321399688721	-0.0121283531188965	0.0408420562744141	-0.0196683406829834	-0.0249722003936768	0.0726630687713623	-0.0141739845275879	0.00342512130737305	0.044529914855957	-0.0906331539154053	0.0215682983398438	0.0745885372161865	-0.0176553726196289	0.0267658233642578	-0.0535621643066406	0.0242040157318115	0.0831263065338135	0.00464606285095215	-0.019878625869751	0.00551056861877441
	-0.037830114364624	0.00719547271728516	0.0461280345916748	-0.0157175064086914	0.0561769008636475	-0.0417513847351074	0.0389471054077148	-0.0180106163024902	0.037778377532959	0.0578465461730957	-0.0255715847015381	-0.0429224967956543	0.033344030380249	0.0200700759887695	0.0156850814819336	0.00278091430664063	0.0263535976409912	-0.0222320556640625	0.00149393081665039	-0.0113594532012939	0.0530614852905273	-0.0139057636260986	0.0122671127319336	0.0552403926849365	-0.00664925575256348	-0.0272736549377441	0.00977230072021484	0.0244653224945068	-0.0183122158050537	-0.00517654418945313	0.0282113552093506	-0.047205924987793	0.00449442863464355	-0.000648975372314453	0.0460939407348633	0.0324027538299561	-0.0231256484985352	0.0215287208557129	0.00183844566345215	-0.0703999996185303	-0.00292420387268066	0.0242617130279541	-0.0316038131713867	0.0183472633361816	-0.00885415077209473	-0.0158951282501221	0.003448486328125	0.00355935096740723	-0.03226637840271
	-0.106420278549194	0.096796989440918	-0.0953330993652344	0.00881338119506836	-0.034231424331665	0.148994445800781	-0.0576896667480469	-0.0215389728546143	-0.0257766246795654	-0.11846923828125	-0.00271344184875488	0.16789984703064	-0.0679521560668945	0.0233478546142578	-0.0482866764068604	-0.0977704524993896	0.068671703338623	0.0886385440826416	-0.00878167152404785	0.00471353530883789	-0.00745105743408203	0.00454401969909668	0.00460052490234375	0.0442373752593994	0.0346055030822754	0.0561912059783936	-0.0661606788635254	0.00813961029052734	9.39369e+09	-0.0104777812957764	0.0366857051849365	-0.0127589702606201	0.0540134906768799	-0.0616626739501953	-0.0325055122375488	0.0493090152740479	0.0427134037017822	-0.0176703929901123	0.0103111267089844	-0.0515685081481934	0.0101509094238281	-0.00349974632263184	-0.0377905368804932	0.0173921585083008	0.027972936630249	0.0204789638519287	0.00404739379882813	0.024031400680542	0.00938773155212402
	0.301207542419434	0.239840507507324	-0.171728849411011	-0.373732805252075	-0.194185733795166	0.148248195648193	0.116991281509399	0.106124877929688	0.11430835723877	-0.0197365283966064	0.0377247333526611	-0.27064323425293	0.0412085056304932	0.228278160095215	0.341547012329102	-0.0591123104095459	-0.204254865646362	-0.231718063354492	0.341201663017273	0.194078922271729	-0.263929843902588	0.0250446796417236	-0.0380194187164307	-0.592299461364746	0.268196582794189	0.093696117401123	-0.127537965774536	-0.136289119720459	-0.15773606300354	-0.0494515895843506	-0.274288892745972	0.236345291137695	0.203781366348267	0.124046564102173	-0.128844499588013	-0.208916425704956	0.447410106658936	-0.0805366039276123	-0.175002574920654	-0.748958110809326	-0.0521650314331055	0.0388476848602295	0.468396425247192	-0.158681392669678	0.120898962020874	-0.5380539894104	0.0700995922088623	-0.41575026512146	0.356757640838623
	-0.510733127593994	-0.0183992385864258	-0.176690340042114	0.460509300231934	0.234611034393311	-0.108926296234131	-0.182434558868408	-0.0210342407226563	0.101600170135498	-0.177294492721558	0.108202219009399	0.0774285793304443	-0.601882219314575	0.356340169906616	-0.180225610733032	0.0588421821594238	0.0331499576568604	0.217973470687866	0.237131834030151	-0.438922166824341	0.122430801391602	-0.420589923858643	0.0604088306427002	0.299546957015991	-0.119751691818237	-0.209404945373535	-0.0279099941253662	0.114784717559814	0.227008104324341	0.0854701995849609	-0.320294857025146	-0.226240873336792	0.0518028736114502	0.375820159912109	0.0894246101379395	0.0928177833557129	-0.191817045211792	0.230561256408691	-0.00383782386779785	0.244998216629028	-0.00705814361572266	-0.115572452545166	-0.0158390998840332	0.0881659984588623	0.203674793243408	0.0842950344085693	-0.0244500637054443	-0.273018360137939	-0.17377233505249
	0.0908758640289307	0.0401065349578857	-0.0628197193145752	0.082444429397583	-0.018695592880249	-0.129968166351318	0.0873672962188721	0.0963916778564453	0.0439231395721436	-0.0684843063354492	-0.0699117183685303	-0.0726504325866699	-0.00335907936096191	0.122107267379761	-0.00874853134155273	0.107351064682007	-0.0205514430999756	-0.0621259212493896	-0.0480532646179199	0.0429847240447998	-0.0658318996429443	0.068915843963623	-0.0438241958618164	0.0894401073455811	-0.0165727138519287	0.0117871761322021	-0.121180295944214	0.0280177593231201	0.013444185256958	0.0720906257629395	-0.0241427421569824	0.0751166343688965	0.029508113861084	0.0895175933837891	-0.0685417652130127	0.058910608291626	0.0363585948944092	-0.06787109375	-0.0632247924804688	0.118716478347778	-0.0792889595031738	-0.118357181549072	0.0545382499694824	0.0726988315582275	-0.0190064907073975	0.0549750328063965	-0.0486226081848145	-0.0266146659851074	0.0388500690460205
	-0.00717735290527344	-0.0566928386688232	0.0209534168243408	0.0746850967407227	-0.00597786903381348	0.0182206630706787	-0.0296626091003418	-0.0039830207824707	-0.0478415489196777	0.0842978954315186	0.00162553787231445	0.0178945064544678	0.0655882358551025	0.0145909786224365	-0.0383906364440918	0.0799620151519775	0.0156950950622559	-0.073035717010498	0.0611097812652588	-0.0458168983459473	-0.103353023529053	-0.00688958168029785	0.0131990909576416	0.150853157043457	0.011085033416748	0.00586485862731934	-0.0940396785736084	-0.0408303737640381	-0.00507378578186035	0.164560317993164	-0.0109825134277344	0.0712714195251465	-0.0855531692504883	-0.0216739177703857	0.0315110683441162	0.0646007061004639	-0.00744843482971191	-0.0724806785583496	-0.00153398513793945	-0.176544189453125	0.0157184600830078	0.125816106796265	-0.039635181427002	0.00184512138366699	0.0190622806549072	0.213630676269531	-0.0178234577178955	0.011500358581543	0.00906491279602051
	-0.231073379516602	0.0245399475097656	-0.0975894927978516	-0.0580763816833496	0.0194604396820068	0.0715408325195313	-0.268827676773071	0.449487686157227	-0.267060995101929	-0.133395195007324	0.155090093612671	0.0280792713165283	-0.00754594802856445	0.0313284397125244	-0.153521060943604	-0.00471806526184082	0.0400466918945313	0.00309920310974121	-0.11215353012085	0.515964508056641	-0.218807697296143	-0.190881490707397	-0.154188632965088	0.0157315731048584	-0.194674491882324	0.445466041564941	-0.0932278633117676	-0.136187076568604	-0.224441528320313	0.127199411392212	-0.0321114063262939	0.459806680679321	-0.191844463348389	-0.108078241348267	-0.219109296798706	-0.0393457412719727	-0.0564429759979248	-0.0190935134887695	-0.0523736476898193	-0.14048433303833	0.0381410121917725	-0.00915980339050293	-0.0140247344970703	0.244109392166138	0.00635647773742676	-0.172717094421387	0.010767936706543	-0.144956350326538	-0.0785844326019287
	-0.0867493152618408	0.0302753448486328	0.0105147361755371	-0.0171351432800293	-0.00278210639953613	0.0499961376190186	-0.0816757678985596	-0.0468666553497314	0.0262725353240967	-0.0654380321502686	0.0941128730773926	0.0085294246673584	-0.0451309680938721	-0.0600132942199707	-0.0741162300109863	0.0539004802703857	0.0571460723876953	0.0322468280792236	0.0298678874969482	-0.0261211395263672	0.017209529876709	0.0693585872650146	-0.00395536422729492	-0.0448753833770752	-0.0123937129974365	-0.0138607025146484	0.0253052711486816	0.0576426982879639	-0.00225281715393066	0.0393202304840088	-0.00113701820373535	-0.0394518375396729	0.00796175003051758	-0.0107963085174561	0.0321600437164307	-0.0341238975524902	-0.0365445613861084	-0.0763640403747559	-0.0418405532836914	-0.10169243812561	0.00769424438476563	0.135199546813965	-0.0321044921875	-0.0212581157684326	0.00199413299560547	-0.0372438430786133	-0.0459854602813721	0.0572223663330078	-0.118043899536133
	0.0297787189483643	0.0266170501708984	0.00771832466125488	-0.0030217170715332	-0.0187642574310303	-0.00690984725952148	0.0232987403869629	0.00248360633850098	-0.0916061401367188	-0.0162467956542969	0.00277590751647949	0.0897984504699707	-0.0384104251861572	-0.0346720218658447	-0.0566926002502441	0.0501830577850342	0.0322191715240479	0.0176105499267578	0.026796817779541	-0.00963759422302246	0.0439155101776123	-0.0111887454986572	0.000846147537231445	-0.0554661750793457	0.0407905578613281	-0.016995906829834	0.0779891014099121	-0.0280053615570068	0.0311768054962158	-0.125981569290161	0.038762092590332	0.0295507907867432	0.0371437072753906	0.075946569442749	0.0143401622772217	-0.0399997234344482	0.0360400676727295	0.0227394104003906	0.0495023727416992	-0.127898216247559	0.0194182395935059	-0.0542941093444824	0.0520212650299072	-0.0128059387207031	0.0427277088165283	-0.121254444122314	0.0167157649993896	0.000570297241210938	0.0172712802886963
	0.0561685562133789	-0.00273871421813965	-0.0320117473602295	0.0777530670166016	-0.00863528251647949	-0.0265054702758789	-0.0410499572753906	0.0475583076477051	0.0318653583526611	0.088963508605957	-0.0221953392028809	-0.0306789875030518	0.0987374782562256	0.018610954284668	-0.0185320377349854	0.000214099884033203	-0.0367872714996338	-0.00975370407104492	0.0322363376617432	0.127605199813843	-0.0653901100158691	-0.00372004508972168	0.00937366485595703	-0.112922430038452	0.0418996810913086	0.0137288570404053	-0.142575979232788	0.0794906616210938	0.0556597709655762	-0.0241384506225586	0.0337738990783691	0.0502493381500244	-0.00519037246704102	-0.0151937007904053	0.00520539283752441	-0.0483100414276123	0.0576164722442627	-0.00660085678100586	-0.0345990657806396	-0.115528106689453	0.000374555587768555	0.0458438396453857	-0.0640859603881836	0.0934500694274902	0.0110106468200684	-0.038616418838501	-0.000825881958007813	0.00355935096740723	0.0319576263427734
	-0.111600637435913	-0.0990915298461914	-0.0632789134979248	0.0488629341125488	0.158422470092773	0.0779552459716797	0.0142927169799805	-0.0195217132568359	-0.0786612033843994	0.0136139392852783	0.100890398025513	0.0721228122711182	-0.0698544979095459	-0.067225456237793	-0.108182907104492	0.00523638725280762	0.0912590026855469	0.0973646640777588	-0.00885319709777832	-0.0355181694030762	0.0723063945770264	-0.0263381004333496	-0.0172178745269775	0.0374720096588135	0.0192024707794189	-0.0214624404907227	0.0218956470489502	-0.0399718284606934	-0.0411002635955811	-0.0236024856567383	0.0417330265045166	-0.0222592353820801	-0.0115976333618164	0.0500280857086182	-0.0305674076080322	0.00634908676147461	-0.032447338104248	0.0812666416168213	0.0291385650634766	-0.09181809425354	-0.0219628810882568	0.0171597003936768	-0.00335049629211426	0.0822813510894775	0.026165246963501	-0.144929170608521	-0.0153937339782715	0.0139024257659912	-0.00178742408752441
	0.0456705093383789	0.0413155555725098	0.0278708934783936	-0.0140833854675293	-0.0449619293212891	0.0159726142883301	0.0158123970031738	0.0308654308319092	-0.029803991317749	-0.0411868095397949	-0.0145764350891113	0.0430219173431396	0.0140769481658936	0.000739336013793945	0.0338716506958008	-0.0831801891326904	-0.0170369148254395	0.03440260887146	0.0445730686187744	0.0698349475860596	-0.00380539894104004	-0.0172858238220215	0.00431942939758301	-0.0570011138916016	0.0431461334228516	0.0613632202148438	-0.0242087841033936	-0.0621712207794189	0.0323696136474609	-0.0429186820983887	0.0460746288299561	-0.0252201557159424	0.0199065208435059	-0.0165061950683594	0.0134010314941406	-0.0734200477600098	0.0652837753295898	-0.0626342296600342	0.02107834815979	0.0196578502655029	0.0366082191467285	-0.0063626766204834	0.0152630805969238	-0.0511913299560547	0.00605082511901855	0.00125789642333984	0.0510995388031006	0.0231900215148926	0.0227162837982178
	-0.0475385189056396	0.210044860839844	0.176116704940796	-0.142427921295166	0.0403766632080078	-0.167488574981689	-0.137521505355835	0.16229510307312	-0.0680384635925293	0.0775773525238037	-0.000542402267456055	0.0334818363189697	-0.194641351699829	0.19011664390564	-0.07708740234375	-0.000321149826049805	-0.0629804134368896	0.163799285888672	-0.0764415264129639	-0.0727031230926514	0.0978624820709229	0.146820306777954	0.055349588394165	-0.0368478298187256	-0.0471274852752686	-0.0305211544036865	-0.128277063369751	-0.0193305015563965	0.113852977752686	0.181582927703857	-0.212044954299927	-0.273673057556152	-0.244279861450195	-0.212818384170532	-0.127468585968018	-0.249267101287842	-0.00761270523071289	-0.0425975322723389	0.0638737678527832	-0.160499572753906	0.121611833572388	-0.00973391532897949	-0.0260250568389893	-0.0833415985107422	0.0200467109680176	0.0968883037567139	0.0645837783813477	-0.00678658485412598	-0.0533428192138672
	-0.249701499938965	-0.0411252975463867	-0.144061088562012	-0.0329310894012451	0.092045783996582	0.240642070770264	0.000812768936157227	0.0325677394866943	0.0120646953582764	0.0319547653198242	-0.018826961517334	-0.00290060043334961	0.147279977798462	0.0481126308441162	-0.0464658737182617	0.0347986221313477	-0.234505176544189	0.110260009765625	-0.0875918865203857	0.00487589836120605	-0.183085441589355	0.265385389328003	-0.024277925491333	0.0678713321685791	-0.185781955718994	-0.181408882141113	-0.145745992660522	-0.188725233078003	-0.122036457061768	-0.192784786224365	-0.261781454086304	-0.240751266479492	-0.183918714523315	-0.234541416168213	-0.150144815444946	-0.22493577003479	-0.118016958236694	-0.040428638458252	-0.00776290893554688	-0.0487432479858398	0.10909628868103	0.0675842761993408	-0.0851438045501709	-0.235686540603638	0.130186080932617	0.00678706169128418	0.0213823318481445	0.116869211196899	0.084359884262085
	-0.144680976867676	-0.0254707336425781	-0.0223333835601807	0.00419855117797852	0.00142312049865723	0.042719841003418	0.0624089241027832	0.0458734035491943	0.00385761260986328	-0.0724425315856934	-0.0295088291168213	0.0305805206298828	0.128241062164307	-0.0536041259765625	0.0826091766357422	-0.0301823616027832	-0.0637624263763428	-0.0778300762176514	0.0839874744415283	-0.0997507572174072	-0.0287449359893799	0.0242228507995605	0.140995740890503	0.0268497467041016	0.087458610534668	-0.114627122879028	-0.179721593856812	0.0363633632659912	0.0619633197784424	0.0515820980072021	0.0280718803405762	-0.116036891937256	0.0674500465393066	0.10132098197937	-0.0284383296966553	-0.0425095558166504	0.0264530181884766	-0.0419645309448242	-0.0786840915679932	-0.0602419376373291	0.0454175472259521	0.0363454818725586	0.0936143398284912	0.0343194007873535	-0.0691771507263184	-0.118839979171753	-0.0156214237213135	0.0287201404571533	-0.0386738777160645
	0.0623443126678467	0.0568227767944336	0.0886781215667725	0.0350401401519775	-0.0279278755187988	-0.118099212646484	-0.0698699951171875	-0.143644332885742	-0.000966072082519531	-0.0923986434936523	0.043062686920166	0.0890202522277832	0.0584657192230225	0.0336177349090576	0.0315463542938232	0.0105597972869873	-0.0753257274627686	0.00543642044067383	-0.00199437141418457	0.101894378662109	-0.0225551128387451	0.00824284553527832	0.0469992160797119	0.110007524490356	-0.0063626766204834	0.0121920108795166	0.0185613632202148	0.0263793468475342	0.0175271034240723	-0.00274443626403809	-0.180325746536255	0.111594676971436	-0.0349891185760498	-0.0419590473175049	0.0408499240875244	0.0681455135345459	0.254080533981323	0.0843343734741211	-0.251779794692993	-0.188301563262939	-0.210680484771729	0.163625955581665	0.148399114608765	0.00131821632385254	-0.0942766666412354	-0.0718951225280762	-0.0248317718505859	0.071061372756958	0.0868849754333496
	-0.0269858837127686	0.203363180160522	-0.0697252750396729	-0.0928361415863037	0.0383975505828857	0.00399255752563477	0.0209856033325195	-0.198498964309692	-0.0520222187042236	-0.226346969604492	0.0816786289215088	0.189779043197632	-0.145268440246582	0.0199487209320068	0.0616576671600342	0.094573974609375	-0.108747482299805	0.11070704460144	-0.0723943710327148	-0.0211563110351563	0.126691579818726	0.0113792419433594	0.0335557460784912	-0.046290397644043	-0.187670707702637	0.0134053230285645	0.0479681491851807	0.166364669799805	0.0583648681640625	-0.0419411659240723	-0.0422444343566895	0.0395832061767578	-0.105700492858887	0.109595060348511	-0.0517373085021973	0.111785411834717	-0.153235197067261	-0.251880407333374	-0.174520492553711	-0.243783473968506	-0.188957691192627	-0.147390365600586	-0.101776123046875	-0.112227439880371	0.0675501823425293	0.210541248321533	-0.0636835098266602	0.104923486709595	-0.00577616691589355
	0.00975465774536133	-0.0238258838653564	0.00876760482788086	0.0588335990905762	-0.00434517860412598	-0.0303723812103271	0.0190255641937256	-0.00560426712036133	-0.0564887523651123	0.0205323696136475	0.0151011943817139	-0.0101771354675293	0.0147950649261475	0.0387856960296631	-0.0147886276245117	0.00619602203369141	-0.00620293617248535	-0.0178976058959961	0.0103545188903809	-0.0321848392486572	0.037100076675415	-0.0497970581054688	-0.017122745513916	-0.0210323333740234	0.07362961769104	-0.0487265586853027	0.0525398254394531	-0.115539073944092	-0.0245001316070557	0.01468825340271	0.0147724151611328	-0.0522308349609375	0.0567924976348877	-0.0320653915405273	0.0102035999298096	0.0341644287109375	0.00741052627563477	0.0212690830230713	0.0298144817352295	-0.139699935913086	-0.0237894058227539	-0.00750946998596191	0.0289275646209717	0.031827449798584	0.000306844711303711	-0.0270106792449951	-0.00911092758178711	-0.0126705169677734	-0.00920391082763672
	0.0935115814208984	-0.0320682525634766	0.0180902481079102	0.0407109260559082	0.0073707103729248	0.000206708908081055	0.0753278732299805	0.0206093788146973	0.0430712699890137	0.0271008014678955	-0.0171799659729004	-0.0789763927459717	0.170025825500488	-0.0392236709594727	0.0288715362548828	0.0187199115753174	-0.0423803329467773	-0.0832977294921875	0.0382099151611328	0.0921525955200195	-0.0117018222808838	-0.0656509399414063	-0.0843276977539063	0.0372662544250488	-0.0152745246887207	0.0612068176269531	-0.0817315578460693	-0.0949845314025879	-0.035994291305542	0.0337681770324707	0.0375165939331055	-0.0249731540679932	-0.0109984874725342	-0.012385368347168	-0.0160174369812012	0.061352014541626	0.0760118961334229	0.149832725524902	-0.0333433151245117	-0.135393381118774	-0.0495269298553467	-0.062464714050293	0.0264453887939453	0.0612833499908447	0.0354816913604736	0.0282316207885742	-0.0532877445220947	-0.0133895874023438	0.0344173908233643
	0.204322576522827	0.061835765838623	0.0412647724151611	-0.216027736663818	-0.00856709480285645	-0.065864086151123	-0.0208370685577393	-0.0855143070220947	0	-0.0485196113586426	0.0476596355438232	0.0687062740325928	-0.230051517486572	-0.242127895355225	-0.158505916595459	-0.159202575683594	-0.13258171081543	-0.146588325500488	0.111985206604004	0.011836051940918	0.0707793235778809	0.0646593570709229	-0.0102872848510742	-0.340074300765991	0.0703041553497314	0.0587794780731201	0.139523029327393	-0.0167005062103271	-0.00827765464782715	-0.329302310943604	0.0884530544281006	0.0884191989898682	0.0685844421386719	0.0159528255462646	-0.0975661277770996	-0.219372987747192	-0.0198109149932861	-0.209337949752808	0.104081630706787	-0.201291799545288	0.0874760150909424	0.0759999752044678	-0.0111432075500488	-0.216965913772583	0.0875530242919922	-0.179982423782349	0.0555119514465332	0.114830255508423	0.118789672851563
	0.0273797512054443	0.0283253192901611	-0.0211727619171143	0.0724310874938965	-0.0462212562561035	0.0350706577301025	0.0672454833984375	0.0458734035491943	0.0182328224182129	0.0932104587554932	-0.0796902179718018	-0.0307495594024658	0.0483291149139404	0.0224988460540771	0.0439910888671875	0.000856161117553711	-0.0536317825317383	0.0283312797546387	0.00227570533752441	0.0451955795288086	0	-0.0123124122619629	-0.00829958915710449	-0.0391213893890381	0.0565834045410156	0.0356338024139404	-0.00618410110473633	-0.0508847236633301	0.0565621852874756	-0.0191075801849365	0.00510621070861816	0.0384805202484131	0.0084686279296875	-0.0650537014007568	0.0247230529785156	0.0419111251831055	-0.0451953411102295	0.0282609462738037	0.0182046890258789	-0.0234823226928711	-0.00675702095031738	0.0475702285766602	-0.00752854347229004	-0.0157363414764404	0.0671839714050293	0.0157999992370605	-0.0148630142211914	-0.0182898044586182	0.00381088256835938
	0.00425314903259277	-0.0939054489135742	-0.0300350189208984	-0.048567533493042	0.0156428813934326	0.0248079299926758	0.0176875591278076	-0.113614082336426	0.0409395694732666	-0.0722160339355469	-0.0888867378234863	-0.0671472549438477	-0.0331120491027832	-0.109144449234009	-0.0566926002502441	-0.00686788558959961	-0.000407934188842773	0.013859748840332	0.0829799175262451	-0.115979194641113	0.0703773498535156	-0.0818777084350586	-0.0619690418243408	0.0337681770324707	0.118344068527222	-0.0769462585449219	0.101579904556274	-0.139350652694702	-0.0225934982299805	0.0427026748657227	-0.0699417591094971	-0.0674958229064941	0.0685033798217773	-0.0248777866363525	-0.0501656532287598	0.103813886642456	-0.0305280685424805	0.0994129180908203	-0.0238046646118164	-0.249181270599365	0.0231087207794189	-0.00121331214904785	-0.0465307235717773	0.101011991500854	0.0209546089172363	-0.285137176513672	0.0255916118621826	0.0257828235626221	-0.0931472778320313
	-0.173622846603394	0.200443744659424	0.0643253326416016	0.0519862174987793	-0.0828011035919189	-0.0979659557342529	0.0067594051361084	-0.0735623836517334	0.185052871704102	-0.0291571617126465	-0.073972225189209	-0.00138044357299805	-0.0238633155822754	-0.0147397518157959	-0.0407450199127197	0.0789487361907959	0.0103023052215576	-0.0291800498962402	0.0102837085723877	-0.0900139808654785	-0.0393805503845215	0.0241315364837646	0.00974726676940918	0.0175037384033203	-0.0660445690155029	-0.0445957183837891	0.0815882682800293	0.0973756313323975	-0.00450921058654785	-0.0181460380554199	-0.00733613967895508	-0.0772790908813477	0.129870176315308	0.0504758358001709	0.022857666015625	-0.0950052738189697	0.0290157794952393	0.027055025100708	-0.0246620178222656	0.081378698348999	-0.0412564277648926	0.125685214996338	-0.0990636348724365	0.0614519119262695	-0.0243048667907715	-0.0462298393249512	-0.0232288837432861	0.0615997314453125	-0.0188782215118408
	0.0661580562591553	0.102136850357056	0.020780086517334	0.0787742137908936	-0.0630490779876709	-0.0846738815307617	-0.00751757621765137	0.156284809112549	0.0886964797973633	0.0516247749328613	-0.0538537502288818	-0.11483359336853	0.0126395225524902	0.176768779754639	0.213669061660767	-0.174710273742676	-0.0301737785339355	-0.137930870056152	-0.140824317932129	-0.277679443359375	0.125298738479614	0.130198240280151	0.0481820106506348	0.180280447006226	0.0122170448303223	-0.221535444259644	0.113661766052246	0.240943670272827	-0.00620365142822266	-0.155510663986206	0.142294406890869	0.118467807769775	-0.0643503665924072	-0.180943012237549	-0.0520319938659668	-0.00222873687744141	-0.0762753486633301	-0.0318746566772461	0.0109200477600098	0.460358858108521	0.0200092792510986	-0.118047475814819	-0.0412297248840332	0.0212094783782959	0.209859848022461	-0.144733428955078	0.0121827125549316	-0.136783599853516	-0.291519641876221
	0.0344762802124023	-0.0165109634399414	0.0106894969940186	-0.0541534423828125	-0.00659084320068359	0.0380277633666992	0.00162506103515625	-0.0296361446380615	0.0240294933319092	-0.0835840702056885	0.0383188724517822	0.0400054454803467	0.00813794136047363	-0.0481150150299072	0.0170788764953613	-0.04380202293396	0.00414323806762695	0.0464026927947998	0.0259582996368408	0.0599515438079834	0.0012662410736084	-0.0685698986053467	-0.0431456565856934	0.0655553340911865	0.00633454322814941	-0.0131192207336426	-0.0168352127075195	-0.085012674331665	-0.0118670463562012	0.000105381011962891	0.00113630294799805	0.0274090766906738	0.0175590515136719	-0.0519213676452637	-0.00884485244750977	0.0435583591461182	0.00261020660400391	0.0240354537963867	-0.00468349456787109	-0.00322651863098145	-0.00984573364257813	0.0053398609161377	0.0169582366943359	-0.06455397605896	-0.0594663619995117	-0.0102801322937012	0.0321393013000488	0.0442862510681152	-0.0215129852294922
	-0.0662038326263428	-0.107374429702759	-0.0526595115661621	0.0325126647949219	0.0876505374908447	0.0131063461303711	-0.032339334487915	-0.0303974151611328	-0.0783829689025879	-0.0174453258514404	0.133134841918945	0.0810854434967041	0.00398421287536621	0.152471303939819	-0.0187997817993164	-0.0933091640472412	0.0481612682342529	-0.0431063175201416	-0.0612118244171143	-0.0528926849365234	0.072948694229126	0.112609386444092	-0.0468325614929199	0.0429072380065918	0.018498420715332	-0.0460274219512939	0.0581529140472412	0.0379002094268799	-0.000468969345092773	0.0470981597900391	0.000426292419433594	-0.063854455947876	0.0218319892883301	0.0857656002044678	-0.00284743309020996	-0.0599808692932129	-0.0119690895080566	0.0794394016265869	0.023568868637085	-0.173820495605469	0.0422203540802002	0.00313520431518555	-0.0382096767425537	-0.000439643859863281	-0.030092716217041	-0.0880846977233887	0.0518238544464111	0.0633060932159424	-0.0557880401611328
	-0.26537036895752	-0.274316072463989	-0.235751152038574	-0.214367628097534	-0.190181493759155	-0.19171667098999	-0.184896945953369	-0.0730392932891846	-0.222846269607544	0.401076316833496	-0.051253080368042	0.112183094024658	-0.259918451309204	0.0392653942108154	-0.217642545700073	0.456820964813232	-0.0681056976318359	0.0639204978942871	-0.0223801136016846	-0.0521328449249268	0.0489857196807861	0.0254096984863281	0.0342905521392822	0.00788712501525879	-0.185204029083252	-0.216833353042603	-0.186109304428101	-0.18127179145813	-0.137544393539429	-0.229044914245605	0.0524599552154541	-0.250676155090332	0.0478644371032715	0.0680959224700928	0.185349702835083	-0.0900301933288574	0.0074918270111084	0.0904507637023926	-0.11557936668396	0.41443920135498	-0.221032381057739	0.0627431869506836	0.0303666591644287	0.109186887741089	-0.146929025650024	0.0845918655395508	0.0434725284576416	-0.040255069732666	-0.0101029872894287
	0.00669097900390625	0.0141091346740723	-0.00802493095397949	-0.0030217170715332	-0.0137593746185303	-0.00600981712341309	-0.0325241088867188	-0.0244436264038086	0.00587010383605957	0.0461065769195557	-0.0091099739074707	-0.011497974395752	0.0256147384643555	-0.000369548797607422	0.0180363655090332	0.017451286315918	0.00631213188171387	0.0152931213378906	-0.0235371589660645	0.0391871929168701	0.00050663948059082	-0.0126872062683105	-0.0116138458251953	-0.015798807144165	0.0143375396728516	-0.0271070003509521	0.0455949306488037	0.0108120441436768	-0.0369563102722168	0.035106897354126	0.0451798439025879	0.0253434181213379	0.0179786682128906	-0.00176286697387695	-0.0276648998260498	0.00761556625366211	-0.00236940383911133	0.0760278701782227	-0.0147931575775146	-0.0234622955322266	-0.0201387405395508	-0.0238065719604492	0.0030980110168457	0.0511353015899658	-0.000614166259765625	-0.0281531810760498	0.0153796672821045	-0.011089563369751	0.0154249668121338
	-0.257047414779663	-0.117593050003052	-0.165600299835205	0.0337769985198975	0.130082845687866	0.219780445098877	-0.0615499019622803	-0.177402019500732	0.0437526702880859	0.0229723453521729	0.00662612915039063	0.105465650558472	-0.376092672348022	0.165055990219116	-0.0717995166778564	0.0338578224182129	0.102833271026611	0.102190017700195	0.0732030868530273	-0.0354347229003906	-0.157992839813232	-0.0029752254486084	0.0364928245544434	0.117122888565063	-0.0985934734344482	-0.149420499801636	0.0635826587677002	-0.119463920593262	0.219132900238037	0.14409351348877	-0.0229871273040771	0.0152914524078369	-0.0131394863128662	-0.0844869613647461	0.0665192604064941	0.0972857475280762	0.0976896286010742	0.0210096836090088	0.146042346954346	0.433832168579102	-0.0884976387023926	-0.372283697128296	0.014697790145874	-0.0368685722351074	0.0579967498779297	0.361138582229614	-0.000150203704833984	-0.174332618713379	-0.256181716918945
	-0.0054478645324707	0.00484228134155273	-0.0937366485595703	0.0735585689544678	-0.0193827152252197	-0.0271375179290771	0.0240094661712646	-0.103830337524414	-0.0072171688079834	0.0580532550811768	-0.00291728973388672	0.00261902809143066	-0.00672578811645508	-0.0718810558319092	-0.0397484302520752	0.0808732509613037	0.0235457420349121	0.0145423412322998	0.00561213493347168	-0.0236365795135498	0.0375115871429443	0.0416529178619385	-0.0217936038970947	0.030055046081543	-0.0286734104156494	-0.010979175567627	0.017392635345459	0.146305561065674	-0.0671007633209229	0.0248818397521973	-0.0481820106506348	0.0603718757629395	-0.0352504253387451	0.079899787902832	-0.0203382968902588	0.0282490253448486	0.0270941257476807	0.0105867385864258	0.0156288146972656	-0.0780189037322998	-0.0199110507965088	0.0361368656158447	0.0212271213531494	0.0501165390014648	0.0202736854553223	-0.0457022190093994	-0.0508754253387451	0.0428340435028076	0.0121276378631592
	-0.0340206623077393	0.112067461013794	-0.0345315933227539	-0.205547094345093	0.0788836479187012	-0.0324857234954834	-0.0289251804351807	0.110160827636719	0.00403285026550293	-0.0364291667938232	-0.0092463493347168	0.0147569179534912	-0.136370420455933	0.0931711196899414	-0.0933499336242676	-0.0762786865234375	0.0880630016326904	0.0956881046295166	-0.0693292617797852	0.118935823440552	-0.0216975212097168	0.0382199287414551	-0.0241823196411133	-0.082456111907959	-0.062762975692749	0.00570249557495117	0.0709245204925537	-0.0502121448516846	0.092106819152832	-0.0197489261627197	-0.0135619640350342	0.0958576202392578	-0.0415303707122803	0	0.0130252838134766	-0.0611975193023682	0.0157523155212402	-0.0647451877593994	0.0236444473266602	-0.0919866561889648	0.0213384628295898	0.00306391716003418	-0.0286867618560791	0.0656585693359375	-0.00553703308105469	0.0627517700195313	0.0406293869018555	0.00227904319763184	-0.0687582492828369
	0.11902117729187	-0.112205743789673	-0.0987191200256348	0.0357766151428223	0.0301887989044189	0.0212123394012451	0.023831844329834	-0.0604119300842285	-0.0191779136657715	-0.0893018245697021	0.164613962173462	-0.0668580532073975	0.0396215915679932	0.0662345886230469	-0.0297305583953857	0.100077867507935	-0.0732488632202148	-0.0310807228088379	-0.298835277557373	-0.272399425506592	-0.24356484413147	-0.189518213272095	-0.147387266159058	-0.240969657897949	-0.00185608863830566	0.0157487392425537	0.0363926887512207	0.0249214172363281	-0.0874860286712646	0.0465877056121826	0.177836656570435	-0.100165605545044	0.0429263114929199	-0.0886223316192627	0.0227644443511963	-0.0873236656188965	-0.026364803314209	0.0494599342346191	0.0460166931152344	0.0489671230316162	-0.160927295684814	0.086047887802124	0.0229954719543457	0.0232007503509521	0.0783498287200928	0.111448526382446	-0.153580188751221	0.00505161285400391	0.0409035682678223
	-0.35576319694519	-0.0712540149688721	0.0550439357757568	0.523590087890625	0.0273311138153076	-0.174084186553955	-0.0864639282226563	-0.270331621170044	-0.538996934890747	0.75456428527832	-0.0554726123809814	0.0019991397857666	-0.197134256362915	-0.177322387695313	-0.124129772186279	0.4356849193573	0.107512712478638	-0.0896663665771484	-0.215882539749146	-0.394267320632935	-0.450979709625244	0.654084920883179	0.285568475723267	-0.0273592472076416	-0.0975246429443359	-0.136353015899658	-0.111467599868774	0.322280406951904	0.230689764022827	-0.222462892532349	-0.333125352859497	-0.205567359924316	-0.240081787109375	0.501654863357544	0.252789735794067	0.0285608768463135	-0.325279235839844	-0.0810937881469727	-0.225103378295898	0.411201477050781	0.156572341918945	0.191253423690796	-0.541192054748535	-0.206376314163208	-0.172306299209595	0.49847936630249	0.311910629272461	0.16692852973938	-0.635653734207153
	-0.16618013381958	-0.0610976219177246	-0.14376974105835	0.0815277099609375	0.0433399677276611	0.0458617210388184	-0.146792888641357	-0.0512387752532959	-0.0916996002197266	0.00182986259460449	0.131712913513184	0.085578441619873	-0.0749077796936035	-0.105029821395874	-0.068469762802124	-0.104890823364258	0.147793531417847	0.0960109233856201	-0.0577259063720703	0.071617603302002	0.03989577293396	0.0349600315093994	0.00375652313232422	-0.0805590152740479	0.0212423801422119	-0.0362851619720459	-0.0122241973876953	-0.0219650268554688	0.121460676193237	0.0684747695922852	-0.0574674606323242	0.0745019912719727	-0.0209605693817139	-0.0714700222015381	0.0554306507110596	0.0770199298858643	-0.102857351303101	0.101951599121094	0.013808012008667	-0.12755274772644	-0.0126388072967529	-0.00478720664978027	0.00122356414794922	0.0499467849731445	-0.0540375709533691	-0.0664288997650146	0.0709574222564697	-0.0268323421478271	-0.0349259376525879
	0.0691847801208496	-0.0568222999572754	-0.014850378036499	0.0222518444061279	-0.000949382781982422	-0.0180349349975586	0.0471017360687256	0.0526003837585449	0.0579063892364502	-0.0662271976470947	-0.0657918453216553	-0.0328652858734131	0.0746579170227051	0.05690598487854	-0.0293710231781006	0.0356342792510986	-0.0160050392150879	-0.139828681945801	0.0252590179443359	-0.0114414691925049	0.0222911834716797	0.0251357555389404	0.00853252410888672	-0.0194282531738281	0.096226692199707	-0.0383791923522949	0.0177266597747803	-0.0507886409759521	-0.0059211254119873	-0.0118594169616699	0.0541715621948242	-0.0239033699035645	0.0541770458221436	-0.0733222961425781	0.0144340991973877	0.0476682186126709	0.116638660430908	0.00892949104309082	0.0207760334014893	-0.00832843780517578	-0.0492169857025146	-0.10371994972229	0.12359094619751	0.0589218139648438	0.0485281944274902	-0.0265500545501709	-0.112184762954712	-0.0735428333282471	0.144726276397705
	0.053551197052002	-0.0903260707855225	-0.0612590312957764	0.0789783000946045	-0.0265462398529053	0.0414478778839111	0.0823416709899902	-0.0774917602539063	0.0118036270141602	0.0460023880004883	-0.00101709365844727	-0.0562746524810791	0.0635073184967041	-0.00852823257446289	-0.0125651359558105	0.00907111167907715	-0.00360941886901855	-0.0061488151550293	-0.072319507598877	-0.0512890815734863	0.0244514942169189	-0.00362682342529297	0.00356912612915039	0.143043518066406	-0.0310037136077881	0.0390541553497314	-0.000845670700073242	-0.0965704917907715	-0.0192625522613525	0.143616437911987	-0.0150687694549561	-0.015782356262207	0.0169715881347656	0.0255498886108398	-0.0157299041748047	0.110999822616577	-0.0439321994781494	0.0879743099212646	-0.0186705589294434	0.031294584274292	-0.0105245113372803	0.0407211780548096	0.018892765045166	0.112688064575195	-0.0300145149230957	0.0161304473876953	-0.0200290679931641	-0.000142335891723633	-0.00887727737426758
	-0.0704798698425293	0.0127537250518799	-0.0957088470458984	-0.0395641326904297	0.055720329284668	0.0254855155944824	0.0348966121673584	0.0889315605163574	0.0434119701385498	-0.0335602760314941	-0.0132761001586914	0.00365161895751953	-0.103654623031616	0.0731625556945801	-0.0364015102386475	-0.0347809791564941	0.0538077354431152	-0.0265793800354004	0.0537910461425781	-0.0309367179870605	0.0753552913665771	-0.131275415420532	-0.00122308731079102	0.0440328121185303	-0.00500202178955078	0.106110334396362	0.0219788551330566	0.0161421298980713	0.0557501316070557	-0.0907423496246338	0.046968936920166	0.0256614685058594	0.0432560443878174	0.0179688930511475	-0.00550985336303711	-0.137885332107544	0.0072479248046875	-0.0599770545959473	0.00199151039123535	0.0924184322357178	-0.0483646392822266	-0.0182332992553711	0.0494208335876465	0.0479919910430908	0.0431003570556641	-0.0285141468048096	-0.0131196975708008	-0.0809116363525391	-0.0330140590667725
	-0.0614676475524902	0.0468642711639404	-0.0393133163452148	0.0254330635070801	0.0609288215637207	0.00344252586364746	-0.0807201862335205	-0.134883403778076	-0.0446686744689941	-0.0570101737976074	0.0317707061767578	0.184082269668579	-0.0467226505279541	-0.101720094680786	0.019601583480835	-0.0715458393096924	-0.0580861568450928	0.191110372543335	0.220672845840454	-0.29485297203064	-0.166024446487427	0.100792169570923	-0.072709321975708	0.17664647102356	-0.0406563282012939	-0.0833313465118408	0.0445296764373779	0.126983165740967	0.0421500205993652	0.0333561897277832	-0.116240978240967	-0.0204524993896484	-0.110460758209229	0.0842795372009277	0.000568628311157227	0.254987716674805	-0.169332981109619	-0.117117166519165	-0.0885124206542969	-0.0530445575714111	-0.087303638458252	0.377496004104614	0.00878787040710449	-0.00131940841674805	-0.0772523880004883	-0.152033567428589	-0.0333328247070313	0.170226097106934	-0.132033586502075
	0.242512941360474	0.148653745651245	-0.0504720211029053	-0.305926561355591	0.0167155265808105	-0.0573751926422119	0.0432493686676025	0.230095863342285	-0.197658061981201	-0.037644624710083	0.0930967330932617	-0.0757737159729004	-0.20974588394165	-0.211869239807129	-0.210895299911499	-0.225537300109863	-0.173310995101929	-0.149314165115356	-0.0915303230285645	-0.0371878147125244	-0.0837991237640381	0.258025646209717	0.154661893844604	-0.197096109390259	-0.0280914306640625	-0.336798667907715	-0.0981960296630859	0.231730699539185	0.225243806838989	0.0315001010894775	-0.0522279739379883	-0.0534896850585938	0.0183978080749512	-0.00603961944580078	0.0577099323272705	0.111490964889526	-0.0738673210144043	0.0618798732757568	-0.0489597320556641	0.0216655731201172	0.0352201461791992	0.0220153331756592	-0.065793514251709	-0.0549314022064209	-0.281139135360718	0.0372841358184814	0.195410013198853	0.140403509140015	-0.144633531570435
	-0.01814866065979	0.0491502285003662	0.0368139743804932	-0.00680780410766602	-0.0274441242218018	0.0219595432281494	0.0175983905792236	-0.0108544826507568	0.00979948043823242	-0.0390825271606445	0.08538818359375	-0.0539093017578125	0.0235641002655029	0.0899326801300049	-0.143462657928467	0.049872875213623	0.0999801158905029	-0.0752854347229004	0.013460636138916	-0.00317811965942383	0.0594780445098877	0.0265042781829834	-0.0301237106323242	-0.0505433082580566	-0.00593280792236328	0.0674519538879395	0.119353771209717	-0.0452265739440918	-0.144197225570679	0.0132260322570801	0.0879852771759033	-0.0873868465423584	-0.0481016635894775	0.101234674453735	-0.00246739387512207	-0.0298953056335449	-0.0593323707580566	0.0534424781799316	0.0230410099029541	0.0231645107269287	-0.0088655948638916	0.00612139701843262	-0.131151437759399	0.109920501708984	-0.0239925384521484	0.13030743598938	0.0176057815551758	-0.00449705123901367	0.0381386280059814
	0.187231302261353	-0.0112369060516357	-0.00979471206665039	-0.0468959808349609	-0.0503571033477783	-0.0252420902252197	0.0955069065093994	0.109354496002197	-0.0139384269714355	-0.00723433494567871	6.77109e+09	-0.0990824699401855	0.134945869445801	-0.0524535179138184	0.0149877071380615	-0.0309476852416992	0.0127315521240234	-0.0575985908508301	-0.170261144638062	-0.197630167007446	-0.167351722717285	-0.183744430541992	-0.162400722503662	-0.269187450408936	-0.204929351806641	-0.121776580810547	-0.200905084609985	-0.184299230575562	-0.168854713439941	-0.200735807418823	0.00906515121459961	0.0725798606872559	0.0588324069976807	-0.0417683124542236	-0.0470278263092041	-0.0349929332733154	-0.0385556221008301	-0.00342869758605957	-0.0280971527099609	-0.2078537940979	-0.0144534111022949	0.15762734413147	-0.13713264465332	-0.225372791290283	-0.196812629699707	-0.214723587036133	-0.193887948989868	-0.14257287979126	-0.0826199054718018
	0.0977523326873779	0.0169389247894287	-0.0266268253326416	0.102967262268066	-0.0918760299682617	0.0358104705810547	0.0860912799835205	-0.0201516151428223	-0.0744953155517578	0.075636625289917	0.0365359783172607	-0.0810911655426025	0.0427939891815186	-0.00679373741149902	-0.0731890201568604	0.0456264019012451	0.0344123840332031	-0.0112817287445068	0.0172634124755859	-0.1237633228302	-0.0221264362335205	0.0122084617614746	0.0117075443267822	0.0722911357879639	0.0647225379943848	-0.0418200492858887	0.0132944583892822	-0.0207412242889404	-0.0475807189941406	0.0551388263702393	0.0202469825744629	-0.0157005786895752	0.0189847946166992	-0.0180075168609619	-0.0584356784820557	0.125362873077393	-0.0122983455657959	0.112549543380737	0.0077974796295166	-0.0228393077850342	-0.0454244613647461	0.0189208984375	0.0109765529632568	0.030019998550415	0.0202736854553223	0.0279421806335449	-0.0143320560455322	0.00561976432800293	0.00833868980407715
	-0.0301287174224854	-0.0142483711242676	0.00131869316101074	0.120427846908569	-0.0530273914337158	0.0589570999145508	0.0406169891357422	-0.0765738487243652	0.02945876121521	0.120414972305298	-0.00611233711242676	0.00935196876525879	-0.0500044822692871	0.0800571441650391	-0.0333328247070313	0.0814805030822754	0.0520374774932861	0.0358157157897949	0.0095062255859375	0.158857107162476	-0.0720329284667969	-0.0402147769927979	-0.131450653076172	0.0788958072662354	-0.0408031940460205	0.111560344696045	-0.0579535961151123	-0.0478129386901855	0.0187313556671143	0.0958681106567383	0.0194060802459717	-0.117528438568115	-0.0200128555297852	0.00776791572570801	0.0981316566467285	0.100751161575317	0.000489950180053711	0.104159116744995	-0.00322294235229492	-0.0307354927062988	-0.0147559642791748	-0.0775904655456543	0.0464997291564941	0.168126344680786	-0.0799269676208496	-0.0471234321594238	-0.0585935115814209	-0.0195896625518799	0.0134956836700439
	-0.0186991691589355	-0.0221831798553467	-0.054210901260376	0.0845808982849121	0.100480079650879	0.0241303443908691	-0.0620212554931641	-0.0938472747802734	-0.0457556247711182	0.00516057014465332	0.12047290802002	0.0279440879821777	-0.0334832668304443	-0.0350508689880371	0.00211310386657715	-0.0399446487426758	0.0476348400115967	0.0456681251525879	0.028193473815918	-0.0301883220672607	0.0542006492614746	0.042374849319458	0.0238759517669678	-0.059196949005127	0.000926971435546875	0.0125963687896729	0.0170586109161377	0.00407552719116211	0.0636696815490723	-0.0748834609985352	0.0079352855682373	-0.00591850280761719	-0.0319466590881348	0.0747144222259521	0.0366039276123047	-0.0417454242706299	0.0288558006286621	0.0726082324981689	-0.036013126373291	-0.186140537261963	-0.0619053840637207	0.0864510536193848	-0.0212130546569824	0.0209496021270752	-0.00153613090515137	-0.136799573898315	0.0490696430206299	0.0252225399017334	-0.0248959064483643
	0.0474255084991455	0.104336738586426	-0.0144062042236328	0.056969165802002	0.0027768611907959	-0.0950179100036621	0.0304808616638184	-0.0464816093444824	0.0313498973846436	-0.108332633972168	0.121906042098999	-0.0595779418945313	0.0936477184295654	0.0769062042236328	0.0278348922729492	-0.0171232223510742	-0.0862600803375244	-0.0167114734649658	-0.0741918087005615	-0.242296457290649	0.0662693977355957	0.0752770900726318	0.114659309387207	0.1234290599823	-0.0418307781219482	-0.00769305229187012	0.0132944583892822	0.0197153091430664	0.0324611663818359	0.0382936000823975	-0.0758450031280518	0.152496576309204	0.0194036960601807	0.00712227821350098	-0.127083301544189	0.0546283721923828	-0.00580811500549316	0.0266239643096924	-0.0480084419250488	0.149133205413818	-0.0447289943695068	0.0332121849060059	0.0904746055603027	0.0252759456634521	-0.0359041690826416	0.00899672508239746	-0.000900983810424805	-0.0498142242431641	0.0215170383453369
	-0.0318882465362549	-0.0186512470245361	0.00386428833007813	-0.0135393142700195	0.0215990543365479	0.0502622127532959	-0.0135235786437988	-0.0343382358551025	0.0714216232299805	0.0466279983520508	0.0331621170043945	-0.0304677486419678	0.00678491592407227	0.0466816425323486	0.0417673587799072	-0.0220065116882324	0.0129337310791016	-0.037151575088501	0.0071709156036377	-0.110344409942627	-0.0340962409973145	0.145477533340454	-0.0005645751953125	0.0344891548156738	-0.0696334838867188	-0.0425765514373779	0.0308597087860107	0.00703239440917969	0	0.144379615783691	-0.103667259216309	-0.015291690826416	0.0493426322937012	0.141552448272705	0.0157477855682373	-0.0289211273193359	-0.0058901309967041	0.0179774761199951	0.0777401924133301	-0.0480072498321533	-0.0533304214477539	0.00420236587524414	0.00870680809020996	0.049267053604126	-0.0124108791351318	-0.211462497711182	0.00195002555847168	0.0544109344482422	0.0961053371429443
	0.130740165710449	-0.00149321556091309	0.035355806350708	-0.0133216381072998	0.0366802215576172	-0.133215427398682	0.0976192951202393	0.0572669506072998	-0.00598239898681641	-0.0555543899536133	0.0347506999969482	-0.0300450325012207	0.0412967205047607	0.0038154125213623	-0.042377233505249	0.021043062210083	-0.0168304443359375	0.0544581413269043	-0.0779433250427246	0.0788805484771729	0.0385806560516357	0.108910799026489	0.0167360305786133	-0.157508850097656	0.0233495235443115	-0.0322730541229248	-0.0027923583984375	0.0575535297393799	-0.0614125728607178	-0.0323112010955811	-0.190748453140259	-0.0726768970489502	0.1280837059021	0.0637552738189697	0.0957379341125488	-0.142209053039551	-0.00367856025695801	-0.12121844291687	-0.00606846809387207	0.0113246440887451	0.0955603122711182	-0.0521478652954102	0.0422258377075195	-0.112417697906494	-0.0667634010314941	0.0731432437896729	0.0398995876312256	0.0306055545806885	0
	-0.037086009979248	-0.172321081161499	-0.0974013805389404	0.0411300659179688	0.0359530448913574	0.152905941009521	-0.0736677646636963	-0.119948387145996	0.0626215934753418	-0.0572342872619629	-0.0597751140594482	0.0612537860870361	-0.0877633094787598	-0.0770716667175293	-0.00255703926086426	-0.00128531455993652	0.0177121162414551	0.0362191200256348	0.0709686279296875	0.0207700729370117	-0.0231559276580811	-0.111975193023682	0.0724432468414307	-0.0283267498016357	-0.0283823013305664	0.134569644927979	-0.00609922409057617	-0.0507886409759521	0.0444254875183105	-0.0127103328704834	-0.076444149017334	0.0272502899169922	0.0990374088287354	0.0718061923980713	-0.0245754718780518	-0.0581028461456299	0.0604376792907715	0.0183241367340088	-0.00199437141418457	0.189693450927734	0.0156443119049072	-0.0568146705627441	0.0933082103729248	-0.0681445598602295	-0.0229003429412842	0.146828889846802	-0.0318741798400879	-0.0185785293579102	-0.0515744686126709
	-0.081465482711792	0.0791280269622803	-0.101263999938965	-0.0392317771911621	0.0211982727050781	0.0509943962097168	-0.298518419265747	0.0149617195129395	-0.23798656463623	-0.0301468372344971	0.204506635665894	0.180860280990601	-0.0341331958770752	-0.0760319232940674	-0.196791887283325	-0.0205941200256348	0.0962944030761719	0.166996002197266	-0.0373492240905762	-0.00481081008911133	0.02561354637146	0.109943866729736	-0.0308921337127686	0.107758522033691	-0.103183507919312	-0.148515701293945	0.0370519161224365	0.0912065505981445	0.0574636459350586	0.146096229553223	-0.10817813873291	-0.0675804615020752	0.0136940479278564	-0.00399255752563477	0.113988637924194	0.142277479171753	-0.00941944122314453	0.000263690948486328	0.0116806030273438	0.240469694137573	0.0169034004211426	0.00931429862976074	0.017441987991333	0.0540177822113037	-0.0304064750671387	0.0669059753417969	0.0317723751068115	-0.0737679004669189	-0.0278725624084473
	-0.302481174468994	-0.342559337615967	-0.225609302520752	-0.249061107635498	-0.194519996643066	-0.18743634223938	-0.125153064727783	0.06607985496521	-0.287274599075317	0.0617728233337402	0.0355443954467773	0.195091962814331	0.0753464698791504	0.101809740066528	-0.104578733444214	-0.0676138401031494	-0.293972492218018	0.272928357124329	0.0958914756774902	-0.118539810180664	0.0151216983795166	0.0704202651977539	-0.144281148910522	0.0896382331848145	-0.16294264793396	0.0841798782348633	-0.0505807399749756	0.105589151382446	-0.206580638885498	0.283868074417114	-0.282820224761963	0.137128353118896	0.127928256988525	0.026369571685791	-0.0335726737976074	0.0845406055450439	-0.0282783508300781	-0.102807283401489	-0.00799417495727539	0.134617567062378	0.0927536487579346	-0.0085136890411377	0.0204226970672607	-0.0922186374664307	-0.0719175338745117	0.150943040847778	-0.0703668594360352	0.142600297927856	0.245416879653931
	0.0496163368225098	-0.0476663112640381	0.0520780086517334	0.040186882019043	-0.0183522701263428	-0.028331995010376	-0.0604188442230225	-0.0723857879638672	-0.0264918804168701	0.0680539608001709	0.0126175880432129	0.0728445053100586	0.00117826461791992	-0.0699393749237061	0.0257594585418701	0.0834016799926758	-0.0330243110656738	0.0218946933746338	0.0552303791046143	0.0867204666137695	0.0166254043579102	-0.0258653163909912	-0.0967440605163574	-0.0478155612945557	0.0109434127807617	0.00886964797973633	0.0409188270568848	-0.0644004344940186	0.012049674987793	0.0222883224487305	-0.00583720207214355	-0.117089509963989	-0.0337715148925781	0.166552066802979	0.0534219741821289	-0.0123543739318848	-0.0206389427185059	0.0835888385772705	-0.0382938385009766	0.0288932323455811	0.0333182811737061	-0.0388965606689453	0.0246813297271729	0.0352635383605957	-0.0109407901763916	-0.0595073699951172	0.0141165256500244	-0.0101561546325684	0.0125300884246826
	-0.0281867980957031	-0.140030384063721	-0.0319218635559082	0.0219333171844482	0.0859267711639404	0.0483303070068359	-0.193548679351807	0.0335395336151123	-0.0363616943359375	-0.0399682521820068	0.0481841564178467	0.142999649047852	-0.0857410430908203	-0.0594995021820068	0.035506010055542	-0.0620150566101074	0.0634737014770508	0.0668196678161621	0.0164895057678223	-0.0820648670196533	-0.00380539894104004	0.0285091400146484	-0.0221753120422363	0.0974459648132324	0.0286040306091309	0.049187183380127	-0.0336959362030029	0.0449306964874268	-0.030714750289917	-0.00591754913330078	-0.121100664138794	0.123601198196411	0.00390172004699707	0.104688167572021	0.119497537612915	-0.228662967681885	-0.0291111469268799	0.0179774761199951	0.0434157848358154	0.000138521194458008	0.0307543277740479	-0.0395562648773193	-0.00408697128295898	-0.0689742565155029	-0.034724235534668	0.0301582813262939	0.0099482536315918	0.0766816139221191	-0.145710945129395
	-0.0589163303375244	0.052152156829834	-0.0848488807678223	0.0641024112701416	0.0263996124267578	0.0427868366241455	-0.00515842437744141	0.0506815910339355	-0.103441476821899	0.0662033557891846	0.00520873069763184	0.0319981575012207	-0.0750987529754639	0.0509703159332275	-0.063673734664917	0.0163931846618652	0.0214028358459473	0.0685300827026367	0.0459525585174561	0.0511789321899414	-0.000760316848754883	9.29832e+09	-0.0053703784942627	-0.0938901901245117	0.234033584594727	-0.133126974105835	0.000253438949584961	0.0350058078765869	-0.114851951599121	-0.0862574577331543	0.0812184810638428	0.0435137748718262	0.0438327789306641	0.0288255214691162	-0.137370824813843	-0.0740900039672852	0.0578515529632568	-0.0875174999237061	0.0670235157012939	-0.207123279571533	0.0679583549499512	-0.0220670700073242	0.0140511989593506	0.131030559539795	-0.00893115997314453	-0.304262638092041	-0.0393366813659668	0.043179988861084	0.0803720951080322
	-0.150704622268677	0.0355026721954346	0.0575809478759766	0.0304028987884521	0.0476753711700439	-0.0429580211639404	-0.146292924880981	0.128355741500854	-0.0117239952087402	0.190610647201538	0.0323009490966797	-0.0131678581237793	-0.0305163860321045	0.0577349662780762	0.0190799236297607	0.063152551651001	0.0315537452697754	-0.0484435558319092	-0.0470235347747803	0.064162015914917	-0.0366926193237305	-0.0255813598632813	-0.0118982791900635	0.00105404853820801	-0.0254027843475342	0.0682306289672852	-0.00177621841430664	0.0242829322814941	-0.0203084945678711	-0.0215673446655273	-0.101302623748779	0.0920672416687012	-0.0440678596496582	0.173639535903931	-0.0762181282043457	-0.0247077941894531	0.0242068767547607	-0.0826737880706787	0.0577740669250488	0.0658779144287109	-0.0367159843444824	0.0926189422607422	0.0065147876739502	-0.000967502593994141	-0.0476768016815186	0.179904937744141	-0.00217843055725098	-0.017784595489502	-0.0498085021972656
	0.0247097015380859	0.113792657852173	-0.104569673538208	0.000646829605102539	0.0685126781463623	-0.0445923805236816	0.10654091835022	0.0923168659210205	0.119408845901489	-0.113566637039185	0.0439174175262451	-0.196197509765625	0.0825579166412354	-0.0839779376983643	0.0737628936767578	-0.0248355865478516	-0.0285773277282715	-0.00635671615600586	0.0631551742553711	0.0527493953704834	-0.00847005844116211	-0.0235030651092529	-0.105722188949585	0.0247781276702881	-0.24024224281311	-0.190614461898804	-0.258301496505737	-0.284868240356445	-0.151370286941528	-0.228830575942993	0.101556777954102	0.0554752349853516	-0.243597030639648	0.0971662998199463	0.0164039134979248	-0.0324962139129639	0.0332505702972412	-0.0475807189941406	-0.0361702442169189	0.151021957397461	-0.131091117858887	0.119723320007324	0.0371439456939697	-0.0422909259796143	0.0286502838134766	0.0191020965576172	0.145797252655029	-0.164873361587524	-0.21583080291748
	0.0255112648010254	0.091787576675415	-0.0425703525543213	-0.0281960964202881	-0.0345783233642578	-0.0884068012237549	0.0468392372131348	0.0037238597869873	-0.0510213375091553	0.0223362445831299	0.0677793025970459	-0.0580689907073975	-0.0422337055206299	-0.0495173931121826	-0.0690240859985352	0.0185086727142334	0.0895340442657471	0.00309920310974121	0.0329320430755615	-0.208982944488525	-0.0676894187927246	-0.0571224689483643	-0.0649170875549316	0.0344891548156738	0.056377649307251	0.0392923355102539	-0.109186410903931	0.0144901275634766	-0.0117723941802979	0.00956439971923828	-0.018662691116333	-0.203050374984741	0.0586693286895752	-0.0262935161590576	-0.0607082843780518	0.0792300701141357	-0.0850818157196045	-0.0235495567321777	0.0388715267181396	-0.0450053215026855	0.0451271533966064	0.0800545215606689	-0.0281040668487549	0.111955881118774	-0.024461030960083	-0.0132734775543213	-0.0181276798248291	-0.0141093730926514	-0.0136232376098633
	0.0311985015869141	-0.124897718429565	0.0975000858306885	-0.0245728492736816	0.0174524784088135	-0.00566363334655762	-0.143097162246704	0.00595378875732422	-0.0284605026245117	-0.0542116165161133	0.10996150970459	-0.0459105968475342	-0.0549883842468262	0.126178026199341	0.0179493427276611	-0.121681928634644	0.0753366947174072	-0.0230023860931396	-0.00470542907714844	-0.0119340419769287	0.0217089653015137	-0.0180380344390869	0.0777995586395264	-0.0356583595275879	-0.114799737930298	0.09476637840271	-0.000761032104492188	0.0350966453552246	0.0230762958526611	0.0150012969970703	-0.0213279724121094	0.15031099319458	0.0232534408569336	-0.0328240394592285	-0.00246739387512207	-0.117493391036987	-0.0331990718841553	0.0126771926879883	-0.0462660789489746	0.0323967933654785	0.00194621086120605	0.0666308403015137	-0.150729179382324	-0.206553936004639	-0.203640937805176	-0.398588180541992	-0.20508337020874	-0.146334886550903	-0.0631489753723145
	-0.267507553100586	-0.262866973876953	-0.219831466674805	-0.288779973983765	-0.201383590698242	-0.19950532913208	0.0897459983825684	-0.144605875015259	-0.074310302734375	0.143024921417236	-0.048306941986084	0.0412797927856445	-0.120708227157593	0.105709075927734	0.0756869316101074	0.0102410316467285	0.0316202640533447	-0.04659104347229	-0.000783205032348633	-0.0617015361785889	-0.0473873615264893	0.140683174133301	-0.0736987590789795	0.0867617130279541	-0.030712366104126	-0.21735405921936	0.069394588470459	0.0103518962860107	0.0636696815490723	0.165971040725708	0.127867698669434	-0.139551877975464	-0.0512661933898926	-0.232737064361572	0.100874900817871	0.204158544540405	0.00407648086547852	-0.00430917739868164	0.000536441802978516	0.0728504657745361	0.0772888660430908	-0.084381103515625	0.0554025173187256	-0.0309274196624756	-0.0247733592987061	0.093519926071167	0.0065152645111084	-0.0203123092651367	-0.101834058761597
	0.021052360534668	0.00806164741516113	-0.131290435791016	0.00731253623962402	0.0374071598052979	0.0663492679595947	-0.0377078056335449	-0.0295093059539795	-0.0495667457580566	0.0178754329681396	0.0584380626678467	0.0374534130096436	-0.103070020675659	0.0546534061431885	-0.0509312152862549	0.0689816474914551	0.0573420524597168	-0.00269126892089844	0.0296585559844971	-0.04514479637146	-0.0617713928222656	0.0737776756286621	0.0448129177093506	-0.00920367240905762	-0.137061357498169	0.0804791450500488	-0.0674886703491211	-0.00120663642883301	0.0543959140777588	0.144379615783691	-0.0255882740020752	-0.0484604835510254	0.0331649780273438	0.0995049476623535	-0.036973237991333	0.033750057220459	0.0621590614318848	-0.000878334045410156	-0.061863899230957	0.155129909515381	0.0265688896179199	-0.0632100105285645	-0.102038860321045	-0.0474610328674316	0.0285751819610596	-0.0741908550262451	0.025296688079834	0.0222780704498291	-0.0454449653625488
	0.00325894355773926	-0.0274972915649414	-0.0543935298919678	0.0457329750061035	0.00770783424377441	0.0026857852935791	0.0289764404296875	0.108317136764526	-0.000439167022705078	-0.000969648361206055	-0.0277805328369141	-0.0388062000274658	0.121171712875366	0.0540599822998047	-0.0180859565734863	0.0279896259307861	-0.0687475204467773	-0.0885663032531738	-0.00620579719543457	0.0226144790649414	-0.0360863208770752	-0.0142810344696045	0.00291228294372559	0.00358080863952637	0.0373885631561279	0.0372257232666016	-0.0683746337890625	-0.0251708030700684	0.0278685092926025	0.0176081657409668	-0.0846326351165771	0.0186498165130615	0.0391287803649902	-0.0231807231903076	0.0555219650268555	-0.00212240219116211	-0.0412414073944092	0.0824282169342041	-0.0383725166320801	-0.129346609115601	0.00642728805541992	0.00583720207214355	0.000571012496948242	0.119907140731812	-0.00245833396911621	-0.12562370300293	-0.0260541439056396	-0.000356197357177734	0.00332498550415039
	-0.232563257217407	0.519663333892822	-0.017073392868042	0.0367226600646973	-0.0817961692810059	-0.0818986892700195	-0.22207498550415	-0.239568471908569	-0.192418813705444	-0.30098819732666	-0.194483995437622	-0.140393257141113	0.0778400897979736	-0.458767652511597	0.238002777099609	-0.305667161941528	0.160142660140991	-0.0104479789733887	-0.0788450241088867	0.0875632762908936	-0.0647716522216797	0.00241279602050781	-0.0358967781066895	0.144475221633911	-0.159432888031006	0.104213237762451	0.0203127861022949	0.0209043025970459	0.0265798568725586	0.0472002029418945	-0.202881097793579	-0.121307611465454	-0.0376021862030029	0.422920703887939	-0.077117919921875	0.0549349784851074	-0.077653169631958	0.0558946132659912	-0.216082334518433	-0.164017677307129	-0.24808669090271	0.429851651191711	0.146778106689453	0.203376054763794	-0.437834024429321	-0.568754196166992	0.290836334228516	-0.0760951042175293	0.0435843467712402
	-0.555982828140259	0.402515172958374	-0.214863538742065	0.453283309936523	0.179646968841553	-0.0622611045837402	-0.680248975753784	0.438615083694458	-0.243276596069336	0.494858503341675	-0.0415949821472168	-0.0818941593170166	-0.639809608459473	0.413989782333374	-0.247140169143677	0.464910268783569	-0.0465190410614014	-0.0457367897033691	-0.878889083862305	0.325911283493042	-0.12676739692688	0.364807844161987	-0.152515411376953	-0.30799674987793	-100550317764282	0.291190147399902	-0.178286075592041	0.464927673339844	-0.102714776992798	-0.266180276870728	-101191329956055	0.295159101486206	-0.121321201324463	0.454322814941406	0.0763547420501709	-0.373641490936279	-0.958539485931396	0.117009878158569	0.0222864151000977	0.763570070266724	0.0891668796539307	-0.16070818901062	-0.834209203720093	0.0918009281158447	0.00398564338684082	0.559520244598389	0.0665202140808105	-0.118795156478882	-0.847597599029541
	-0.190484523773193	-0.0422773361206055	-0.243000030517578	-0.0170259475708008	0.308401346206665	0.0283272266387939	0.0728392601013184	-0.136385440826416	0.172721862792969	-0.158419609069824	-0.019376277923584	0.0138688087463379	-0.0696640014648438	0.118479251861572	-0.168592929840088	-0.0664923191070557	0.0964217185974121	0.0733213424682617	0.176198482513428	-0.0333504676818848	-0.0618596076965332	-0.212350130081177	0.199411869049072	-0.142881155014038	-0.0909759998321533	0.0678412914276123	0.0473136901855469	0.100493669509888	-0.0737981796264648	-0.0127103328704834	-0.0559158325195313	-0.0439491271972656	0.042349100112915	-0.140315771102905	0.242968559265137	-0.00541853904724121	0.154540061950684	-0.278910398483276	0.0997247695922852	0.0534133911132813	-0.0103738307952881	-0.0213429927825928	0.12695837020874	-0.160154342651367	-0.0304064750671387	0.332569122314453	-0.0773189067840576	-0.006500244140625	-0.0739622116088867
	0.0469870567321777	0.15503454208374	0.0817146301269531	-0.0604350566864014	-0.0450317859649658	0.0795218944549561	-0.105387210845947	0.0948793888092041	-0.0203349590301514	-0.0610494613647461	-0.0249507427215576	0.12425971031189	-0.0298683643341064	0.0861067771911621	0.107028484344482	0.00896477699279785	-0.0308685302734375	-0.0629899501800537	-0.061880350112915	0.0144979953765869	-0.0512325763702393	0.0840659141540527	0.00928020477294922	0.0150012969970703	-0.00793981552124023	-8.15392e+09	0.0105278491973877	0.0382616519927979	0.024552583694458	-0.029402494430542	-0.0279042720794678	0.0684962272644043	-0.0253622531890869	0.0649969577789307	-0.0121877193450928	-0.0313034057617188	-0.0197281837463379	0.0024569034576416	-0.0148706436157227	0.206138372421265	0.0418565273284912	-0.0141215324401855	-0.0848841667175293	0.152785539627075	-0.158105373382568	0.151527166366577	0.0587584972381592	-0.0117361545562744	0.00591492652893066
	-0.271857976913452	-0.186419725418091	-0.243782758712769	-0.267377376556396	-0.174506902694702	-0.185577154159546	-0.306425333023071	-0.30021595954895	-0.158374071121216	-0.282027244567871	-0.205374956130981	-0.193690776824951	-0.0289428234100342	0.0932867527008057	-0.0207648277282715	0.119523286819458	0.00488924980163574	-0.07586669921875	-0.128011465072632	-0.0946135520935059	-0.0586016178131104	0.231215476989746	0.0698473453521729	0.0452597141265869	-0.0250396728515625	0.0679969787597656	-0.0428099632263184	-0.115740299224854	0.0848729610443115	0.0698819160461426	-0.0865926742553711	-0.00664997100830078	-0.0579705238342285	0.138438940048218	-0.000663995742797852	0.0895326137542725	0.00106120109558105	-0.277206420898438	-0.021312952041626	0.226662635803223	0.116784572601318	0.0398192405700684	-0.160135507583618	-0.173267602920532	-0.208123207092285	-0.371356010437012	-0.21741771697998	-0.145749568939209	-0.0145249366760254
	-0.000634670257568359	0.0123836994171143	0.105859756469727	0.0328288078308105	0.108110904693604	-0.067669153213501	-0.0877113342285156	0.0629894733428955	0.0217828750610352	-0.0603752136230469	0.0368001461029053	0.00948905944824219	-0.0119280815124512	0.0676462650299072	0.016817569732666	0.016075611114502	0.0214698314666748	-0.0121157169342041	0.00504469871520996	0.00276494026184082	-0.0946698188781738	0.100878715515137	0.0110542774200439	0.00820183753967285	-0.0469801425933838	0.072040319442749	-0.00245356559753418	0.0519270896911621	-0.00676918029785156	0.029228687286377	-0.0305867195129395	-0.0156188011169434	-0.0188937187194824	0.0612692832946777	0.00935626029968262	0.0481812953948975	-0.000816583633422852	0.023949146270752	-0.0460288524627686	-0.00449538230895996	0.0363161563873291	0.00825071334838867	0.00301671028137207	0.0570635795593262	-0.0313472747802734	0.0337543487548828	0.00232481956481934	0.0254325866699219	-0.0771276950836182
	-0.0725750923156738	-0.00535774230957031	0.0150473117828369	-0.0803580284118652	0.0128908157348633	0.0527234077453613	0.0552973747253418	-0.0368862152099609	-0.00246047973632813	-0.0770931243896484	0.0351476669311523	0.0135953426361084	0.134697914123535	0.0126376152038574	0.0563294887542725	-0.0285434722900391	-0.0278835296630859	-0.0925302505493164	0.0225286483764648	0.0575287342071533	-0.0389466285705566	-0.0111887454986572	0.00899982452392578	0.0451574325561523	0.00320625305175781	0.0791661739349365	0.0432178974151611	-0.030656099319458	-0.0272696018218994	-0.0876014232635498	0.0415260791778564	0.0275678634643555	0.0185654163360596	-0.0684525966644287	0.00529980659484863	-0.0185716152191162	0.0437436103820801	-0.00580739974975586	0.0125925540924072	0.0482597351074219	-0.0384073257446289	0.00803804397583008	0.0021204948425293	-0.0126285552978516	0.00482749938964844	0.0382993221282959	-0.0141048431396484	0.0255727767944336	0.037506103515625
	-0.0537335872650146	0.0342886447906494	0.0296809673309326	0.0111687183380127	-0.0106143951416016	0.0338590145111084	0.0108895301818848	0.0289175510406494	0.103644371032715	0.115452289581299	-0.116098642349243	-0.0458393096923828	-0.143564462661743	0.0559577941894531	-0.120389938354492	-0.0086977481842041	0.0776588916778564	0.110068321228027	-0.0297000408172607	-0.00726318359375	-0.0535969734191895	-0.077852725982666	0.0633819103240967	0.123719453811646	0.00803804397583008	-0.0433335304260254	-0.00677847862243652	0.0486125946044922	-0.0430316925048828	0.0846748352050781	0.0372397899627686	0.069190502166748	-0.0029757022857666	0.0605580806732178	-0.117691278457642	-0.0374941825866699	-0.0368795394897461	0.0838372707366943	0.0463137626647949	0.00304174423217773	-0.0376384258270264	-0.00822663307189941	-0.0996756553649902	0.290425539016724	-0.0621082782745361	-0.0941164493560791	-0.037409782409668	-0.0297396183013916	-0.289632797241211
	-0.113462209701538	0.136033058166504	0.100127935409546	0.0355660915374756	-0.0645370483398438	0.00660228729248047	-0.0101535320281982	-0.0209081172943115	0.0805830955505371	0.0146803855895996	-0.057304859161377	-0.00227856636047363	0.0273950099945068	-0.0988140106201172	0.0468935966491699	0.0298786163330078	-0.0568828582763672	-0.012671947479248	-0.0133001804351807	0.0428268909454346	0.0641705989837646	0.0336902141571045	0.0487277507781982	-0.0290799140930176	-0.0328269004821777	-0.039888858795166	-0.0106053352355957	-0.0230956077575684	0.0644772052764893	0.104132890701294	0.0493052005767822	-0.0649542808532715	0.0580985546112061	0.0802505016326904	0.00303077697753906	0.0250215530395508	0.0171246528625488	0.0792732238769531	-0.0208463668823242	-0.00747370719909668	-0.0570659637451172	-0.0136892795562744	-0.00843143463134766	0.027951717376709	0.00986766815185547	-0.00194787979125977	-0.0191159248352051	0.0337419509887695	-0.0525004863739014
	0.0112841129302979	0.0463826656341553	-0.0563125610351563	-0.105075120925903	0.0301887989044189	0.0144038200378418	-0.0156223773956299	-0.0201516151428223	-0.0969481468200684	0.00365734100341797	0.0662267208099365	0.0150980949401855	-0.0512254238128662	-0.000123023986816406	-0.0227324962615967	0.012153148651123	-0.0569534301757813	0.0555863380432129	-0.0158166885375977	-0.00849080085754395	0.0192945003509521	0.0504691600799561	0.00394439697265625	0.00652313232421875	-0.00135612487792969	0.0510003566741943	-0.044727087020874	-0.121278762817383	-0.00874948501586914	0.0217690467834473	-0.0095512866973877	0.108971118927002	0.036646842956543	-0.0349123477935791	0.0239772796630859	-0.120372533798218	-0.00941944122314453	-0.00739502906799316	-0.0122396945953369	0.028660774230957	-0.033339262008667	0.0387780666351318	-0.0295195579528809	-0.00457930564880371	0.0526783466339111	0.00946545600891113	0.00569295883178711	0.0435256958007813	-0.0132133960723877
	0.0640790462493896	0.0115203857421875	0.0393834114074707	0.0246913433074951	-0.0354814529418945	-0.0423190593719482	0.0195603370666504	0.00743842124938965	0.0321228504180908	-0.0641987323760986	0.00986051559448242	-0.0641148090362549	0.0844404697418213	0.0159320831298828	0.013592004776001	-0.0424783229827881	-0.030451774597168	-0.0188055038452148	0.0159265995025635	0.000732421875	0.0205438137054443	0.00888895988464355	0.0507264137268066	-0.0341458320617676	0.00391793251037598	0.0023651123046875	0.00792407989501953	0.0409688949584961	0.00683116912841797	-0.0216743946075439	0.00212979316711426	-0.0383713245391846	-0.00323128700256348	-0.0259158611297607	0.049670934677124	-0.0117127895355225	0.0120327472686768	-0.00810146331787109	-0.00830245018005371	0.0236704349517822	0.0156443119049072	0.00732851028442383	0.0245208740234375	-0.0395772457122803	-0.00553703308105469	-0.0147027969360352	0.017754077911377	0.000142574310302734	0.00445866584777832
	0.00696158409118652	-0.0838527679443359	-0.0878365039825439	-0.0266578197479248	0.00770783424377441	0.141827344894409	-0.284916639328003	0.621656179428101	0.14440655708313	-0.0724425315856934	-0.167538166046143	-0.124953985214233	-0.207681179046631	-0.255259037017822	-0.196922540664673	-0.145325899124146	-0.128068208694458	-0.118825435638428	0.0609049797058105	0.148686170578003	0.00194096565246582	-0.120330572128296	-0.0409188270568848	-0.0846908092498779	-0.0242416858673096	0.0429415702819824	-0.0761065483093262	0.0715680122375488	-0.0104489326477051	0.0434191226959229	-0.185824155807495	-0.249027729034424	-0.204143524169922	-0.174851417541504	-0.172532320022583	-0.183095455169678	0.0269339084625244	0.0475919246673584	-0.0205352306365967	0.192256927490234	0.0431656837463379	-0.146031618118286	0.0658893585205078	-0.0481882095336914	0.0367541313171387	-0.0230097770690918	-0.0183556079864502	-0.00664353370666504	0.0392451286315918
	-0.0940825939178467	-0.0259771347045898	-0.00369834899902344	0.13355827331543	-0.0864672660827637	0.0235199928283691	-0.032062292098999	0.0163142681121826	-0.020869255065918	0.0448541641235352	-0.106289863586426	0.000413894653320313	-0.0250623226165771	0.0192191600799561	0.0299074649810791	0.0898537635803223	-0.0400006771087646	0.0091404914855957	0.019442081451416	0.0184414386749268	-0.00948977470397949	-0.133515119552612	0.037684440612793	0.11858057975769	-0.0188837051391602	-0.0448482036590576	-0.0223188400268555	-0.0983569622039795	0.0677025318145752	0.224725484848022	-0.0185906887054443	-0.049297571182251	-0.0379507541656494	-0.08203125	0.00558304786682129	0.0694599151611328	0.0454056262969971	0.00884222984313965	-0.0116214752197266	0.0470736026763916	0.0100021362304688	0.0232794284820557	0.00138664245605469	-0.0426530838012695	-0.0392918586730957	0.105996608734131	0.039534330368042	0.038468599319458	0.0298914909362793
	-0.058255672454834	-0.103494167327881	-0.00431537628173828	-0.0182263851165771	0.0677366256713867	0.0746862888336182	0.0733544826507568	-0.0113554000854492	0.034353494644165	-0.022031307220459	0.0225262641906738	-0.0616645812988281	0.0231180191040039	-0.0476055145263672	-0.0660696029663086	0.0136384963989258	-0.000203847885131836	0.0756783485412598	-0.0732178688049316	0.0636169910430908	-0.0226409435272217	0.0539627075195313	0.0164570808410645	0.00757265090942383	0.0435616970062256	-0.0629806518554688	0.023726224899292	-0.00306439399719238	-0.0628814697265625	0.0977418422698975	-0.0112688541412354	-0.000890254974365234	-0.0511782169342041	0.0920426845550537	0.0794987678527832	-0.0682961940765381	-0.0499205589294434	0.0231716632843018	0.0124406814575195	-0.153203010559082	-0.0402545928955078	0.118672609329224	-0.0662205219268799	-0.0710973739624023	-0.0338597297668457	0.152252912521362	-0.0276598930358887	0.128521203994751	-0.0475411415100098
	0.130574464797974	-0.123948812484741	0.092559814453125	-0.0402290821075439	0.00797748565673828	-0.0660805702209473	0.113070726394653	0.110276222229004	0.0126738548278809	0.0642473697662354	0.0693304538726807	-0.0796325206756592	0.0664546489715576	0.0465621948242188	0.0439910888671875	-0.00128531455993652	0.0059056282043457	-0.094001293182373	0.0442969799041748	-0.0916612148284912	0.0257794857025146	-0.065359354019165	0.0111477375030518	0.110593557357788	-0.00793981552124023	-0.224298238754272	0.0491123199462891	0.0230967998504639	0.0482406616210938	0.0954735279083252	-0.0312399864196777	-0.043532133102417	0.00356268882751465	-0.0155684947967529	-0.01285719871521	0.171950340270996	-0.0773086547851563	0.0545423030853271	0.0148704051971436	-0.129238605499268	0.0490419864654541	0.0246825218200684	-0.0206332206726074	0.0687637329101563	0.0697457790374756	-0.119758367538452	0.0250015258789063	-0.0666594505310059	-0.0207715034484863
	-0.222205877304077	-0.235747814178467	-0.191844940185547	-0.253752708435059	-0.161948442459106	-0.230494499206543	-0.0203788280487061	0.161628484725952	0.0327236652374268	-0.119287729263306	-0.0906176567077637	0.0820634365081787	0.0642011165618896	-0.0172317028045654	-0.0196926593780518	0.139196157455444	-0.0848166942596436	-0.00829696655273438	-0.00285005569458008	0.0944416522979736	-0.16905951499939	0.0866048336029053	-0.0503339767456055	0.0683741569519043	-0.0317327976226807	0.0648009777069092	-0.0477819442749023	0.0434913635253906	-0.0188822746276855	0.0340771675109863	-0.0674829483032227	0.0977492332458496	-0.0974986553192139	0.0660603046417236	0.0564339160919189	-0.00541853904724121	0.027334451675415	0.0743606090545654	-0.0553178787231445	-0.072540283203125	0.0155704021453857	-0.00385713577270508	0.0371439456939697	0.0380065441131592	-0.0807385444641113	0.105521440505981	-0.0378718376159668	0.0271823406219482	-0.159996271133423
	-0.0451052188873291	-0.135924816131592	0.0474052429199219	0.0625545978546143	0.00399446487426758	0.00968694686889648	-0.089824914932251	-0.0605416297912598	0.0795865058898926	-0.0150489807128906	0.0435888767242432	0.0220451354980469	-0.142563104629517	-0.109277486801147	0.0272297859191895	-0.0642521381378174	0.111107110977173	0.0674118995666504	-0.00828051567077637	-0.0052192211151123	-0.0140876770019531	0.00990390777587891	-0.00943493843078613	0.0257105827331543	-0.0691843032836914	-0.0330245494842529	0.0697169303894043	0.0428612232208252	0.090874195098877	0.0139572620391846	0.0272355079650879	-0.0708060264587402	0.0345752239227295	-0.0391936302185059	0.0778827667236328	0.0126700401306152	-0.11129903793335	0.11198091506958	-0.0272376537322998	0.0872161388397217	0.0446188449859619	-0.0655968189239502	-0.00425052642822266	-0.00175952911376953	0.00895237922668457	-0.0890672206878662	-0.0291907787322998	0.0425572395324707	0.0421657562255859
	0.0958878993988037	-0.0390794277191162	0.0468943119049072	-0.0328209400177002	-0.0477621555328369	-0.0160818099975586	0.0749847888946533	-0.00286173820495605	0.00595760345458984	-0.0279488563537598	-0.0781154632568359	0.0239462852478027	0.0860645771026611	0.0254075527191162	0.0475757122039795	-0.0581088066101074	-0.0619151592254639	0.0131766796112061	0.0371699333190918	0.0485053062438965	-0.0132350921630859	-0.0278522968292236	0.0207276344299316	-0.061176061630249	0.0480532646179199	0.0636298656463623	-0.0200028419494629	-0.0239443778991699	-0.0108270645141602	-0.051417350769043	0.038762092590332	0.0793347358703613	-0.0292572975158691	-0.0488488674163818	-0.0383358001708984	-0.0670738220214844	0.0848913192749023	-0.00140547752380371	-0.0668332576751709	0.194626092910767	-0.0101473331451416	-0.0712814331054688	0.078852653503418	0.038520336151123	-0.0466458797454834	0.0796883106231689	0.00172519683837891	-0.0722684860229492	0.116394996643066
	-0.0348560810089111	-0.0192811489105225	0.00105500221252441	0.0699684619903564	0.0131595134735107	0.0332529544830322	-0.00470519065856934	-0.0561411380767822	0	0.0566041469573975	-0.00597620010375977	-0.0026240348815918	0.0492932796478271	0.0488276481628418	0.0367946624755859	0.0547254085540771	-0.0251123905181885	-0.0431773662567139	-0.0227415561676025	-0.00114011764526367	-0.000929355621337891	-0.0158765316009521	0.0132923126220703	-0.012923002243042	-0.00442957878112793	0.0279688835144043	0.00202727317810059	0.0233705043792725	-0.0254545211791992	0.0336651802062988	0.000568389892578125	0.0008087158203125	-0.0626640319824219	0.0382473468780518	-0.00208735466003418	0.0128805637359619	-0.0247857570648193	0.0518338680267334	-0.0161876678466797	-0.0515069961547852	-0.0315773487091064	0.03627610206604	0.00464463233947754	-0.000879526138305664	-0.00561404228210449	-0.0950191020965576	0.0198285579681396	0.0768842697143555	-0.0164124965667725
	-0.0129268169403076	-0.154769420623779	0.048170804977417	0.0817313194274902	0.0466911792755127	-0.027277946472168	-0.0540273189544678	-0.101961612701416	0.0620331764221191	-0.0343320369720459	0.0692012310028076	0.0530314445495605	-0.103946924209595	-0.0909173488616943	0.0766897201538086	0.116662502288818	0.0156950950622559	-0.00649499893188477	-0.0822319984436035	-0.0035862922668457	-0.068840503692627	0.0374057292938232	0.00853252410888672	0.103838682174683	-0.0646266937255859	-0.0390501022338867	0.0450215339660645	0.0439412593841553	0.0123286247253418	0.122460603713989	-0.0248653888702393	0.0131282806396484	-0.0220811367034912	9.27448e+09	-0.023418664932251	0.0695610046386719	0.00676059722900391	0.0845828056335449	-0.040736198425293	0.0671429634094238	0.0349276065826416	-0.0680623054504395	-0.00408697128295898	0.0563874244689941	-0.0359041690826416	0.106873035430908	-0.0509531497955322	0.0236108303070068	-0.0185492038726807
	0.000271797180175781	-0.000870704650878906	0.0154826641082764	-0.0174622535705566	0.0305869579315186	-0.0329794883728027	-0.00552129745483398	-0.0133612155914307	0.0247199535369873	0.0437052249908447	-0.0493583679199219	0.0396699905395508	0.0461351871490479	-0.0566771030426025	0.0103590488433838	-0.0195086002349854	0.0268876552581787	-0.00753426551818848	-0.0539524555206299	0.0560417175292969	-0.0077056884765625	0.00500679016113281	-0.00499296188354492	0.0190658569335938	-0.0382370948791504	0.0713412761688232	0.0156376361846924	0.0285634994506836	0.0289721488952637	0.0591928958892822	-0.0524489879608154	0.0788750648498535	-0.0110840797424316	0.0447342395782471	0.0161228179931641	0.0100398063659668	0.00781655311584473	-0.0455853939056396	-0.0291917324066162	0.0705926418304443	-0.0399465560913086	0.0863838195800781	-0.00728249549865723	-0.0062563419342041	-0.022822380065918	0.0133864879608154	-0.02498459815979	0.0720107555389404	-0.0101029872894287
	-0.0561811923980713	-0.113954544067383	0.00237274169921875	-0.0321593284606934	0.0599536895751953	0.0987036228179932	-0.0680694580078125	-0.142820835113525	-0.0433108806610107	-0.0186450481414795	0.133258581161499	0.0557553768157959	-0.077871561050415	-0.0841085910797119	-0.026047945022583	-0.0174481868743896	0.082420825958252	0.0359501838684082	-0.0334832668304443	-0.0702226161956787	-0.0222122669219971	-0.0317397117614746	0.0659894943237305	0.0636394023895264	-0.00607609748840332	-0.0320227146148682	0.000591516494750977	-0.0444610118865967	-0.0241186618804932	0.0827841758728027	-0.0520806312561035	-0.0921225547790527	0.0262589454650879	0.0745382308959961	0.0352168083190918	-0.0206139087677002	-0.0389750003814697	0.0210096836090088	-0.0442097187042236	-0.0481910705566406	0.0544617176055908	0.0208206176757813	0.0427803993225098	0.0930378437042236	-0.119903802871704	-0.0177850723266602	0.0101718902587891	-0.0865764617919922	-0.0483806133270264
	0.121939182281494	0.0714550018310547	0.0439116954803467	-0.0938713550567627	-0.0294492244720459	0.0901162624359131	0.107295751571655	-0.021160364151001	0.0197057723999023	-0.011136531829834	-0.0383203029632568	-0.0557725429534912	0.139562845230103	-0.0173563957214355	0.047149658203125	-0.067838191986084	-0.0469405651092529	-0.0118374824523926	0.0307738780975342	0.105606317520142	-0.0412912368774414	-0.0549981594085693	-0.0284922122955322	0.00620818138122559	0.0828859806060791	0.0787026882171631	0.0127918720245361	-0.0526154041290283	0.0170638561248779	-0.125406265258789	-0.0209674835205078	0.0199272632598877	0.0119261741638184	-0.0124788284301758	0.0342912673950195	-0.0158884525299072	0.0705022811889648	-0.0965967178344727	0.0068058967590332	0.026740550994873	-0.0112793445587158	0.0264344215393066	0.0567371845245361	-0.113178253173828	0.0535662174224854	-0.00731301307678223	-0.0116057395935059	-0.00936675071716309	0.0224764347076416
	-0.138981580734253	0.0142321586608887	-0.0720348358154297	-0.0255601406097412	0.109870910644531	0.115090131759644	-0.144694328308105	-0.0454549789428711	-0.0977935791015625	-0.102654695510864	0.135912895202637	0.131079435348511	-0.104921817779541	0.0148348808288574	0.0280077457427979	-0.0329177379608154	-0.0154547691345215	0.0928466320037842	-0.0197079181671143	0.0526707172393799	0.0546886920928955	-0.0245418548583984	0.0036628246307373	-0.114634037017822	-0.0618691444396973	0.0455536842346191	0.00868058204650879	0.0923380851745605	0.0123286247253418	-0.0110092163085938	0.0344679355621338	0.171227931976318	0.0634727478027344	-0.0141632556915283	-0.103767871856689	-0.0780024528503418	0.0130040645599365	-0.0561373233795166	-0.00138044357299805	0.0951235294342041	-0.0290532112121582	0.00220942497253418	0.0176033973693848	0.0225083827972412	0.0148141384124756	0.152217388153076	-0.0127410888671875	-0.108769416809082	-0.0482125282287598
	-0.0936956405639648	-0.105633735656738	0.00535464286804199	0.0643084049224854	0.040508508682251	0.0690460205078125	-0.0716726779937744	-0.0751328468322754	0.111466884613037	-0.0496339797973633	0.0447719097137451	0.0150980949401855	-0.0702352523803711	0.0143468379974365	-0.0553188323974609	0.0293540954589844	0.0719757080078125	0.0703697204589844	0.0297980308532715	-0.0976588726043701	0.0629584789276123	0.0445377826690674	0.0736947059631348	-0.0616161823272705	-0.0233714580535889	0.00886964797973633	0.00346159934997559	-0.0392088890075684	0.0483312606811523	0.0503604412078857	0.0311343669891357	0.0257408618927002	-0.163886070251465	0.03662109375	0.0132131576538086	0.104011058807373	0.00065302848815918	-0.0773830413818359	0.0304901599884033	0.14977502822876	-0.0211267471313477	0.0160315036773682	0.029407262802124	-0.164878129959106	-0.00322747230529785	0.0358655452728271	-0.0344085693359375	0.0930783748626709	0.136255502700806
	-0.0721940994262695	0.0425236225128174	0.0633158683776855	0.0256447792053223	-0.0629074573516846	-0.0365099906921387	-0.0510294437408447	0.0925498008728027	0.00700640678405762	0.0236084461212158	-0.0654370784759521	0.0346274375915527	0.0133583545684814	0.0277063846588135	-0.0134541988372803	0.0568883419036865	-0.0617730617523193	0.0228450298309326	-0.501948833465576	12839047908783	-0.237802505493164	-0.69463586807251	-0.607902050018311	-0.706790208816528	-0.0833227634429932	-0.00506949424743652	-0.148653984069824	-0.00185656547546387	0.0727949142456055	0.0284016132354736	0.0198266506195068	0.00863146781921387	-0.15336275100708	-0.0258214473724365	0.0137767791748047	0.0149810314178467	-0.217217445373535	0.901524066925049	-0.0328726768493652	-0.314192771911621	-0.336022138595581	-0.471753358840942	-0.0373716354370117	-0.0176932811737061	-0.107363939285278	0.135024070739746	-0.0378718376159668	-0.0789530277252197	0.031242847442627
	0.0071418285369873	0.0195178985595703	0.0173084735870361	0.0364072322845459	-0.0230977535247803	-0.013296365737915	0.0264952182769775	0.014838695526123	0.0206582546234131	0.041090726852417	-0.00529599189758301	-0.0226676464080811	0.0159614086151123	0.0210421085357666	0.0365371704101563	-0.0085902214050293	-0.0230374336242676	0.00316786766052246	0.0381405353546143	0.0156257152557373	-0.0792417526245117	0.0115635395050049	0.00965380668640137	-0.0562336444854736	0.0277645587921143	0.0176045894622803	-0.0620954036712646	0.0184335708618164	0.014930248260498	-0.0200695991516113	0.0632436275482178	0.0544626712799072	-0.039783239364624	0.00546050071716309	0.00492191314697266	-0.0797946453094482	0.0257315635681152	-0.0354700088500977	-0.0349133014678955	0.112365007400513	0.0194921493530273	-0.0202572345733643	0.0404808521270752	-0.0285041332244873	-0.0476768016815186	0.102539539337158	0.00202488899230957	-0.00128340721130371	0.0580849647521973
	-0.133105754852295	-0.0980262756347656	0.0441677570343018	-0.0377922058105469	0.0569591522216797	0.108071804046631	0.0200059413909912	-0.0502090454101563	-0.0227410793304443	0.242606163024902	-0.0597751140594482	-0.00712347030639648	-0.00891399383544922	0.143016338348389	0.0011451244354248	0.0321834087371826	-0.132485628128052	-0.0119764804840088	-0.00342082977294922	0.000569820404052734	0.0253646373748779	0.0255920886993408	0.124958515167236	-0.0697832107543945	-0.138395547866821	0.0823307037353516	-0.0202600955963135	0.0784368515014648	0.0260272026062012	0.0331499576568604	-0.0260944366455078	-0.0385375022888184	-0.0162284374237061	-0.0538451671600342	0.0686907768249512	0.0725893974304199	-0.0252842903137207	-0.0573246479034424	0.00970220565795898	0.144829511642456	0.0333914756774902	-0.00242733955383301	-0.0349447727203369	0.00123047828674316	-0.0156662464141846	-0.0127575397491455	0.0453648567199707	0.00185203552246094	-0.0441884994506836
	0.0683205127716064	-0.0484378337860107	-0.365789890289307	0.294545412063599	0.191746711730957	-0.1670241355896	0.0106205940246582	-0.46744441986084	-0.250778198242188	0.120117425918579	0.169563293457031	0.150166749954224	-0.0598008632659912	0.0778405666351318	0.225698947906494	0.0384516716003418	-0.151549577713013	-0.0440299510955811	-0.103868722915649	0.0878698825836182	-0.0787956714630127	-0.0246362686157227	0.00928020477294922	0.172441959381104	-0.0622413158416748	0.125170469284058	0.00758767127990723	-0.0523266792297363	0.0448801517486572	-0.0377135276794434	-0.203915596008301	-0.219111919403076	-0.208609342575073	-0.225666522979736	-0.12626576423645	-0.176680088043213	0.0306153297424316	0.125084638595581	-0.132285356521606	-0.00727486610412598	0.0523684024810791	-0.0432267189025879	-0.118691205978394	0.157601833343506	-0.356573820114136	0.330913066864014	0.0713145732879639	0.0744495391845703	0.173664093017578
	-0.133105754852295	0.00880336761474609	0.00570511817932129	-0.076033353805542	0.123127937316895	0.0368187427520752	-0.0862720012664795	-0.057563304901123	-0.00589418411254883	0.0741028785705566	-0.00142407417297363	0.0778207778930664	-0.244900941848755	-0.256933450698853	-0.121044874191284	-0.164609432220459	-0.110644817352295	-0.155034303665161	0.0770542621612549	-0.0686850547790527	0.00151944160461426	0.0291464328765869	-0.0360896587371826	0.0132260322570801	-0.0373585224151611	0.0528113842010498	-0.0194029808044434	0.0025022029876709	-0.0768616199493408	0.12855052947998	-0.0144226551055908	0.015371561050415	-0.0162284374237061	0.0314590930938721	-0.0575473308563232	0.0974838733673096	-0.00712013244628906	-0.0774755477905273	0.0520923137664795	0.156868934631348	-0.0204427242279053	-0.00114202499389648	-0.0753931999206543	-0.0416572093963623	0.0401918888092041	0.222386837005615	-0.00383329391479492	-0.00121188163757324	-0.155806064605713
	0.00307798385620117	0.0296661853790283	-0.124659538269043	-0.0340344905853271	0.0663776397705078	0.0800435543060303	0.10284423828125	-0.0244436264038086	-0.049748420715332	-0.0910215377807617	0.0473318099975586	0.0304453372955322	-0.0173327922821045	0.0692918300628662	0.0511517524719238	-0.0160403251647949	-0.00490570068359375	-0.0326313972473145	-0.0305721759796143	0.00390195846557617	0.0149545669555664	-0.0434656143188477	0.00469422340393066	0.0998098850250244	-0.0304207801818848	-0.0797903537750244	-0.0162365436553955	0.0758869647979736	-0.00705170631408691	-0.0184664726257324	-0.0382993221282959	0.00678038597106934	0.0221664905548096	0.0477874279022217	0.0950281620025635	-0.0579924583435059	-0.0113930702209473	-0.0778462886810303	0.0933442115783691	0.0128540992736816	0.0109689235687256	-0.0323891639709473	-0.0110609531402588	0.0119085311889648	-0.0622684955596924	0.0982480049133301	-0.000450611114501953	0.0422112941741943	0.0505785942077637
	-0.227461338043213	0.241209030151367	0.128400802612305	-0.119525671005249	0.280486941337585	-0.334928750991821	-0.278958797454834	-0.181846618652344	-0.147333860397339	-0.221317529678345	-0.166767597198486	-0.213492870330811	-0.239891290664673	-0.196349859237671	-0.159085273742676	-0.228496313095093	-0.137793302536011	-0.172929286956787	-0.206078767776489	-0.335874319076538	0.127155780792236	0.224394559860229	0.308606863021851	-0.120697975158691	-0.152835607528687	0.17857837677002	0.0979511737823486	-0.0548298358917236	0.212105274200439	-0.348374128341675	-0.169578552246094	0.111369848251343	0.056302547454834	0.121406555175781	-0.0207228660583496	-0.0547945499420166	0.133482694625854	-0.634495973587036	0.0854909420013428	-0.0888919830322266	0.0848653316497803	0.171374559402466	0.00350522994995117	-0.191941976547241	0.00963878631591797	0.11939811706543	0.00658988952636719	0.101473093032837	-0.185715913772583
	-0.175054550170898	0.0936534404754639	-0.20743203163147	-0.188369750976563	0.108299493789673	0.234913110733032	-0.0742383003234863	0.214111804962158	0.0549516677856445	-0.187193155288696	-0.0999569892883301	0.116262435913086	-0.188016891479492	-0.19819450378418	-0.196800470352173	-0.225627899169922	-0.146760225296021	-0.141125202178955	-0.257478713989258	-0.28066611289978	-0.277411460876465	-0.337669849395752	-0.152586460113525	-0.25412917137146	-0.141247510910034	-0.215307474136353	-0.161071538925171	-0.2247154712677	-0.144579648971558	-0.183801889419556	-0.0979530811309814	0.110920429229736	-0.00433826446533203	0.0794610977172852	-0.0453634262084961	0.00497579574584961	0.126394748687744	0.162598609924316	-0.18490195274353	0.108243703842163	-0.0123364925384521	-0.10517692565918	0.134785175323486	0.182453632354736	-0.0537188053131104	-0.0885446071624756	-0.0912442207336426	-0.0974395275115967	0.0400352478027344
	0.0316417217254639	-0.0594120025634766	-0.00572752952575684	-0.184566736221313	0.039783239364624	0.0170629024505615	0.0770416259765625	-0.0454549789428711	0.00236845016479492	-0.245244264602661	0.0635702610015869	0.0768399238586426	-0.0253391265869141	-0.0580875873565674	-0.04801344871521	-0.131851434707642	0.0405099391937256	0.0957527160644531	0.0359206199645996	0.0345849990844727	-0.00465250015258789	-0.0568323135375977	0.0480000972747803	-0.0672399997711182	0.0488810539245605	0.0107343196868896	0.0172255039215088	-0.149603843688965	0.0759129524230957	0.0136439800262451	0.0318293571472168	-0.0206987857818604	-0.0426673889160156	-0.107378959655762	0.104759931564331	-0.0348844528198242	0.118896007537842	-0.15670371055603	0.0497243404388428	0.307157754898071	-0.0551192760467529	-0.112561702728271	0.14596700668335	-0.160940647125244	0.0477116107940674	0.24764609336853	-0.0757360458374023	-0.0887730121612549	0.112720251083374
	-0.0498819351196289	0.00867986679077148	0.0204331874847412	-0.00280570983886719	0.00534582138061523	-0.0229291915893555	0.0798649787902832	0.0710580348968506	-0.00818800926208496	0.0129735469818115	-0.0395040512084961	-0.0105941295623779	0.0289957523345947	0.0709350109100342	0.066209077835083	-0.0718836784362793	-0.0303821563720703	-0.0130894184112549	0.0248394012451172	0.0541613101959229	0.0126962661743164	0.00944280624389648	-0.041886568069458	-0.0252113342285156	0.00732851028442383	0.053598165512085	-0.0170061588287354	0.00416803359985352	-0.0284171104431152	0.0694801807403564	-0.0159304141998291	0.0641689300537109	-0.0237207412719727	0.0400521755218506	-0.000663995742797852	0.0494115352630615	0.0392217636108398	-0.100828170776367	0.0314655303955078	0.0596115589141846	-0.0208225250244141	0.00690245628356934	0.111251831054688	0.0356924533843994	-0.0986258983612061	-0.0225701332092285	0.0163447856903076	-0.0266871452331543	0.0323548316955566
	-0.285812139511108	-0.23802638053894	-0.245840787887573	-0.227566242218018	-0.220352649688721	-0.20914626121521	0.00558996200561523	0.0889315605163574	-0.0731091499328613	0.176289558410645	-0.0734016895294189	-0.0193076133728027	-0.0137579441070557	0.00147819519042969	0.0675547122955322	0.0566823482513428	-0.0124328136444092	-0.0425381660461426	-0.137062311172485	-0.104294061660767	-0.0358266830444336	0.245858192443848	-0.0135111808776855	0.113520860671997	-0.274682521820068	-0.253282070159912	-0.150201082229614	-0.239248275756836	-0.153663873672485	-0.151117324829102	-0.0553989410400391	-0.0529859066009521	-0.0438926219940186	-0.013695240020752	-0.00646185874938965	0.2548987865448	-0.00859785079956055	0.0140693187713623	-0.0621039867401123	-0.14743185043335	0.00866270065307617	0.111493587493896	0.0267658233642578	0.0720295906066895	0.0110106468200684	-0.145885944366455	-0.0633697509765625	0.0377051830291748	0.0630674362182617
	-0.0242183208465576	-0.0578575134277344	-0.0357029438018799	0.0299806594848633	0.0617084503173828	0.0129015445709229	-0.0419795513153076	-0.0178847312927246	-0.0378029346466064	0.0402529239654541	0.0494289398193359	-0.0510475635528564	-0.0460669994354248	-0.0618131160736084	-0.0123872756958008	0.064279317855835	0.052168607711792	-0.00954556465148926	0.0230190753936768	-0.108412504196167	0.10148811340332	-0.0081031322479248	-0.0645236968994141	0.0204179286956787	0.0113680362701416	-0.0646016597747803	0.0597758293151855	0.0252859592437744	-0.062000036239624	0.00158071517944336	0.00149130821228027	-0.0788161754608154	0.0620903968811035	0.0651741027832031	-0.0181281566619873	-0.00808238983154297	-0.0251181125640869	0.108564138412476	0.0058901309967041	-0.212359666824341	0.0533792972564697	-0.0243141651153564	-0.0303530693054199	0.104123830795288	0.00872349739074707	-0.196470022201538	0.030890941619873	-0.0277767181396484	-0.0409274101257324
	-0.0540156364440918	0.160497426986694	0.0856149196624756	-0.0683262348175049	-0.0144438743591309	-0.0417513847351074	-0.0910751819610596	0.312475681304932	0.0272204875946045	-0.111936330795288	-0.0370683670043945	-0.0292704105377197	-0.0454118251800537	0.270266771316528	0.0803611278533936	-0.156697511672974	-0.0420300960540771	-0.0324196815490723	-0.0275218486785889	-0.0571208000183105	-0.0642416477203369	0.214662790298462	-0.000376462936401367	-0.0566720962524414	-0.0536277294158936	-0.0490643978118896	-0.00474166870117188	0.15090799331665	0.0236301422119141	-0.0298330783843994	-0.0461268424987793	-0.127658128738403	0.00025486946105957	0.225158214569092	0.0395591259002686	-0.0439300537109375	0.149838209152222	-0.161311864852905	-0.0982441902160645	-0.0368077754974365	-0.0440337657928467	0.151410818099976	0.0143744945526123	-0.0903453826904297	-0.0902671813964844	-0.00798487663269043	-0.0379488468170166	0.162987232208252	0.185849666595459
	0.0840523242950439	0.146745204925537	0.0942907333374023	-0.302465677261353	-0.075139045715332	-0.0734601020812988	-0.0431890487670898	0.246323823928833	0.181573629379272	-0.142877101898193	-0.0311007499694824	-0.100191354751587	0.0182015895843506	0.237819671630859	0.0917322635650635	-0.232401132583618	-0.0477840900421143	-0.100786924362183	0.0490517616271973	0.019244909286499	-0.000929355621337891	0.0870420932769775	0.080470085144043	-0.185417175292969	-0.00657749176025391	0.00610876083374023	-0.00423288345336914	0.109721660614014	0.0475146770477295	-0.232215404510498	0.000923395156860352	-0.0736982822418213	-0.0689759254455566	0.205269813537598	0.0980432033538818	-0.146545886993408	0.217684507369995	-0.255135059356689	-0.0555567741394043	-0.00874614715576172	-0.0248558521270752	0.0564463138580322	0.166692733764648	-0.317363262176514	-0.0149679183959961	-0.0699331760406494	0.00292420387268066	0.0897336006164551	0.207808971405029
	-304280662536621	228267002105713	0.863160371780396	-19047224521637	-282595443725586	-200656342506409	-302651238441467	225933694839478	0.746974229812622	-154057812690735	-222106957435608	-187029457092285	-0.445029258728027	0.933097124099731	0.426205396652222	-0.315225839614868	-0.332509756088257	-0.362018585205078	-261808133125305	-252139210700989	-272958111763	201446294784546	0.569868326187134	-131309747695923	-243171572685242	-237674617767334	-239163279533386	197610282897949	0.543958902359009	-119371509552002	-25576434135437	-246460270881653	-235970449447632	195746791362762	0.610337734222412	-109820318222046	0.624819755554199	-163859152793884	-218617463111877	-202843475341797	-325568580627441	155754971504211	0.679163098335266	-170470809936523	-274878311157227	-239980840682983	-413131141662598	160041689872742	0.671898245811462
	-0.0110077857971191	-0.0929768085479736	0.0503804683685303	0.0237371921539307	-0.00427722930908203	0.0176758766174316	-0.0209288597106934	-0.0425076484680176	0.0010530948638916	0.0101957321166992	0.0134236812591553	-0.00532197952270508	0.0313045978546143	0.0137367248535156	0.0246338844299316	-0.0968542098999023	0.0617804527282715	-0.00815820693969727	-0.0236821174621582	0.0144979953765869	0.133405685424805	-0.0181319713592529	-0.0172178745269775	-0.040855884552002	-0.0392630100250244	0.00862622261047363	-0.0619189739227295	0.0786125659942627	0.0750226974487305	-0.0859215259552002	-0.013418436050415	0.0479815006256104	0.0247571468353271	0.0372536182403564	-0.0113272666931152	-0.0154595375061035	0.0112230777740479	-0.086491584777832	0.0506868362426758	0.0747478008270264	0.0374844074249268	0.012005090713501	0.0359501838684082	-0.148022651672363	0.0682823657989502	-0.0596919059753418	-0.0121355056762695	0.0564000606536865	0.0265474319458008
	-0.0289263725280762	0.0644547939300537	-0.062636137008667	0.0334608554840088	0.0319137573242188	-0.0146186351776123	0.0137557983398438	0.0154538154602051	-0.0136725902557373	0.0333235263824463	0.0469381809234619	-0.0283553600311279	-0.0282027721405029	0.0726938247680664	0.00272870063781738	0.0212540626525879	-0.0761141777038574	-0.00697994232177734	-0.0343575477600098	0.0365705490112305	-0.0193848609924316	0.0574479103088379	0.0169217586517334	-0.0533854961395264	-0.0126814842224121	0.0135672092437744	-0.0503182411193848	0.0327408313751221	0.0355758666992188	0.0136439800262451	-0.0598351955413818	-0.017009973526001	-0.0633738040924072	0.0668570995330811	0.0307686328887939	0.0203237533569336	0.0573811531066895	0.018150806427002	0.0302650928497314	-0.109222888946533	-0.00683236122131348	0.0311193466186523	0.0737433433532715	0.0301923751831055	-0.045140266418457	-0.016312837600708	-0.0167601108551025	0.0222077369689941	0.0525369644165039
	0.072291374206543	-0.0957651138305664	0.0741326808929443	-0.197736263275146	0.0619034767150879	0.0685203075408936	0.0284452438354492	0.00978589057922363	0.122315645217896	-0.245244264602661	-0.00176310539245605	0.0255060195922852	0.0388271808624268	-0.106223344802856	0.0575153827667236	-0.17955207824707	0.0342130661010742	0.0358829498291016	0.0507707595825195	0.0210108757019043	-0.0415520668029785	-0.0552875995635986	0.039607048034668	-0.131515741348267	0.0534248352050781	0.0571329593658447	0.0136294364929199	-0.0962729454040527	0.0718135833740234	-0.188057661056519	0.0337045192718506	-0.00478148460388184	0.0802805423736572	-0.102392911911011	0.051135778427124	-0.0239527225494385	0.0868914127349854	-0.211166620254517	0.0557105541229248	0.0187020301818848	0.0840177536010742	-0.0521478652954102	0.0779252052307129	-0.210541963577271	0.0482313632965088	0.0737783908843994	0.0323596000671387	-0.0766212940216064	0.0112416744232178
	0.027646541595459	0.0473458766937256	0.0117366313934326	-0.0238053798675537	-0.0275132656097412	-0.0219490528106689	-0.00262212753295898	0.0775508880615234	-0.017399787902832	-0.0671296119689941	-0.0517449378967285	0.0462324619293213	-0.0582892894744873	0.0439348220825195	0.0296485424041748	-0.0164732933044434	6.81877e+09	-0.0282657146453857	0.0372390747070313	0.0720822811126709	0.00774860382080078	-0.00083613395690918	-0.0341622829437256	-0.0368478298187256	0.0316777229309082	0.0300488471984863	0.0208961963653564	0.0669705867767334	-0.059847354888916	-0.120697975158691	0.0110406875610352	-0.0256319046020508	0.0402030944824219	0.0314590930938721	-0.0624892711639404	-0.0905947685241699	0.0230021476745605	0.0740270614624023	-0.00491428375244141	-0.00818943977355957	-0.0267620086669922	-0.0383102893829346	0.0496575832366943	0.0620415210723877	-0.0209522247314453	-0.053659200668335	-0.00707292556762695	-0.0279946327209473	-0.00333261489868164
	-0.117684125900269	-0.0859634876251221	0.0922298431396484	-0.0770564079284668	-0.0552091598510742	0.161806344985962	0.0378036499023438	0.0236694812774658	0.0697495937347412	0.0513129234313965	-0.0827732086181641	-0.0566332340240479	-0.0808415412902832	-0.170926332473755	0.0823595523834229	-0.113783121109009	-0.0321199893951416	0.0839629173278809	0.0153632164001465	-0.0652742385864258	0.0222911834716797	0.00194931030273438	0.0113344192504883	0.0987269878387451	0.0253133773803711	-0.05202317237854	-0.014613151550293	0.00416803359985352	0.0494194030761719	0.0619232654571533	0.076711893081665	-0.034388542175293	-0.0853729248046875	-0.0095822811126709	0.0775232315063477	0.0911262035369873	0.114302635192871	-0.021052360534668	-0.0690829753875732	0.145187139511108	-0.0106000900268555	0.00484228134155273	-0.00171518325805664	0.0292448997497559	-0.00069117546081543	0.0787019729614258	-0.0204095840454102	-0.0686013698577881	0.0217568874359131
	0.00587868690490723	0.0126304626464844	0.0128700733184814	0.0356714725494385	-0.0369412899017334	-0.0711410045623779	0.00496006011962891	0.0418946743011475	0.0819938182830811	0.0185134410858154	-0.091411828994751	-0.0183990001678467	-0.0096440315246582	0.0353024005889893	0.0984957218170166	0.0641767978668213	-0.0595030784606934	0.0248117446899414	0.0273556709289551	-0.0178556442260742	-0.0040593147277832	0.0475962162017822	0.0122671127319336	0.0133306980133057	-0.0589680671691895	0.00927519798278809	-0.0252408981323242	0.0223662853240967	-0.063469409942627	0.121782302856445	-0.0258774757385254	-0.0239033699035645	-0.046872615814209	0.0550351142883301	-0.018416166305542	0.0185449123382568	0.0618462562561035	-0.0116381645202637	-0.0394752025604248	-0.00940275192260742	0.0228874683380127	-0.0296924114227295	0.0107336044311523	0.0337183475494385	-0.040870189666748	0.023770809173584	-0.0210187435150146	0.0286502838134766	0.0832107067108154
	0.00343966484069824	-0.067730188369751	0.0465538501739502	0.231481313705444	-0.0906484127044678	0.0342631340026855	0.0778121948242188	-0.104631900787354	-0.00695228576660156	0.19108247756958	-0.0775432586669922	0.0691008567810059	-0.061408519744873	-0.115138292312622	0.0366230010986328	0.216876029968262	-0.0687475204467773	0.0134499073028564	-0.0903172492980957	0.0346646308898926	-0.100090742111206	-0.0990846157073975	-0.00962424278259277	0.270467042922974	-0.00299906730651855	0.0379412174224854	-0.0272207260131836	-0.0644974708557129	0.00112533569335938	0.239181756973267	-0.0824494361877441	0.076038122177124	-0.0503864288330078	-0.104385137557983	-0.0612027645111084	0.270368576049805	0.0501446723937988	0.214000701904297	-0.0662713050842285	0.00767111778259277	-0.0736024379730225	-0.0548868179321289	0.0432558059692383	0.152864456176758	-0.0686941146850586	0.0370543003082275	-0.0854191780090332	-0.0370337963104248	0.0683426856994629
	-0.080890417098999	-0.0353782176971436	-0.0638303756713867	0.0685298442840576	0.0637855529785156	0.0494632720947266	-0.019920825958252	0.0899829864501953	-0.060236930847168	-0.0059359073638916	-0.0301315784454346	0.0696268081665039	-0.0241398811340332	0.0417816638946533	-0.0036165714263916	0.0690836906433105	-0.0502469539642334	0.0287368297576904	-0.0803494453430176	0.153085231781006	-0.0400750637054443	-0.0189788341522217	-0.0534536838531494	0.0732936859130859	-0.011099100112915	0.117892503738403	0.00943660736083984	-0.0501160621643066	0.0160439014434814	-0.0741062164306641	-0.0152840614318848	0.0848379135131836	-0.0266594886779785	-0.0192286968231201	0.0306758880615234	-0.0190012454986572	0.00781655311584473	0.0719399452209473	0.0268080234527588	0.000197649002075195	-0.0676243305206299	-0.0080115795135498	-0.0108964443206787	0.134879350662231	-0.0658793449401855	0.0673189163208008	-0.0564064979553223	0.00498056411743164	-0.00602078437805176
	-0.582608222961426	0.205198287963867	-0.43401050567627	-0.918818950653076	0.155564785003662	0.660150408744812	-0.636506795883179	0.231578588485718	-0.406372308731079	-0.979170322418213	0.131217956542969	0.683700680732727	-0.575292348861694	0.0992810726165771	-0.415654182434082	-0.927124977111816	0.196330547332764	0.662231922149658	0.0814335346221924	125864553451538	-170307898521423	-0.0327844619750977	-0.681314468383789	-115360927581787	0.106201648712158	115527653694153	-137511587142944	0.00869297981262207	-0.653582096099854	-0.99629282951355	0.142294406890869	108491432666779	-151982450485229	0.0405030250549316	-0.481393575668335	-0.971044063568115	-0.168965816497803	-0.900849342346191	0.234181642532349	133138799667358	-109699654579163	0.361261487007141	-0.182189226150513	-0.760381698608398	0.165380716323853	130284881591797	-0.970608472824097	0.346884489059448	-0.116986751556396
	0.0582590103149414	-0.0127418041229248	0.0119109153747559	-0.0393426418304443	-0.0267531871795654	0.0299484729766846	0.0131294727325439	-0.0114808082580566	-0.029803991317749	-0.0536527633666992	-0.0224018096923828	0.0248279571533203	0.0639410018920898	-0.0344197750091553	0.00510120391845703	-0.04380202293396	-0.0276756286621094	0.0264372825622559	0.0318186283111572	0.051964282989502	0.0333089828491211	-0.0452854633331299	-0.0183603763580322	-0.0795559883117676	0.0430769920349121	0.0587794780731201	0.0303630828857422	-0.0310351848602295	-0.00922131538391113	-0.0596363544464111	0.0284202098846436	0.0771889686584473	-0.00621366500854492	-0.0111699104309082	-0.00684285163879395	-0.0962517261505127	0.00911521911621094	0.00936579704284668	-0.0250520706176758	0.0295133590698242	0.00246953964233398	-0.030712366104126	0.0197787284851074	-0.00616812705993652	-0.00553703308105469	0.0342729091644287	0.000825405120849609	-0.0109457969665527	0.0307660102844238
	0.120605945587158	0.0719285011291504	-0.0506541728973389	0.0235252380371094	-0.136710405349731	0.0523245334625244	0.056687593460083	0.0549955368041992	-0.0650966167449951	-0.033780574798584	-0.0168373584747314	0.0399384498596191	0.0597710609436035	0.0632889270782471	-0.0227324962615967	-0.0297451019287109	0.00488924980163574	-0.0238432884216309	0.0216174125671387	-0.00293350219726563	-0.00516080856323242	0.0190989971160889	0.0530853271484375	-0.0670187473297119	0.0728158950805664	-0.0163352489471436	-0.0121390819549561	-0.116544485092163	0.0263957977294922	0.0655553340911865	0.102681875228882	-0.00982332229614258	0.0637166500091553	-0.13094425201416	0.0209901332855225	-0.0777785778045654	0.00350642204284668	-0.0616257190704346	0.0446798801422119	0.0512588024139404	-0.0426442623138428	0.0452907085418701	-0.0503289699554443	-0.0599639415740967	0.0224668979644775	0.0215449333190918	0.0485615730285645	0.0373578071594238	-0.0111663341522217
	0.0701346397399902	0.117580652236938	0.0621368885040283	-0.0655028820037842	-0.061208963394165	-0.00200033187866211	0.132979393005371	0.126535177230835	0.0394024848937988	-0.187193155288696	-0.0604109764099121	-0.0117065906524658	0.0259709358215332	0.169116973876953	0.0832746028900146	-0.225375175476074	0.060150146484375	-0.0471608638763428	0.0449180603027344	0.020449161529541	-0.0138318538665771	0.0011141300201416	0.0819811820983887	-0.13869571685791	-0.00171303749084473	-0.0397210121154785	-0.0158092975616455	0.108431577682495	0.04624342918396	-0.139044046401978	0.0452485084533691	0.0439846515655518	0.0418541431427002	-0.0530753135681152	0.0440723896026611	-0.160820245742798	0.0844295024871826	-0.062450647354126	-0.0760960578918457	-0.014207124710083	-0.0116567611694336	0.0121464729309082	0.0120291709899902	-0.0630836486816406	-0.0377151966094971	-0.104965448379517	0.0546450614929199	0.0333240032196045	-0.0342605113983154
	0.013620138168335	0.227889776229858	0.0923948287963867	-0.109371900558472	-0.0804336071014404	-0.0424611568450928	0.0294191837310791	0.104391574859619	-0.0544815063476563	-0.155297756195068	0.0199885368347168	0.0590040683746338	0.012279748916626	-0.0285000801086426	0.0153365135192871	-0.109618902206421	-0.0038139820098877	0.0905821323394775	-0.0744915008544922	-0.0123443603515625	0.0132820606231689	0.0653696060180664	0.0198004245758057	0.0467920303344727	-0.0270006656646729	0.0975916385650635	-0.0270483493804932	-0.0136070251464844	0.0501441955566406	-0.0564529895782471	0.0368244647979736	0.162724018096924	-0.0542616844177246	-0.150468587875366	0.0493044853210449	-0.0560066699981689	-0.186551809310913	-0.253136873245239	-0.22503662109375	-0.40693187713623	-0.182336330413818	-0.139802217483521	0.0427803993225098	-0.0598721504211426	-0.0190064907073975	-0.192285537719727	0.0184953212738037	0.0943474769592285	-0.202358961105347
	-0.00972986221313477	-0.0452260971069336	-0.0255522727966309	0.0416538715362549	0.000542402267456055	-0.00275993347167969	-0.030954122543335	-0.00136804580688477	-0.013761043548584	0.0443320274353027	-0.00958752632141113	0.0176219940185547	0.0139870643615723	-0.00259017944335938	0.0257594585418701	0.0370957851409912	-0.0202064514160156	0.00344300270080566	0.00646257400512695	-0.0125086307525635	-0.0170755386352539	-0.0309803485870361	-0.00943493843078613	0.00914525985717773	0.00661849975585938	-0.0328574180603027	-0.00694823265075684	-0.00436663627624512	-0.0130023956298828	0.0122854709625244	0.000923395156860352	0.00621652603149414	-0.0194962024688721	-0.0181953907012939	-0.0373625755310059	0.0819377899169922	0.0205090045928955	0.0873959064483643	-0.0260663032531738	-0.0543375015258789	-0.0238654613494873	-0.0191726684570313	0.0055394172668457	0.0797877311706543	0.00933384895324707	0.00176858901977539	-0.0227713584899902	-0.0272681713104248	-0.00920391082763672
	-0.0461339950561523	-0.061227560043335	-0.0400364398956299	0.0516741275787354	0.0506892204284668	0.0178120136260986	-0.0171756744384766	-0.0645654201507568	0.00289416313171387	-0.0104851722717285	0.0812942981719971	-0.0471930503845215	-0.110001564025879	-0.000739574432373047	-0.0218377113342285	-0.00160670280456543	0.0501334667205811	-0.0263688564300537	-0.00642037391662598	0.0132887363433838	-0.055877685546875	0.019373893737793	-0.061870813369751	0.083082914352417	0	-0.0571091175079346	-0.00211477279663086	-9.27448e+09	-0.0267918109893799	0.0809907913208008	-0.0124146938323975	-0.0365445613861084	0.00644063949584961	-0.0403373241424561	-0.0299863815307617	0.133506774902344	-0.00966596603393555	0.059185266494751	0.0256035327911377	0.045656681060791	-0.0426442623138428	-0.0315139293670654	0.0707933902740479	0.0730330944061279	0.0150420665740967	0.123663663864136	-0.0446686744689941	-0.0656893253326416	0.00202846527099609
	0.0389821529388428	-0.0725610256195068	-0.0105917453765869	0.0940053462982178	-0.00244259834289551	0.0157680511474609	-0.0368733406066895	-0.0486655235290527	-0.0161561965942383	-0.0141785144805908	0.0741021633148193	0.02557373046875	-0.148581504821777	0.297494649887085	0.0441620349884033	0.312389850616455	-0.108600854873657	-0.219786405563354	0.00483179092407227	0.00495696067810059	-0.0386865139007568	-0.0289890766143799	0.0207276344299316	0.0800933837890625	-0.148243427276611	-0.214699506759644	-0.0769088268280029	0.039254903793335	0.092282772064209	0.180466651916504	-0.147534132003784	-0.0565996170043945	-0.0111696720123291	0.106411933898926	0.0509529113769531	0.136211156845093	-0.0390586853027344	-0.0199835300445557	0.0575530529022217	0.0589284896850586	0.0209693908691406	0.0506038665771484	0.0558738708496094	-0.0757231712341309	0.025562047958374	0.121189117431641	-0.0325648784637451	-0.00642871856689453	0.093672513961792
	-0.0144822597503662	-0.0799038410186768	-0.055307149887085	0.0852923393249512	0.0112771987915039	0.0658884048461914	0.0250754356384277	-0.0697741508483887	-0.0430395603179932	0.124076128005981	0.0128190517425537	0.0245566368103027	0.00588202476501465	-0.081498384475708	-0.0288314819335938	0.0990786552429199	-0.00839066505432129	0.0285341739654541	0.0209159851074219	0.021331787109375	-0.0219550132751465	-0.0186965465545654	-0.0461525917053223	0.0519888401031494	-0.00951862335205078	-0.00539708137512207	-0.000930070877075195	0.00472283363342285	-0.00197076797485352	0.0663614273071289	0.00340628623962402	-0.0325667858123779	0.0125157833099365	-0.0412912368774414	-0.00808191299438477	0.0769193172454834	-0.042165994644165	0.117333889007568	-0.0172734260559082	-0.00868654251098633	-0.00607991218566895	-0.0291829109191895	-0.0379581451416016	0.0811183452606201	-0.00916290283203125	-0.0238089561462402	0.00681400299072266	-0.0137495994567871	-0.0141148567199707
	0.0247097015380859	0.144834041595459	0.0201730728149414	-0.000539064407348633	0.140391111373901	-0.257077217102051	0.0839619636535645	-0.24795937538147	-0.0533878803253174	-0.0246584415435791	0.0345523357391357	0.118297576904297	0.173728466033936	0.0862228870391846	0.0834410190582275	0.054828405380249	-0.0380439758300781	-0.248082637786865	0.011131763458252	-0.0315189361572266	0.0467798709869385	0.0668778419494629	-0.0479989051818848	-0.0215673446655273	-0.265361785888672	0.0513944625854492	0.201777219772339	-0.1385338306427	-0.0673954486846924	0.263192415237427	-0.00790739059448242	0.0638594627380371	-0.0360338687896729	-0.0614688396453857	-0.0347375869750977	0.0251257419586182	0.0479350090026855	-0.0370910167694092	0.0434901714324951	-0.00956201553344727	0.0884625911712646	-0.0650742053985596	0.0226740837097168	0.0114727020263672	0.191493272781372	-0.147082805633545	-0.225034475326538	0.0509064197540283	0.0860438346862793
	-0.00581192970275879	0.0770072937011719	-0.00140762329101563	-0.0106041431427002	0.00406193733215332	-0.00289821624755859	-0.22182035446167	0.230307817459106	0.00350737571716309	0.0386810302734375	-0.0726175308227539	0.0872678756713867	-0.0171489715576172	0.0506134033203125	0.0472347736358643	0.0397019386291504	0.0774655342102051	-0.0281250476837158	-0.0260717868804932	0.0624480247497559	-0.0197272300720215	0.110288143157959	-0.0150306224822998	-0.0973830223083496	0.0360672473907471	-0.0118842124938965	0.00868058204650879	0.0300178527832031	0.0386841297149658	-0.0865931510925293	-0.0194544792175293	0.0294716358184814	0.00246095657348633	0.0774412155151367	-0.0192809104919434	-0.0303285121917725	-0.0731799602508545	0.0784416198730469	-0.0241942405700684	-0.0100996494293213	-0.0191516876220703	0.0426616668701172	-0.0013883113861084	0.0903148651123047	-0.103565454483032	0.012392520904541	-0.0784280300140381	0.105320930480957	-0.0244002342224121
	0.106280565261841	-0.272462606430054	-0.0446550846099854	-0.0695700645446777	0.0418920516967773	0.119728803634644	0.156675100326538	-0.185860395431519	-0.191128492355347	-0.0411868095397949	0.0333607196807861	0.144935131072998	0.0762069225311279	-0.410468578338623	-0.02685546875	-0.0503277778625488	0.0376632213592529	0.171042919158936	0.13666844367981	0.148833036422729	0.0613408088684082	-0.436842441558838	-0.0219845771789551	-0.00221633911132813	0.138054609298706	0.0588579177856445	0.110689878463745	-0.178181171417236	-0.124124526977539	-0.138927936553955	0.127607583999634	0.0919156074523926	0.162867546081543	-0.382188081741333	-0.0539994239807129	-0.138235330581665	-0.02005934715271	-0.129263639450073	0.103296995162964	0.210656404495239	0.184523344039917	-0.298140048980713	-0.0222902297973633	0.0544412136077881	-0.00391983985900879	0.156633853912354	0.0547895431518555	-0.175378561019897	-0.0680773258209229
	-0.0907971858978271	0.0755918025970459	-0.00308108329772949	-0.0735352039337158	0.119575500488281	0.012354850769043	-0.112889766693115	0.0919668674468994	-0.00079035758972168	-0.0937771797180176	0.0765464305877686	0.0297021865844727	-0.158263444900513	0.044651985168457	-0.0106112957000732	-0.0402748584747314	0.0882549285888672	-0.0111424922943115	0.0443658828735352	-0.051626443862915	0.0562326908111572	0.0111026763916016	-0.00480413436889648	-0.0820095539093018	0.0589134693145752	-0.0554966926574707	0.0197293758392334	-0.0129518508911133	-0.0119614601135254	-0.0797789096832275	0.157088041305542	-0.00819492340087891	-0.0264863967895508	-0.0755679607391357	0.0133070945739746	-0.0353188514709473	0.0257315635681152	0.022047758102417	0.0399901866912842	-0.175114870071411	-0.00202369689941406	-0.0772895812988281	0.0738983154296875	0.0150446891784668	0.0275964736938477	-0.12929630279541	-0.0128166675567627	-0.0473816394805908	0.133001565933228
	-0.0837688446044922	-0.0649955272674561	0.105042219161987	-0.221548080444336	0.123812437057495	0.0443251132965088	-0.12357759475708	0.0848355293273926	-0.0628938674926758	0.00483846664428711	0.0309748649597168	0.0803678035736084	-0.0710923671722412	-0.0468413829803467	-0.00990128517150879	0.0335440635681152	0.0218048095703125	0.0678725242614746	0.0790097713470459	0.0222938060760498	0.0296733379364014	0.0317835807800293	-0.068364143371582	-0.113720893859863	0.0164546966552734	0.062457799911499	0.0479681491851807	0.0943379402160645	-0.120245218276978	-0.108936548233032	-0.0829761028289795	0.0507180690765381	-0.00340151786804199	0.0955183506011963	-0.0655620098114014	0.0668299198150635	-0.0822267532348633	-0.0238173007965088	0.0327398777008057	-0.0999536514282227	0.0930345058441162	0.0225071907043457	-0.0264406204223633	0.0941915512084961	0.0665977001190186	0.0840353965759277	-0.0262069702148438	-0.107156276702881	0.0110805034637451
	0.0189967155456543	-0.0468952655792236	0.0529260635375977	0.00892066955566406	0.0169165134429932	-0.0401201248168945	0.042372465133667	-0.115498065948486	0.0346107482910156	0.0483996868133545	0.0416147708892822	-0.0605850219726563	0.012279748916626	-0.118478775024414	0.0103590488433838	0.0405349731445313	0.0426244735717773	0.0347392559051514	0.0201442241668701	-0.0347673892974854	-0.00287437438964844	-0.0922365188598633	0.000187873840332031	0.134326696395874	0.0501904487609863	-0.0107324123382568	-0.015723705291748	-0.0415940284729004	-0.0131914615631104	0.120909929275513	0.0495796203613281	0.0158517360687256	-0.0306448936462402	-0.0261991024017334	-0.0187044143676758	0.0856401920318604	-0.00065302848815918	0.0920991897583008	0.0106916427612305	0.00150203704833984	0.0250973701477051	-0.103106737136841	-0.0283539295196533	0.158705234527588	-0.00931763648986816	0.00159192085266113	0.0114383697509766	-0.0536556243896484	-0.00797891616821289
	-0.340076684951782	-0.0878126621246338	-0.18206787109375	0.0976371765136719	0.199028968811035	0.154888391494751	-0.278383731842041	-0.240438222885132	-0.249584436416626	-0.257579565048218	-0.18918514251709	-0.165143251419067	-0.24005389213562	-0.272428035736084	-0.204155206680298	-0.204937219619751	-0.125524997711182	-0.110416412353516	-0.228777408599854	-0.241918802261353	-0.200383424758911	-0.224260330200195	-0.171332836151123	-0.303417921066284	-0.210599660873413	-0.179147243499756	0.139062643051147	0.0994551181793213	0.185546159744263	0.0293319225311279	-0.0279767513275146	-0.0917778015136719	0.088451623916626	-0.00678467750549316	0.116964340209961	-0.0321707725524902	-0.0363771915435791	-0.131281852722168	-0.0744807720184326	0.360125064849854	0.0807633399963379	-0.00464415550231934	0.102612018585205	0.12861967086792	0.0432493686676025	0.161476373672485	-0.029573917388916	-0.279491901397705	0.0326721668243408
	-0.00408411026000977	-0.0176436901092529	0.0350983142852783	-0.115782737731934	0.0458376407623291	0.0414478778839111	0.0643110275268555	-0.254053592681885	-0.0317771434783936	0.031217098236084	0.00189614295959473	0.104952573776245	0.0655016899108887	-0.105692625045776	0.0238542556762695	-0.107079982757568	0.0246827602386475	0.0546572208404541	-0.064929723739624	0.0500786304473877	0.084782600402832	-0.0228424072265625	0.00684857368469238	-0.0242459774017334	-0.0259835720062256	0.0521817207336426	0.0500109195709229	-0.0229072570800781	0.029799222946167	-0.059196949005127	-0.00412631034851074	-0.0170917510986328	0.0257585048675537	0.0197079181671143	0.0061497688293457	0.0190684795379639	0.0968499183654785	0.0401809215545654	-0.0397903919219971	0.00515151023864746	-0.0636265277862549	-0.00557470321655273	0.139609098434448	-0.0273387432098389	-0.0172965526580811	-0.0513143539428711	-0.0199530124664307	-0.0304675102233887	0.105493783950806
	-0.0565581321716309	0.00929784774780273	-0.0176074504852295	-0.0110385417938232	0.0280625820159912	0.061007022857666	-0.0520594120025635	-0.199640274047852	0.015369176864624	0.332850933074951	0.045166015625	-0.134994506835938	-0.141462564468384	-0.0651612281799316	0.102522373199463	-0.102360010147095	0.0932371616363525	0.0474703311920166	-0.0249848365783691	0.138738870620728	-0.146449327468872	0.131809949874878	0.126854658126831	-0.0075068473815918	-0.0593397617340088	-0.0136134624481201	0.0862936973571777	0.026925802230835	0.043515682220459	-0.0446577072143555	-0.113240957260132	-0.0276098251342773	-0.0119402408599854	0.237401723861694	-0.0295994281768799	0.0036013126373291	-0.337400197982788	-0.0690681934356689	0.104652166366577	0.362664699554443	0.297377109527588	-0.245183944702148	-0.104318380355835	0.239126682281494	-0.256815433502197	0.319740056991577	0.0170865058898926	-0.0281400680541992	-0.109346628189087
	-0.0439834594726563	-0.0508837699890137	-0.0192997455596924	-0.0133216381072998	0.0452466011047363	0.00749421119689941	-0.00235080718994141	-0.021160364151001	-0.00430846214294434	-0.0322380065917969	-0.00604438781738281	0.0444943904876709	-0.047940731048584	0.00233960151672363	0.00597882270812988	-0.0227675437927246	0.0234119892120361	0.0681354999542236	0.00184941291809082	0.0264558792114258	0.00716066360473633	-0.0187904834747314	-0.00131726264953613	-0.0565624237060547	0.0290935039520264	-0.00769305229187012	0.0435459613800049	0.0487918853759766	-0.0263140201568604	0.027470588684082	0.051363468170166	0.0342199802398682	0.00635600090026855	-0.0433919429779053	-0.0219738483428955	-0.00531220436096191	0.0283756256103516	0.0219612121582031	0.0711154937744141	0.0493490695953369	0.00112318992614746	-0.0547387599945068	-0.0681874752044678	0.0471413135528564	0.0427277088165283	0.0291953086853027	0.00509476661682129	-0.0198063850402832	0.00162291526794434
	0.00678110122680664	-0.0285120010375977	0.040410041809082	-0.117535829544067	0.123065710067749	-0.0535068511962891	0.0658652782440186	-0.0144908428192139	0.0365805625915527	-0.0942370891571045	0.0729429721832275	-0.0670750141143799	-0.00472307205200195	0.0336177349090576	0.0361075401306152	-0.109734296798706	0.116513013839722	-0.0338306427001953	0.14737606048584	-0.20691442489624	0.086453914642334	-0.0348763465881348	0.022395133972168	-0.0432446002960205	0.116305351257324	-0.10845422744751	0.0897929668426514	-0.0325522422790527	0.0189163684844971	-0.0499973297119141	0.163318634033203	-0.18979287147522	0.0704460144042969	-0.0621464252471924	0.0567073822021484	-0.0313034057617188	0.0569887161254883	-0.014739990234375	0.019566535949707	-0.37164306640625	0.068601131439209	0.0350930690765381	0.0118672847747803	-0.0474610328674316	0.00452136993408203	-0.315596103668213	0.0638659000396729	0.0551657676696777	0.0587084293365479
	-0.101161241531372	-0.191650390625	-0.0844757556915283	0.276857376098633	0.0546762943267822	0.0235879421234131	-0.0815804004669189	-0.0533010959625244	-0.0732014179229736	0.271178960800171	-0.0779008865356445	0.049769401550293	-0.029127836227417	-0.0952551364898682	-0.0615575313568115	0.238362073898315	-0.0656120777130127	0.0775089263916016	-0.0288283824920654	-0.0529770851135254	-0.00295901298522949	-0.187386989593506	-0.127644062042236	0.278661727905273	-0.0278732776641846	0.0665948390960693	-0.0356006622314453	-0.018014669418335	-0.0882837772369385	0.201436519622803	-0.0357482433319092	-0.0553381443023682	0.00457906723022461	-0.117201328277588	-0.0293087959289551	0.257473707199097	-0.071120023727417	0.207855463027954	0.0083310604095459	0.0985255241394043	0.0197138786315918	-0.117660522460938	-0.0762534141540527	0.160987377166748	-0.0072331428527832	0.07588791847229	0.0536329746246338	-0.113696336746216	-0.0654411315917969
	-0.113168001174927	-0.0433022975921631	0.174714803695679	0.172534227371216	-0.13589072227478	0.0088651180267334	0.0984632968902588	-0.181766033172607	-0.00633502006530762	0.0219120979309082	-0.0180718898773193	-0.0690999031066895	-0.00472307205200195	0.138657093048096	-0.0657007694244385	-0.00375199317932129	0.0463180541992188	-0.0275628566741943	-0.0560967922210693	-0.0869846343994141	0.0509433746337891	-0.136574983596802	0.00918674468994141	0.14685845375061	0.0489499568939209	-0.075913667678833	0.10527777671814	-0.115639686584473	-0.0697562694549561	0.126909732818604	-0.052743673324585	-0.0366275310516357	0.0890107154846191	-0.0343425273895264	-0.0375571250915527	0.113158702850342	0.0913429260253906	0.0070955753326416	-0.00514507293701172	0.0234954357147217	-0.0273728370666504	-0.080453634262085	-0.0681018829345703	-0.108241558074951	0.0790040493011475	0.0328130722045898	0.0814943313598633	-0.027050256729126	-0.0657808780670166
	0.0462851524353027	0.135127305984497	-0.0201914310455322	0.0288186073303223	-0.0236489772796631	-0.0901668071746826	0.02445387840271	0.118085145950317	-0.122716426849365	0.039729118347168	0.0112061500549316	-0.0857694149017334	-0.0118365287780762	0.0823869705200195	-0.141226053237915	0.0142745971679688	0.0887665748596191	-0.0762302875518799	-0.00785088539123535	-0.0854291915893555	0.0845439434051514	0.0585184097290039	-0.0245647430419922	-0.137767314910889	-0.0826427936553955	-0.0784106254577637	0.237349033355713	0.197679996490479	0.0145587921142578	-0.142881155014038	-0.0841805934906006	-0.111047506332397	0.174052476882935	-0.0133209228515625	-0.0170724391937256	-0.0304367542266846	-0.0753288269042969	0.0707697868347168	0.0537917613983154	-0.0749125480651855	0.018826961517334	-0.0437412261962891	-0.101863861083984	0.0112109184265137	0.00811314582824707	-0.0691492557525635	0.105413198471069	-0.02850341796875	0.0209569931030273
	0.0446164608001709	-0.0337221622467041	0.0327792167663574	-0.0104954242706299	0.0381333827972412	-0.0239100456237793	0.0299501419067383	-0.0516252517700195	0.0469856262207031	-0.0112450122833252	0.0236599445343018	-0.0236489772796631	0.00678491592407227	-0.0324018001556396	-0.0280227661132813	-0.0154991149902344	0.0179135799407959	0.0368912220001221	0.024139404296875	-0.0106213092803955	0.0205438137054443	0.0157036781311035	-0.0180747509002686	0.0169827938079834	0.0347449779510498	-0.00114321708679199	0.0200626850128174	-0.0707187652587891	0.00159382820129395	0.0138528347015381	-0.00199055671691895	0.00218296051025391	-8.4877e+09	-0.101099491119385	0.00388193130493164	0.051459789276123	0.052114725112915	0.0240354537963867	0.0104634761810303	-0.00261235237121582	-0.00292420387268066	-0.0603806972503662	0.0396075248718262	-0.00123143196105957	0.00841856002807617	-0.0109734535217285	0.0329465866088867	-0.0494453907012939	0.0164687633514404
	0.487457990646362	0.510088920593262	-0.502749443054199	-0.234173536300659	-0.00754451751708984	-0.296747446060181	-0.117586612701416	0.589223623275757	-0.163137197494507	0.0342705249786377	-0.770538091659546	0.365686535835266	-0.166581630706787	-0.319883584976196	-0.13188362121582	-0.206566572189331	-0.123230695724487	-0.154330253601074	-0.107698440551758	0.0039832592010498	0.17678689956665	-0.0236918926239014	-0.2149977684021	0.19029688835144	-0.0449180603027344	0.141985893249512	-0.164483070373535	0.0134797096252441	0.116364479064941	-0.0417242050170898	-0.165987253189087	0.167054414749146	0.13428783416748	0.0696871280670166	-0.12666916847229	-0.0686299800872803	-0.0457851886749268	0.0962948799133301	0.0315403938293457	0.307317495346069	-0.0431845188140869	-0.139652490615845	-0.0154266357421875	0.0347487926483154	-0.185513496398926	0.410419464111328	-0.0344085693359375	0.0291392803192139	0.0915405750274658
	-0.0799322128295898	0.0562248229980469	0.0371568202972412	0.0781614780426025	-0.00904464721679688	0.00838541984558105	-0.0156223773956299	0.0199964046478271	0.015455961227417	0.0461065769195557	-0.00475192070007324	-0.072577953338623	0.0144360065460205	0.00197052955627441	0.0608975887298584	0.0598697662353516	-0.0442028045654297	-0.0405514240264893	0.0259582996368408	-0.017690896987915	-0.0284864902496338	0.0035250186920166	0.0131990909576416	0.051276683807373	0.019343376159668	-0.0344448089599609	-0.018632173538208	-0.0376849174499512	0.0279605388641357	0.0493419170379639	0.0140690803527832	-0.015291690826416	-0.0362951755523682	-0.0430095195770264	0.0205228328704834	0.0686511993408203	0.0255711078643799	0.018150806427002	-0.00676155090332031	0.043241024017334	-0.0246272087097168	-0.0348715782165527	0.0449182987213135	-0.00634455680847168	-0.021653413772583	0.0644450187683105	-0.0169878005981445	-0.0326530933380127	-0.00479817390441895
	0.191602468490601	-0.000373125076293945	0.0398969650268555	0.00763416290283203	-0.105450391769409	-0.0565862655639648	0.101918697357178	0.0100328922271729	0.0194458961486816	0.0601210594177246	-0.102428436279297	-0.0130982398986816	0.0950915813446045	-0.062713623046875	0.0881729125976563	-0.00385928153991699	0.00455021858215332	-0.0890793800354004	0.199010133743286	0.0669624805450439	-0.00728130340576172	-0.170041084289551	-0.126206398010254	-0.039771556854248	0.0912802219390869	0.0443670749664307	0.0449395179748535	-0.105524778366089	-0.0162239074707031	-0.0787761211395264	-0.0948710441589355	-0.200475692749023	-0.169595718383789	-0.216831207275391	-0.112008333206177	-0.259894847869873	0.242050409317017	0.14404296875	-0.0772278308868408	-0.169633388519287	-0.0347964763641357	-0.182804346084595	0.139683246612549	0.116748094558716	0.00941014289855957	-0.262908458709717	-0.00624346733093262	-0.124921798706055	0.192117214202881
	0.0385408401489258	-0.0124907493591309	0.00377678871154785	0.00902771949768066	0.0173184871673584	-0.028331995010376	0.0264065265655518	-0.00385832786560059	0.0169320106506348	0.0610504150390625	0.0116095542907715	-0.0207066535949707	-0.0434479713439941	-0.00716519355773926	0.00132107734680176	0.0323929786682129	0.0126640796661377	0.03116774559021	0.0449869632720947	-0.0121803283691406	0.0197110176086426	0.0179986953735352	-0.00801587104797363	-0.000105381011962891	0.018850564956665	0.0142946243286133	-0.00567483901977539	-0.00120663642883301	-0.00234675407409668	0.0345921516418457	-0.0160021781921387	-0.00137615203857422	0.0339946746826172	-0.00102019309997559	-0.00741457939147949	0.0219957828521729	0.00814127922058105	-0.0117266178131104	0.0081024169921875	0.000474691390991211	0.0100765228271484	0.035719633102417	0.00399374961853027	-0.0315563678741455	0.00979137420654297	0.00753045082092285	0.00359821319580078	0.0231900215148926	0.0164687633514404
	0.249924659729004	0.384145259857178	-0.117963552474976	-0.155937433242798	-0.19682502746582	-0.048579216003418	-0.019005298614502	0.289065837860107	-0.057858943939209	0.0783936977386475	-0.0338733196258545	-0.113265514373779	-0.0345044136047363	0.0701136589050293	0.0625016689300537	0.0113036632537842	-0.21038031578064	0.146463394165039	0.0366146564483643	-0.115979194641113	-0.0135760307312012	-0.0211448669433594	0.109699964523315	0.0407559871673584	-0.163262128829956	0.0451583862304688	-0.0429842472076416	0.0728914737701416	0.172205686569214	-0.0249967575073242	-0.0105528831481934	-0.18491005897522	0.0404508113861084	0.134727716445923	-0.0131440162658691	0.0945072174072266	-0.100317239761353	-0.104222297668457	-0.0450003147125244	0.0469970703125	0.109304904937744	0.0997591018676758	-0.0427424907684326	0.021902322769165	0.105856657028198	0.278367519378662	0.0308175086975098	-0.216772794723511	0.0576167106628418
	-0.219947576522827	-0.0111114978790283	-0.515515565872192	-0.229742050170898	0.526838898658752	0.00543546676635742	-0.148093938827515	-0.0487940311431885	-0.0267601013183594	0.0450630187988281	-0.0174543857574463	0.110075235366821	-0.581520795822144	-0.286460399627686	-0.545936584472656	-0.396599292755127	0.526805520057678	0.407607078552246	0.0825095176696777	-0.198856592178345	0.0690093040466309	0.26561713218689	-0.268367052078247	-0.141600847244263	-0.429062843322754	-0.242047309875488	0.469715356826782	0.587649822235107	-0.461132526397705	-0.207043170928955	-0.480759620666504	-0.379790544509888	0.482183456420898	0.582333087921143	-0.181527137756348	-0.267197370529175	0.023564338684082	-0.0119922161102295	0.0602023601531982	-0.0637717247009277	0.0723817348480225	-0.149113178253174	0.0317246913909912	0.0025475025177002	0.0311312675476074	0.0678255558013916	-0.0318741798400879	-0.0321426391601563	0.075526237487793
	-0.0422093868255615	-0.00698161125183105	0.0351841449737549	0.0565545558929443	0.0145695209503174	-0.0418932437896729	-0.0760464668273926	-0.00672769546508789	-0.00951290130615234	0.103772878646851	0.0436544418334961	0.015439510345459	-0.0879559516906738	-0.0181050300598145	-0.0308103561401367	0.0709195137023926	0.0393187999725342	0.0275199413299561	-0.0290462970733643	-0.0439693927764893	0.00749659538269043	0.0585184097290039	0.0108675956726074	-0.0243532657623291	0.000356435775756836	-0.0292713642120361	-0.0121390819549561	0.052642822265625	-0.0318648815155029	0.00231814384460449	-0.00263094902038574	-0.0437824726104736	-0.0068962574005127	0.0383374691009521	-0.000663995742797852	0.00413012504577637	-0.000326395034790039	0.0995767116546631	-0.0255980491638184	-0.0648262500762939	-0.010901927947998	-0.0294013023376465	-0.0312700271606445	0.110409259796143	-0.025632381439209	-0.052924633026123	-0.0091865062713623	-0.00843453407287598	-0.00904059410095215
	0.126429319381714	-0.288201332092285	-0.0683414936065674	-0.0344760417938232	0.0804233551025391	0.0662176609039307	0.0899157524108887	-0.318235158920288	-0.0886156558990479	-0.0520884990692139	0.0993096828460693	0.106491327285767	0.0846116542816162	-0.182347774505615	-0.199015140533447	-0.0211372375488281	0.0672440528869629	0.139157295227051	0.0735414028167725	0.17228364944458	0.0589916706085205	-0.254606962203979	-0.0616745948791504	-0.0532760620117188	0.139674186706543	0.178217649459839	0.0700390338897705	-0.401710987091064	-0.00912690162658691	-0.102129220962524	0.0560178756713867	0.13425612449646	0.0667202472686768	-0.249504566192627	0.00728225708007813	-0.0364060401916504	-0.0803265571594238	0.023949146270752	0.0518703460693359	0.133752822875977	0.116093635559082	-0.152835607528687	-0.0926961898803711	-0.00740480422973633	0.159138917922974	0.181205987930298	0.0975074768066406	-0.232596397399902	-0.0220074653625488
	0.255553483963013	0.274184465408325	0.0817146301269531	-0.0264379978179932	-0.258337259292603	-0.119820833206177	0.191583156585693	0.217322826385498	0.0891919136047363	0.035952091217041	-0.207358360290527	-0.116477966308594	-0.128617286682129	0.0211634635925293	0.0187320709228516	-0.0103142261505127	-0.045957088470459	0.0223701000213623	0.0163488388061523	0.0440118312835693	-0.071943998336792	0.0598556995391846	0.0275712013244629	-0.0429186820983887	-0.0831716060638428	0.00480771064758301	-0.0415914058685303	0.125878572463989	0.00599074363708496	-0.0239241123199463	-0.0153558254241943	0.0413138866424561	-0.0482771396636963	-0.0151937007904053	0.132184028625488	-0.0908205509185791	0.0745394229888916	-0.0100455284118652	-0.133293867111206	0.123661279678345	0.0262012481689453	-0.0287461280822754	0.0484740734100342	0.0268301963806152	-0.137188911437988	0.0423336029052734	0.0280964374542236	-0.0293033123016357	0.127734899520874
	0.0368635654449463	0.0852372646331787	0.0518233776092529	0.0793864727020264	0.0240678787231445	-0.0735325813293457	0.00135445594787598	-0.237253665924072	-0.0189111232757568	0.124471426010132	0.0204563140869141	0.0683772563934326	0.0882840156555176	-0.145486354827881	0.0367946624755859	-0.112162351608276	0.0475032329559326	0.0265724658966064	0.130114316940308	0.0231752395629883	0.0775978565216064	0.0285091400146484	-0.132274866104126	-0.08939528465271	0.0123586654663086	0.0436544418334961	0.00615763664245605	0.0409688949584961	-0.0434181690216064	-0.053494930267334	0.0462121963500977	-0.0147194862365723	0.0894896984100342	-0.0265769958496094	-0.00142312049865723	-0.027191162109375	0.0325322151184082	0.0646533966064453	-0.0361702442169189	0.0025484561920166	-0.0163459777832031	-0.0186667442321777	0.0278069972991943	-0.0526497364044189	-0.0783863067626953	-0.010814905166626	0.0512442588806152	0.0498051643371582	-0.0348427295684814
	0.0389821529388428	0.0444545745849609	-0.00855565071105957	-0.0124514102935791	-0.0366630554199219	0.0145401954650879	0.0674178600311279	0.0368146896362305	-0.0056297779083252	-0.00226354598999023	-0.0331795215606689	-0.0190978050231934	0.0398862361907959	0.0125155448913574	0.00149703025817871	-0.0304009914398193	0.00346493721008301	-0.00635671615600586	0.0740146636962891	0.0555717945098877	-0.0293478965759277	-0.00111484527587891	-0.0113294124603271	-0.0681238174438477	0.0251030921936035	0.0541484355926514	-0.0240368843078613	-0.0060422420501709	0.025935173034668	-0.0816745758056641	0.0538978576660156	0.038322925567627	-0.0453817844390869	-0.0232748985290527	-0.012474536895752	-0.0401086807250977	0.036517858505249	-0.0454947948455811	-0.0246620178222656	0.0641767978668213	-0.00269889831542969	-0.0273642539978027	0.0463416576385498	-0.0516469478607178	0.014890193939209	0.052152156829834	-0.00805377960205078	0.00427031517028809	0.0360021591186523
	0.0242640972137451	0.00397443771362305	-0.0475606918334961	-0.023695707321167	-0.0184895992279053	0.0281243324279785	-0.0053398609161377	0.0138542652130127	-0.0279231071472168	-0.0340011119842529	0.0229263305664063	0.0481688976287842	0.0331668853759766	-0.0533485412597656	-0.0202286243438721	0.0772247314453125	0.00135993957519531	-0.00462651252746582	0.0400803089141846	0.0214922428131104	0.00295281410217285	-0.0534548759460449	0.0440833568572998	0.00830674171447754	0.00185322761535645	-0.00991034507751465	-0.0159802436828613	-0.0712060928344727	0.0417854785919189	0.00568294525146484	0.0161781311035156	0.048842191696167	-0.0242388248443604	-0.0278997421264648	-0.0269885063171387	-0.0177123546600342	0.00943970680236816	-0.00668907165527344	0.014263391494751	0.0637795925140381	0.00418853759765625	-0.0168614387512207	-0.00752854347229004	-0.0259056091308594	-0.00900840759277344	0.0840167999267578	0.0331666469573975	-0.0199508666992188	0.0384550094604492
	0.0537259578704834	0.0415573120117188	0.020693302154541	-0.0329310894012451	-0.0133488178253174	-0.0110023021697998	0.0790956020355225	0.0356025695800781	0.0281679630279541	-0.0566740036010742	-0.020613431930542	-0.0299744606018066	0.0437619686126709	0.0553650856018066	0.00395941734313965	-0.0325894355773926	-0.0353925228118896	0.00605440139770508	0.0302860736846924	0.101515054702759	-0.0593934059143066	-0.0328795909881592	0.0108675956726074	-0.0856976509094238	0.0323057174682617	0.125544548034668	-0.0279099941253662	-0.0519421100616455	0.0062708854675293	-0.106550455093384	0.0378627777099609	0.0625429153442383	-0.0263998508453369	-0.00762343406677246	0.00113725662231445	-0.055896520614624	0.0536887645721436	-0.0291838645935059	0.0062718391418457	0.0782730579376221	-0.0130922794342041	-0.089608907699585	0.0531229972839355	-0.0281455516815186	-0.0183067321777344	0.0985417366027832	-0.00669574737548828	-0.0203845500946045	0.0384550094604492
	-0.0539216995239258	-0.0704700946807861	-0.00352191925048828	0.0286073684692383	0.0682539939880371	-0.0388450622558594	0.0555582046508789	-0.0412280559539795	-0.0378029346466064	0.0452718734741211	0.00541138648986816	-0.0204267501831055	0.0153334140777588	-0.00840425491333008	0.0140283107757568	0.0854208469390869	-0.0213797092437744	-0.0459504127502441	-0.00042724609375	-0.00472903251647949	-0.028400182723999	-0.0535514354705811	-0.0320453643798828	0.0548343658447266	0.0396111011505127	-0.00736474990844727	0.000591516494750977	-0.0745232105255127	-0.027747631072998	0.0795943737030029	0.0389695167541504	0.0121657848358154	0.0394594669342041	-0.0922749042510986	0.00624418258666992	0.033750057220459	0.0288558006286621	0.108971357345581	0.0276355743408203	-0.0845036506652832	0.0279655456542969	-0.0764617919921875	0.0221114158630371	0.113988399505615	0.00712060928344727	-0.0262296199798584	-0.039799690246582	-0.0705459117889404	0.0645432472229004
	-0.0422093868255615	0.0584957599639893	-0.0365145206451416	0.0568656921386719	0.010469913482666	-0.0254526138305664	0.0218756198883057	0.0100328922271729	-0.0424065589904785	0.0608439445495605	-0.0293014049530029	0.0271995067596436	0.0120100975036621	0.0183677673339844	0.0317187309265137	0.0528688430786133	0.0146853923797607	-0.0685462951660156	-0.00142431259155273	-0.00440239906311035	0.0297560691833496	-0.00269603729248047	0.000846147537231445	0.0114486217498779	-0.0178720951080322	-0.0910484790802002	-0.0535604953765869	-0.0255484580993652	0.0167856216430664	0.0758974552154541	0.00680422782897949	-0.0417821407318115	-0.0060429573059082	0.0101637840270996	0.0608947277069092	0.0226223468780518	0.0155909061431885	0.0514950752258301	-0.00522184371948242	0.0234565734863281	-0.0632352828979492	0.00185322761535645	-0.0528666973114014	0.0991253852844238	0.0377264022827148	0.0686507225036621	-0.0376408100128174	-0.0413546562194824	-0.00162482261657715
	-0.0446376800537109	0.0556266307830811	-0.0046684741973877	-0.0428922176361084	0.0587174892425537	-0.00351977348327637	0.0510311126708984	0.168833494186401	0.0426449775695801	-0.0484082698822021	-0.0429906845092773	-0.0369646549224854	-0.0433545112609863	0.15014123916626	0.0306839942932129	-0.148011922836304	0.105111598968506	-0.0606153011322021	0.103331327438354	-0.0196700096130371	-0.0631825923919678	0.0795903205871582	-0.0295476913452148	-0.079444408416748	0.0127828121185303	0.0187327861785889	-0.0501432418823242	0.0822970867156982	-0.0327281951904297	-0.0988504886627197	-0.0615394115447998	0.107770204544067	-0.0157990455627441	0.0888204574584961	0.0286324024200439	-0.0840599536895752	0.0376317501068115	-0.0189156532287598	0.0084834098815918	-0.0916495323181152	-0.00713324546813965	0.0260140895843506	-0.0141897201538086	-0.0214366912841797	0.00467443466186523	-0.122538089752197	0.032726526260376	0.0783026218414307	0.0503432750701904
	0.0658984184265137	0.0442132949829102	0.131856203079224	0.0525059700012207	-0.12173318862915	-0.228448390960693	0.0206294059753418	0.0387520790100098	0.0435824394226074	0.0456893444061279	-0.00665688514709473	-0.173845529556274	0.0208854675292969	0.126742362976074	0.0597147941589355	-0.0569946765899658	0.0982656478881836	-0.189437866210938	0.0103545188903809	-0.0513734817504883	0.0999915599822998	0.0225780010223389	-0.128260850906372	0.0770974159240723	0.0348842144012451	0.00440096855163574	0.0714879035949707	0.025468111038208	-0.0551621913909912	0.0867617130279541	0.0789332389831543	-0.135724544525146	0.124815940856934	0.0429351329803467	-0.130608081817627	0.0281450748443604	-0.103383779525757	0.17167067527771	-0.106307983398438	-0.160322904586792	-0.0257704257965088	-0.0430061817169189	-0.0163345336914063	0.190643310546875	-0.00653910636901855	-0.148411512374878	0.0100972652435303	-0.0950016975402832	0.033782958984375
	0.058955192565918	0.136372566223145	-0.0115666389465332	-0.050464391708374	-0.0500764846801758	0.0135846138000488	0.0927140712738037	0.156173229217529	-0.0325851440429688	-0.096768856048584	-0.026261568069458	0.00248146057128906	0.0808441638946533	0.0577349662780762	-0.0389335155487061	-0.109503507614136	-0.000272035598754883	0.0196521282196045	0.00745415687561035	0.00641655921936035	-0.0349612236022949	0.036409854888916	0.039698600769043	-0.112922430038452	-0.0285277366638184	-0.0414841175079346	0.0868511199951172	0.194684267044067	0.0361249446868896	-0.217182159423828	-0.0730772018432617	-0.0510566234588623	0.0441622734069824	0.256156444549561	0.049396276473999	-0.0477616786956787	0.00586652755737305	-0.132533073425293	0.0574793815612793	0.126688718795776	0.0363161563873291	-0.0172224044799805	0.10207986831665	-0.107294082641602	-0.0384244918823242	0.0349063873291016	0.0360977649688721	-0.0200231075286865	0.0782203674316406
	0.107290506362915	0.0267391204833984	0.047490119934082	-0.0278663635253906	-0.0500764846801758	-0.0472254753112793	0.0601577758789063	0.0335395336151123	0.0530064105987549	-0.0336704254150391	-0.0260543823242188	-0.0800697803497314	0.106759786605835	0.0145909786224365	0.0323216915130615	-0.0040738582611084	-0.0310771465301514	-0.0514411926269531	0.0623373985290527	0.0453534126281738	-0.0219550132751465	-0.0461483001708984	0.0152478218078613	-0.0686769485473633	0.0237705707550049	0.0457909107208252	-0.0201742649078369	0.0141227245330811	-0.0115833282470703	-0.0361988544464111	0.0515689849853516	0.0424928665161133	-0.0403945446014404	-0.0511527061462402	-0.023611307144165	-0.0114989280700684	0.0736863613128662	-0.0428688526153564	0.0117566585540771	0.0596115589141846	-0.0217347145080566	-0.0198957920074463	0.0732002258300781	-0.0739636421203613	-0.00138235092163086	0.0459187030792236	-0.00616812705993652	-0.0103716850280762	0.0780665874481201
	-0.000634670257568359	0.0489096641540527	-0.00396275520324707	0.0141611099243164	0.0910277366638184	-0.0984823703765869	-0.0229465961456299	-0.024064302444458	-0.00518918037414551	0.0822646617889404	-0.0459260940551758	0.0527653694152832	0.0579431056976318	-0.0100164413452148	-0.0577008724212646	0.0891497135162354	-0.0679628849029541	0.0397109985351563	-0.00964117050170898	0.011028528213501	-0.0448586940765381	-0.00260305404663086	-0.0290677547454834	0.120327949523926	-0.0270006656646729	0.033083438873291	-0.00762796401977539	-0.017263650894165	0.062143087387085	0.0161488056182861	-0.12442684173584	0.0531377792358398	-0.0399577617645264	0.0423049926757813	0.0218307971954346	0.11266827583313	-0.000816583633422852	-0.0360102653503418	-0.0148706436157227	0.059023380279541	0.0414199829101563	0.052462100982666	0.017441987991333	-0.0311970710754395	-0.00684762001037598	0.00831270217895508	0.00412225723266602	0.0339508056640625	-0.0123121738433838
	0.0440013408660889	0.0159552097320557	0.0184376239776611	0.0689408779144287	-0.0502169132232666	-0.0232794284820557	0.0556449890136719	0.00211143493652344	0.0104095935821533	0.0677454471588135	-0.0453665256500244	-0.0231583118438721	0.017754077911377	0.0150787830352783	-0.0207648277282715	0.0560646057128906	-0.0338597297668457	0.0120148658752441	0.0204949378967285	-0.00138449668884277	-0.00321269035339355	-0.0757956504821777	-0.00962424278259277	0.0467920303344727	0.012075662612915	-0.0188965797424316	-0.0155527591705322	-0.0579164028167725	0.00776433944702148	0.0621252059936523	0.027653694152832	-0.00559353828430176	-0.0257079601287842	-0.0891153812408447	-0.0151548385620117	0.0781254768371582	0.0271742343902588	0.0508170127868652	-0.0128583908081055	-0.000731706619262695	-0.0175585746765137	-0.0453598499298096	0.0392899513244629	0.0350918769836426	-0.0255544185638428	-0.020195484161377	-0.011000394821167	-0.022554874420166	0.0278224945068359
	0.0863587856292725	-0.0231938362121582	-0.00158357620239258	-0.155457019805908	0.0441291332244873	0.0315005779266357	0.00225663185119629	-0.0258347988128662	0.00280642509460449	-0.106244325637817	0.0598042011260986	0.0361757278442383	0.0281956195831299	-0.048879861831665	-0.0292811393737793	-0.13478684425354	0.059497594833374	0.0643823146820068	0.0509769916534424	0.0730886459350586	0.0266087055206299	-0.0758936405181885	0.0203566551208496	-0.155863285064697	-0.0115306377410889	0.0743680000305176	0.0316040515899658	0.0126523971557617	-0.00385069847106934	-0.13209342956543	0.0346064567565918	0.0590522289276123	0.0209951400756836	-0.0291292667388916	-0.00731921195983887	-0.0967051982879639	0.0681679248809814	-0.13118577003479	0.0228147506713867	0.105875492095947	0.0350008010864258	-0.0425653457641602	0.0576786994934082	-0.088848352432251	0.0209546089172363	0.10468053817749	0.0344865322113037	-0.0581009387969971	0.0535545349121094
	0.149327039718628	-0.0679910182952881	0.0158305168151855	-0.0121252536773682	-0.0149917602539063	-0.0202701091766357	0.0808050632476807	-0.0778851509094238	0.0101480484008789	-0.0709710121154785	0.0209240913391113	-0.00580692291259766	0.112810134887695	-0.0659348964691162	0.0291306972503662	-0.0716583728790283	-0.00654458999633789	0.00770115852355957	-0.00227952003479004	0.0400583744049072	0.0885999202728271	0.0179986953735352	-0.0343549251556396	-0.201333522796631	0.0741715431213379	0.0281291007995605	0.0928874015808105	-0.00716042518615723	-0.0549671649932861	-0.194318294525146	0.0468313694000244	0.0678789615631104	0.0894100666046143	-0.0286562442779541	-0.0103719234466553	-0.194646120071411	0.0135703086853027	-0.0594279766082764	0.037602424621582	0.0100686550140381	0.0595736503601074	-0.0331189632415771	0.0498151779174805	-0.0774848461151123	0.022240161895752	-0.0868103504180908	0.0692415237426758	-0.0258889198303223	0.0423235893249512
	0.0634722709655762	0.0522720813751221	-0.0302145481109619	-0.00789141654968262	-0.0356204509735107	0.0155634880065918	0.0823416709899902	0.0204868316650391	0.0116293430328369	-0.0105936527252197	-0.0230903625488281	0.0538291931152344	0.0757768154144287	0.018610954284668	0.0298211574554443	-0.0552136898040771	-0.0232448577880859	-0.0167813301086426	0.028193473815918	0.0413246154785156	0.0126962661743164	-0.0555770397186279	-0.0292596817016602	-0.115776062011719	-0.019606351852417	0.0630049705505371	-0.00533533096313477	-0.0229072570800781	-0.00206494331359863	-0.0191075801849365	0.0737447738647461	0.0854482650756836	-0.0430173873901367	-0.00129866600036621	-0.0926039218902588	-0.0863099098205566	0.0377910137176514	-0.15054988861084	-0.00237822532653809	-0.00578522682189941	0.0171256065368652	0.0890018939971924	0.042701244354248	-0.0726683139801025	0.0493443012237549	-0.149654150009155	0.0167899131774902	-0.0169188976287842	0.0563681125640869
	0.0247097015380859	-0.0653858184814453	0.0221662521362305	0.0318801403045654	-0.0394473075866699	-0.0246810913085938	0.0257854461669922	0.0180339813232422	-0.00210881233215332	0.072157621383667	-0.01766037940979	-0.0264570713043213	0.0241885185241699	-0.0285000801086426	0.00527667999267578	0.0269393920898438	-0.00818538665771484	-0.0106563568115234	0.00936484336853027	0.0203688144683838	-0.00253582000732422	-0.0172858238220215	-0.00433254241943359	0.0361354351043701	0.0282542705535889	0.0130009651184082	-0.0326578617095947	0.0399768352508545	-0.0643517971038818	-0.000633001327514648	0.0187752246856689	0.041156530380249	-0.0389103889465332	-0.0491366386413574	-0.0171682834625244	0.0508456230163574	0.0128421783447266	0.0470821857452393	0.0172204971313477	0.0222887992858887	-0.00781106948852539	-0.0522959232330322	0.00976109504699707	0.024411678314209	0.00696778297424316	-0.00372076034545898	0.00614166259765625	-0.0253808498382568	0.014782190322876
	0.0350954532623291	0.0755918025970459	-0.108167171478271	-0.048567533493042	-0.0785713195800781	0.0437233448028564	-0.1299889087677	-0.0851187705993652	-0.0918867588043213	0.00676941871643066	0.0411539077758789	-0.0231583118438721	-0.235052108764648	-0.0371990203857422	-0.115991115570068	-0.0269064903259277	0.170212268829346	0.0553207397460938	-0.093503475189209	-0.0478348731994629	-0.0597455501556396	0.0203816890716553	0.0446305274963379	0.0758974552154541	-0.0528876781463623	-0.0123782157897949	-0.00601434707641602	-0.0121095180511475	0.0290639400482178	0.0609126091003418	-0.0619101524353027	-0.0607287883758545	-0.0723655223846436	-0.0167875289916992	0.0850512981414795	0.214249134063721	0.0159139633178711	-0.06787109375	-0.0438146591186523	0.291410684585571	0.0160148143768311	0.0354411602020264	0.0432558059692383	-0.0253686904907227	-0.0236024856567383	-0.0524556636810303	0.00449633598327637	0.055577278137207	0.0235152244567871
	-0.0157642364501953	0.126608371734619	0.00377678871154785	-0.116016149520874	0.0570242404937744	-0.0188727378845215	0.0325138568878174	0.136972188949585	-0.027296781539917	-0.0670168399810791	-0.0378334522247314	-0.00172591209411621	0.0297067165374756	0.0350618362426758	0.0405688285827637	-0.00955963134765625	-0.021655797958374	0.0383689403533936	-0.0160326957702637	0.0554935932159424	-0.00745105743408203	0.00694918632507324	0.0315330028533936	-0.0480337142944336	-0.0464644432067871	0.104137420654297	0.037463903427124	-0.0194244384765625	-0.0047914981842041	-0.0627171993255615	-0.0265285968780518	0.0534496307373047	-0.0568215847015381	0.103911876678467	0.0018002986907959	-0.0517134666442871	0.0477771759033203	-0.066399097442627	-0.0188257694244385	0.0118935108184814	-0.00382494926452637	0.0674481391906738	0.0164740085601807	-0.0795273780822754	0.00643301010131836	-0.00245976448059082	0.0132987499237061	0.114896059036255	0.0551180839538574
	0.128254652023315	-0.0430459976196289	-0.0188543796539307	0.0107409954071045	-0.106836795806885	0.0658226013183594	0.0961833000183105	-0.0278608798980713	-0.0182886123657227	-0.0742557048797607	-0.103302001953125	0.12337327003479	-0.263516187667847	-0.266431331634521	-0.180926084518433	-0.1712965965271	-0.187238454818726	-0.121973752975464	0.110535621643066	0.318097114562988	-0.0594813823699951	-0.264391183853149	-0.109166860580444	-0.133133888244629	0.0328636169433594	0.221984148025513	-0.037161111831665	-0.10432767868042	-0.0891811847686768	-0.0588674545288086	0.12715220451355	0.246883869171143	-0.0565564632415771	-0.0816388130187988	-0.243820905685425	-0.0903687477111816	0.062706470489502	-0.261331796646118	0.2004234790802	-0.0738298892974854	-0.132486343383789	0.102087020874023	0.00943660736083984	-0.0383126735687256	-0.00947213172912598	0.254980087280273	-0.0749452114105225	0.0220675468444824	-0.0326817035675049
	0.00190186500549316	-0.0141227245330811	0.047490119934082	-0.0263283252716064	0.0364158153533936	-0.052077054977417	0.0214307308197021	-0.00298619270324707	0.0361526012420654	0.0377371311187744	-0.00094914436340332	-0.0273706912994385	-0.029127836227417	0.00406098365783691	0.0748507976531982	0.00512957572937012	-0.0188965797424316	-0.0449542999267578	0.0639724731445313	0.0214118957519531	-0.077458381652832	0.0239489078521729	0.0176653861999512	-0.0139873027801514	0.05198073387146	0.0269277095794678	-0.0210318565368652	-0.0157623291015625	-0.00413298606872559	0.04311203956604	0.0409736633300781	-0.0552539825439453	-0.0186355113983154	-0.0351972579956055	0.0194942951202393	-0.0184640884399414	0.0317337512969971	-0.00907325744628906	-0.0301306247711182	0.102822065353394	0.0174214839935303	-0.0756347179412842	0.0121102333068848	-0.0189399719238281	0.00956249237060547	-0.00267648696899414	-0.00843119621276855	-0.0113050937652588	0.00534868240356445
	0.0189073085784912	0.0492703914642334	-0.0561296939849854	-0.0226001739501953	-0.0197949409484863	0.0280568599700928	0.0443887710571289	0.0582222938537598	0.00979948043823242	0.0302681922912598	-0.0134129524230957	-0.00712347030639648	-0.0246012210845947	-0.0295059680938721	0.0424520969390869	0.0469741821289063	0.0187866687774658	-0.00276041030883789	0.037585973739624	0.0468513965606689	-0.0981910228729248	-0.0552875995635986	0.0218396186828613	0.0662605762481689	-0.0153465270996094	0.0595629215240479	-0.0670459270477295	-0.0417850017547607	0.0494194030761719	0.019169807434082	0.00106525421142578	0.014009952545166	-0.0729906558990479	-0.0509605407714844	0.0636191368103027	0.0828392505645752	0.0491981506347656	-0.0021967887878418	-0.0100767612457275	0.00104761123657227	-0.00112390518188477	-0.0233714580535889	-0.0321879386901855	0.0867593288421631	-0.0728859901428223	0.12766432762146	-0.0168359279632568	0.0447008609771729	-0.0439374446868896
	-0.034670352935791	-0.0114877223968506	0.0220797061920166	0.00430607795715332	-0.0224089622497559	0.043656587600708	-0.018730640411377	-0.013988733291626	-0.0262236595153809	-0.0448486804962158	0.0629866123199463	0.0254383087158203	0.00858879089355469	-0.0168578624725342	0.0248937606811523	-0.0208113193511963	0.0214698314666748	0.00626015663146973	0.00879907608032227	-0.0117697715759277	0.0151216983795166	0.0420138835906982	-0.00480413436889648	-0.0120720863342285	0.0167369842529297	-0.0120487213134766	0.00994038581848145	0.0478050708770752	0.0228917598724365	-0.076772928237915	0.0224869251251221	-0.03413987159729	0.046055793762207	0.0222666263580322	0.00312542915344238	-0.0716359615325928	-0.024038553237915	-0.036820650100708	0.00436258316040039	-0.0235826969146729	0.0169775485992432	0.0466728210449219	0.0298073291778564	-0.0203661918640137	0.0283493995666504	-0.0503571033477783	0.000600099563598633	0.00966072082519531	0.0057530403137207
	0.0297787189483643	0.0668315887451172	0.0142641067504883	-0.0687782764434814	-0.0521836280822754	0.0122179985046387	-0.00788092613220215	0.0546364784240723	0.023684024810791	-0.0082087516784668	0.0163748264312744	-0.028285026550293	0.0314819812774658	0.00958037376403809	0.0597991943359375	-0.0159320831298828	-0.0146300792694092	-0.0102396011352539	-0.0475382804870605	0.0120782852172852	-0.0217833518981934	0.11089038848877	0.0165500640869141	-0.030156135559082	-0.145637035369873	-0.115246057510376	-0.0621836185455322	0.23591160774231	0.138518095016479	0.0131216049194336	-0.0146379470825195	0.0254230499267578	-0.0413556098937988	0.0561056137084961	0.0107684135437012	-0.0969321727752686	-0.0291945934295654	-0.0502152442932129	-0.0551583766937256	0.160110950469971	-0.0405628681182861	0.0661540031433105	0.0453929901123047	-0.10786247253418	-0.0399229526519775	0.120483875274658	0.0471093654632568	-0.0151894092559814	0.117218732833862
	0.0214095115661621	0.0288131237030029	-0.0144062042236328	0.0509459972381592	-0.037775993347168	-0.0171976089477539	0.0477135181427002	0.0139772891998291	0.0229065418243408	0.00923299789428711	0.00864839553833008	-0.0354084968566895	0.0112004280090332	0.0240750312805176	0.0281805992126465	-0.00999093055725098	-0.00818538665771484	-0.0195739269256592	0.0771217346191406	0.0439326763153076	0.0101826190948486	-0.0498931407928467	-0.0124673843383789	-0.0982859134674072	0.00789618492126465	0.0227558612823486	0.00817608833312988	0.000741720199584961	-0.011488676071167	-0.0783307552337646	0.0743522644042969	0.0197675228118896	-0.0101428031921387	-0.0220506191253662	-0.0207228660583496	-0.0567786693572998	0.0497503280639648	0.020143985748291	-0.0147931575775146	0.00043487548828125	-0.0146803855895996	-0.0033566951751709	0.0154247283935547	-0.0097043514251709	0.0396695137023926	-0.0713992118835449	0.00307393074035645	-0.00943851470947266	0.0458672046661377
	0.0402164459228516	0.00310587882995605	-0.0138733386993408	0.0700709819793701	0.00723576545715332	-0.00110340118408203	-0.0286486148834229	-0.00360918045043945	0.0267035961151123	0.0196826457977295	0.0096585750579834	-0.0296928882598877	-0.00127005577087402	-0.0277459621429443	-0.00857138633728027	0.0187199115753174	-0.0246970653533936	0.00144720077514648	-0.0498940944671631	0.0282130241394043	-0.0406830310821533	-0.023975133895874	0.0288622379302979	0.0819876194000244	0.00206708908081055	-0.00122499465942383	-0.00296163558959961	0.017242431640625	0.000375270843505859	0.0265390872955322	0.000710487365722656	0.0279645919799805	-0.0485405921936035	-0.0495202541351318	-0.030858039855957	0.0444841384887695	0.0249292850494385	0.0505626201629639	-0.0100767612457275	-0.0626974105834961	-0.0227997303009033	-0.00607609748840332	0.0114624500274658	0.0399749279022217	0.00459790229797363	-0.0312840938568115	-0.0309536457061768	-0.0104434490203857	0.0483033657073975
	0.0403046607971191	-0.0220568180084229	-0.0175182819366455	-0.0379030704498291	0.00966215133666992	-0.0106549263000488	0.138981103897095	-0.0113554000854492	0.00805425643920898	-0.0472948551177979	0.0103316307067871	-0.0301153659820557	0.127743244171143	-0.0277459621429443	0.0129809379577637	0.0300881862640381	-0.00859594345092773	-0.0686907768249512	-0.00384879112243652	0.0160284042358398	0.0436697006225586	0.0627040863037109	-0.021411657333374	-0.15998101234436	0.0165958404541016	0.0251641273498535	0.02455735206604	0.0691826343536377	-0.00225281715393066	-0.112922430038452	0.0239551067352295	-0.010556697845459	0.0513930320739746	0.0577993392944336	-0.0246720314025879	-0.0905947685241699	0.0435850620269775	-0.11597466468811	-0.0301306247711182	-0.0327770709991455	0.0296540260314941	0.0144786834716797	0.0676038265228271	-0.0531058311462402	-0.0308768749237061	-0.0101416110992432	0.0531990528106689	-0.00850629806518555	0.0465748310089111
	-0.0779218673706055	-0.0175175666809082	0.0141768455505371	0.0826478004455566	0.00460267066955566	-0.030794620513916	0.0271158218383789	-0.0171298980712891	-0.0270283222198486	0.0867340564727783	0.0464789867401123	-0.0284960269927979	-0.0319063663482666	0.0320518016815186	-0.0513875484466553	0.0826940536499023	-0.00647616386413574	0.0528638362884521	-0.00863838195800781	0.00641655921936035	-0.0623886585235596	0.0455279350280762	0.00647425651550293	0.0504622459411621	-0.0218496322631836	0.0661270618438721	-0.0289444923400879	-0.0369231700897217	0.0196568965911865	0.0861656665802002	-0.0273973941802979	0.0196080207824707	-0.0732588768005371	-0.00371360778808594	0.0396511554718018	0.0824387073516846	-0.0500895977020264	0.0535271167755127	0.00214457511901855	0.0366249084472656	0.0139391422271729	0.0122878551483154	-0.0683586597442627	0.0630519390106201	0.00941014289855957	0.0124900341033936	-0.0340242385864258	0.0145373344421387	-0.0380902290344238
	0.0251550674438477	0.0223371982574463	0.000879287719726563	-0.00475144386291504	0.0333719253540039	-0.0271375179290771	0.0151870250701904	0.0129921436309814	0.00709366798400879	-0.0279488563537598	0.02059006690979	-0.0238595008850098	0.0213322639465332	0.0063941478729248	-0.00874853134155273	-0.012580394744873	0.0121920108795166	-0.016920804977417	0.00525736808776855	0.0345849990844727	-0.00626301765441895	0.0198321342468262	-0.0272457599639893	-0.0762169361114502	0.0152554512023926	0.0110583305358887	0.020646333694458	0.036001443862915	-0.019167423248291	-0.0924277305603027	0.0361316204071045	0.0205655097961426	0.0178945064544678	0.00610685348510742	-0.0255403518676758	-0.0831608772277832	-0.0135340690612793	-0.0307977199554443	0.0332643985748291	-0.0476186275482178	0.0170514583587646	-0.0175831317901611	0.00765180587768555	0.00228428840637207	0.0153458118438721	-0.0492174625396729	0.0198285579681396	-0.00628542900085449	-0.0215952396392822
	0.0375699996948242	-0.0569515228271484	-0.0251047611236572	-0.0693438053131104	0.0182559490203857	0.0304884910583496	0.0333085060119629	-0.0254552364349365	0.0177993774414063	-0.0774343013763428	0.0369985103607178	-0.0417146682739258	0.00633358955383301	0.033738374710083	-0.00441169738769531	0.0397019386291504	0.0036005973815918	0.00763249397277832	-0.0215129852294922	-0.0738162994384766	-0.0194704532623291	0.0617256164550781	-0.0300276279449463	0.00872611999511719	0.0213127136230469	0.00797700881958008	0.0242249965667725	0.0380809307098389	-0.00733470916748047	0.0666635036468506	-0.00790739059448242	0.023036003112793	-0.0155415534973145	-0.0190408229827881	0.0221109390258789	0.050128698348999	-0.00065302848815918	0.0494599342346191	-0.00514507293701172	-0.0660881996154785	0.00403904914855957	-0.0226466655731201	0.0055394172668457	0.0153055191040039	-0.0214974880218506	-0.0619475841522217	-0.0272009372711182	0.0363852977752686	-0.0142788887023926
	0.012272834777832	-0.0103597640991211	0.00999093055725098	0.0910730361938477	0.0498383045196533	-0.0475814342498779	0.0106205940246582	-0.00897717475891113	-0.00942468643188477	0.0589842796325684	0.0414831638336182	-0.0237894058227539	-0.124657392501831	0.0297601222991943	-0.0737454891204834	0.0392851829528809	0.0669844150543213	-0.0179674625396729	0.0251889228820801	-0.0359354019165039	0.0550949573516846	0.00676417350769043	-0.0103819370269775	-0.00380134582519531	0.0559659004211426	-0.023618221282959	-0.0914254188537598	0.00444555282592773	0.0246448516845703	0.0100879669189453	-0.00426888465881348	-0.0307471752166748	0.126217126846313	-0.0117306709289551	0.0278885364532471	0.0546283721923828	-0.0527968406677246	0.151177644729614	0.00970220565795898	0.0549941062927246	-0.0427987575531006	0.0226476192474365	-0.0374555587768555	0.0698533058166504	0.0151939392089844	-0.118903875350952	-0.0298037528991699	0.0266227722167969	-0.0230796337127686
	-0.0699090957641602	0.0733475685119629	-0.0729594230651855	-0.00951838493347168	0.0429451465606689	0.0022728443145752	-0.00997161865234375	-0.0526561737060547	-0.0434014797210693	-0.255621910095215	0.148624181747437	0.0471675395965576	-0.075671911239624	-0.120754957199097	-0.0407450199127197	-0.0803477764129639	0.0195250511169434	0.116823673248291	0.0451250076293945	0.0863370895385742	0.0255305767059326	-0.0661370754241943	0.00881290435791016	0.0022127628326416	-0.026928186416626	0.0292491912841797	0.0255544185638428	0.0955536365509033	0.0494194030761719	-0.0576596260070801	0.00397300720214844	0.0330345630645752	0.0903675556182861	0.0266425609588623	-0.0514423847198486	-0.02492356300354	0.0526659488677979	-0.0140302181243896	-0.00214791297912598	0.0696887969970703	0.0100021362304688	-0.114722490310669	0.0830197334289551	0.0149576663970947	0.0578494071960449	-0.039848804473877	0.0135962963104248	-0.0745933055877686	0.0556652545928955
	0.151695013046265	0.0577788352966309	-0.219770908355713	-0.0397858619689941	0.00595355033874512	0.0566391944885254	-0.396546840667725	0.231049299240112	-0.14603590965271	0.108775615692139	0.0536141395568848	0.128241777420044	-0.307492017745972	-0.0640013217926025	-0.0137209892272949	-0.0477802753448486	0.0476348400115967	0.243064403533936	-0.208667516708374	-0.247617483139038	-0.203190803527832	-0.2416832447052	-0.172106027603149	-0.262516498565674	0.0520493984222412	0.000816106796264648	0.11857533454895	-0.102434158325195	0.0365822315216064	-0.123911619186401	-0.0742733478546143	-0.0374577045440674	0.185151338577271	-0.0466444492340088	-0.0577445030212402	0.0762152671813965	-0.152198076248169	-0.218995332717896	-0.160859823226929	-0.221678972244263	-0.211505651473999	-0.187768459320068	-0.0322713851928711	0.0969071388244629	-0.045140266418457	-0.156453371047974	0.0181987285614014	0.0462203025817871	-0.112327575683594
	0.0362448692321777	0.0623123645782471	-0.0242996215820313	-0.2002112865448	0.167263746261597	-0.0736052989959717	0.0574691295623779	-0.0197734832763672	0.0318653583526611	-0.0709710121154785	-0.0215072631835938	0.0338189601898193	0.0887105464935303	-0.0761618614196777	0.125237226486206	-0.0946803092956543	-0.0532786846160889	0.00893497467041016	-0.0444521903991699	-0.0035862922668457	0.0609359741210938	-0.116197347640991	0.0294151306152344	0.119163274765015	-0.19598126411438	-0.0147674083709717	0.16673731803894	0.0111804008483887	-0.0138542652130127	0.111765146255493	0.00637984275817871	-0.0414490699768066	-0.0377764701843262	0.00139021873474121	0.0521421432495117	0.079932689666748	-0.0286946296691895	-0.16692042350769	0.0152497291564941	-0.249650955200195	0.0390160083770752	0.191503286361694	-0.0684442520141602	0.131592273712158	-0.11565637588501	-0.0905320644378662	-0.048234224319458	0.142277479171753	0.0496375560760498
	0.0081334114074707	0.0697970390319824	0.0153086185455322	-0.104032039642334	0.0243346691131592	0.0258917808532715	0.0512926578521729	0.00186300277709961	0.0113680362701416	-0.0688230991363525	-0.000135660171508789	0.019120454788208	0.0965340137481689	0.0154445171356201	0.00264072418212891	-0.0867002010345459	0.0241479873657227	-0.0151779651641846	0.0463662147521973	0.011028528213501	0.0189609527587891	0.0398471355438232	0.00703573226928711	-0.109163999557495	0.0616500377655029	-0.0434174537658691	0.0419046878814697	0.0319244861602783	-0.0656273365020752	-0.0145199298858643	0.0579984188079834	-0.0282697677612305	0.0480289459228516	0.0947370529174805	-0.0295994281768799	-0.0366237163543701	0.0165596008300781	-0.0844419002532959	0.0429694652557373	-0.0745584964752197	0.0015721321105957	0.0260841846466064	-0.000979900360107422	-0.12291145324707	0.0245814323425293	-0.000943899154663086	0.027949333190918	0.0200304985046387	0.0601110458374023
	-0.0348560810089111	-0.0332131385803223	-0.0198347568511963	-0.00172591209411621	0.0425503253936768	0.0576992034912109	-0.0175414085388184	0.0435841083526611	0.0194458961486816	0.032059907913208	-0.0226082801818848	-0.0263164043426514	-0.00854897499084473	-0.0303866863250732	0.0146389007568359	0.0227301120758057	-0.00545167922973633	0.0163159370422363	0.0183882713317871	-0.076303243637085	-0.0151968002319336	-0.0453813076019287	0.0647311210632324	-0.0127103328704834	0.0692849159240723	-0.0350301265716553	-0.0329172611236572	-0.0417850017547607	0.0349352359771729	0.064950704574585	0.0376551151275635	-0.0735280513763428	0.0710928440093994	-0.037003755569458	0.0427842140197754	0.0422201156616211	0.0401749610900879	0.0732760429382324	-0.0271594524383545	-0.0905754566192627	-0.0328028202056885	0.0095977783203125	0.0233969688415527	0.0332887172698975	-0.0354321002960205	-0.0828485488891602	-0.0197246074676514	0.0504934787750244	-0.0263006687164307
	-0.00299382209777832	-0.00211572647094727	-0.0134294033050537	0.0463595390319824	0.0606038570404053	-0.022719144821167	-0.0235893726348877	-0.0354840755462646	-0.0230085849761963	0.0446455478668213	0.059283971786499	0.0223169326782227	-0.0207324028015137	-0.0233557224273682	-0.00724244117736816	0.00406241416931152	0.0534801483154297	0.0134499073028564	0.0123319625854492	-0.0157146453857422	0.0594780445098877	0.0110104084014893	-0.0331034660339355	-0.0252113342285156	-0.0153465270996094	-0.0779798030853271	0.0437920093536377	0.0284726619720459	-0.0375337600708008	-0.0139873027801514	-0.024287223815918	-0.0461194515228271	0.0321686267852783	0.0465307235717773	-0.0163049697875977	-0.00882887840270996	0.0364382266998291	0.0655767917633057	-0.0211575031280518	-0.152411699295044	-0.0296645164489746	0.00377559661865234	-0.0159215927124023	0.0220756530761719	-0.0452194213867188	-0.0879592895507813	0.0227129459381104	0.019538402557373	-0.0345098972320557
	-0.0496006011962891	-0.0165109634399414	-0.014850378036499	0.16975736618042	-0.0262699127197266	0.00172209739685059	0.00189566612243652	0.00793290138244629	-0.045121431350708	0.105575799942017	0.0106008052825928	-0.0358326435089111	0.0114705562591553	-0.106886625289917	-0.0162136554718018	0.102473020553589	-0.0198616981506348	-0.00552582740783691	0.0216875076293945	0.00048828125	-0.00694179534912109	-0.0670125484466553	-0.0357038974761963	0.0953748226165771	0.0293731689453125	0.0308480262756348	-0.0413305759429932	-0.0179207324981689	-0.0179321765899658	0.0849730968475342	-0.00540947914123535	0.0407633781433105	0.00770831108093262	-0.0798735618591309	-0.051933765411377	0.0856401920318604	-0.0288612842559814	0.0580048561096191	0.0137319564819336	0.00715970993041992	-0.0196831226348877	0.0141255855560303	-0.0363669395446777	0.0246708393096924	0.0423550605773926	0.00586700439453125	0.040264368057251	0.00199437141418457	0.0267069339752197
	0.00777292251586914	0.0101625919342041	0.0294225215911865	-0.0769426822662354	0.0589778423309326	-0.0429580211639404	0.00801777839660645	-0.00149226188659668	0.00779247283935547	-0.0377552509307861	0.0508689880371094	-0.0242102146148682	0.0133583545684814	0.0312080383300781	-0.0105223655700684	-0.0625739097595215	0.0436148643493652	-0.0527992248535156	0.0167007446289063	-0.097571849822998	0.120179414749146	0.028691291809082	-0.0155060291290283	-0.121271133422852	-0.00364255905151367	-0.08905029296875	0.119198322296143	0.0113644599914551	-0.0331122875213623	-0.103487968444824	0.0372397899627686	-0.108777284622192	0.113005399703979	0.0440149307250977	-0.0295994281768799	-0.0873236656188965	-0.0281951427459717	0.0199706554412842	0.0131244659423828	-0.209407567977905	0.0496211051940918	0.0269947052001953	-0.0285203456878662	0.0294170379638672	0.00398564338684082	-0.203177213668823	0.0533435344696045	-0.00149750709533691	-0.047792911529541
	-0.0827128887176514	-0.0858314037322998	-0.0303041934967041	-0.00529217720031738	0.109242677688599	0.059420108795166	-0.158340692520142	0.0438251495361328	-0.0711708068847656	-0.120575189590454	0.101269483566284	0.0823893547058105	-0.0875706672668457	0.0574982166290283	-0.0155899524688721	0.0273594856262207	0.042888879776001	-0.0327019691467285	0.0047609806060791	-0.040114164352417	0.0527358055114746	0.00176382064819336	0.0274789333343506	0.0442373752593994	-0.056666374206543	0.0057837963104248	0.156383514404297	0.0319244861602783	0.0140016078948975	0.0625290870666504	-0.16431450843811	-0.0684287548065186	0.0495069026947021	0.0313682556152344	0.000758171081542969	-0.00957608222961426	-0.106456756591797	-0.0362803936004639	0.021984338760376	0.0319328308105469	0.0622305870056152	-0.0105242729187012	-0.125263929367065	-0.0241165161132813	0.0184562206268311	-0.167054653167725	0.0934329032897949	0.0952818393707275	-0.0809011459350586
	-0.121326923370361	0.115515470504761	-0.214659452438354	0.208526611328125	0.000948905944824219	0.0656249523162842	-0.12456226348877	-0.137478828430176	0.225186586380005	-0.0838122367858887	0.204918384552002	-0.183528184890747	-0.0636811256408691	0.0281898975372314	0.087592601776123	0.0260984897613525	-0.096768856048584	0.0644481182098389	-0.199198246002197	0.0548667907714844	0.059072732925415	0.0169894695281982	0.177043914794922	-0.0650320053100586	-0.00342822074890137	-0.177299976348877	-0.180966854095459	0.139837265014648	-0.0145173072814941	0.29413890838623	-0.0815470218658447	-0.0529859066009521	-0.0329022407531738	-0.0399560928344727	0.0792295932769775	0.216624021530151	-0.162737846374512	0.0594382286071777	0.068486213684082	0.126199722290039	0.0185310840606689	-0.0245318412780762	0.0208249092102051	0.0341477394104004	-0.168678283691406	0.0624880790710449	-0.0192680358886719	0.114698648452759	-0.0254743099212646
	0.0525903701782227	0.0774788856506348	0.0379281044006348	-0.0119078159332275	-0.0409808158874512	-0.0186631679534912	-0.0151658058166504	0.0697557926177979	0.0604343414306641	-0.0246584415435791	-0.0448071956634521	0.00220584869384766	0.00768709182739258	0.0561950206756592	-0.00343990325927734	-0.0230939388275146	-0.002655029296875	-0.0296726226806641	0.0564630031585693	0.0364911556243896	-0.0321087837219238	0.0182738304138184	-0.0135111808776855	-0.0898442268371582	0.0288138389587402	0.0219521522521973	0.00531554222106934	0.00933837890625	-0.00281643867492676	-0.0821211338043213	0.0506091117858887	0.0382442474365234	-0.00323128700256348	-0.0254440307617188	-0.0278582572937012	-0.0579924583435059	0.0159945487976074	-0.0631844997406006	0.00466823577880859	-0.0182063579559326	0.0363161563873291	0.0134897232055664	0.000163078308105469	-0.0460078716278076	0.00857114791870117	-0.00587105751037598	0.0299355983734131	-0.00299644470214844	0.0390081405639648
	-0.0116472244262695	-0.00985884666442871	0.00736856460571289	0.0347244739532471	0.0514745712280273	-0.0427451133728027	0.0403532981872559	0.0192608833312988	0.0338389873504639	0.0117990970611572	-0.0320010185241699	0.01393723487854	0.0193653106689453	0.0204346179962158	0.0267975330352783	-0.0311665534973145	0.0152912139892578	0.0186316967010498	-0.0194191932678223	0.07169508934021	-0.0635354518890381	-0.0440402030944824	-0.0556023120880127	0.0248818397521973	0.0214533805847168	0.0201020240783691	-0.0389838218688965	-0.0821623802185059	-0.0411002635955811	0.0165660381317139	0.00368976593017578	0.0190491676330566	-0.0318598747253418	-0.0541338920593262	-0.00970363616943359	0.00634908676147461	0.0393807888031006	0.0752778053283691	-0.0241942405700684	-0.0671029090881348	-0.0116567611694336	-0.0603063106536865	0.0576786994934082	0.0768728256225586	0.0450358390808105	0.00218081474304199	-0.0141048431396484	-0.00278210639953613	0.0647761821746826
	-0.00145077705383301	0.011397123336792	-0.0712029933929443	0.0720210075378418	0.0532395839691162	-0.0365099906921387	-0.0554349422454834	0.164071321487427	-0.119946956634521	0.0569148063659668	0.0250592231750488	-0.0110111236572266	-0.0470035076141357	0.0744504928588867	-0.0933499336242676	0.0661211013793945	0.0342130661010742	-0.0764482021331787	0.00985980033874512	0.0228548049926758	-0.0811166763305664	-0.0436570644378662	0.0186867713928223	0.0291252136230469	-0.0603806972503662	0.00943732261657715	0.0259695053100586	-0.0575301647186279	0.0124216079711914	0.0559506416320801	0.000213146209716797	-0.0511405467987061	0.041193962097168	-0.00585341453552246	-0.0216851234436035	0.108641386032104	0.0657517910003662	0.00954031944274902	0.0158565044403076	0.100371122360229	-0.0732083320617676	-0.0372121334075928	0.0560307502746582	0.0032496452331543	0.0543794631958008	-0.0269105434417725	-0.0285782814025879	-0.0454678535461426	0.0224764347076416
	0.106701612472534	-0.100690841674805	0.00780582427978516	0.0149083137512207	0.0618383884429932	-0.00345087051391602	0.0993912220001221	-0.0201516151428223	0.0519061088562012	-0.0428500175476074	0.0181827545166016	-0.0390896797180176	0.0939874649047852	-0.00592732429504395	0.0380823612213135	-0.106618881225586	0.00685381889343262	-0.0142724514007568	0.110074043273926	-0.0717616081237793	0.0655434131622314	-0.113682508468628	0.00899982452392578	0.00673317909240723	0.0809314250946045	0.00269103050231934	-0.00169157981872559	-0.041689395904541	-0.0167930126190186	-0.027144193649292	0.0945208072662354	-0.0925538539886475	-0.0114264488220215	0.0186097621917725	-0.0179362297058105	-0.0226593017578125	-0.0124630928039551	-0.0108416080474854	0.0286126136779785	-0.0562071800231934	0.00858807563781738	-0.0544424057006836	-0.00966358184814453	-0.0105013847351074	-0.0506947040557861	-0.0321683883666992	0.0200505256652832	0.0489096641540527	-0.012967586517334
	0.0831971168518066	0.0419197082519531	0.020780086517334	-0.0393426418304443	-0.10676383972168	0.112541913986206	0.116574764251709	-0.0258347988128662	-0.0171332359313965	-0.0511953830718994	0.06473708152771	-0.0114283561706543	0.0300619602203369	-0.00444316864013672	-0.0641343593597412	-0.0115008354187012	-0.0623412132263184	0.0278580188751221	-0.0117206573486328	0.0292503833770752	0.0606119632720947	0.0725417137145996	-0.0274374485015869	-0.0582084655761719	-0.0715811252593994	0.00805807113647461	0.0417404174804688	0.0402476787567139	0.0408740043640137	-0.102242469787598	0.015826940536499	-0.0295906066894531	0.045891284942627	0.030097484588623	-0.0181281566619873	-0.044586181640625	-0.0321967601776123	-0.0507607460021973	0.0744681358337402	-0.0727064609527588	-0.0281362533569336	0.011085033416748	-0.0205504894256592	-0.0276074409484863	-0.0400807857513428	0.0504634380340576	0.0366101264953613	-0.014829158782959	-0.0173161029815674
	-0.0984420776367188	-0.354648113250732	0.05072021484375	0.118045806884766	0.0187914371490479	0.135126352310181	-0.141103506088257	0.0795519351959229	0.143770933151245	0.16519021987915	-0.141589164733887	-0.17019248008728	0.0064239501953125	0.00418400764465332	-0.106379747390747	0.142982244491577	-0.106695413589478	0.103987216949463	0.0808279514312744	-0.10797381401062	-0.124556303024292	0.0135891437530518	0.143211603164673	0.0995144844055176	-0.116809606552124	0.00440096855163574	0.0886011123657227	-0.0476212501525879	-0.0749831199645996	0.209575891494751	0.0332880020141602	-0.0625865459442139	-0.031078577041626	0.117138147354126	-0.051933765411377	0.0380945205688477	-0.110152959823608	0.0477619171142578	-0.114583253860474	-0.096376895904541	0.0963313579559326	0.111229181289673	0.0109765529632568	0.139117240905762	-0.0427665710449219	-0.155642747879028	-0.0241446495056152	0.0100147724151611	0.133741617202759
	-0.00444746017456055	-0.0573399066925049	-0.0510184764862061	0.00881338119506836	0.0563724040985107	0.042452335357666	0.0485000610351563	0.374097108840942	0.0491933822631836	0.0455849170684814	-0.106289863586426	-0.229538917541504	0.174612522125244	0.0589184761047363	0.137383460998535	0.235273361206055	-0.25059962272644	-0.205565452575684	-0.104557514190674	0.236498832702637	-0.0660972595214844	-0.172237157821655	0.000940084457397461	0.114884853363037	-0.104563236236572	-0.0166654586791992	0.0496025085449219	-0.113430500030518	0.0793793201446533	0.173190116882324	-0.0214722156524658	0.18687891960144	-0.170371055603027	-0.0902996063232422	-0.000189542770385742	0.119029760360718	-0.0131220817565918	0.189799547195435	-0.0482463836669922	-0.0260770320892334	-0.0845212936401367	-0.000570774078369141	-0.290822267532349	-0.286364078521729	-0.109598398208618	-0.342592239379883	0.154590129852295	0.441765189170837	-0.0803859233856201
	0.00226378440856934	0.0393805503845215	-0.0108575820922852	-0.0351386070251465	0.0156428813934326	0.0316352844238281	0	0.0311088562011719	0.0293726921081543	-0.0530939102172852	-0.00325679779052734	0.0306479930877686	0.0162303447723389	0.0614006519317627	0.00580334663391113	-0.0826132297515869	0.0353419780731201	0.0274522304534912	-0.0127255916595459	0.0332334041595459	-0.036259651184082	-0.0199201107025146	0.0363094806671143	0.0131216049194336	0.0344662666320801	0.0217108726501465	-0.0340418815612793	-0.0235671997070313	0.00944256782531738	-0.0316643714904785	0.0437331199645996	0.0595180988311768	-0.0361208915710449	-0.00482964515686035	0.0151848793029785	-0.0555658340454102	0.0299756526947021	-0.103278636932373	-0.0324807167053223	0.0953271389007568	0.0325863361358643	0.027484655380249	0.0228347778320313	-0.0234012603759766	0.00902891159057617	0.0966308116912842	-0.00812935829162598	-0.0124547481536865	0.0488526821136475
	0.0593900680541992	-0.0878126621246338	0.0392122268676758	0.0120244026184082	0.010671854019165	-0.0153849124908447	0.0152761936187744	-0.0372686386108398	0.0633780956268311	0.00526785850524902	0.00507378578186035	-0.0463380813598633	-0.0312576293945313	-0.00135612487792969	0.0243740081787109	0.0280947685241699	-0.0201375484466553	0.0338640213012695	0.0585832595825195	-0.0911407470703125	0.138785123825073	-0.116801261901855	-0.00348377227783203	0.0141663551330566	0.0361368656158447	-0.0315220355987549	0.0236430168151855	-0.0474295616149902	0.0471515655517578	0.00347566604614258	0.0987067222595215	-0.0403668880462646	0.0415241718292236	-0.0402419567108154	0.0368814468383789	-0.099884033203125	0.00464630126953125	0.0333325862884521	-0.0118532180786133	-0.117414474487305	0.0388703346252441	0.014690637588501	-0.0027778148651123	0.00736689567565918	-0.0499794483184814	0.0920450687408447	-0.0175955295562744	0.0767490863800049	-0.0269625186920166
	0.09486985206604	0.0312492847442627	-0.0263581275939941	-0.0653901100158691	-0.0366630554199219	-0.059025764465332	0.147488117218018	-0.0328114032745361	-0.0318670272827148	-0.035545825958252	0.0262577533721924	-0.00546050071716309	0.104315519332886	-0.0096442699432373	-0.0070655345916748	-0.0862455368041992	-0.00545167922973633	0.0188357830047607	0.07826828956604	-0.040616512298584	0.0841455459594727	-0.0939207077026367	-0.0194084644317627	-0.14311408996582	0.0679244995117188	0.00480771064758301	0.0240585803985596	-0.0273435115814209	0.0111191272735596	-0.117834329605103	0.0547873973846436	0.0167317390441895	0.0384674072265625	-0.0203566551208496	-0.0364871025085449	-0.0956852436065674	0.0638782978057861	-0.0204288959503174	-0.0392386913299561	-0.0396096706390381	-0.0066065788269043	-0.0232264995574951	0.0909345149993896	-0.0105898380279541	0.0289514064788818	-0.0731563568115234	-0.00255441665649414	-0.0112333297729492	0.0217568874359131
	0.0388939380645752	0.0929539203643799	0.0604512691497803	0.0442700386047363	-0.0591590404510498	-0.0955333709716797	-0.107332229614258	0.108778238296509	0.0562188625335693	-0.0738022327423096	-0.105633497238159	0.0215013027191162	0.05611252784729	0.0779573917388916	0.0494499206542969	-0.0497736930847168	-0.0193099975585938	0.0235912799835205	0.0187397003173828	0.0439326763153076	0.078078031539917	-0.0749149322509766	0.0364928245544434	-0.0561239719390869	0.105737686157227	0.0783934593200684	0.0308597087860107	-0.0705239772796631	-0.0477745532989502	-0.0690085887908936	-0.0064079761505127	0.0293922424316406	0.0195713043212891	-0.0012059211730957	0.00737667083740234	-0.0628583431243896	0.0598111152648926	-0.0044853687286377	-0.0278627872467041	-0.256012439727783	0.047520637512207	0.0738327503204346	0.0235576629638672	0.125882625579834	-0.0186953544616699	-0.121361494064331	0.0506649017333984	-0.0747432708740234	0.0634560585021973
	-0.055239200592041	-0.0459961891174316	-0.0128083229064941	0.0580050945281982	-0.0142385959625244	0.0803694725036621	0.0530352592468262	-0.0473804473876953	0.0277373790740967	-0.00118517875671387	0.0124831199645996	0.00117230415344238	-0.026447057723999	0.0507323741912842	-0.00211596488952637	0.00502300262451172	0.0197262763977051	0.0267078876495361	-0.0107882022857666	-0.0238020420074463	-0.0209262371063232	-0.00894403457641602	0.154915332794189	-0.0112216472625732	0.0350234508514404	0.0751428604125977	0.0459225177764893	0.0395257472991943	-0.0391712188720703	-0.124946355819702	-0.0412204265594482	-0.0325667858123779	-0.0303845405578613	0.000834465026855469	0.0643446445465088	-0.0685186386108398	0.00667929649353027	-0.0159823894500732	-0.0726256370544434	0.209545373916626	0.0476658344268799	-0.0857431888580322	0.0155861377716064	-0.0115644931793213	-0.0111727714538574	0.0604343414306641	0.0487792491912842	0.0124192237854004	0.013817310333252
	0.0828547477722168	0.0465030670166016	0.0662586688995361	-0.0318286418914795	-0.0248208045959473	-0.0578773021697998	0.0420215129852295	0.0455121994018555	0.0622854232788086	0.000538349151611328	-0.0258474349975586	-0.0518338680267334	0.0742273330688477	0.0415420532226563	0.0648620128631592	-0.0133364200592041	0.000680208206176758	-0.0712237358093262	0.0726616382598877	-0.0346007347106934	-0.0139169692993164	0.0405697822570801	0.0240609645843506	-0.0846908092498779	0.0499837398529053	0.0717296600341797	0.056771993637085	-0.103031635284424	-0.00441503524780273	-0.0826795101165771	0.0931227207183838	0.0855245590209961	-0.0219087600708008	-0.0383362770080566	-0.0172643661499023	-0.0972723960876465	0.039618968963623	-0.0197165012359619	0.0191128253936768	-0.173686742782593	0.0114147663116455	0.046534538269043	0.0847139358520508	-0.044374942779541	0.0854568481445313	0.0376482009887695	0.0320661067962646	-0.0559506416320801	0.0351307392120361
	0.172430038452148	-0.00635695457458496	0.0702009201049805	-0.104032039642334	-0.018146276473999	-0.0784008502960205	-0.0718624591827393	-0.108646869659424	-0.060603141784668	-0.00301885604858398	0.117602586746216	0.0613861083984375	0.171636819839478	0.0813391208648682	-0.0255098342895508	-0.111930847167969	0.0268876552581787	-0.0998260974884033	0.198079824447632	-0.00301504135131836	0.0162913799285889	-0.12255334854126	-0.0183603763580322	-0.145211696624756	-0.11595892906189	-0.112419605255127	0.0993721485137939	0.229358911514282	-0.000468969345092773	-0.0633780956268311	0.161858797073364	-0.015864372253418	0.0109994411468506	-0.119616985321045	-0.0244791507720947	-0.0381474494934082	0.0816547870635986	-0.0756235122680664	0.0052793025970459	-0.0823667049407959	-0.0108263492584229	0.0412065982818604	-0.0193920135498047	-0.0843667984008789	0.00994372367858887	-0.0701189041137695	0.0863804817199707	0.0365936756134033	-0.00479817390441895
	0.0379230976104736	0.0347743034362793	0.054027795791626	-0.0580763816833496	-0.0153343677520752	-0.107811689376831	0.168780326843262	0.113381624221802	-0.01491379737854	-0.0407435894012451	-0.0143709182739258	-0.144724130630493	0.190989255905151	0.0132484436035156	0.0267109870910645	-0.0515477657318115	-0.0106501579284668	-0.117443323135376	0.0175447463989258	0.0600295066833496	-0.0134909152984619	-0.026148796081543	-0.0341622829437256	-0.0691192150115967	0.0711872577667236	0.0414352416992188	0.0263016223907471	0.02437424659729	-0.0540904998779297	-0.1202392578125	-0.012486457824707	0.0809421539306641	-0.0112552642822266	-0.0163185596466064	-0.0146758556365967	-0.157859325408936	0.059889554977417	-0.112078428268433	0.0314655303955078	-0.0604276657104492	-0.0495269298553467	0.0521183013916016	0.0212271213531494	-0.130302667617798	0.0360805988311768	-0.106276988983154	-0.0220091342926025	0.0454609394073486	0.116245269775391
	0.03305983543396	0.0359878540039063	0.00693082809448242	-0.0172441005706787	0.0300559997558594	-0.0382077693939209	0.0277364253997803	0.0370569229125977	-8.7738e+08	-0.00604414939880371	-0.0227460861206055	0.0125014781951904	0.0185599327087402	0.0246808528900146	-0.0190675258636475	-0.0198342800140381	-0.00606632232666016	0.015838623046875	0.0104959011077881	0.0320396423339844	-0.00719642639160156	-0.0208621025085449	0.0142238140106201	-0.0122847557067871	0.00768327713012695	0.0201823711395264	-0.0535604953765869	0.000648975372314453	0.0122356414794922	0.0259180068969727	0.0686731338500977	0.0361151695251465	-0.0258810520172119	-0.0265769958496094	0.0212705135345459	0.00328397750854492	0.00432062149047852	-0.0246210098266602	-0.0176613330841064	-0.0117928981781006	-0.0377922058105469	0.0793795585632324	-0.0113899707794189	0.0039513111114502	-0.00900840759277344	0.0800046920776367	-0.0403397083282471	0.0481517314910889	0.092759370803833
	-0.17935848236084	0.058734655380249	0.0114748477935791	0.274987459182739	0.0187914371490479	-0.0322742462158203	-0.100245714187622	0.121745109558105	-0.0117239952087402	-0.0210473537445068	-0.0652954578399658	0.0338189601898193	-0.115885496139526	-0.0423929691314697	0.0311150550842285	0.138028860092163	-0.0850331783294678	0.0191760063171387	0.0639042854309082	0.000244140625	-0.0625650882720947	-0.0125935077667236	0.0652706623077393	-0.0429186820983887	0.0348842144012451	0.0018761157989502	-0.0576896667480469	0.103605031967163	-0.0713319778442383	0.0934982299804688	0.0629036426544189	-0.0368764400482178	-0.037689208984375	0.0624241828918457	-0.0389201641082764	0.0523803234100342	-0.012380838394165	0.114091873168945	-0.0983262062072754	0.0973801612854004	-0.133307456970215	0.133184671401978	-0.0594005584716797	0.124431371688843	-0.0859429836273193	-0.00228238105773926	-0.00533914566040039	0.0645332336425781	-0.0131313800811768
	-0.0100035667419434	-0.0325767993927002	0.0671823024749756	0.0143744945526123	-0.0143070220947266	-0.019012451171875	0.00568008422851563	-0.0890796184539795	0.0471556186676025	-0.00258731842041016	-0.0046837329864502	-0.053264856338501	0.021064281463623	-0.0449333190917969	0.0534458160400391	0.0645864009857178	-0.0331635475158691	-0.00220775604248047	0.0416715145111084	-0.0442211627960205	-0.0222978591918945	-0.118111133575439	0.016085147857666	0.0557475090026855	-0.00278472900390625	0.0235590934753418	0.0160558223724365	-0.0845208168029785	0.0103743076324463	0.0583832263946533	0.0180037021636963	-0.0121877193450928	0.00508713722229004	-0.0445389747619629	-0.0196652412414551	0.0719842910766602	0.0497503280639648	0.0129382610321045	0.00466823577880859	0.0293970108032227	-0.0155129432678223	-0.0108118057250977	0.0156669616699219	0.00517845153808594	0.0274457931518555	-0.0877921581268311	-0.0180513858795166	-0.0298852920532227	-0.000568389892578125
	0.050929069519043	0.0604052543640137	-0.0579595565795898	-0.0596485137939453	0.0738685131072998	-0.0629088878631592	-0.132462501525879	-0.0513677597045898	-0.041773796081543	-0.0814173221588135	0.145931482315063	0.0489027500152588	-0.0126597881317139	0.00945806503295898	0.00580334663391113	-0.0344521999359131	0.0530869960784912	-0.0924568176269531	-0.000925779342651367	-0.0181856155395508	-0.0284864902496338	0.0738658905029297	0.0355756282806396	0.0158360004425049	0.00370430946350098	0.00431966781616211	-0.0381155014038086	0.0991954803466797	-0.0313856601715088	0.0162529945373535	-0.0737500190734863	0.0237526893615723	-0.00101947784423828	0.0965592861175537	0.01743483543396	0.0369579792022705	0.118219137191772	0.0408639907836914	-0.00560665130615234	-0.00679802894592285	-0.0247035026550293	-0.0240964889526367	0.0104904174804688	0.0631358623504639	-0.0176849365234375	-0.0477330684661865	0.0161962509155273	-0.0266871452331543	0.108659744262695
	0.0510165691375732	-0.0449693202972412	0.0766365528106689	0.0121312141418457	0.02998948097229	-0.0517909526824951	0.0633602142333984	-0.00910234451293945	0.0668187141418457	0.0799229145050049	-0.0306851863861084	-0.0957610607147217	0.0548036098480225	-0.0548837184906006	0.0291306972503662	0.0324976444244385	0.0480954647064209	-0.0546598434448242	0.0315401554107666	-0.0331840515136719	0.101330518722534	-0.137494087219238	0.024893045425415	0.0529041290283203	-0.0114586353302002	-0.0339434146881104	0.0487856864929199	0.0340096950531006	0.0103743076324463	-0.0244603157043457	0.0835669040679932	-0.0364615917205811	-0.00826239585876465	-0.0527865886688232	0.0100154876708984	0.029496431350708	-0.0266141891479492	-0.00166916847229004	0.0511307716369629	-0.112275838851929	-0.0180137157440186	0.0124292373657227	-0.02677321434021	0.0537638664245605	-0.0284478664398193	-0.0417904853820801	-0.0267419815063477	0.0662362575531006	-0.0225021839141846
	0.0786557197570801	0.0352599620819092	0.0184376239776611	-0.176624536514282	0.0656652450561523	-0.00289821624755859	0.0546886920928955	-0.054720401763916	0.0515673160552979	-0.152661561965942	0.0805253982543945	-0.0183291435241699	-0.0275557041168213	0.110396862030029	-0.03594970703125	0.0829973220825195	0.0242817401885986	-0.0698480606079102	0.11106276512146	0.0409290790557861	0.00732874870300293	-0.0504701137542725	-0.0420801639556885	-0.0951285362243652	0.0558288097381592	0.070408821105957	0.0242249965667725	-0.119967699050903	-0.0357058048248291	0.00673317909240723	-0.176380634307861	-0.172459125518799	-0.175104141235352	-0.219258308410645	-0.149768590927124	-0.221212863922119	0.0429513454437256	-0.137161016464233	0.00466823577880859	0.230948448181152	-0.0315773487091064	0.0242617130279541	0.0270862579345703	0.00684189796447754	0.0232980251312256	-0.097057580947876	0.0241899490356445	-0.0177123546600342	-0.0525846481323242
	0.0441770553588867	-0.000746488571166992	0.0279569625854492	-0.0476758480072021	0.0133609771728516	-0.0195014476776123	0.00297808647155762	0.010279655456543	0.0163242816925049	-0.022031307220459	-0.00584030151367188	-0.00421452522277832	0.0778400897979736	-0.0579593181610107	-0.0109663009643555	0.024099588394165	-0.000203847885131836	-0.0017244815826416	0.0184586048126221	-0.04775071144104	0.00177240371704102	0.0270514488220215	-0.0229396820068359	0.0259180068969727	0.00654768943786621	0.0193772315979004	-0.00890326499938965	-0.0270600318908691	-0.0426449775695801	0.0503604412078857	0.0607254505157471	0.0265355110168457	-0.0119402408599854	-0.0457828044891357	-0.0269885063171387	0.0610470771789551	-0.00703811645507813	0.121214389801025	-0.0241162776947021	0.0036928653717041	-0.0518543720245361	0.00235199928283691	-0.0256927013397217	0.0246708393096924	0.0309810638427734	-0.0637755393981934	0.0439822673797607	-0.0451736450195313	-0.0583219528198242
	0.0304000377655029	0.043851375579834	0.0651662349700928	-0.0402290821075439	-0.0264770984649658	-0.0502912998199463	0.00612998008728027	0.0947630405426025	0.0226473808288574	-0.0586917400360107	-0.0255715847015381	0.0126383304595947	-0.0536701679229736	-0.0141172409057617	0.0365371704101563	-0.036536693572998	0.0414354801177979	-0.00691080093383789	0.00802063941955566	-0.030022144317627	-0.0171611309051514	0.0204732418060303	0.0382339954376221	0.00904035568237305	-0.0118181705474854	-0.0595741271972656	-0.00652360916137695	0.0720093250274658	0.0482406616210938	-0.00411868095397949	-0.0225541591644287	-0.0591263771057129	-0.0128824710845947	0.0788466930389404	0.0547919273376465	0.0198009014129639	0.0395395755767822	-0.0415127277374268	-0.00915074348449707	-0.0165653228759766	-0.0285944938659668	0.0836267471313477	0.0206639766693115	-0.0521938800811768	-0.0348029136657715	-0.00677943229675293	0.0154538154602051	0.0820107460021973	0.0763735771179199
	0.0560815334320068	-0.0741314888000488	0.0271804332733154	-0.0741026401519775	0.0257337093353271	0.0786736011505127	0.0543406009674072	0.00669622421264648	0.0228202342987061	-0.0725557804107666	-0.0714774131774902	0.0596661567687988	0.0922873020172119	-0.0277459621429443	0.0142028331756592	-0.0477802753448486	-0.0486280918121338	0.0213515758514404	0.00957703590393066	0.0868737697601318	0.00185680389404297	-0.0443272590637207	0.00918674468994141	-0.0290799140930176	0.0307703018188477	0.0719625949859619	-0.00525069236755371	-0.0414028167724609	-0.00573277473449707	-0.0286493301391602	0.0325241088867188	0.101373910903931	-0.0282175540924072	-0.0328240394592285	0.00104260444641113	-0.0660741329193115	0.0470662117004395	-0.0680551528930664	-0.0154902935028076	0.0988948345184326	-0.00374984741210938	0.0250329971313477	0.0651092529296875	-0.0370490550994873	0.0376517772674561	0.133268356323242	0.00112533569335938	-0.0428957939147949	0.0694262981414795
	-0.206918001174927	0.044816255569458	0.0223395824432373	0.102565765380859	-0.0083625316619873	0.0756676197052002	-0.0681643486022949	0.0942974090576172	-0.100708961486816	-0.0221407413482666	0.207503080368042	-0.117375612258911	-0.170661926269531	0.122899532318115	0.127739191055298	0.0416796207427979	-0.065683126449585	0.0111258029937744	0.0069584846496582	0.152499437332153	0.0897908210754395	0.161261320114136	-0.295695304870605	-0.202789068222046	0.0778934955596924	-0.0733349323272705	-0.0690839290618896	0.228805065155029	0.0595352649688721	-0.271898508071899	-0.157880067825317	0.0496242046356201	-0.139730453491211	0.261194229125977	0.0455429553985596	-0.00339746475219727	-0.121654272079468	0.165654897689819	0.107358455657959	-0.0107567310333252	-0.0788934230804443	-0.0469801425933838	0.0525722503662109	0.159650087356567	-0.0808196067810059	0.0202658176422119	0.0156023502349854	-0.114544868469238	-0.136488914489746
	-0.376908540725708	-0.274687528610229	-0.228811740875244	-0.254220962524414	0.408940434455872	0.237780570983887	-0.333947896957397	-0.172631025314331	-0.0858175754547119	-0.0176634788513184	0.18329644203186	0.190202474594116	-0.0035407543182373	-0.0623276233673096	-0.093914270401001	0.0401184558868408	0.00468587875366211	-0.0147600173950195	-0.127700328826904	-0.130609035491943	-0.0340962409973145	0.146820306777954	0.117176055908203	-0.0147330760955811	0.0214533805847168	-0.147701501846313	-0.0114572048187256	0.0218181610107422	-0.0495209693908691	0.0237412452697754	-0.0175116062164307	-0.0820672512054443	0.0203251838684082	0.0970795154571533	0.066972017288208	0.0774219036102295	-0.128420829772949	0.0751943588256836	-0.0266127586364746	-0.219248533248901	0.092261791229248	0.0712552070617676	0.0289275646209717	0.166795253753662	-0.00322747230529785	-0.421738147735596	-0.0710763931274414	0.0736372470855713	-0.00316977500915527
	-0.0174145698547363	-0.0480520725250244	-0.000351667404174805	0.0182120800018311	0.00480532646179199	0.0310957431793213	-0.00289368629455566	0.0356025695800781	0.00735569000244141	0.0157461166381836	-0.0313084125518799	-0.00691556930541992	0.044553279876709	0.0518028736114502	-0.00635719299316406	-0.00622272491455078	-0.00456452369689941	-0.0209023952484131	-0.001068115234375	0.0113515853881836	-0.00736618041992188	0.0139570236206055	-0.017122745513916	-0.0318801403045654	0.0149729251861572	0.00943732261657715	-0.0343883037567139	0.00268745422363281	0.0295236110687256	-0.00496482849121094	0.00779390335083008	0.00145554542541504	-0.00450849533081055	-0.0152873992919922	0.0142462253570557	-0.0398907661437988	0.0174472332000732	-0.000702381134033203	-0.0235710144042969	-0.000217437744140625	-0.01839280128479	0.0409290790557861	0.0355520248413086	-0.0302090644836426	0.00283694267272949	0.0228035449981689	-0.0187356472015381	0.011500358581543	-0.0114936828613281
	0.101896047592163	0.151007890701294	0.0582568645477295	-0.0363543033599854	-0.104794263839722	-0.0759284496307373	0.152210712432861	0.177322149276733	0.0893568992614746	-0.0420737266540527	-0.132423162460327	-0.0950977802276611	0.0186493396759033	0.0766725540161133	0.0329246520996094	-0.059558629989624	-0.0498244762420654	0.0107836723327637	-0.0471706390380859	0.0758717060089111	0.0731093883514404	0.0811717510223389	-0.00565361976623535	-0.219144582748413	-0.0476434230804443	0.107171773910522	0.0799098014831543	0.0713915824890137	-0.0214505195617676	-0.215711832046509	-0.0882532596588135	0.0768053531646729	0.124192476272583	0.116881847381592	-0.0066523551940918	-0.207079172134399	0.0781013965606689	-0.115499019622803	-0.0325591564178467	0.0144212245941162	0.0374844074249268	0.0123586654663086	0.00277233123779297	-0.105401039123535	-0.027195930480957	0.021641731262207	0.0594067573547363	-0.0349147319793701	0.0644657611846924
	-0.111013174057007	0.0414364337921143	0.102423191070557	-0.13317608833313	0.0433399677276611	0.0441246032714844	0.134379386901855	0.140923023223877	0.0290286540985107	-0.0631859302520752	-0.0449471473693848	-0.104486703872681	-0.0101006031036377	-0.148488283157349	0.0564141273498535	0.0763111114501953	0.0708105564117432	-0.0562360286712646	-0.031299352645874	0.109685897827148	-0.0649480819702148	0.0441775321960449	0.0325446128845215	-0.0732183456420898	0.00519776344299316	0.0526540279388428	-0.0466465950012207	0.00509262084960938	-0.0382077693939209	0.0595979690551758	0.0689442157745361	-0.152803421020508	0.023587703704834	0.02982497215271	-0.0765178203582764	0.148605585098267	-0.0981309413909912	-0.0513067245483398	0.035808801651001	0.0547845363616943	0.0372653007507324	0.0541121959686279	-0.0488927364349365	0.0436477661132813	-0.0311119556427002	-0.0173869132995605	0.00748634338378906	0.0555088520050049	0.0017850399017334
	0.0525028705596924	0.0505919456481934	-0.244978904724121	-0.424295425415039	-0.146207094192505	0.442012190818787	-0.301855325698853	0.247685432434082	-0.471952438354492	0.178384780883789	-0.0402007102966309	0.289274454116821	0.111719608306885	0.00884580612182617	0.103424787521362	-0.111352443695068	-0.0524320602416992	-0.0289690494537354	0.0258183479309082	0.0238959789276123	0.00942778587341309	0.0411114692687988	-0.20369029045105	0.117997646331787	0.00484228134155273	-0.0175740718841553	-0.0419397354125977	0.0142145156860352	0.0582747459411621	0.0276775360107422	0.0182843208312988	-0.0202884674072266	0.00897502899169922	0.0232706069946289	-0.0021824836730957	0.0159251689910889	-0.086467981338501	-0.0154497623443604	0.076286792755127	0.214103698730469	-0.0691952705383301	0.0151143074035645	0.033639669418335	-0.0369586944580078	-0.0147354602813721	0.0876665115356445	-0.0063941478729248	0.00951910018920898	0.00146079063415527
	0.0938513278961182	0.0624313354492188	0.047149658203125	0.034092903137207	-0.0280661582946777	-0.145896434783936	0.0658652782440186	0.0273327827453613	0.0309202671051025	0.0403578281402588	-0.0141656398773193	-0.0866482257843018	0.126996040344238	0.00430679321289063	0.0316324234008789	0.0204098224639893	-0.0247664451599121	-0.103895425796509	0.0465729236602783	-0.0256237983703613	0.0371823310852051	-0.0566391944885254	-0.0384056568145752	0.0374720096588135	0.0594613552093506	-0.0266082286834717	0.0243911743164063	-0.0513651371002197	-0.0640578269958496	0.0221843719482422	0.0421469211578369	-0.0882468223571777	0.0558123588562012	-0.0248777866363525	-0.0483996868133545	0.0524826049804688	0.0531380176544189	0.136713027954102	-0.0405786037445068	-0.159991264343262	-0.033339262008667	-0.0249671936035156	0.0415916442871094	0.131672620773315	-0.0214195251464844	-0.197709798812866	-0.0467605590820313	0.00114011764526367	0.0425601005554199
	0.0957181453704834	0.0762996673583984	-0.0213510990142822	0.0432240962982178	-0.0211014747619629	-0.049149751663208	0.0191147327423096	0.0603694915771484	0.0392317771911621	0.0229723453521729	-0.0150556564331055	-0.0434200763702393	0.00606274604797363	-0.0687756538391113	0.031890869140625	0.0886461734771729	0.020061731338501	-0.0170602798461914	-0.0310811996459961	-0.0277798175811768	-0.00278973579406738	0.0341439247131348	0.0145964622497559	0.0705850124359131	-0.0333378314971924	-0.0306046009063721	-0.0167496204376221	0.00592422485351563	-0.0240232944488525	0.105995893478394	0.00864148139953613	-0.0548336505889893	-0.00886034965515137	0.0594017505645752	-0.00389266014099121	0.0707731246948242	-8.15392e+09	0.0852453708648682	-0.0116987228393555	0.0621328353881836	-0.0484421253204346	-0.0345063209533691	-0.00654435157775879	0.0640614032745361	0.0334579944610596	-0.0882728099822998	-0.0136499404907227	-0.012958288192749	-0.0226671695709229
[truncated: 1,790 more rows]
[truncated: 41 more columns]
